# Supplementary material for: Targeting aberrant DNA methylation in mesenchymal stromal cells as a treatment for myeloma bone disease
Source: Nat Commun. 2021 Jan 18;12:421. doi: 10.1038/s41467-020-20715-x (PMC7813865; doi:10.1038/s41467-020-20715-x)
Supplement: Supplementary file 3 — Supplementary Data 1–9 [file 41467_2020_20715_MOESM3_ESM.zip]

Archive with 10 entries (9 files):
- Supplementary Data Files/
- Supplementary Data Files/Supplementary Data 1.xlsx
- Supplementary Data Files/Supplementary Data 2.xlsx
- Supplementary Data Files/Supplementary Data 3.xlsx
- Supplementary Data Files/Supplementary Data 4.xlsx
- Supplementary Data Files/Supplementary Data 5.xlsx
- Supplementary Data Files/Supplementary Data 6.xlsx
- Supplementary Data Files/Supplementary Data 7.xlsx
- Supplementary Data Files/Supplementary Data 8.xlsx
- Supplementary Data Files/Supplementary Data 9.xlsx
