# Supplementary material for: Targeting aberrant DNA methylation in mesenchymal stromal cells as a treatment for myeloma bone disease
Source: Nat Commun. 2021 Jan 18;12:421. doi: 10.1038/s41467-020-20715-x (PMC7813865; doi:10.1038/s41467-020-20715-x)
Supplement: Supplementary file 3 — Supplementary Data 1–9 [file 41467_2020_20715_MOESM3_ESM.zip › Supplementary Data Files/Supplementary Data 1.xlsx]

## Sheet: MGUS-HD
Supplementary Data 1 Tab 1. List of significant DMPs (p.value < 0.01 & ΔBvalue > 0.1) in comparison HD vs MGUS
CpG	HD mean	MGUS mean	MGUS-HD Δbeta	MGUS-HD p-val	MGUS-HD FDR	CpG chr	CpG position	Gene
cg00017461	0.470813	0.593843	0.123031	0.00400953	0.496851	chr22	30663316	OSM
cg00036279	0.632484	0.735433	0.102949	0.002601	0.478059	chr8	101245317	RNF19A
cg00048458	0.592354	0.734552	0.142198	0.00258063	0.478059	chr19	39034307	MAP4K1
cg00079784	0.603132	0.719877	0.116745	2.19928e-06	0.126281	chr6	167165079	RPS6KA2
cg00082271	0.459448	0.336678	-0.12277	0.00023121	0.3278	chr2	21399104	APOB
cg00096603	0.725901	0.593644	-0.132257	0.00413817	0.499559	chr4	95572122	PDLIM5
cg00107982	0.105367	0.208656	0.103288	0.000670635	0.38926	chr22	37813098	ELFN2
cg00127505	0.334427	0.491166	0.156739	0.000859558	0.405738	chr10	131763820	EBF3
cg00165647	0.488293	0.35897	-0.129323	0.00203073	0.46118	chr7	137942340	AKR1D1
cg00173014	0.570258	0.416068	-0.15419	0.00331297	0.488178	chr1	211090177	KCNH1
cg00185066	0.720515	0.589149	-0.131366	0.00976379	0.555775	chr13	80910763	SPRY2
cg00188704	0.513601	0.331561	-0.18204	0.00325063	0.486039	chr7	27140797	HOXA2
cg00208349	0.738077	0.842373	0.104296	0.0017398	0.45159	chr3	63997428	PSMD6
cg00259636	0.418959	0.315949	-0.10301	0.00133656	0.432353	chr4	144689669	FREM3
cg00306571	0.753168	0.647026	-0.106142	0.00499058	0.511363	chr5	163897011	MAT2B
cg00306838	0.334518	0.444001	0.109483	0.000393715	0.368223	chr1	163393099	NUF2
cg00311371	0.7976	0.671046	-0.126554	0.00199206	0.45883	chr2	136315087	R3HDM1
cg00318947	0.412651	0.191781	-0.220871	0.00221668	0.469326	chr7	27154914	HOXA3
cg00357221	0.574221	0.460551	-0.113671	0.000937704	0.413717	chr10	114043412	TECTB
cg00360939	0.547903	0.445318	-0.102585	0.000897766	0.411661	chr7	17981008	SNX13
cg00361609	0.544684	0.394671	-0.150013	0.00387061	0.495679	chr5	170881793	FGF18
cg00370962	0.525612	0.41568	-0.109932	0.000436821	0.372862	chr3	17199496	PLCL2
cg00395130	0.809471	0.691895	-0.117576	0.00300347	0.483136	chr9	93748084	SYK
cg00396263	0.189247	0.28933	0.100083	0.00677004	0.530007	chr19	33034719	PDCD5
cg00400832	0.260447	0.434192	0.173745	0.00933234	0.55307	chr7	96650323	DLX5
cg00412675	0.593191	0.699454	0.106263	0.00321407	0.485427	chr8	11577758	GATA4
cg00418943	0.33661	0.45337	0.11676	0.00644164	0.526081	chr1	3528682	MEGF6
cg00425843	0.749425	0.602246	-0.147179	0.00447918	0.50284	chr10	94883021	CYP26A1
cg00428051	0.554223	0.671938	0.117715	0.0022555	0.469434	chr15	91498953	RCCD1
cg00449364	0.460175	0.637089	0.176913	0.000337869	0.359646	chr4	7283551	SORCS2
cg00455558	0.4813	0.376787	-0.104513	0.004042	0.497829	chr4	151300956	MAB21L2
cg00464796	0.637341	0.537315	-0.100025	0.0076659	0.538269	chr15	53852614	WDR72
cg00472879	0.552683	0.405247	-0.147437	0.00308257	0.483529	chr10	97181896	PDLIM1
cg00478368	0.36391	0.615626	0.251717	0.00263666	0.478059	chr13	20944417	GJB6
cg00503840	0.212303	0.397686	0.185383	0.000458227	0.374172	chr7	96650509	DLX5
cg00525717	0.63563	0.764871	0.12924	0.00230494	0.47107	chr13	101360010	TMTC4
cg00551168	0.731991	0.604316	-0.127675	0.000153251	0.297061	chr11	131103383	SNX19
cg00562089	0.270514	0.375732	0.105219	0.00116156	0.42736	chr21	34777747	IFNGR2
cg00567703	0.649207	0.514147	-0.13506	0.00595837	0.522593	chr12	54413101	HOXC6
cg00571442	0.409506	0.277604	-0.131903	0.000119776	0.280447	chr3	142613439	PCOLCE2
cg00580755	0.704287	0.814411	0.110124	0.0045246	0.503259	chr8	48920450	UBE2V2
cg00598018	0.290979	0.185196	-0.105783	0.00996627	0.55769	chr11	126525828	ST3GAL4
cg00646241	0.480863	0.599138	0.118275	0.000354374	0.36382	chr11	70563878	SHANK2
cg00675891	0.356606	0.513497	0.156891	0.00374202	0.494609	chr13	113698994	F7
cg00698413	0.622512	0.44805	-0.174463	0.000163344	0.30177	chr2	225266656	FAM124B
cg00705808	0.625623	0.518083	-0.10754	0.00796708	0.541676	chr4	154711183	SFRP2
cg00716368	0.467487	0.572396	0.104909	0.00544004	0.519739	chr10	106341760	SORCS3
cg00717977	0.663627	0.485074	-0.178553	0.00618903	0.524558	chr2	239575727	TWIST2
cg00736299	0.677564	0.536086	-0.141478	0.00411521	0.499231	chr16	4730465	NUDT16L1
cg00739484	0.634362	0.752607	0.118245	0.000171313	0.305175	chr16	11441389	RMI2
cg00740479	0.415257	0.301612	-0.113645	2.04841e-05	0.22704	chr11	131170123	SNX19
cg00755501	0.529249	0.416135	-0.113114	0.0019603	0.458361	chr15	65618753	PARP16
cg00792424	0.2927	0.169074	-0.123626	0.000725248	0.395084	chr6	10386160	TFAP2A
cg00806826	0.310252	0.196807	-0.113446	0.00592572	0.522541	chr10	2812567	PFKP
cg00816387	0.343044	0.49854	0.155496	7.59243e-05	0.277551	chr10	1975591	ADARB2
cg00838860	0.752179	0.587326	-0.164853	0.00166846	0.449233	chr16	86411296	FOXF1
cg00845602	0.378955	0.277634	-0.101321	0.00288345	0.48106	chr10	31270080	ZNF438
cg00849335	0.603026	0.502882	-0.100144	0.00603049	0.523707	chr1	66736380	SGIP1
cg00859441	0.717598	0.82051	0.102912	0.0079272	0.541184	chr12	113799660	PLBD2
cg00862376	0.368848	0.214066	-0.154782	0.00372358	0.494253	chr12	54343711	HOXC12
cg00899400	0.660282	0.48927	-0.171012	0.00134097	0.432397	chr7	27154537	HOXA3
cg00909094	0.652985	0.458525	-0.194461	0.000543991	0.379318	chr3	12586368	MKRN2
cg00909284	0.347425	0.464766	0.11734	0.00265269	0.478059	chr5	73539699	ENC1
cg00916163	0.657373	0.512658	-0.144715	0.000253115	0.331466	chr9	37639257	FRMPD1
cg00951857	0.511853	0.695348	0.183494	0.00153537	0.444933	chr6	108435666	OSTM1
cg00960305	0.33803	0.471222	0.133192	0.000798281	0.400498	chr20	22558297	FOXA2
cg00963785	0.516963	0.631364	0.114401	0.0055107	0.520046	chr3	139408836	NMNAT3
cg01006898	0.609115	0.774579	0.165464	0.00248849	0.476167	chr7	131798514	PLXNA4
cg01013385	0.514571	0.391351	-0.123219	0.000642791	0.388571	chr14	22490180	OR4E2
cg01026233	0.52027	0.682997	0.162727	1.41639e-05	0.21928	chr2	206713941	NRP2
cg01027532	0.410281	0.234386	-0.175895	0.0021095	0.463584	chr7	27155974	HOXA3
cg01090766	0.555364	0.429067	-0.126297	0.00141791	0.438988	chr2	232660830	COPS7B
cg01109734	0.509572	0.622772	0.1132	0.000799599	0.400498	chr2	795156	TMEM18
cg01113339	0.622355	0.513568	-0.108787	0.0083378	0.544965	chr7	1660895	PSMG3
cg01115432	0.37105	0.498497	0.127447	0.0015424	0.444933	chr7	158498647	NCAPG2
cg01125659	0.711121	0.58556	-0.125561	0.000593566	0.384877	chr6	123378318	CLVS2
cg01128430	0.626876	0.762856	0.13598	8.73472e-06	0.193686	chr5	37875175	GDNF
cg01135165	0.69821	0.578806	-0.119404	0.00477858	0.507914	chr3	108191083	MYH15
cg01145686	0.622478	0.49389	-0.128588	0.00675658	0.530007	chr2	501496	TMEM18
cg01157837	0.566294	0.674332	0.108038	0.00483486	0.508713	chr19	35153992	SCGB2B2
cg01165776	0.701466	0.457528	-0.243939	0.0099641	0.55769	chr2	119602546	EN1
cg01175550	0.499675	0.325447	-0.174229	0.00433798	0.502001	chr7	27147206	HOXA2
cg01178680	0.325364	0.454002	0.128638	0.00130008	0.430494	chr15	74425552	ISLR2
cg01181898	0.763608	0.632032	-0.131576	4.28072e-05	0.243691	chr1	207277456	C4BPA
cg01196322	0.654462	0.490043	-0.164419	0.000416626	0.372862	chr5	122435202	PRDM6
cg01198661	0.454535	0.663398	0.208862	0.0095606	0.554501	chr6	125504065	TPD52L1
cg01214487	0.641236	0.528082	-0.113153	0.00591308	0.522415	chr7	121036926	FAM3C
cg01217984	0.658235	0.477297	-0.180938	0.00872998	0.548156	chr7	27143235	HOXA2
cg01219345	0.523909	0.417454	-0.106455	0.00261873	0.478059	chr19	57467373	ZIM2
cg01229952	0.23785	0.365678	0.127828	0.00486792	0.508966	chr17	74127731	FOXJ1
cg01242976	0.573468	0.376518	-0.19695	0.00049297	0.376655	chr6	101839808	GRIK2
cg01247690	0.460541	0.584374	0.123833	0.00251111	0.477212	chr1	247616296	OR2B11
cg01282097	0.618567	0.466503	-0.152064	0.00125864	0.430494	chr14	45154602	FSCB
cg01286319	0.448669	0.34429	-0.104379	0.00906912	0.551443	chr19	2695343	GNG7
cg01286665	0.577509	0.702565	0.125056	0.00803573	0.542128	chr5	54525925	MCIDAS
cg01301538	0.258192	0.414109	0.155917	0.00473835	0.506937	chr16	49562234	C16orf78
cg01308736	0.573151	0.445573	-0.127579	0.0011163	0.42484	chr5	140358237	PCDHAC2
cg01322142	0.420469	0.57053	0.150061	7.16108e-07	0.0608558	chr4	786718	CPLX1
cg01330131	0.293201	0.404976	0.111775	0.0006782	0.390425	chr5	76078577	F2RL1
cg01340163	0.599225	0.449351	-0.149874	0.00971065	0.555472	chr4	55990582	KDR
cg01345157	0.317129	0.44681	0.129681	0.00222653	0.469345	chr16	85120484	KIAA0513
cg01364833	0.685669	0.821785	0.136117	0.00276088	0.48013	chr3	121380236	HCLS1
cg01373319	0.659334	0.77827	0.118936	0.00859581	0.547067	chr7	72711913	NSUN5
cg01397507	0.437268	0.601051	0.163782	0.00845644	0.545913	chr11	70440395	CTTN
cg01410163	0.292189	0.40767	0.115481	0.00139389	0.436843	chr6	5999721	NRN1
cg01421548	0.417478	0.315256	-0.102222	0.00592709	0.522541	chr16	25705355	HS3ST4
cg01426607	0.494216	0.381972	-0.112244	0.0096769	0.554925	chr6	37230292	TBC1D22B
cg01437515	0.421111	0.575888	0.154777	0.000238101	0.329503	chr1	1148315	TNFRSF4
cg01454519	0.56559	0.697699	0.13211	0.00450111	0.503259	chr20	23860242	CST5
cg01474074	0.623036	0.489631	-0.133405	0.00615406	0.524165	chr7	53558999	POM121L12
cg01491926	0.163936	0.31748	0.153544	0.00665868	0.529169	chr14	62506700	SYT16
cg01519129	0.610964	0.714268	0.103304	0.00054775	0.379318	chr7	49812430	VWC2
cg01519508	0.759411	0.591891	-0.16752	0.00069714	0.390985	chr16	86411222	FOXF1
cg01524853	0.561583	0.28815	-0.273433	0.00853187	0.546147	chr12	54447807	HOXC4
cg01525847	0.453096	0.31616	-0.136936	0.00918124	0.552579	chr4	82963333	HNRNPD
cg01542649	0.692683	0.571712	-0.120972	0.00920935	0.552597	chr7	123633252	TMEM229A
cg01548889	0.401585	0.515846	0.114261	7.5573e-05	0.277551	chr16	17173095	XYLT1
cg01552748	0.613121	0.740453	0.127332	0.000505366	0.376753	chr13	112225526	TEX29
cg01556706	0.308941	0.157425	-0.151516	0.000541595	0.379318	chr3	59804435	FAM3D
cg01558212	0.184836	0.389313	0.204477	0.000829728	0.404924	chr2	200327336	SATB2
cg01560873	0.697132	0.54526	-0.151872	0.000490325	0.376655	chr5	3116792	C5orf38
cg01577045	0.644021	0.757606	0.113585	0.00096615	0.415548	chr3	126726596	PLXNA1
cg01579535	0.475571	0.35153	-0.124041	0.00918977	0.552579	chr12	54447292	ENSG00000273266
cg01622546	0.549486	0.440289	-0.109198	0.00130515	0.430519	chr5	1686057	MRPL36
cg01624414	0.318377	0.207916	-0.110462	0.0024586	0.475083	chr4	77119206	SCARB2
cg01627475	0.583896	0.443513	-0.140384	0.00347539	0.492178	chr2	21869305	APOB
cg01651284	0.626699	0.501879	-0.12482	0.00371862	0.494253	chr4	40337300	CHRNA9
cg01659283	0.473932	0.364819	-0.109113	0.000533544	0.379318	chr8	59713369	NSMAF
cg01662869	0.383967	0.268747	-0.11522	0.00519185	0.514749	chr16	4730410	NUDT16L1
cg01675153	0.642563	0.540307	-0.102255	0.0016958	0.449233	chr14	74083869	ACOT6
cg01676766	0.558932	0.432778	-0.126154	0.00815983	0.543015	chr2	31298890	GALNT14
cg01704924	0.612631	0.428364	-0.184266	0.00708416	0.534462	chr12	54446996	ENSG00000273266
cg01716296	0.431638	0.565333	0.133695	0.00196016	0.458361	chr4	151133530	DCLK2
cg01764198	0.196355	0.302332	0.105977	0.000350885	0.363487	chr6	1380013	FOXF2
cg01767614	0.593084	0.471829	-0.121255	0.000323446	0.354217	chr1	62892136	USP1
cg01784220	0.681611	0.558113	-0.123497	0.00813407	0.542646	chr8	8749278	MFHAS1
cg01785514	0.445006	0.337057	-0.107949	0.00296768	0.482412	chr1	212988523	TATDN3
cg01801118	0.521545	0.338995	-0.18255	0.000678137	0.390425	chr8	31758216	NRG1
cg01820751	0.474099	0.247868	-0.226231	0.000149497	0.297061	chr7	27162051	HOXA3
cg01833675	0.583742	0.455155	-0.128587	0.0004198	0.372862	chr2	225266876	FAM124B
cg01848968	0.430407	0.567721	0.137314	0.00715929	0.535158	chr20	43210706	PKIG
cg01871243	0.681286	0.575883	-0.105403	0.00428833	0.502001	chr20	57833887	EDN3
cg01883843	0.593614	0.474989	-0.118625	0.00254931	0.477871	chr3	36360652	STAC
cg01893068	0.631974	0.759015	0.127041	0.00488869	0.509843	chr7	90254267	CDK14
cg01893660	0.791251	0.682182	-0.109069	0.00756086	0.53819	chr6	131322364	EPB41L2
cg01905690	0.769162	0.663577	-0.105584	0.00527148	0.517343	chr14	56524388	PELI2
cg01919885	0.549419	0.65041	0.100991	0.00362469	0.493289	chr4	3365330	RGS12
cg01923724	0.639259	0.783047	0.143788	0.00429275	0.502001	chr1	58864209	OMA1
cg01927686	0.759983	0.654983	-0.105	0.00522414	0.515659	chr12	96617777	ELK3
cg01952240	0.652079	0.755087	0.103008	0.00301997	0.483529	chr3	88046478	HTR1F
cg01979105	0.457113	0.325312	-0.131801	0.000390201	0.368188	chr5	145061212	PRELID2
cg02027735	0.291467	0.184995	-0.106473	0.000623329	0.388571	chr20	37233764	ARHGAP40
cg02035002	0.358191	0.518491	0.1603	0.00541688	0.519569	chr7	149964355	ACTR3C
cg02037013	0.335897	0.20982	-0.126077	0.000236512	0.329503	chr18	58039530	MC4R
cg02055540	0.41858	0.266614	-0.151965	0.000103476	0.279912	chr5	165510804	TENM2
cg02101307	0.328172	0.185616	-0.142555	0.00312392	0.483529	chr10	86004424	RGR
cg02112183	0.77331	0.525851	-0.24746	0.00474583	0.506937	chr6	170754881	PSMB1
cg02120433	0.388323	0.255362	-0.132961	0.000700899	0.390985	chr5	3093118	C5orf38
cg02123424	0.451037	0.61322	0.162183	0.00625269	0.524912	chr8	74433128	STAU2
cg02125210	0.447974	0.577536	0.129562	0.00533673	0.517445	chr11	91605755	FAT3
cg02147364	0.473046	0.325676	-0.14737	0.00110742	0.423632	chr12	9966812	KLRF1
cg02152128	0.356066	0.253948	-0.102119	0.00234469	0.471221	chr1	249128879	ZNF672
cg02154084	0.352614	0.488201	0.135587	0.00796861	0.541676	chr5	146184364	PPP2R2B
cg02183364	0.701981	0.827584	0.125603	0.00848113	0.545913	chr12	105878866	APPL2
cg02206373	0.574839	0.400488	-0.174351	0.000775904	0.39705	chr7	89841767	STEAP2
cg02207360	0.648582	0.498875	-0.149707	0.000271055	0.335737	chr15	37513262	MEIS2
cg02244583	0.550153	0.711665	0.161513	0.00901309	0.550702	chr2	236773260	GBX2
cg02256089	0.585617	0.477051	-0.108566	0.00261475	0.478059	chr3	125800871	SLC41A3
cg02261047	0.369505	0.265884	-0.10362	0.000102172	0.279912	chr16	85962182	IRF8
cg02264990	0.605623	0.316347	-0.289277	0.00591216	0.522415	chr12	54447243	ENSG00000273266
cg02277216	0.632064	0.490573	-0.141491	7.76572e-05	0.277551	chr2	222455739	EPHA4
cg02311193	0.750594	0.45313	-0.297464	0.0045295	0.503259	chr17	46660002	HOXB4
cg02344911	0.299766	0.133892	-0.165874	0.000405671	0.371962	chr12	54403178	HOXC8
cg02380135	0.401185	0.275532	-0.125653	0.00685913	0.531142	chr2	149866270	LYPD6B
cg02387455	0.535175	0.386108	-0.149067	0.00226282	0.469786	chr17	77536313	RBFOX3
cg02400938	0.336737	0.454069	0.117332	0.00149018	0.441797	chr11	66141076	SLC29A2
cg02426072	0.601476	0.449812	-0.151663	0.00445892	0.502707	chr6	170474284	DLL1
cg02479842	0.617481	0.392394	-0.225087	0.00328131	0.487119	chr2	11123536	KCNF1
cg02511570	0.401569	0.553676	0.152107	0.00366109	0.493289	chr17	45402380	ITGB3
cg02523270	0.455148	0.225567	-0.229581	0.00256176	0.477871	chr3	193987651	CPN2
cg02523640	0.253275	0.0803255	-0.172949	0.00018318	0.309355	chr10	129534613	FOXI2
cg02526838	0.719572	0.857155	0.137582	1.77616e-05	0.22704	chr5	56731252	ACTBL2
cg02542100	0.550153	0.67099	0.120837	3.52904e-05	0.239342	chr1	162901918	RGS4
cg02582355	0.539759	0.663956	0.124197	0.00846204	0.545913	chr2	38001560	CDC42EP3
cg02587606	0.537206	0.669123	0.131916	0.00255049	0.477871	chr10	77352231	C10orf11
cg02600653	0.600321	0.461396	-0.138926	0.000395106	0.368223	chr3	19431990	KCNH8
cg02603588	0.552411	0.434791	-0.11762	0.000871255	0.40857	chr10	84403562	NRG3
cg02609692	0.671321	0.512296	-0.159026	0.00290526	0.48106	chr9	129389125	LMX1B
cg02623628	0.514289	0.40286	-0.11143	0.00127984	0.430494	chr14	31735153	HECTD1
cg02627455	0.723185	0.452249	-0.270936	0.00456339	0.503482	chr7	27157818	HOXA3
cg02628700	0.52482	0.382409	-0.142411	0.00345935	0.492178	chr10	6220989	PFKFB3
cg02641361	0.565122	0.438449	-0.126673	0.00558337	0.520815	chr4	42342087	SHISA3
cg02665037	0.64089	0.743115	0.102224	0.00201583	0.460178	chr12	54362496	HOXC11
cg02712224	0.490347	0.664233	0.173886	0.00415415	0.499723	chr12	114834201	TBX5
cg02741882	0.121924	0.258099	0.136175	0.00266056	0.478059	chr16	29888096	CDIPT
cg02742775	0.433833	0.554554	0.12072	0.00107382	0.422175	chr12	110156442	TRPV4
cg02744604	0.459159	0.356792	-0.102367	0.00132654	0.431803	chr12	48109728	ENDOU
cg02755555	0.539188	0.664944	0.125756	0.000614472	0.387738	chr6	30981960	MUC22
cg02773779	0.611151	0.731023	0.119872	6.15481e-06	0.173801	chr7	157873499	PTPRN2
cg02788266	0.497993	0.273278	-0.224715	0.00407554	0.498381	chr5	50694104	ISL1
cg02790305	0.587619	0.43363	-0.15399	0.00609079	0.524165	chr4	186732932	SORBS2
cg02795334	0.687658	0.587369	-0.10029	0.00348246	0.492178	chr10	119659156	RAB11FIP2
cg02803819	0.442109	0.265196	-0.176913	0.00863708	0.547345	chr7	27141067	HOXA2
cg02810589	0.459581	0.581162	0.121581	0.00781517	0.539121	chr2	36757985	FEZ2
cg02814761	0.315324	0.201146	-0.114178	0.00242197	0.473227	chr17	62729062	SMURF2
cg02826493	0.607869	0.475915	-0.131954	0.000637609	0.388571	chr5	111034457	STARD4
cg02829248	0.689931	0.588041	-0.10189	0.00363533	0.493289	chr9	123239621	CDK5RAP2
cg02837825	0.637604	0.505973	-0.131631	0.000559882	0.379318	chr6	9607150	OFCC1
cg02842293	0.796628	0.672115	-0.124513	0.000100423	0.279912	chr7	91272939	MTERF
cg02862505	0.312591	0.572357	0.259766	0.000304287	0.346961	chr12	114939167	TBX5
cg02867869	0.256987	0.387508	0.130521	0.00671333	0.5295	chr13	99381806	SLC15A1
cg02876276	0.586434	0.689551	0.103117	0.000656713	0.38926	chr17	77834299	CBX4
cg02888886	0.409184	0.271043	-0.138141	0.0039624	0.496851	chr17	43165321	NMT1
cg02916332	0.442478	0.308125	-0.134354	0.009655	0.55481	chr7	27183591	HOXA5
cg02918577	0.61425	0.71892	0.10467	0.00255188	0.477871	chr15	93633145	RGMA
cg02939577	0.250756	0.360592	0.109836	0.00892997	0.550198	chr1	45098576	TMEM53
cg02942008	0.397034	0.2966	-0.100434	0.00265868	0.478059	chr20	55842375	BMP7
cg02951357	0.399085	0.282282	-0.116803	0.00164193	0.449233	chr1	59280619	JUN
cg02963248	0.72967	0.849444	0.119775	0.00139682	0.437273	chr2	66809780	MEIS1
cg02965283	0.620187	0.730772	0.110584	0.00102576	0.420587	chr2	39952015	THUMPD2
cg02970423	0.729615	0.552645	-0.17697	2.14734e-05	0.22704	chr20	8608498	PLCB1
cg02979457	0.539495	0.29684	-0.242654	0.00629234	0.524912	chr7	27142547	HOXA2
cg02993156	0.693868	0.534369	-0.159499	0.000341311	0.359646	chr10	11046269	CELF2
cg03002267	0.570366	0.448213	-0.122153	0.00316351	0.483965	chr13	21923001	ZDHHC20
cg03011348	0.590117	0.459079	-0.131037	0.000710676	0.39206	chr7	23710142	STK31
cg03021260	0.765817	0.640249	-0.125567	2.54912e-05	0.236287	chr17	15169177	PMP22
cg03078269	0.702438	0.46999	-0.232448	0.00148882	0.441797	chr12	54354974	HOXC12
cg03081549	0.510093	0.393011	-0.117082	0.00323879	0.485836	chr3	19293021	KCNH8
cg03102442	0.609517	0.413459	-0.196058	5.84034e-05	0.273947	chr8	125738432	MTSS1
cg03104083	0.396519	0.73255	0.336031	5.39301e-05	0.266844	chr12	114887847	TBX5
cg03128890	0.504226	0.404147	-0.100078	0.000982378	0.415853	chr8	122558224	HAS2
cg03149746	0.555349	0.668572	0.113223	0.00181632	0.454002	chr19	4415516	CHAF1A
cg03171924	0.85528	0.690416	-0.164864	0.00301314	0.483178	chr1	25258332	RUNX3
cg03176205	0.334563	0.202034	-0.132529	0.00196261	0.458404	chr18	73946714	ZNF516
cg03180625	0.371261	0.266852	-0.104408	0.000319081	0.353424	chr10	92049021	HTR7
cg03218584	0.74318	0.582788	-0.160392	0.00128196	0.430494	chr2	239511283	ASB1
cg03243485	0.300817	0.423472	0.122656	7.40631e-05	0.277551	chr1	117209190	IGSF3
cg03252055	0.535745	0.385084	-0.150661	0.000372992	0.3652	chr8	125577020	NDUFB9
cg03257308	0.700854	0.838516	0.137662	0.000225708	0.325161	chr13	30722898	KATNAL1
cg03265058	0.461703	0.624227	0.162523	0.00516095	0.514749	chr5	108802968	PJA2
cg03279522	0.523653	0.646342	0.122689	0.00301191	0.483178	chr2	236773146	GBX2
cg03285617	0.576108	0.710032	0.133924	0.000465752	0.375465	chr6	86179345	NT5E
cg03305955	0.724854	0.528549	-0.196304	0.00319885	0.484747	chr12	54417033	HOXC6
cg03308399	0.524435	0.346631	-0.177804	0.00186045	0.454438	chr7	27146237	HOXA2
cg03314029	0.616287	0.725239	0.108952	0.0041344	0.499559	chr16	88496788	ZNF469
cg03334071	0.488779	0.364587	-0.124191	0.0061685	0.524558	chr17	8860431	PIK3R5
cg03344526	0.520442	0.627314	0.106872	0.00885439	0.549441	chr6	51693463	PKHD1
cg03356172	0.520543	0.360458	-0.160085	0.00998175	0.557815	chr13	36049380	MAB21L1
cg03379552	0.531127	0.423509	-0.107618	0.00938607	0.553338	chr10	99734662	CRTAC1
cg03383886	0.633717	0.737877	0.10416	0.000981927	0.415853	chr7	156336617	SHH
cg03387346	0.59961	0.719992	0.120383	0.00539994	0.519365	chr5	54526536	CCNO
cg03393996	0.373828	0.13578	-0.238047	0.00115277	0.427242	chr4	1580377	FAM53A
cg03431521	0.742917	0.603363	-0.139555	0.00395527	0.496851	chr8	116670531	TRPS1
cg03438216	0.561908	0.422373	-0.139535	0.0088481	0.549365	chr1	230517965	PGBD5
cg03441067	0.436709	0.302237	-0.134472	0.000193763	0.313628	chr12	54418132	HOXC6
cg03451731	0.400002	0.569395	0.169393	0.00459685	0.504543	chr17	4837077	GP1BA
cg03452367	0.425903	0.299976	-0.125928	0.00063738	0.388571	chr8	57317886	PENK
cg03454775	0.68188	0.554767	-0.127113	0.00210038	0.463345	chr8	2012595	MYOM2
cg03461784	0.496789	0.379406	-0.117383	0.000686143	0.390689	chr14	98604556	BCL11B
cg03466977	0.763136	0.660322	-0.102814	0.00553685	0.520207	chr20	52556019	BCAS1
cg03483713	0.62374	0.396151	-0.227588	0.0010684	0.422175	chr7	27162766	HOXA3
cg03495498	0.521969	0.41803	-0.103939	0.00241753	0.473156	chr14	97878346	VRK1
cg03519011	0.374556	0.491162	0.116606	0.00624258	0.524763	chr6	12342070	EDN1
cg03526325	0.494604	0.345681	-0.148923	0.00528061	0.517343	chr4	145370946	HHIP
cg03529432	0.315178	0.211688	-0.10349	0.0056334	0.520962	chr7	27187502	HOXA6
cg03537938	0.562624	0.6632	0.100577	0.00080731	0.401613	chr7	45001765	MYO1G
cg03548062	0.857892	0.717411	-0.140482	0.00776864	0.538821	chr14	101158251	DLK1
cg03565153	0.40731	0.281266	-0.126044	2.70422e-05	0.236287	chr6	13114660	TBC1D7
cg03598313	0.713768	0.568289	-0.145479	0.00362942	0.493289	chr1	208955564	PLXNA2
cg03599330	0.504837	0.676535	0.171698	0.00320593	0.484974	chr7	68002790	AUTS2
cg03599978	0.287625	0.176776	-0.110849	0.000986731	0.416048	chr1	219834537	SLC30A10
cg03602212	0.474354	0.634584	0.160231	0.0053789	0.518596	chr8	25678826	EBF2
cg03621129	0.500654	0.332395	-0.168259	7.75739e-05	0.277551	chr6	12314477	EDN1
cg03626346	0.283429	0.182497	-0.100933	0.00538133	0.51863	chr3	27368232	NEK10
cg03630864	0.671378	0.553652	-0.117727	0.00305572	0.483529	chr2	10325686	RRM2
cg03639825	0.395413	0.293035	-0.102378	0.000306505	0.347245	chr18	5455802	EPB41L3
cg03646441	0.419084	0.546452	0.127368	0.00745932	0.537895	chr9	134691480	RAPGEF1
cg03650946	0.379975	0.207971	-0.172005	0.000466	0.375465	chr7	27154562	HOXA3
cg03653511	0.452204	0.609877	0.157672	0.000886362	0.410172	chr5	177025878	B4GALT7
cg03653962	0.696401	0.53591	-0.160492	0.000214885	0.319967	chr5	2702338	IRX2
cg03684394	0.706258	0.579379	-0.126879	0.00309985	0.483529	chr9	111922140	FRRS1L
cg03704645	0.75682	0.604931	-0.15189	0.000755048	0.39705	chr2	88367503	SMYD1
cg03714495	0.663933	0.544268	-0.119666	0.00529537	0.517343	chr2	50659203	NRXN1
cg03744763	0.695686	0.540245	-0.15544	0.00715228	0.535158	chr7	27184737	HOXA5
cg03746834	0.734316	0.835682	0.101366	0.00956487	0.554501	chr8	28196926	PNOC
cg03763508	0.484781	0.283921	-0.20086	0.00576841	0.521653	chr7	27140942	HOXA2
cg03766763	0.457309	0.57541	0.1181	0.00882253	0.548933	chr11	125080240	PKNOX2
cg03771296	0.783271	0.628498	-0.154773	3.15069e-05	0.239342	chr12	7882298	DPPA3
cg03782827	0.579646	0.698191	0.118545	0.000316221	0.352566	chr1	14031217	PRDM2
cg03796567	0.464006	0.30291	-0.161096	0.00234795	0.471221	chr2	209353791	PTH2R
cg03802852	0.311341	0.206355	-0.104986	0.00755161	0.53819	chr15	30357349	GOLGA8J
cg03834286	0.354849	0.220337	-0.134512	0.00112205	0.424972	chr5	3590482	IRX1
cg03846080	0.550562	0.446601	-0.103961	0.000700971	0.390985	chr9	99824622	CTSV
cg03855338	0.691391	0.545727	-0.145664	0.000963556	0.415478	chr5	2702771	IRX2
cg03864584	0.346278	0.214316	-0.131962	4.82326e-06	0.156034	chr5	84900305	COX7C
cg03868770	0.439097	0.593109	0.154012	0.0058815	0.522387	chr22	30783737	RNF215
cg03874608	0.607826	0.448295	-0.159531	0.00620754	0.524565	chr14	22537512	OR4E2
cg03874948	0.669159	0.789542	0.120383	7.02372e-06	0.182134	chr9	113361270	SVEP1
cg03920369	0.605703	0.41971	-0.185993	0.00137901	0.435065	chr7	109508788	C7orf66
cg03923561	0.663577	0.426808	-0.236769	0.00811165	0.54236	chr12	54447220	ENSG00000273266
cg03947687	0.463308	0.289865	-0.173443	0.000668866	0.38926	chr2	215578445	BARD1
cg03955537	0.348674	0.459139	0.110465	0.0040338	0.497798	chr17	80806388	ZNF750
cg03970615	0.248324	0.128417	-0.119907	0.00287925	0.48106	chr16	54318935	IRX3
cg03986322	0.426511	0.527402	0.100891	0.00919576	0.552579	chr1	9789699	PIK3CD
cg03989749	0.710816	0.585081	-0.125735	0.00561632	0.520819	chr5	3386653	IRX1
cg04003871	0.293874	0.395001	0.101127	0.000149286	0.297061	chr2	241290895	GPC1
cg04006061	0.4827	0.372805	-0.109895	0.00976846	0.555775	chr3	194118478	GP5
cg04014328	0.578572	0.411449	-0.167123	0.000340511	0.359646	chr17	46653615	HOXB4
cg04046889	0.472174	0.355876	-0.116297	8.64449e-05	0.277551	chr8	56232667	XKR4
cg04054036	0.357992	0.185926	-0.172066	0.00095068	0.415234	chr14	65273407	SPTB
cg04061293	0.58102	0.692771	0.111751	0.00913285	0.552147	chr12	90341279	ATP2B1
cg04080530	0.498713	0.640381	0.141667	0.00753769	0.53819	chr1	2886868	ACTRT2
cg04106395	0.57019	0.439542	-0.130648	0.00769941	0.538269	chr8	1049215	DLGAP2
cg04109781	0.501098	0.393318	-0.107781	0.00343803	0.4919	chr2	100722022	AFF3
cg04112100	0.654159	0.53168	-0.122479	0.00966535	0.554831	chr2	143701758	KYNU
cg04112471	0.662831	0.550063	-0.112768	0.00783236	0.539621	chr3	140783430	SPSB4
cg04144365	0.454206	0.320822	-0.133384	3.79884e-05	0.240455	chr2	188483530	TFPI
cg04167392	0.400031	0.299543	-0.100488	0.00107983	0.422175	chr10	22534600	COMMD3
cg04167430	0.644558	0.519503	-0.125055	0.00509832	0.513132	chr15	99847223	LRRC28
cg04171235	0.479774	0.607771	0.127996	0.00334941	0.488857	chr17	46604393	HOXB1
cg04197452	0.359451	0.216504	-0.142946	0.00177607	0.453215	chr1	208083913	CD34
cg04197548	0.63837	0.486613	-0.151757	0.00280307	0.48106	chr10	75004945	DNAJC9
cg04227079	0.473239	0.359987	-0.113253	0.000763877	0.39705	chr5	3059042	C5orf38
cg04239078	0.569498	0.674908	0.10541	0.00724306	0.535932	chr1	209549585	CAMK1G
cg04262140	0.265187	0.444086	0.178898	0.00374188	0.494609	chr17	46827626	HOXB13
cg04267284	0.40995	0.517799	0.107849	0.00159103	0.448357	chr20	25227488	PYGB
cg04283570	0.346166	0.449242	0.103075	0.00719144	0.535524	chr7	129214591	NRF1
cg04291842	0.300738	0.50351	0.202772	0.00494274	0.510988	chr10	131767159	EBF3
cg04299914	0.170733	0.319328	0.148595	3.34266e-05	0.239342	chr9	92782655	GADD45G
cg04311343	0.530333	0.744781	0.214448	0.0073246	0.53596	chr2	66808194	MEIS1
cg04328401	0.547673	0.43337	-0.114303	0.00133992	0.432397	chr9	130659195	ST6GALNAC6
cg04342500	0.66153	0.537351	-0.124179	0.00172497	0.451151	chr11	32422228	WT1
cg04351734	0.43235	0.173839	-0.258511	0.00166045	0.449233	chr7	27155173	HOXA3
cg04355617	0.43298	0.534232	0.101252	0.00580794	0.522124	chr4	155703429	RBM46
cg04406111	0.728679	0.602748	-0.125931	0.00276096	0.48013	chr10	123779210	TACC2
cg04416151	0.679112	0.559505	-0.119607	0.00809305	0.54236	chr4	183763555	DCTD
cg04423727	0.228712	0.400431	0.171718	0.0013108	0.430681	chr17	46828820	HOXB13
cg04481096	0.626022	0.371159	-0.254864	0.00597235	0.522761	chr7	27142100	HOXA2
cg04484995	0.348618	0.230443	-0.118175	0.00408848	0.498381	chr18	63418972	CDH7
cg04490652	0.499441	0.377641	-0.1218	0.00436018	0.502001	chr10	83994016	NRG3
cg04498295	0.325905	0.202774	-0.123131	0.00126736	0.430494	chr10	25351527	THNSL1
cg04500480	0.379922	0.228062	-0.15186	0.00442215	0.502707	chr4	184492976	ING2
cg04515154	0.474809	0.734004	0.259194	0.000724056	0.395084	chr11	131868532	NTM
cg04528565	0.596323	0.697495	0.101172	0.00380223	0.495218	chr20	5866730	CHGB
cg04530575	0.588606	0.410483	-0.178123	4.39563e-05	0.243691	chr5	3698865	IRX1
cg04531781	0.555062	0.42	-0.135062	0.00101452	0.419951	chr4	130446750	SCLT1
cg04550788	0.552673	0.443352	-0.109321	0.00563981	0.520962	chr5	180112929	FLT4
cg04555312	0.0778663	0.191602	0.113735	0.00494782	0.510988	chr12	54389114	HOXC9
cg04562909	0.619045	0.735381	0.116336	0.00254257	0.477871	chr12	114836014	TBX5
cg04633357	0.543019	0.662991	0.119972	0.00423944	0.501681	chr17	26846402	FOXN1
cg04673524	0.283333	0.407606	0.124273	0.00466038	0.505614	chr19	2710562	GNG7
cg04700055	0.512119	0.389952	-0.122167	0.002215	0.469326	chr5	65182255	ERBB2IP
cg04728774	0.774478	0.631029	-0.143449	0.00437588	0.502001	chr5	42912740	SEPP1
cg04739302	0.588196	0.425639	-0.162557	0.0071387	0.535066	chr9	137986838	OLFM1
cg04782644	0.4508	0.598251	0.147452	0.00575964	0.521588	chr20	61266913	SLCO4A1
cg04786287	0.196888	0.350325	0.153437	0.00410933	0.499046	chr16	54970523	IRX5
cg04833516	0.607027	0.431165	-0.175861	0.00109316	0.422175	chr2	123832382	CNTNAP5
cg04838382	0.291868	0.429641	0.137773	0.00351656	0.49249	chr2	235400052	ARL4C
cg04863892	0.433694	0.192848	-0.240846	0.000354112	0.36382	chr7	27183375	HOXA5
cg04872689	0.640519	0.783182	0.142663	0.00600653	0.523071	chr2	68592375	PLEK
cg04888037	0.577499	0.71312	0.135621	0.00281099	0.48106	chr12	126677203	TMEM132B
cg04905636	0.763931	0.660515	-0.103415	0.00315608	0.483529	chr11	73289224	FAM168A
cg04907595	0.596706	0.368091	-0.228615	0.000936767	0.413717	chr1	25258264	RUNX3
cg04911005	0.349998	0.243239	-0.106758	0.00714842	0.535158	chr3	158390632	LXN
cg04921078	0.529824	0.418224	-0.1116	0.00322434	0.485545	chr14	46813592	RPL10L
cg04932215	0.472501	0.368034	-0.104467	0.00577477	0.521653	chr12	960259	WNK1
cg04937144	0.207424	0.332585	0.125161	0.000355618	0.364167	chr17	46832631	HOXB13
cg04948194	0.55154	0.38831	-0.163229	0.00214393	0.465166	chr14	45840127	MIS18BP1
cg04960169	0.388265	0.559673	0.171409	0.0053021	0.517343	chr17	2839005	OR1D5
cg04985661	0.650559	0.520324	-0.130235	0.00430826	0.502001	chr6	12717192	PHACTR1
cg04988171	0.639748	0.533013	-0.106735	0.0094289	0.553627	chr7	86847564	TMEM243
cg04992191	0.335953	0.494272	0.158319	0.00786961	0.540326	chr1	238341559	MTRNR2L11
cg04994217	0.749284	0.616194	-0.133089	0.00110878	0.423632	chr9	89764015	GAS1
cg05001964	0.372115	0.191098	-0.181017	0.000392424	0.368188	chr16	54318808	IRX3
cg05008253	0.430119	0.310221	-0.119898	0.0045418	0.503259	chr1	6830765	CAMTA1
cg05020854	0.416254	0.584524	0.16827	0.000826473	0.404924	chr19	2710761	GNG7
cg05034271	0.648376	0.813602	0.165226	0.00940511	0.553611	chr11	32338313	WT1
cg05065572	0.47497	0.669167	0.194197	0.00184634	0.454002	chr12	114833912	TBX5
cg05073044	0.710826	0.564357	-0.146469	0.00698469	0.533072	chr14	62232645	SNAPC1
cg05076221	0.408896	0.24349	-0.165407	0.00510416	0.513308	chr7	27182637	HOXA5
cg05084593	0.601936	0.744719	0.142783	0.00633495	0.524912	chr7	131798330	PLXNA4
cg05109569	0.513206	0.283181	-0.230025	0.0083074	0.544638	chr7	27146430	HOXA2
cg05127450	0.520327	0.380257	-0.14007	0.00766232	0.538269	chr1	165321224	LMX1A
cg05129479	0.40033	0.552884	0.152554	0.00231469	0.47107	chr6	31323998	HLA-B
cg05133339	0.35841	0.227231	-0.13118	0.00115383	0.427242	chr3	186670877	ST6GAL1
cg05138103	0.570332	0.464153	-0.106179	0.00520611	0.515295	chr2	171459244	SP5
cg05143116	0.312463	0.209112	-0.103351	0.0054662	0.520046	chr15	76633086	ISL2
cg05177676	0.795099	0.688083	-0.107016	0.00542776	0.519569	chr13	23743381	SGCG
cg05196454	0.507183	0.373273	-0.13391	0.00983095	0.556437	chr9	38483509	IGFBPL1
cg05202985	0.548455	0.652964	0.104508	0.00349785	0.49249	chr12	114926138	TBX5
cg05212349	0.538988	0.410096	-0.128892	2.13768e-05	0.22704	chr10	111234876	XPNPEP1
cg05218090	0.665267	0.558941	-0.106326	0.000490647	0.376655	chr4	182230345	TENM3
cg05243389	0.486026	0.372292	-0.113733	0.00445631	0.502707	chr15	48470794	MYEF2
cg05253410	0.514571	0.403764	-0.110806	0.00550209	0.520046	chr3	89276666	EPHA3
cg05253716	0.647479	0.766602	0.119123	0.00309765	0.483529	chr12	129299332	SLC15A4
cg05257086	0.460039	0.59118	0.131142	0.00302483	0.483529	chr5	1913983	IRX4
cg05265020	0.699833	0.80295	0.103116	0.000859236	0.405738	chr6	6002865	NRN1
cg05272236	0.580337	0.681333	0.100996	0.00165697	0.449233	chr11	70364607	CTTN
cg05272349	0.67695	0.56055	-0.1164	0.00259845	0.478059	chr5	122434379	PRDM6
cg05310997	0.696404	0.579549	-0.116855	0.00998991	0.55797	chr10	115033489	HABP2
cg05336056	0.578552	0.416802	-0.16175	0.00581136	0.522216	chr2	170142388	LRP2
cg05351803	0.554668	0.416056	-0.138612	0.00860945	0.547321	chr21	37915130	CLDN14
cg05352972	0.709833	0.605246	-0.104587	0.000686853	0.390689	chr15	39166804	RASGRP1
cg05374956	0.51481	0.650001	0.135192	0.000731237	0.395699	chr19	5838735	FUT6
cg05378715	0.494897	0.333736	-0.161161	0.00099982	0.417086	chr1	193426903	B3GALT2
cg05395321	0.624349	0.479974	-0.144375	0.000651535	0.388571	chr1	182571174	RGS16
cg05415729	0.493964	0.377194	-0.11677	0.00627979	0.524912	chr2	114045972	PAX8
cg05438336	0.589693	0.412681	-0.177012	0.000188233	0.311104	chr12	19699832	AEBP2
cg05452558	0.623441	0.473148	-0.150294	0.00793022	0.541188	chr4	73633887	ADAMTS3
cg05458277	0.57171	0.723656	0.151945	6.37965e-07	0.0608558	chr1	90253470	LRRC8D
cg05468948	0.382059	0.529068	0.14701	0.00236129	0.471221	chr6	166078832	PDE10A
cg05473829	0.390831	0.497683	0.106853	0.00863427	0.547345	chr17	1109544	ABR
cg05479010	0.701308	0.575627	-0.125681	0.00629019	0.524912	chr7	115850173	TES
cg05584597	0.416487	0.291744	-0.124743	0.000261895	0.334193	chr3	155463691	C3orf33
cg05597836	0.476831	0.622669	0.145838	0.00971813	0.555645	chr7	96655566	DLX5
cg05607742	0.645902	0.490025	-0.155877	0.000912466	0.41193	chr3	98674154	DCBLD2
cg05676959	0.398385	0.500804	0.102419	0.00448345	0.503075	chr12	6972994	TPI1
cg05690078	0.421667	0.284686	-0.136982	0.00195375	0.458361	chr4	130265338	SCLT1
cg05694021	0.34112	0.203523	-0.137597	9.80473e-06	0.193686	chr12	19699504	AEBP2
cg05716278	0.760399	0.637874	-0.122525	0.00267034	0.478405	chr10	6221273	PFKFB3
cg05726195	0.346309	0.456432	0.110124	0.00592138	0.522516	chr7	154997174	INSIG1
cg05732336	0.249062	0.417226	0.168164	0.00717412	0.535158	chr5	58904885	PDE4D
cg05764538	0.655414	0.547764	-0.10765	0.00223968	0.469434	chr12	107127517	RIC8B
cg05779048	0.41815	0.269603	-0.148547	0.00208397	0.462458	chr13	74025481	KLF5
cg05782292	0.724558	0.835273	0.110715	0.000556391	0.379318	chr11	628318	SCT
cg05807128	0.677367	0.478941	-0.198426	0.00539224	0.519156	chr21	44162219	PDE9A
cg05810074	0.663881	0.540078	-0.123803	0.00838195	0.545498	chr20	58178556	PHACTR3
cg05812200	0.442559	0.602193	0.159634	0.000567955	0.379985	chr4	16463145	TAPT1
cg05835256	0.507072	0.625877	0.118805	0.000886762	0.410172	chr15	45090766	TRIM69
cg05836043	0.232589	0.401239	0.16865	0.00870168	0.548027	chr18	7011388	LAMA1
cg05855985	0.428278	0.547977	0.119699	0.00671419	0.5295	chr2	15012965	NBAS
cg05859264	0.415237	0.545381	0.130144	0.00873524	0.548178	chr6	36097692	MAPK13
cg05864401	0.719731	0.579402	-0.140329	0.00177636	0.453215	chr8	135850231	ZFAT
cg05874111	0.369136	0.219338	-0.149798	0.00403181	0.497798	chr12	111515117	CUX2
cg05881682	0.552389	0.409905	-0.142484	0.000318497	0.353424	chr3	95402607	MTRNR2L12
cg05900274	0.358849	0.240616	-0.118233	0.00243157	0.473939	chr3	191740391	FGF12
cg05914052	0.690538	0.483199	-0.20734	0.0082851	0.544445	chr3	74214395	CNTN3
cg05927460	0.658591	0.767983	0.109392	6.0008e-05	0.273947	chr1	3393024	ARHGEF16
cg05951776	0.603972	0.710555	0.106584	0.00324145	0.485836	chr1	10568783	PEX14
cg05953142	0.62496	0.728691	0.103731	0.00272758	0.478633	chr22	44793304	KIAA1644
cg05968917	0.528482	0.663817	0.135335	0.00480906	0.508713	chr11	1774753	IFITM10
cg05975637	0.513569	0.402068	-0.111501	0.00618387	0.524558	chr1	90627855	ZNF326
cg05981038	0.405642	0.282537	-0.123106	0.00193655	0.458039	chr5	40841590	CARD6
cg06001205	0.473009	0.313909	-0.1591	0.00681395	0.530563	chr5	22213259	CDH12
cg06011026	0.494041	0.646186	0.152145	0.00109901	0.42259	chr1	213796835	PROX1
cg06020207	0.637499	0.779156	0.141657	0.00112143	0.424972	chr10	131766412	EBF3
cg06036947	0.349383	0.45959	0.110207	0.0068451	0.531142	chr7	949834	GET4
cg06049826	0.57104	0.433913	-0.137127	0.00224698	0.469434	chr6	19892600	ID4
cg06055873	0.586131	0.365104	-0.221027	0.00732835	0.536085	chr7	27142204	HOXA2
cg06060560	0.404158	0.236498	-0.16766	0.0099083	0.55722	chr20	55646408	BMP7
cg06064716	0.321379	0.431294	0.109916	0.00966816	0.554831	chr2	201164258	SPATS2L
cg06081750	0.461934	0.601659	0.139724	0.0084921	0.545913	chr12	1018307	RAD52
cg06096208	0.497316	0.367455	-0.129861	0.00171909	0.451151	chr3	186464151	KNG1
cg06143878	0.674909	0.558464	-0.116445	8.34838e-06	0.193686	chr16	61466416	CDH8
cg06165607	0.683042	0.568131	-0.114912	0.0037733	0.495218	chr12	127244845	TMEM132B
cg06171011	0.408524	0.288284	-0.12024	0.00594381	0.522593	chr15	55296950	RSL24D1
cg06214994	0.735673	0.62514	-0.110534	0.00165588	0.449233	chr10	8955880	GATA3
cg06219310	0.517348	0.654945	0.137598	0.00703111	0.533463	chr4	802229	CPLX1
cg06230714	0.755882	0.625796	-0.130086	0.00851755	0.546098	chr20	58181636	PHACTR3
cg06250386	0.759611	0.62193	-0.137681	0.00417542	0.500249	chr7	153112077	DPP6
cg06263178	0.171546	0.302982	0.131435	0.00162804	0.449233	chr16	49686567	ZNF423
cg06267808	0.339597	0.237212	-0.102385	0.00536317	0.517943	chr17	13654630	HS3ST3A1
cg06276663	0.53555	0.408979	-0.126571	0.0088599	0.549505	chr10	105579899	SH3PXD2A
cg06289725	0.404104	0.297391	-0.106713	0.005936	0.522591	chr11	62689081	CHRM1
cg06313349	0.435386	0.569204	0.133818	0.00126029	0.430494	chr7	157494424	DNAJB6
cg06321045	0.507101	0.650333	0.143232	5.41077e-05	0.266844	chr6	31088343	C6orf15
cg06341391	0.358014	0.218939	-0.139075	0.00430476	0.502001	chr9	138015884	OLFM1
cg06348934	0.740033	0.592506	-0.147527	0.00510713	0.513308	chr19	57277930	PEG3
cg06369992	0.301661	0.175398	-0.126263	0.00506659	0.512856	chr10	119494494	EMX2
cg06430309	0.729414	0.831933	0.102519	0.00768903	0.538269	chr7	2397685	EIF3B
cg06456125	0.522818	0.666561	0.143743	0.0041075	0.499012	chr7	65229604	VKORC1L1
cg06465806	0.683012	0.51514	-0.167871	0.00270634	0.478405	chr7	27185732	HOXA6
cg06471536	0.711608	0.608109	-0.103499	0.00922265	0.552642	chr6	105749844	PREP
cg06490988	0.403693	0.51428	0.110587	0.000628288	0.388571	chr3	128212001	GATA2
cg06525537	0.512288	0.39797	-0.114318	0.00423583	0.501681	chr9	112970566	TXN
cg06566477	0.347208	0.246342	-0.100866	0.00152969	0.444933	chr20	61078502	GATA5
cg06583873	0.59608	0.712348	0.116268	0.00104765	0.422175	chr2	236722183	AGAP1
cg06602723	0.505879	0.625778	0.119899	0.000521517	0.379318	chr17	46693336	HOXB8
cg06610125	0.397522	0.499388	0.101866	0.00434795	0.502001	chr11	133823700	IGSF9B
cg06619693	0.443389	0.266134	-0.177254	0.00277475	0.480835	chr11	118475898	PHLDB1
cg06629252	0.492695	0.358988	-0.133708	0.000294911	0.343647	chr5	18772908	BASP1
cg06647007	0.424933	0.5814	0.156467	0.00886921	0.549614	chr7	28747836	CREB5
cg06666732	0.429038	0.318189	-0.110848	0.00845176	0.545913	chr20	22744381	FOXA2
cg06672630	0.51507	0.405177	-0.109893	0.00236452	0.471221	chr4	18321251	LCORL
cg06688960	0.506278	0.388378	-0.1179	0.00886592	0.549614	chr20	1504932	SIRPB2
cg06717565	0.636335	0.741535	0.1052	0.00608011	0.524165	chr12	114836487	TBX5
cg06719651	0.645172	0.509465	-0.135707	0.00244957	0.474262	chr16	88379238	ZNF469
cg06729806	0.439391	0.317356	-0.122035	0.00851712	0.546098	chr12	54350294	HOXC12
cg06759874	0.503418	0.356471	-0.146947	0.0033672	0.489587	chr4	186960904	TLR3
cg06772717	0.514834	0.62051	0.105676	0.00152897	0.444933	chr8	72466764	EYA1
cg06784420	0.283907	0.448234	0.164327	0.00554084	0.520207	chr2	236299218	AGAP1
cg06786372	0.470097	0.249442	-0.220655	0.0038777	0.496285	chr7	27141388	HOXA2
cg06787206	0.554914	0.412269	-0.142645	0.00805813	0.542128	chr10	120168048	PRLHR
cg06795523	0.624238	0.486277	-0.137961	0.00399537	0.496851	chr2	58358974	FANCL
cg06818207	0.488911	0.609794	0.120882	0.0063141	0.524912	chr6	6003238	NRN1
cg06826457	0.409736	0.304873	-0.104863	0.001631	0.449233	chr12	12867669	CDKN1B
cg06827397	0.365723	0.25297	-0.112752	4.26694e-05	0.243691	chr11	131293681	NTM
cg06835392	0.325429	0.221799	-0.10363	0.0020628	0.461755	chr12	111616689	CUX2
cg06842071	0.451297	0.317845	-0.133452	0.00928172	0.552703	chr2	233499460	EFHD1
cg06898502	0.617069	0.737703	0.120635	0.00141945	0.438988	chr18	3410587	TGIF1
cg06900571	0.704848	0.508611	-0.196237	0.000828582	0.404924	chr8	141248582	TRAPPC9
cg06912966	0.304636	0.636741	0.332105	0.0078798	0.540326	chr12	114852359	TBX5
cg06936768	0.270964	0.166176	-0.104789	0.00766317	0.538269	chr12	49691316	PRPH
cg06943467	0.593789	0.697483	0.103694	0.00355612	0.493289	chr9	135360863	C9orf171
cg06978680	0.603012	0.4124	-0.190612	4.36e-05	0.243691	chr7	89840431	STEAP2
cg06981333	0.296993	0.193076	-0.103916	0.00497366	0.51126	chr14	65273501	SPTB
cg07023332	0.463275	0.334342	-0.128933	0.00291183	0.48106	chr18	53089892	TCF4
cg07031797	0.467863	0.691069	0.223206	0.000148747	0.297061	chr22	50483123	TTLL8
cg07060424	0.400321	0.25075	-0.149571	0.00371972	0.494253	chr2	237897535	COPS8
cg07061298	0.320742	0.146577	-0.174166	0.00314328	0.483529	chr7	27153847	HOXA3
cg07063463	0.405045	0.537233	0.132189	0.00142902	0.439166	chr20	43932925	RBPJL
cg07065220	0.382829	0.156845	-0.225983	0.00449563	0.503189	chr3	193987540	CPN2
cg07066569	0.581893	0.712272	0.13038	0.0023	0.47107	chr13	64321209	PCDH20
cg07080050	0.443138	0.282294	-0.160844	0.000280977	0.339255	chr12	54413345	HOXC6
cg07139165	0.56391	0.709903	0.145993	0.00830813	0.544638	chr11	133823125	IGSF9B
cg07153966	0.645412	0.431503	-0.213909	0.00360329	0.493289	chr7	27147590	HOXA2
cg07190012	0.439355	0.548059	0.108704	0.00450002	0.503259	chr11	16633647	C11orf58
cg07194829	0.451228	0.350504	-0.100724	0.00135386	0.433002	chr1	17053974	NBPF1
cg07199500	0.635868	0.514735	-0.121133	0.000876152	0.409246	chr15	35111036	ACTC1
cg07205933	0.660279	0.521724	-0.138555	0.00311984	0.483529	chr5	106551483	EFNA5
cg07206053	0.610439	0.488379	-0.12206	0.00426335	0.501681	chr12	72772422	TRHDE
cg07208691	0.615684	0.359483	-0.256201	0.00124475	0.430365	chr12	111620199	CUX2
cg07228255	0.517854	0.654307	0.136453	0.000207925	0.318194	chr17	19911686	AKAP10
cg07245150	0.460866	0.578766	0.1179	0.00105865	0.422175	chr21	44484449	CBS
cg07277832	0.269419	0.154556	-0.114863	0.00109735	0.422476	chr14	103796437	EIF5
cg07279321	0.605903	0.445678	-0.160225	0.00831203	0.544638	chr6	12717790	PHACTR1
cg07288047	0.606345	0.753698	0.147352	0.00151158	0.44409	chr22	43812884	MPPED1
cg07292358	0.719137	0.585009	-0.134128	0.00468062	0.505614	chr6	105726842	POPDC3
cg07313737	0.452333	0.6514	0.199067	0.00513605	0.514185	chr2	15012912	NBAS
cg07322848	0.454077	0.346928	-0.107149	0.000172405	0.305175	chr12	24104094	SOX5
cg07325427	0.440776	0.30635	-0.134426	0.00560166	0.520819	chr19	46792195	HIF3A
cg07350470	0.498801	0.713071	0.214269	0.00658199	0.52784	chr4	4765329	MSX1
cg07413467	0.431932	0.308573	-0.123359	0.000155945	0.297061	chr7	92238086	FAM133B
cg07456387	0.600169	0.710515	0.110346	0.00265045	0.478059	chr22	33819282	SYN3
cg07502563	0.350428	0.48907	0.138642	0.00842358	0.54588	chr7	149964341	ACTR3C
cg07518449	0.471435	0.36396	-0.107475	0.000628754	0.388571	chr9	18213297	ADAMTSL1
cg07533249	0.593367	0.473714	-0.119654	0.000996864	0.417086	chr17	34450758	CCL4
cg07533951	0.19768	0.493143	0.295462	0.0069413	0.532477	chr12	114879558	TBX5
cg07542810	0.431918	0.282479	-0.149438	0.00024898	0.331466	chr5	38468398	LIFR
cg07582578	0.593833	0.697753	0.10392	0.00225135	0.469434	chr5	131406403	CSF2
cg07654934	0.295243	0.167574	-0.127668	0.00424019	0.501681	chr3	158390329	LXN
cg07682059	0.731983	0.600367	-0.131616	0.003143	0.483529	chr2	182212736	ITGA4
cg07734106	0.38281	0.273256	-0.109555	0.00113293	0.426372	chr14	96117415	TCL1B
cg07757183	0.410709	0.514643	0.103934	0.00084095	0.404924	chr8	756943	TDRP
cg07806103	0.514508	0.405763	-0.108746	0.00900253	0.550519	chr15	57209682	TCF12
cg07809953	0.680777	0.566693	-0.114084	0.00198862	0.45883	chr16	61348146	CDH8
cg07811110	0.636583	0.527965	-0.108618	0.00342052	0.491361	chr12	85307131	SLC6A15
cg07826424	0.619076	0.740521	0.121445	0.00468766	0.505614	chr3	50628064	CISH
cg07830923	0.567669	0.456244	-0.111425	0.00475073	0.506937	chr6	77157788	IMPG1
cg07831198	0.573503	0.470661	-0.102842	0.00813165	0.542646	chr19	39148414	ACTN4
cg07831351	0.155638	0.286439	0.130801	0.000238149	0.329503	chr20	3229402	SLC4A11
cg07835424	0.228555	0.427502	0.198947	0.000330536	0.357031	chr2	200327334	SATB2
cg07850607	0.542657	0.430082	-0.112575	0.0031978	0.484747	chr16	6922643	RBFOX1
cg07859288	0.377506	0.203036	-0.17447	2.62817e-06	0.130566	chr8	132003249	ADCY8
cg07867650	0.515152	0.411841	-0.103312	0.00957098	0.554501	chr10	7339068	SFMBT2
cg07878800	0.221034	0.339876	0.118842	0.00231707	0.47107	chr6	5999266	NRN1
cg07891033	0.620022	0.502881	-0.117141	0.00224957	0.469434	chr5	11725225	CTNND2
cg07891507	0.439544	0.309896	-0.129648	8.55173e-05	0.277551	chr3	155463719	C3orf33
cg07911285	0.698001	0.531582	-0.16642	0.0014649	0.439958	chr1	87050265	CLCA4
cg07915976	0.682413	0.483228	-0.199185	0.000921171	0.412362	chr12	54414427	HOXC6
cg07917150	0.32104	0.196098	-0.124941	0.000697548	0.390985	chr7	27154264	HOXA3
cg07942135	0.294769	0.171836	-0.122933	0.000328598	0.355998	chr7	27154262	HOXA3
cg07970421	0.670426	0.5214	-0.149026	0.00682854	0.530876	chr6	49826396	CRISP1
cg08023442	0.543217	0.351583	-0.191634	0.00127085	0.430494	chr3	34767621	ARPP21
cg08029281	0.496497	0.645903	0.149407	0.00951479	0.554417	chr1	67600428	IL23R
cg08041998	0.490287	0.632355	0.142068	0.00885461	0.549441	chr6	139592441	TXLNB
cg08052848	0.618141	0.738899	0.120758	0.00174993	0.45259	chr5	92276437	NR2F1
cg08064245	0.690336	0.553041	-0.137295	0.00558711	0.520815	chr12	48571096	C12orf68
cg08072107	0.518041	0.408295	-0.109746	0.00282718	0.48106	chr19	31149713	ZNF536
cg08085267	0.264374	0.403399	0.139025	0.00434405	0.502001	chr17	45401833	ITGB3
cg08089030	0.555642	0.427777	-0.127865	0.00256523	0.477871	chr4	68794552	TMPRSS11A
cg08090385	0.369902	0.550987	0.181085	0.00400518	0.496851	chr1	1099583	TTLL10
cg08101683	0.739775	0.613397	-0.126378	0.00757041	0.53819	chr8	68778851	PREX2
cg08105471	0.558536	0.458508	-0.100028	0.00119121	0.428387	chr3	74439236	CNTN3
cg08106532	0.729218	0.626301	-0.102917	0.000106536	0.279912	chr6	91692001	MAP3K7
cg08117257	0.697307	0.478361	-0.218946	0.00875972	0.548325	chr4	112776378	C4orf32
cg08125031	0.391209	0.249204	-0.142004	0.00172053	0.451151	chr4	21699373	KCNIP4
cg08143343	0.566474	0.42718	-0.139294	0.00588141	0.522387	chr12	85307152	SLC6A15
cg08154437	0.211154	0.337513	0.126359	0.00074175	0.39705	chr19	17008650	F2RL3
cg08164294	0.426205	0.250112	-0.176093	0.000436398	0.372862	chr7	27154387	HOXA3
cg08165782	0.481747	0.590382	0.108635	0.00701253	0.533367	chr16	22676368	HS3ST2
cg08177540	0.683966	0.803314	0.119348	4.85792e-05	0.258397	chr5	106347303	EFNA5
cg08184392	0.415183	0.602602	0.187419	0.000768339	0.39705	chr11	125977322	CDON
cg08189583	0.628563	0.52454	-0.104023	0.00421049	0.501097	chr15	94399087	MCTP2
cg08203788	0.493826	0.665602	0.171776	1.96943e-06	0.121948	chr7	25900279	NFE2L3
cg08204162	0.404059	0.263918	-0.140142	0.00160805	0.448618	chr8	22785567	PEBP4
cg08229320	0.538273	0.392224	-0.146049	0.00527824	0.517343	chr10	45941351	ALOX5
cg08232909	0.618743	0.507648	-0.111095	0.00237453	0.471221	chr4	18293080	LCORL
cg08244436	0.512965	0.350183	-0.162782	0.000846287	0.404924	chr16	15612327	C16orf45
cg08247916	0.30322	0.190591	-0.112629	0.00185642	0.454223	chr10	25351495	THNSL1
cg08250990	0.139504	0.275508	0.136005	0.00864871	0.547345	chr16	49630178	C16orf78
cg08259038	0.644028	0.511886	-0.132142	0.00082742	0.404924	chr4	38567047	KLF3
cg08264401	0.303135	0.192572	-0.110562	0.00193169	0.458039	chr9	27109071	TEK
cg08279075	0.402292	0.191682	-0.21061	0.00298355	0.482412	chr16	54318772	IRX3
cg08279545	0.538986	0.690603	0.151616	0.00582428	0.522306	chr8	104220480	BAALC
cg08280861	0.478517	0.584366	0.105849	0.0064694	0.526254	chr8	58055591	IMPAD1
cg08281415	0.398708	0.617049	0.218341	0.000111644	0.280077	chr16	86959156	FOXL1
cg08296385	0.312388	0.200532	-0.111856	0.00961762	0.554501	chr8	94766346	TMEM67
cg08313491	0.744156	0.599641	-0.144515	0.00882404	0.548933	chr14	56232650	KTN1
cg08327690	0.445466	0.565221	0.119754	0.000229767	0.326331	chr11	720859	EPS8L2
cg08334606	0.540587	0.431323	-0.109263	0.00115249	0.427242	chr6	9611207	OFCC1
cg08351536	0.609901	0.505763	-0.104139	0.00156933	0.446609	chr17	60885250	MARCH10
cg08353308	0.622702	0.743095	0.120393	0.00527952	0.517343	chr6	90234227	ANKRD6
cg08372212	0.574078	0.470647	-0.103431	0.00563506	0.520962	chr10	130610431	MGMT
cg08377356	0.54948	0.44632	-0.10316	0.00536255	0.517943	chr14	62381013	SYT16
cg08390331	0.718616	0.512521	-0.206095	0.00292508	0.48106	chr7	135716016	MTPN
cg08400124	0.621638	0.508839	-0.112799	0.00918564	0.552579	chr4	77507102	SHROOM3
cg08410918	0.510199	0.61458	0.104381	0.00510178	0.513159	chr14	71665597	PCNX
cg08415849	0.406407	0.277291	-0.129117	0.00310433	0.483529	chr16	86431983	FOXF1
cg08421983	0.793304	0.655312	-0.137992	0.00849916	0.545913	chr3	183892060	AP2M1
cg08426696	0.298757	0.408406	0.10965	0.00220336	0.468918	chr22	26717792	ASPHD2
cg08431336	0.495479	0.36051	-0.134969	0.00483744	0.508713	chr10	112518914	PDCD4
cg08437576	0.571238	0.677923	0.106684	0.0024289	0.473798	chr15	69613382	PAQR5
cg08439149	0.64051	0.7433	0.10279	0.00441415	0.502707	chr1	2004163	PRKCZ
cg08444253	0.593875	0.493238	-0.100638	0.00302928	0.483529	chr16	17742005	XYLT1
cg08449639	0.329627	0.438519	0.108892	7.24613e-05	0.277551	chr22	21774669	HIC2
cg08471173	0.611383	0.459125	-0.152258	0.0047106	0.506855	chr2	171012543	MYO3B
cg08474478	0.364766	0.263951	-0.100816	0.00275104	0.480057	chr4	184961323	STOX2
cg08508338	0.401422	0.521313	0.119891	0.00894779	0.550198	chr16	58721060	SLC38A7
cg08512365	0.23249	0.361749	0.129259	0.00388002	0.496424	chr7	949758	GET4
cg08537751	0.414906	0.304826	-0.11008	0.00577984	0.521889	chr5	22213263	CDH12
cg08556636	0.62109	0.736184	0.115095	0.00127869	0.430494	chr3	192647753	MB21D2
cg08558138	0.502121	0.65621	0.154089	0.00399984	0.496851	chr2	242490871	BOK
cg08569297	0.611625	0.735035	0.12341	0.0092024	0.552579	chr3	47784467	SMARCC1
cg08575722	0.296477	0.181736	-0.114741	0.0022666	0.470305	chr11	32421845	WT1
cg08594218	0.222189	0.324	0.101811	0.0013203	0.431446	chr17	46803008	PRAC1
cg08615354	0.552728	0.406083	-0.146644	0.00240216	0.472365	chr5	38468217	LIFR
cg08637438	0.332347	0.161493	-0.170854	0.00390908	0.496851	chr17	70113856	SOX9
cg08657589	0.618091	0.760867	0.142776	0.000223232	0.324633	chr6	31673939	LY6G6F
cg08657911	0.640281	0.512181	-0.128101	0.00445109	0.502707	chr8	101288539	RNF19A
cg08690159	0.497486	0.723208	0.225722	2.7352e-06	0.130566	chr2	3689565	ALLC
cg08691372	0.666508	0.784098	0.11759	8.0335e-05	0.277551	chr15	35460170	ZNF770
cg08718050	0.325725	0.515181	0.189456	0.000645148	0.388571	chr11	70563677	SHANK2
cg08725366	0.270521	0.421551	0.15103	0.00481114	0.508713	chr7	18329916	HDAC9
cg08772837	0.546672	0.441917	-0.104755	0.00802177	0.54205	chr5	140344290	PCDHAC2
cg08782022	0.533156	0.300226	-0.23293	0.00282887	0.48106	chr16	4730136	NUDT16L1
cg08828193	0.428451	0.296333	-0.132118	0.000199287	0.315793	chr10	179725	ZMYND11
cg08835113	0.169564	0.304255	0.134691	0.00391522	0.496851	chr7	96650192	DLX5
cg08843513	0.556605	0.667565	0.110961	0.00966052	0.554831	chr3	14164955	CHCHD4
cg08866990	0.374269	0.497711	0.123441	0.00972309	0.555699	chr18	19559228	GATA6
cg08867825	0.423177	0.30873	-0.114447	0.0041245	0.499418	chr1	102312608	OLFM3
cg08892613	0.41556	0.3021	-0.113459	0.00347867	0.492178	chr5	2702419	IRX2
cg08899474	0.670214	0.528872	-0.141342	0.00037723	0.365795	chr5	113754185	KCNN2
cg08909157	0.269957	0.14771	-0.122247	0.00472765	0.506937	chr9	215561	DOCK8
cg08961196	0.698942	0.567976	-0.130966	7.20114e-05	0.277551	chr8	8749494	MFHAS1
cg08967764	0.565693	0.440661	-0.125031	0.00309711	0.483529	chr3	88050264	HTR1F
cg09001989	0.517497	0.398684	-0.118813	0.00109164	0.422175	chr12	28052085	PTHLH
cg09013060	0.296615	0.488289	0.191674	0.0044582	0.502707	chr9	99337168	CDC14B
cg09096555	0.502457	0.650218	0.147762	0.00104169	0.422175	chr17	72848358	GRIN2C
cg09109656	0.655266	0.553635	-0.101631	0.00781486	0.539121	chr16	87250101	FBXO31
cg09113298	0.164271	0.264431	0.10016	0.00963378	0.554501	chr16	14448599	MKL2
cg09138780	0.380156	0.54226	0.162105	0.000903246	0.411661	chr7	157294502	DNAJB6
cg09139141	0.473069	0.371853	-0.101217	0.00205923	0.461755	chr5	50728971	ISL1
cg09142587	0.573174	0.344394	-0.228779	3.59155e-06	0.142818	chr4	57156244	AASDH
cg09159003	0.694626	0.556285	-0.138341	0.00480083	0.508713	chr7	13866574	ETV1
cg09168163	0.447719	0.558256	0.110537	0.00199358	0.45883	chr6	167060990	RPS6KA2
cg09192801	0.728667	0.830235	0.101568	0.00159242	0.448357	chr12	77156412	ZDHHC17
cg09205359	0.430759	0.313327	-0.117432	0.00729652	0.535932	chr13	32059853	RXFP2
cg09207400	0.355444	0.166217	-0.189227	0.00152446	0.444933	chr7	27183382	HOXA5
cg09209510	0.487783	0.603832	0.116049	0.00725878	0.535932	chr14	100288389	EML1
cg09228051	0.281497	0.503918	0.222421	0.00833122	0.544965	chr16	48265760	ABCC11
cg09235983	0.569428	0.678363	0.108935	7.92459e-06	0.193041	chr11	58612814	GLYATL2
cg09247297	0.536805	0.373936	-0.162869	0.00249203	0.476288	chr1	81943647	LPHN2
cg09249800	0.63104	0.778284	0.147244	0.0021687	0.46686	chr1	6341287	GPR153
cg09259595	0.560538	0.660894	0.100356	0.00304617	0.483529	chr8	1779056	ARHGEF10
cg09272818	0.282551	0.41423	0.131679	0.00183971	0.454002	chr18	53530381	TCF4
cg09283219	0.660731	0.544515	-0.116216	0.00801806	0.54203	chr12	59776631	SLC16A7
cg09313482	0.569125	0.42307	-0.146055	0.0052638	0.517287	chr8	120685317	ENPP2
cg09324745	0.571772	0.434564	-0.137208	0.00293184	0.48106	chr6	133051865	VNN3
cg09329695	0.57596	0.693281	0.117322	5.21975e-05	0.266844	chr15	78130539	LINGO1
cg09344984	0.473391	0.365695	-0.107696	0.00351967	0.49249	chr1	117753678	VTCN1
cg09350944	0.513538	0.623573	0.110035	0.00105867	0.422175	chr20	60439676	TAF4
cg09359064	0.552573	0.340845	-0.211727	0.00329911	0.4879	chr9	135039893	NTNG2
cg09359114	0.453908	0.620966	0.167058	0.00317898	0.484214	chr7	96650096	DLX5
cg09363128	0.567684	0.669606	0.101922	0.00666443	0.529169	chr16	85478932	GSE1
cg09405076	0.32756	0.526199	0.19864	0.00846571	0.545913	chr11	70477139	CTTN
cg09411999	0.288608	0.425304	0.136695	0.00430077	0.502001	chr7	27214383	HOXA10
cg09428934	0.730338	0.592904	-0.137434	0.008351	0.544965	chr14	71468614	PCNX
cg09433254	0.604974	0.766206	0.161232	0.00293198	0.48106	chr6	143888314	FUCA2
cg09460231	0.401282	0.255061	-0.146221	0.000759563	0.39705	chr8	10736649	PINX1
cg09460999	0.755551	0.650168	-0.105383	0.00559235	0.520815	chr7	123633258	TMEM229A
cg09463795	0.639829	0.515833	-0.123996	2.86247e-05	0.239342	chr3	164972471	SLITRK3
cg09469665	0.493584	0.326685	-0.166899	0.00343755	0.4919	chr7	27154660	HOXA3
cg09484377	0.634819	0.4756	-0.159219	0.00289722	0.48106	chr8	16613520	FGF20
cg09487890	0.47493	0.329853	-0.145078	0.00100947	0.419156	chr18	76070163	SALL3
cg09497445	0.257814	0.371954	0.11414	0.00797297	0.541676	chr14	24891941	KHNYN
cg09513031	0.328461	0.225285	-0.103176	0.00628975	0.524912	chr7	19146282	TWIST1
cg09530810	0.267451	0.445939	0.178488	0.00797313	0.541676	chr17	46831490	HOXB13
cg09533048	0.667296	0.780932	0.113636	0.00896065	0.550198	chr4	167422794	TLL1
cg09549073	0.434103	0.219237	-0.214866	0.00155733	0.445758	chr7	27183274	HOXA5
cg09549924	0.608973	0.496634	-0.11234	0.00613514	0.524165	chr1	179700780	FAM163A
cg09576994	0.479021	0.345259	-0.133762	0.000528758	0.379318	chr13	21945364	ZDHHC20
cg09580336	0.349406	0.216892	-0.132515	8.40768e-05	0.277551	chr1	116915122	ATP1A1
cg09586924	0.218239	0.368928	0.150689	0.00192735	0.458039	chr11	130032815	ST14
cg09596614	0.625025	0.495322	-0.129703	0.000428779	0.372862	chr9	112970404	TXN
cg09602288	0.55412	0.431053	-0.123067	0.00420059	0.500617	chr6	10382800	TFAP2A
cg09641518	0.402189	0.30144	-0.100749	0.00321363	0.485427	chr4	143325397	INPP4B
cg09651648	0.467711	0.607932	0.140221	0.00508659	0.512991	chr17	854018	NXN
cg09656152	0.719703	0.530641	-0.189061	0.000109879	0.279912	chr5	61032532	C5orf64
cg09688156	0.549369	0.687479	0.13811	0.00204025	0.461591	chr4	84473816	AGPAT9
cg09695996	0.385656	0.508668	0.123012	0.00255106	0.477871	chr16	1138489	C1QTNF8
cg09721659	0.46216	0.346297	-0.115863	0.00526599	0.517343	chr14	81422111	TSHR
cg09733789	0.384027	0.49901	0.114983	0.0014233	0.439043	chr5	166353256	TENM2
cg09734965	0.275749	0.174942	-0.100807	6.1513e-05	0.273947	chr10	23632529	C10orf67
cg09782958	0.49335	0.343873	-0.149477	0.000984326	0.415894	chr2	131012424	TUBA3E
cg09798023	0.693316	0.46168	-0.231636	0.0057624	0.521588	chr7	27161624	HOXA3
cg09809672	0.426076	0.552276	0.1262	0.000951621	0.415234	chr1	236557682	EDARADD
cg09815189	0.670968	0.541041	-0.129928	0.00163713	0.449233	chr1	162834158	HSD17B7
cg09824731	0.420261	0.529164	0.108903	0.00345164	0.492178	chr6	34113930	GRM4
cg09829843	0.476431	0.608023	0.131591	0.00688654	0.531272	chr15	55920336	PYGO1
cg09836616	0.454174	0.60159	0.147416	0.0045388	0.503259	chr17	20062965	SPECC1
cg09857713	0.255375	0.149974	-0.105401	0.00724838	0.535932	chr6	4317525	ECI2
cg09862420	0.631987	0.515333	-0.116654	0.000582957	0.381303	chr22	48221777	FAM19A5
cg09888562	0.459304	0.240694	-0.21861	0.00131503	0.430889	chr16	54318314	IRX3
cg09916651	0.478623	0.235767	-0.242855	0.00115363	0.427242	chr12	111620313	CUX2
cg09924848	0.433011	0.546305	0.113294	0.00680972	0.530509	chr10	126308486	FAM53B
cg09925467	0.506395	0.40438	-0.102014	0.000903312	0.411661	chr10	114043123	TECTB
cg09936824	0.264	0.147527	-0.116473	0.00882537	0.548933	chr7	27187670	HOXA6
cg09940922	0.477244	0.578138	0.100894	0.000327123	0.354877	chr1	179569387	TDRD5
cg09943367	0.474064	0.359967	-0.114096	0.00676577	0.530007	chr3	84992867	CADM2
cg09962277	0.370171	0.26582	-0.104351	2.59027e-05	0.236287	chr10	55216712	MBL2
cg10031849	0.211967	0.319448	0.107481	0.00815562	0.543015	chr3	11267584	HRH1
cg10039965	0.62079	0.73895	0.11816	0.000561669	0.379318	chr12	114831535	TBX5
cg10046101	0.522321	0.703467	0.181147	8.85722e-06	0.193686	chr7	51096721	COBL
cg10088491	0.356972	0.25398	-0.102993	8.08456e-05	0.277551	chr15	76634454	ISL2
cg10106199	0.578197	0.47746	-0.100738	0.00883578	0.549074	chr7	135710389	MTPN
cg10112854	0.615819	0.50117	-0.114649	0.00123362	0.429902	chr16	80839183	CDYL2
cg10114725	0.596774	0.461205	-0.135569	0.000194294	0.313628	chr2	225266733	FAM124B
cg10135569	0.647889	0.75924	0.11135	2.54358e-05	0.236287	chr18	77647846	KCNG2
cg10144863	0.496232	0.388227	-0.108004	7.82227e-05	0.277551	chr8	53235234	ST18
cg10187559	0.433594	0.31268	-0.120914	0.00277995	0.48106	chr19	54926277	TTYH1
cg10208583	0.495841	0.615343	0.119502	0.00582971	0.522321	chr5	146232064	PPP2R2B
cg10210510	0.74373	0.641316	-0.102414	0.00779594	0.539014	chr1	40771135	COL9A2
cg10213608	0.299583	0.182763	-0.116821	0.00103024	0.421008	chr20	40427999	CHD6
cg10231412	0.587439	0.412745	-0.174694	0.00444695	0.502707	chr3	194119060	GP5
cg10238725	0.572334	0.424583	-0.147751	0.00211275	0.463584	chr13	114308695	ATP4B
cg10242279	0.476286	0.307442	-0.168845	0.000601639	0.387532	chr4	10666415	CLNK
cg10243004	0.508427	0.623856	0.115429	0.00576005	0.521588	chr2	128616167	POLR2D
cg10244666	0.28942	0.169338	-0.120082	0.000968266	0.415853	chr11	32421808	WT1
cg10270745	0.505579	0.403325	-0.102255	0.00224842	0.469434	chr14	25083206	GZMH
cg10273151	0.542794	0.427161	-0.115632	0.000340683	0.359646	chr5	160279249	ATP10B
cg10286153	0.24764	0.375618	0.127978	0.00494329	0.510988	chr17	17696069	SREBF1
cg10313988	0.724989	0.604328	-0.120662	0.00438492	0.502001	chr11	83352844	CCDC90B
cg10327440	0.508433	0.273393	-0.23504	0.000141209	0.297061	chr1	227177885	ADCK3
cg10355893	0.640305	0.765356	0.125051	0.0072942	0.535932	chr19	3708008	PIP5K1C
cg10379346	0.239688	0.356007	0.116318	0.000261301	0.334193	chr10	123355239	FGFR2
cg10400998	0.2822	0.172186	-0.110015	6.47332e-05	0.273947	chr8	112692596	KCNV1
cg10417490	0.513467	0.399859	-0.113608	0.00859016	0.547067	chr22	19586304	CLDN5
cg10427452	0.259043	0.148972	-0.110071	0.000251103	0.331466	chr5	3122030	C5orf38
cg10431651	0.70989	0.601156	-0.108734	0.0019151	0.458039	chr20	34022173	GDF5OS
cg10433625	0.735304	0.589534	-0.14577	0.00335898	0.489557	chr1	208774442	PLXNA2
cg10445545	0.37869	0.249575	-0.129116	0.000822304	0.404864	chr3	178276627	KCNMB2
cg10467989	0.363498	0.251382	-0.112116	0.000118029	0.280149	chr16	9622386	C16orf72
cg10473059	0.397997	0.292417	-0.10558	0.00963282	0.554501	chr7	18003093	SNX13
cg10484673	0.503983	0.655643	0.15166	0.00479358	0.5085	chr7	124307584	GPR37
cg10491122	0.792104	0.683501	-0.108603	0.00491498	0.51046	chr1	217886461	SPATA17
cg10493961	0.758355	0.612297	-0.146057	0.00461324	0.505031	chr8	139855971	COL22A1
cg10513220	0.430212	0.55329	0.123078	0.00110432	0.423332	chr17	39607528	KRT38
cg10514793	0.630586	0.735906	0.10532	0.00662979	0.528318	chr11	802938	PIDD
cg10522535	0.599583	0.469327	-0.130256	0.000817972	0.403401	chr11	127481918	KIRREL3
cg10622586	0.487307	0.383301	-0.104005	0.00767889	0.538269	chr12	103981113	STAB2
cg10632209	0.677201	0.574704	-0.102496	0.00177716	0.453238	chr5	122434544	PRDM6
cg10654272	0.241811	0.361333	0.119522	0.00634861	0.524912	chr6	164928602	QKI
cg10661141	0.345262	0.216463	-0.128799	0.00442097	0.502707	chr12	110545818	IFT81
cg10668230	0.464671	0.645145	0.180474	0.0036326	0.493289	chr2	179622125	TTN
cg10669058	0.435384	0.550897	0.115514	0.00286376	0.48106	chr19	19648555	CILP2
cg10723238	0.666399	0.56608	-0.100318	0.000117414	0.280077	chr12	130329065	TMEM132D
cg10727812	0.532974	0.63613	0.103156	0.00880392	0.548663	chr2	211179707	MYL1
cg10730786	0.475272	0.355848	-0.119424	0.000169701	0.305175	chr6	47632998	GPR111
cg10736654	0.230503	0.338848	0.108345	0.00773138	0.538591	chr2	66804532	MEIS1
cg10752190	0.488996	0.327539	-0.161457	0.00192872	0.458039	chr17	9604414	USP43
cg10781408	0.468661	0.626577	0.157916	0.0084873	0.545913	chr1	151810899	C2CD4D
cg10781849	0.330955	0.207629	-0.123326	2.65836e-05	0.236287	chr14	104845338	C14orf144
cg10791541	0.360034	0.466441	0.106408	0.00346159	0.492178	chr3	55040617	LRTM1
cg10794257	0.393276	0.258665	-0.134611	0.00207123	0.461755	chr7	27154305	HOXA3
cg10811045	0.370697	0.473173	0.102476	0.000639132	0.388571	chr2	91635283	RPIA
cg10815625	0.613232	0.430062	-0.183169	0.00144429	0.439897	chr1	165323768	LMX1A
cg10827125	0.773118	0.610274	-0.162844	0.000222068	0.323982	chr7	91272829	MTERF
cg10843030	0.505684	0.609111	0.103427	0.00674564	0.52983	chr1	38026830	DNALI1
cg10858553	0.451345	0.322928	-0.128416	0.000266641	0.335737	chr18	71294188	FBXO15
cg10875367	0.608244	0.50216	-0.106084	0.00126689	0.430494	chr1	162210667	C1orf111
cg10875753	0.645824	0.543484	-0.102341	0.000240044	0.330477	chr4	3733842	ADRA2C
cg10885234	0.421739	0.301214	-0.120526	0.00824369	0.543932	chr3	195869497	TFRC
cg10888790	0.652429	0.829924	0.177495	0.000578855	0.381101	chr10	131766874	EBF3
cg10892749	0.402482	0.522009	0.119527	0.0086273	0.547345	chr14	34793536	SPTSSA
cg10895156	0.795682	0.689762	-0.10592	0.00251363	0.477355	chr19	6656678	TNFSF14
cg10898184	0.588844	0.732372	0.143527	2.199e-05	0.22704	chr7	157373930	DNAJB6
cg10938233	0.364283	0.243422	-0.120861	1.0113e-05	0.193686	chr8	4573688	CSMD1
cg10950028	0.380227	0.488511	0.108285	0.0056087	0.520819	chr1	110230633	GSTM1
cg10958340	0.469295	0.586145	0.11685	0.00104803	0.422175	chr11	130281312	ADAMTS8
cg10959198	0.506761	0.624928	0.118167	0.00813547	0.542646	chr15	93632896	RGMA
cg10980495	0.466711	0.648138	0.181427	0.00102913	0.420823	chr11	1774722	IFITM10
cg10996039	0.634781	0.455753	-0.179028	0.00631999	0.524912	chr7	27178861	HOXA5
cg11002560	0.419645	0.571607	0.151962	0.00398021	0.496851	chr9	94477256	ROR2
cg11020329	0.518916	0.63419	0.115274	0.00543023	0.519569	chr13	80412499	NDFIP2
cg11050482	0.536893	0.404177	-0.132715	0.00864677	0.547345	chr5	4101190	IRX1
cg11051350	0.36834	0.2503	-0.118041	0.0085027	0.545975	chr3	53450799	DCP1A
cg11064034	0.352497	0.612812	0.260315	0.00721079	0.535824	chr12	114877421	TBX5
cg11085454	0.539098	0.405855	-0.133243	0.000730516	0.395699	chr17	46628404	HOXB3
cg11117361	0.203119	0.314833	0.111713	0.0039147	0.496851	chr5	73679266	ENC1
cg11123595	0.374683	0.252852	-0.121831	0.00032345	0.354217	chr3	169376618	ACTRT3
cg11124794	0.658875	0.544127	-0.114748	0.00616766	0.524558	chr4	8073959	ABLIM2
cg11153070	0.473391	0.349611	-0.12378	0.00179611	0.453516	chr21	16868337	USP25
cg11155924	0.311295	0.444842	0.133547	0.00339236	0.490223	chr11	70449258	CTTN
cg11190953	0.554951	0.435771	-0.11918	0.000697307	0.390985	chr8	6229904	MCPH1
cg11211198	0.621136	0.516825	-0.104311	0.003476	0.492178	chr20	62257286	GMEB2
cg11211204	0.696708	0.804113	0.107404	0.0009204	0.412362	chr18	55923895	NEDD4L
cg11213769	0.699886	0.576433	-0.123453	0.00983405	0.556437	chr10	6060590	IL15RA
cg11235594	0.333554	0.207777	-0.125777	0.00562194	0.520819	chr2	110907413	MALL
cg11249109	0.435176	0.327572	-0.107604	7.57035e-07	0.0608558	chr18	4264360	DLGAP1
cg11291885	0.478184	0.36054	-0.117644	0.000431148	0.372862	chr8	78059867	PEX2
cg11314163	0.358084	0.238985	-0.119099	0.00874204	0.548178	chr13	61754053	PCDH20
cg11321092	0.371551	0.258464	-0.113087	0.000443654	0.372862	chr5	144325284	KCTD16
cg11322252	0.341483	0.62889	0.287407	0.00369309	0.493862	chr12	114886361	TBX5
cg11361595	0.304259	0.190854	-0.113405	0.000241121	0.330477	chr8	57317905	PENK
cg11380821	0.491188	0.387671	-0.103517	0.00240194	0.472365	chr1	184094786	TSEN15
cg11394600	0.162592	0.412378	0.249786	0.00526131	0.517232	chr7	111721233	DOCK4
cg11402677	0.616994	0.437654	-0.17934	0.000173723	0.305175	chr7	36068381	EEPD1
cg11418477	0.28477	0.429891	0.145121	0.0031037	0.483529	chr2	175199741	SP9
cg11419116	0.434803	0.255072	-0.179731	0.00730255	0.535932	chr5	50266196	PARP8
cg11477892	0.777858	0.669547	-0.108311	0.000810381	0.401613	chr4	106580295	GSTCD
cg11481568	0.643418	0.443483	-0.199935	0.000253934	0.331466	chr4	57156203	AASDH
cg11499091	0.778945	0.659819	-0.119126	0.00591327	0.522415	chr17	78735302	RPTOR
cg11499854	0.628091	0.445896	-0.182195	0.000597413	0.386047	chr21	32630525	KRTAP19-8
cg11507097	0.383474	0.248489	-0.134985	0.000332495	0.357809	chr21	30258177	N6AMT1
cg11539857	0.368649	0.601206	0.232557	0.000754569	0.39705	chr6	436594	IRF4
cg11551879	0.636713	0.352622	-0.284091	0.00045085	0.373362	chr12	111620258	CUX2
cg11585893	0.62331	0.394304	-0.229006	0.00829063	0.54453	chr12	54447430	ENSG00000273266
cg11603350	0.610217	0.414821	-0.195397	4.06796e-05	0.243691	chr8	87534931	CPNE3
cg11614941	0.404837	0.295442	-0.109395	0.00807297	0.542128	chr20	4906994	SLC23A2
cg11619929	0.423419	0.555854	0.132435	0.00502358	0.51245	chr16	8956283	CARHSP1
cg11652343	0.744812	0.644771	-0.100041	0.00156492	0.446414	chr9	96919970	PTPDC1
cg11653134	0.450424	0.686153	0.235729	0.00192722	0.458039	chr2	66805547	MEIS1
cg11663315	0.529606	0.369094	-0.160511	0.00189809	0.457379	chr11	88089306	CTSC
cg11666731	0.555722	0.407832	-0.14789	0.000226827	0.326188	chr10	54715415	MBL2
cg11692403	0.567098	0.451237	-0.115861	0.00496861	0.51126	chr10	72191087	NODAL
cg11699125	0.512216	0.615781	0.103565	0.00759493	0.53819	chr1	6341327	GPR153
cg11701819	0.597761	0.441735	-0.156026	0.00665944	0.529169	chr1	181042843	IER5
cg11719362	0.497621	0.608769	0.111149	0.00685908	0.531142	chr7	25900355	NFE2L3
cg11723340	0.645201	0.764506	0.119305	0.000220746	0.323982	chr18	47368419	ACAA2
cg11739587	0.662829	0.784549	0.12172	0.00776357	0.538732	chr3	107852544	CD47
cg11744538	0.343259	0.488811	0.145551	0.00775963	0.538732	chr17	42646995	FZD2
cg11746396	0.560767	0.456684	-0.104082	0.000969043	0.415853	chr1	65157749	RAVER2
cg11777290	0.561634	0.711928	0.150294	0.000190081	0.312251	chr7	64535486	ERV3-1
cg11795262	0.630894	0.742699	0.111805	0.00262772	0.478059	chr19	19569574	NDUFA13
cg11799301	0.638072	0.762459	0.124387	0.00580664	0.522124	chr13	26441107	SHISA2
cg11803761	0.512897	0.664443	0.151546	3.73093e-06	0.142818	chr12	119551679	HSPB8
cg11829253	0.523007	0.648522	0.125516	0.00608138	0.524165	chr15	77320787	PSTPIP1
cg11849229	0.783105	0.668945	-0.11416	0.00158979	0.448357	chr2	228149006	MFF
cg11852794	0.691571	0.514222	-0.177349	0.00114468	0.427242	chr14	92198970	CATSPERB
cg11857320	0.487731	0.59973	0.111999	0.00231323	0.47107	chr4	85424195	NKX6-1
cg11857997	0.211994	0.110444	-0.10155	0.0058885	0.522387	chr5	3591992	IRX1
cg11865901	0.2803	0.176687	-0.103612	0.00464225	0.505614	chr6	141747945	NMBR
cg11875044	0.534068	0.355097	-0.17897	0.00783283	0.539621	chr10	8546509	GATA3
cg11887833	0.595239	0.707318	0.112078	0.00290735	0.48106	chr17	10560609	MYH3
cg11911679	0.60315	0.423823	-0.179326	0.00145569	0.439958	chr2	182520919	CERKL
cg11949066	0.744195	0.605587	-0.138608	0.00667503	0.529331	chr2	121847082	TFCP2L1
cg11971423	0.628382	0.401483	-0.226899	0.000421725	0.372862	chr17	46653711	HOXB4
cg11975266	0.493646	0.59553	0.101884	0.00988515	0.556986	chr6	44665352	CDC5L
cg11978021	0.474097	0.606031	0.131934	0.00512787	0.513855	chr19	48302336	TPRX1
cg11988964	0.38664	0.283626	-0.103014	0.00211107	0.463584	chr10	54073189	DKK1
cg11999601	0.411684	0.550988	0.139304	0.00194869	0.458039	chr11	70670999	SHANK2
cg12013685	0.544596	0.678109	0.133513	0.00130444	0.430494	chr15	63243220	TPM1
cg12025832	0.661311	0.499429	-0.161882	0.00618028	0.524558	chr14	101003831	BEGAIN
cg12027010	0.494688	0.601563	0.106875	0.007486	0.53819	chr11	70678897	SHANK2
cg12036924	0.494597	0.601736	0.107139	0.00704405	0.533849	chr19	5838731	FUT6
cg12041387	0.189001	0.366158	0.177158	0.00221398	0.469326	chr7	96650171	DLX5
cg12053816	0.448238	0.67948	0.231242	0.00699705	0.533288	chr10	79034490	KCNMA1
cg12055220	0.51517	0.330698	-0.184472	4.42746e-05	0.243774	chr11	128730011	KCNJ1
cg12066621	0.569912	0.455982	-0.11393	0.00419477	0.500527	chr20	55782505	BMP7
cg12080659	0.547977	0.658974	0.110997	0.0024609	0.475083	chr4	154146241	TRIM2
cg12090729	0.57652	0.419671	-0.156849	0.00843144	0.545913	chr21	38117064	SIM2
cg12166610	0.208955	0.323361	0.114406	0.00705263	0.534176	chr8	31498256	WRN
cg12198432	0.656714	0.760691	0.103977	0.00307393	0.483529	chr12	115104183	TBX3
cg12206069	0.646552	0.764731	0.118179	0.00890742	0.550198	chr1	238702160	MTRNR2L11
cg12211132	0.502258	0.330086	-0.172172	0.000776182	0.39705	chr12	12491924	MANSC1
cg12213568	0.514159	0.38278	-0.131379	0.00575038	0.52138	chr12	107881476	BTBD11
cg12224059	0.437752	0.304615	-0.133137	0.00398644	0.496851	chr8	113576674	CSMD3
cg12228670	0.370814	0.238316	-0.132499	0.00182525	0.454002	chr14	106540119	TMEM121
cg12236088	0.400974	0.528611	0.127637	0.0010681	0.422175	chr2	105275812	POU3F3
cg12243591	0.500402	0.600841	0.100439	0.00503601	0.512637	chr9	134685219	RAPGEF1
cg12252164	0.570778	0.43528	-0.135498	0.00826494	0.543932	chr1	90364596	LRRC8D
cg12261681	0.420977	0.582507	0.16153	5.38793e-05	0.266844	chr14	106539897	TMEM121
cg12285184	0.517381	0.400057	-0.117324	0.00158612	0.448357	chr6	167173343	RPS6KA2
cg12298135	0.432194	0.313504	-0.118689	0.000774722	0.39705	chr18	36131946	CELF4
cg12305431	0.672276	0.42203	-0.250246	0.00346126	0.492178	chr7	27157855	HOXA3
cg12309256	0.59372	0.488711	-0.105009	0.00791935	0.541061	chr4	140331396	RAB33B
cg12313842	0.691529	0.590077	-0.101452	0.0068385	0.531034	chr5	177924073	COL23A1
cg12314335	0.527183	0.668888	0.141705	0.00741469	0.537003	chr13	113699016	F7
cg12320584	0.398186	0.522412	0.124226	0.00130858	0.430681	chr7	107796618	LAMB4
cg12329130	0.61435	0.715668	0.101317	0.000452313	0.373362	chr10	5650540	ASB13
cg12333008	0.631678	0.765951	0.134272	0.000151256	0.297061	chr4	7283433	SORCS2
cg12434362	0.494165	0.609729	0.115565	0.000964383	0.415478	chr5	95419503	ELL2
cg12475976	0.702644	0.808276	0.105632	0.00710767	0.534616	chr15	42720268	ZNF106
cg12481170	0.601039	0.410255	-0.190783	0.00559365	0.520815	chr5	61337620	KIF2A
cg12495996	0.401899	0.292437	-0.109462	0.000446373	0.372862	chr10	132239568	GLRX3
cg12503168	0.765934	0.646198	-0.119735	0.00292053	0.48106	chr11	115262544	CADM1
cg12503835	0.746367	0.635799	-0.110568	0.00554048	0.520207	chr8	143324660	TSNARE1
cg12574143	0.274694	0.169078	-0.105617	0.00343857	0.4919	chr7	136009213	MTPN
cg12595281	0.412322	0.53474	0.122418	0.00358424	0.493289	chr15	93633172	RGMA
cg12600784	0.640913	0.760691	0.119777	0.00234924	0.471221	chr2	217692819	TNP1
cg12610207	0.646258	0.779459	0.133201	0.00213177	0.464534	chr12	114833950	TBX5
cg12611551	0.673749	0.495441	-0.178309	0.00244401	0.473939	chr20	44773856	CD40
cg12618699	0.558133	0.667862	0.109729	0.00360586	0.493289	chr12	133183756	P2RX2
cg12635783	0.753773	0.614643	-0.13913	0.0085825	0.547005	chr1	113750056	LRIG2
cg12638745	0.388368	0.274781	-0.113587	0.001692	0.449233	chr21	40816464	LCA5L
cg12639418	0.532757	0.636497	0.10374	0.00016371	0.30177	chr6	166904371	MPC1
cg12646794	0.694041	0.580135	-0.113905	0.00895482	0.550198	chr4	62382932	LPHN3
cg12678861	0.616814	0.42835	-0.188464	0.00010216	0.279912	chr1	84083797	TTLL7
cg12687452	0.424296	0.321091	-0.103205	0.0043959	0.502236	chr2	60545717	BCL11A
cg12693076	0.690378	0.571041	-0.119338	0.000462413	0.375465	chr7	124406562	GPR37
cg12734820	0.752278	0.869273	0.116995	0.00569184	0.520975	chr8	1890640	KBTBD11
cg12764466	0.529116	0.425547	-0.103569	7.02513e-05	0.277551	chr21	20813722	TMPRSS15
cg12812788	0.600878	0.49413	-0.106748	0.00427535	0.502001	chr12	73184500	TRHDE
cg12827601	0.840822	0.704922	-0.1359	0.00429427	0.502001	chr5	73196969	ARHGEF28
cg12836280	0.63387	0.425558	-0.208312	0.00130627	0.430681	chr5	50260240	PARP8
cg12839428	0.610696	0.503366	-0.10733	0.000335592	0.359217	chr18	55194926	FECH
cg12854232	0.551091	0.433603	-0.117488	0.00450821	0.503259	chr2	212399544	ERBB4
cg12869949	0.620367	0.50267	-0.117698	0.00333298	0.488402	chr5	3116683	C5orf38
cg12891971	0.572432	0.683751	0.111319	0.000773337	0.39705	chr13	51603301	RNASEH2B
cg12896421	0.256976	0.151815	-0.10516	0.00508436	0.512991	chr3	158390510	LXN
cg12898442	0.147259	0.304351	0.157092	0.00315095	0.483529	chr11	124616323	VSIG2
cg12902479	0.483425	0.639937	0.156512	0.00202109	0.460823	chr4	26362902	RBPJ
cg12909317	0.476213	0.371003	-0.10521	0.00149402	0.441797	chr3	84992825	CADM2
cg12982322	0.347755	0.229311	-0.118444	0.00325111	0.486039	chr11	32449821	WT1
cg13080627	0.665594	0.49567	-0.169925	0.00442542	0.502707	chr12	114993463	TBX3
cg13092001	0.677716	0.516128	-0.161588	0.00583799	0.522321	chr3	187984617	LPP
cg13092806	0.319252	0.165023	-0.154229	0.00878996	0.548428	chr2	177043255	HOXD1
cg13107348	0.51427	0.690516	0.176246	0.00465551	0.505614	chr12	114833665	TBX5
cg13151425	0.317747	0.444458	0.126711	0.00763148	0.538269	chr7	2561116	LFNG
cg13180844	0.583546	0.435076	-0.14847	3.33e-05	0.239342	chr2	2711168	MYT1L
cg13213991	0.285482	0.442757	0.157276	0.00194726	0.458039	chr6	132259479	CTGF
cg13216112	0.484266	0.615481	0.131215	0.00625452	0.524912	chr10	64892673	NRBF2
cg13217204	0.469308	0.339038	-0.130269	0.00479161	0.508418	chr7	34891196	DPY19L1
cg13233853	0.686889	0.4849	-0.201989	0.00274552	0.479592	chr18	60965467	BCL2
cg13260423	0.60444	0.480355	-0.124085	0.00569082	0.520975	chr3	182478668	ATP11B
cg13318787	0.635924	0.435286	-0.200639	0.00611564	0.524165	chr5	50262177	PARP8
cg13327384	0.713452	0.53775	-0.175702	0.00225848	0.469434	chr5	4101090	IRX1
cg13336326	0.32939	0.446375	0.116985	0.00080292	0.400532	chr7	158855406	VIPR2
cg13373392	0.344775	0.244305	-0.100469	0.00309697	0.483529	chr10	110636920	XPNPEP1
cg13376951	0.393097	0.567232	0.174135	0.00649833	0.526754	chr18	64797839	DSEL
cg13435220	0.627975	0.455267	-0.172707	0.00066443	0.38926	chr19	47377515	AP2S1
cg13444367	0.698297	0.836124	0.137827	0.00551361	0.520046	chr15	55401047	RSL24D1
cg13445084	0.70468	0.601059	-0.103621	0.00467354	0.505614	chr4	131258573	SCLT1
cg13455652	0.615619	0.485219	-0.1304	0.0003748	0.3652	chr15	68565287	FEM1B
cg13458636	0.584485	0.451865	-0.13262	0.00369995	0.493998	chr12	65460501	WIF1
cg13458645	0.179132	0.0717926	-0.10734	0.000607517	0.387738	chr4	111544271	PITX2
cg13471254	0.486534	0.647779	0.161245	0.00584453	0.522321	chr9	131081198	COQ4
cg13523559	0.510918	0.63898	0.128062	0.000109715	0.279912	chr2	10375851	HPCAL1
cg13523731	0.605753	0.442995	-0.162758	0.00061401	0.387738	chr17	76607622	DNAH17
cg13534503	0.639735	0.748129	0.108394	0.00948816	0.554185	chr9	139535765	EGFL7
cg13557508	0.235041	0.371965	0.136924	0.00669717	0.5295	chr3	112817341	C3orf17
cg13617280	0.53308	0.672451	0.139371	0.00379679	0.495218	chr12	129299462	SLC15A4
cg13632739	0.632986	0.461865	-0.171121	0.00567316	0.520962	chr7	138001452	TRIM24
cg13637551	0.669801	0.454207	-0.215595	0.000281769	0.339255	chr8	64383487	YTHDF3
cg13643794	0.617479	0.475068	-0.142411	0.00446256	0.502707	chr7	123241154	ASB15
cg13661519	0.54042	0.357748	-0.182671	0.00230347	0.47107	chr7	27141088	HOXA2
cg13691599	0.510046	0.345306	-0.16474	1.11481e-08	0.00896159	chr9	74863413	GDA
cg13699101	0.643485	0.520286	-0.123199	0.00599244	0.523024	chr5	152745735	GRIA1
cg13724466	0.581206	0.702688	0.121483	0.00601766	0.523587	chr1	178855145	ANGPTL1
cg13733643	0.658805	0.556674	-0.102131	0.00222478	0.469345	chr11	20176349	DBX1
cg13747162	0.619045	0.494289	-0.124756	0.00895736	0.550198	chr5	5710879	KIAA0947
cg13749815	0.361498	0.226883	-0.134615	0.000118473	0.280149	chr15	76632420	ISL2
cg13752418	0.486488	0.362804	-0.123683	0.00851612	0.546098	chr7	75880146	HSPB1
cg13766128	0.505527	0.366469	-0.139058	0.00183234	0.454002	chr1	171227124	FMO1
cg13783071	0.614192	0.42642	-0.187772	0.000177313	0.305873	chr14	75083863	LTBP2
cg13826247	0.813515	0.524029	-0.289486	0.00600151	0.523024	chr12	54424203	HOXC6
cg13831033	0.371248	0.551983	0.180736	0.00233185	0.471221	chr12	114853628	TBX5
cg13841889	0.616304	0.426463	-0.189841	6.16604e-05	0.273947	chr20	8608448	PLCB1
cg13872005	0.585241	0.710534	0.125293	7.18127e-05	0.277551	chr2	105275613	POU3F3
cg13891567	0.701105	0.596371	-0.104734	0.00966528	0.554831	chr2	165966479	SCN3A
cg13898430	0.547481	0.672034	0.124553	0.00438698	0.502001	chr1	25292274	RUNX3
cg13902024	0.47076	0.599068	0.128308	0.00894164	0.550198	chr7	131960464	PLXNA4
cg13915423	0.469835	0.368453	-0.101383	0.00969858	0.5553	chr6	92832613	EPHA7
cg13916421	0.412519	0.307533	-0.104986	0.00234106	0.471221	chr1	215287668	KCNK2
cg13943133	0.705509	0.589711	-0.115798	0.00168905	0.449233	chr9	23537355	ELAVL2
cg13943760	0.536701	0.346593	-0.190108	3.62978e-05	0.239342	chr10	75313642	PPP3CB
cg13959100	0.694534	0.527866	-0.166668	0.00134941	0.433002	chr15	30962577	ARHGAP11B
cg13971025	0.729264	0.558052	-0.171212	0.000525159	0.379318	chr9	137996270	OLFM1
cg14000417	0.601381	0.455544	-0.145837	0.000252901	0.331466	chr9	25917682	CAAP1
cg14002754	0.623196	0.74547	0.122274	0.00736008	0.536834	chr20	62097336	KCNQ2
cg14043803	0.677934	0.533234	-0.1447	0.00764566	0.538269	chr10	3627796	KLF6
cg14044124	0.663499	0.764127	0.100628	0.0029201	0.48106	chr19	33436500	CEP89
cg14049706	0.604786	0.474127	-0.130659	0.00256424	0.477871	chr22	36080711	APOL5
cg14071179	0.676106	0.515919	-0.160187	0.00725179	0.535932	chr5	122435081	PRDM6
cg14071186	0.547665	0.694405	0.14674	0.00771739	0.538591	chr14	71635288	PCNX
cg14072564	0.590423	0.371679	-0.218744	0.00243561	0.473939	chr7	27162150	HOXA3
cg14120658	0.707886	0.587819	-0.120067	0.00486784	0.508966	chr8	26548759	DPYSL2
cg14121740	0.613188	0.744394	0.131206	0.000436327	0.372862	chr2	134391847	NCKAP5
cg14128032	0.465664	0.290694	-0.17497	0.00094843	0.415234	chr15	76634336	ISL2
cg14159007	0.645028	0.500624	-0.144404	0.00106085	0.422175	chr15	54304950	UNC13C
cg14162940	0.307878	0.191873	-0.116005	0.000235302	0.329503	chr20	30605868	CCM2L
cg14164380	0.650207	0.517002	-0.133205	0.00548075	0.520046	chr15	48938775	FBN1
cg14175766	0.505461	0.330333	-0.175128	0.000333193	0.35808	chr8	113576663	CSMD3
cg14186944	0.309906	0.510671	0.200766	0.000144078	0.297061	chr9	98335074	PTCH1
cg14192174	0.435319	0.314116	-0.121204	0.00841974	0.545837	chr2	29204117	WDR43
cg14196599	0.585038	0.698288	0.113251	0.00420953	0.501097	chr16	31493360	SLC5A2
cg14204738	0.495182	0.609101	0.113919	0.00821195	0.543461	chr1	151799266	RORC
cg14212206	0.590319	0.458757	-0.131562	0.00924822	0.552642	chr12	54350153	HOXC12
cg14216068	0.62793	0.352903	-0.275027	0.00499649	0.511855	chr7	27146445	HOXA2
cg14240328	0.556739	0.454463	-0.102276	0.0080986	0.54236	chr11	117983898	TMPRSS4
cg14260648	0.580232	0.365438	-0.214794	0.00011003	0.279912	chr8	143324707	TSNARE1
cg14283944	0.0835329	0.403001	0.319468	0.00796136	0.541538	chr12	114883316	TBX5
cg14285150	0.666863	0.420761	-0.246102	0.00433364	0.502001	chr17	46659019	HOXB4
cg14297340	0.683858	0.574108	-0.10975	0.000700407	0.390985	chr9	72871343	SMC5
cg14305526	0.529726	0.428513	-0.101213	0.000206776	0.317732	chr11	31182412	DCDC1
cg14316431	0.289938	0.410564	0.120625	0.00575658	0.521498	chr9	96721817	BARX1
cg14326260	0.690348	0.545305	-0.145043	0.00372054	0.494253	chr20	3913389	RNF24
cg14328676	0.601126	0.476702	-0.124424	0.00459584	0.504543	chr19	49077983	SULT2B1
cg14350279	0.573011	0.461135	-0.111876	0.0020723	0.461755	chr4	34769279	ARAP2
cg14354327	0.2806	0.435691	0.155091	0.00751432	0.53819	chr10	131763676	EBF3
cg14371475	0.255214	0.148373	-0.106841	9.63122e-05	0.277551	chr6	43444871	TJAP1
cg14381944	0.697927	0.596791	-0.101136	0.000839568	0.404924	chr5	68781802	OCLN
cg14384416	0.318241	0.489426	0.171185	2.24816e-05	0.22704	chr2	193393	SH3YL1
cg14389139	0.798531	0.697713	-0.100818	0.000301231	0.34593	chr11	1007218	MUC6
cg14394902	0.56108	0.392884	-0.168195	0.00169872	0.449233	chr7	39653386	RALA
cg14396328	0.843484	0.731437	-0.112046	0.00695051	0.5326	chr7	45761429	ADCY1
cg14402990	0.561791	0.45402	-0.107771	0.00417246	0.500231	chr14	88737283	KCNK10
cg14403169	0.419856	0.554253	0.134397	0.000657927	0.38926	chr12	97239532	NEDD1
cg14414873	0.669014	0.543108	-0.125906	0.000185358	0.310424	chr9	112970463	TXN
cg14419141	0.322598	0.211573	-0.111024	0.00103991	0.422175	chr6	116783140	FAM26F
cg14427776	0.43019	0.572711	0.14252	0.00519314	0.514749	chr9	113401155	MUSK
cg14465044	0.531474	0.422178	-0.109296	0.00933853	0.55307	chr19	55699363	SYT5
cg14488962	0.808129	0.696247	-0.111882	0.000981849	0.415853	chr11	131510278	NTM
cg14490903	0.676748	0.561588	-0.115159	0.00382294	0.495396	chr5	25295074	CDH10
cg14507310	0.365864	0.247054	-0.11881	0.00365581	0.493289	chr9	121285184	TLR4
cg14519184	0.255177	0.153847	-0.10133	0.00562526	0.52089	chr7	21657661	DNAH11
cg14525527	0.65154	0.848009	0.196469	1.577e-07	0.0250482	chr7	51096783	COBL
cg14539658	0.416761	0.295944	-0.120816	0.00829399	0.544595	chr14	21495146	NDRG2
cg14550031	0.553432	0.408413	-0.145019	0.00515675	0.514749	chr5	9712792	TAS2R1
cg14558114	0.1506	0.253594	0.102995	0.00147363	0.440696	chr2	88469736	THNSL2
cg14573478	0.584773	0.460131	-0.124642	0.00243838	0.473939	chr3	140730858	SPSB4
cg14595058	0.534798	0.387667	-0.14713	0.00194529	0.458039	chr20	52791541	CYP24A1
cg14604777	0.420718	0.295485	-0.125233	0.000227252	0.326216	chr12	101988756	MYBPC1
cg14630392	0.591362	0.695042	0.10368	0.0010674	0.422175	chr5	96292764	LNPEP
cg14635586	0.605362	0.496917	-0.108445	0.00216783	0.46686	chr6	91321898	MAP3K7
cg14642878	0.614216	0.511837	-0.10238	0.00035371	0.36382	chr4	119436164	PRSS12
cg14672173	0.67292	0.528619	-0.144301	0.00789961	0.540579	chr2	82766427	SUCLG1
cg14683643	0.56073	0.458927	-0.101803	0.00504402	0.512658	chr4	32004299	PCDH7
cg14721213	0.579861	0.407107	-0.172754	0.00498425	0.511363	chr1	171154612	FMO2
cg14754187	0.659025	0.526479	-0.132546	0.000157952	0.299464	chr2	80551413	LRRTM1
cg14757937	0.648622	0.474553	-0.174069	0.000101315	0.279912	chr3	36102558	STAC
cg14775296	0.447748	0.5883	0.140552	0.00322831	0.485561	chr2	66672841	MEIS1
cg14784242	0.547204	0.65966	0.112456	0.00131074	0.430681	chr6	24126060	NRSN1
cg14818248	0.277927	0.405258	0.127331	0.00967539	0.554925	chr19	4785374	FEM1A
cg14825735	0.308717	0.190331	-0.118387	0.00174413	0.451891	chr6	1594066	FOXC1
cg14836248	0.311918	0.20143	-0.110488	0.000770825	0.39705	chr1	7209987	CAMTA1
cg14846398	0.767236	0.66164	-0.105597	0.00018231	0.308849	chr9	15543403	PSIP1
cg14846442	0.483339	0.608317	0.124978	0.00175097	0.45259	chr1	182653495	RGS8
cg14856606	0.495817	0.359625	-0.136192	0.000477747	0.376655	chr1	207277547	C4BPA
cg14862722	0.592434	0.474948	-0.117486	0.00316449	0.483965	chr3	2908279	IL5RA
cg14869501	0.699454	0.801031	0.101577	0.000284638	0.340798	chr11	70586403	SHANK2
cg14880184	0.609481	0.765424	0.155943	0.00193832	0.458039	chr18	19758221	GATA6
cg14882265	0.651438	0.488162	-0.163275	0.00281597	0.48106	chr7	27184375	HOXA5
cg14884160	0.53382	0.330082	-0.203738	3.00846e-05	0.239342	chr7	89840396	STEAP2
cg14892011	0.521661	0.41168	-0.109981	0.0025184	0.477529	chr1	61582339	NFIA
cg14892519	0.425356	0.549606	0.12425	0.00289086	0.48106	chr4	176728775	GPM6A
cg14896948	0.667522	0.835342	0.16782	3.99462e-06	0.145961	chr7	51096885	COBL
cg14907540	0.549005	0.420517	-0.128488	0.00225904	0.469434	chr1	63478343	ATG4C
cg14942544	0.690846	0.590213	-0.100632	0.0060652	0.524107	chr8	127096138	FAM84B
cg14973892	0.494126	0.375795	-0.118331	0.00256742	0.477871	chr13	46944143	LCP1
cg14990545	0.628313	0.525555	-0.102758	0.00281765	0.48106	chr4	119586175	METTL14
cg15004716	0.121168	0.244938	0.12377	0.00170368	0.450062	chr19	51944830	SIGLEC8
cg15025170	0.49539	0.631023	0.135633	0.00743857	0.53757	chr12	114840800	TBX5
cg15039102	0.50052	0.38988	-0.11064	0.00220948	0.469326	chr5	3121953	C5orf38
cg15049014	0.757547	0.651918	-0.105629	0.00770713	0.538568	chr2	154023326	RPRM
cg15054977	0.371429	0.247146	-0.124283	8.32981e-05	0.277551	chr4	56010306	KDR
cg15083435	0.569419	0.712343	0.142924	0.00431435	0.502001	chr8	37189525	ZNF703
cg15127702	0.612559	0.500186	-0.112373	0.00748367	0.53819	chr7	101079617	RABL5
cg15127791	0.529131	0.424734	-0.104397	0.00543484	0.519569	chr11	128729883	KCNJ1
cg15128510	0.620623	0.750282	0.129659	0.00720547	0.535721	chr19	57741988	AURKC
cg15131616	0.493676	0.391943	-0.101733	0.00367719	0.493289	chr5	5271951	ADAMTS16
cg15137566	0.40723	0.510635	0.103406	0.00979515	0.555936	chr4	13544301	NKX3-2
cg15158924	0.718985	0.582334	-0.136651	0.003785	0.495218	chr4	21710948	KCNIP4
cg15167811	0.129909	0.264184	0.134275	0.00269615	0.478405	chr9	115094058	PTBP3
cg15173119	0.334889	0.178994	-0.155895	0.00343375	0.4919	chr10	85990383	LRIT2
cg15199758	0.347261	0.205682	-0.141578	0.00024711	0.331466	chr14	26422856	NOVA1
cg15219474	0.608678	0.736944	0.128266	0.000260912	0.334193	chr6	5340274	FARS2
cg15226275	0.361718	0.23357	-0.128148	0.000464161	0.375465	chr6	116381976	FRK
cg15226339	0.49293	0.637165	0.144234	0.000939446	0.414083	chr7	51385409	COBL
cg15233062	0.750429	0.566489	-0.183939	0.00833573	0.544965	chr12	54447349	ENSG00000273266
cg15241635	0.68379	0.805176	0.121386	0.00381854	0.495396	chr2	236772963	GBX2
cg15243603	0.331517	0.641197	0.30968	0.00232945	0.471221	chr9	92726985	GADD45G
cg15259713	0.530983	0.415391	-0.115591	0.00907984	0.551535	chr6	134272411	TBPL1
cg15267232	0.177979	0.298086	0.120108	0.00432835	0.502001	chr10	8097689	GATA3
cg15294088	0.675133	0.570628	-0.104505	0.00531958	0.517445	chr9	120250538	ASTN2
cg15297963	0.556379	0.663392	0.107013	0.00635528	0.524912	chr2	32029700	MEMO1
cg15315385	0.27375	0.16165	-0.1121	0.00552104	0.520207	chr11	32452839	WT1
cg15316289	0.583961	0.717712	0.133751	0.00098558	0.415894	chr22	50310904	ALG12
cg15323263	0.53668	0.416767	-0.119913	0.00109057	0.422175	chr12	5479572	NTF3
cg15339231	0.17905	0.349894	0.170844	0.000254412	0.331466	chr7	96650407	DLX5
cg15349474	0.545093	0.430579	-0.114515	0.0080696	0.542128	chr11	125494878	CHEK1
cg15355740	0.524345	0.638225	0.11388	0.0066783	0.529415	chr17	9725403	ENSG00000214978
cg15362957	0.47679	0.3265	-0.15029	0.000468528	0.375998	chr14	97684772	VRK1
cg15370140	0.622047	0.72294	0.100893	0.00252909	0.477692	chr17	47943346	TAC4
cg15373530	0.320854	0.18515	-0.135704	0.00358402	0.493289	chr2	6073126	SOX11
cg15376972	0.616095	0.487281	-0.128814	0.0013885	0.436641	chr7	95064926	PON2
cg15404179	0.384319	0.254259	-0.13006	0.00212909	0.464111	chr15	71171900	LRRC49
cg15405368	0.279441	0.153276	-0.126166	0.0024525	0.474601	chr1	59612508	FGGY
cg15424377	0.636764	0.776699	0.139936	0.00516967	0.514749	chr2	37971270	CDC42EP3
cg15424989	0.668389	0.787178	0.118788	0.00210813	0.463584	chr18	19757468	GATA6
cg15428794	0.688644	0.553784	-0.13486	0.00676303	0.530007	chr9	83927133	TLE1
cg15469655	0.646916	0.520741	-0.126175	0.00906671	0.551408	chr3	33245094	SUSD5
cg15479262	0.401809	0.504837	0.103028	0.00583425	0.522321	chr22	45889130	FBLN1
cg15507787	0.489525	0.597539	0.108015	0.002705	0.478405	chr10	93802554	BTAF1
cg15567428	0.365654	0.25204	-0.113614	0.00451255	0.503259	chr7	81399747	HGF
cg15613488	0.311504	0.198356	-0.113148	0.000116882	0.280077	chr3	155463616	C3orf33
cg15625172	0.464062	0.320342	-0.143721	0.000366189	0.3652	chr14	42167742	LRFN5
cg15635680	0.587551	0.438189	-0.149362	0.0093154	0.55307	chr9	139052650	C9orf69
cg15641719	0.465617	0.336146	-0.129471	0.00813207	0.542646	chr2	213576678	ERBB4
cg15645479	0.454653	0.595321	0.140668	0.00278007	0.48106	chr12	31748122	DENND5B
cg15668668	0.475774	0.363159	-0.112615	0.00094008	0.414083	chr8	112388575	KCNV1
cg15668967	0.496126	0.64317	0.147043	6.2743e-05	0.273947	chr5	1180364	SLC6A19
cg15674710	0.298332	0.437055	0.138723	0.00271504	0.478405	chr8	75106556	JPH1
cg15677384	0.235126	0.338908	0.103782	0.00237759	0.471221	chr7	96648043	DLX5
cg15712559	0.364893	0.236821	-0.128072	0.00122934	0.429902	chr20	58180616	PHACTR3
cg15721474	0.49177	0.609294	0.117524	0.00795979	0.541522	chr5	172622863	NKX2-5
cg15725372	0.704845	0.461188	-0.243656	0.00213372	0.464672	chr7	27162153	HOXA3
cg15732768	0.168404	0.305752	0.137348	0.00120373	0.42849	chr7	96651537	DLX5
cg15762892	0.722188	0.609458	-0.11273	0.000553503	0.379318	chr2	169489435	NOSTRIN
cg15790205	0.668077	0.535724	-0.132353	0.00099478	0.417086	chr11	74190919	KCNE3
cg15794873	0.475618	0.36757	-0.108048	0.00768931	0.538269	chr10	127059374	CTBP2
cg15854547	0.341121	0.612588	0.271467	0.000139134	0.297061	chr12	114939057	TBX5
cg15873326	0.756741	0.569023	-0.187717	0.000173472	0.305175	chr7	36067955	EEPD1
cg15894722	0.719224	0.407729	-0.311495	0.00660487	0.528123	chr12	54447596	ENSG00000273266
cg15896446	0.613025	0.473514	-0.139511	0.00735157	0.536612	chr10	122262909	PPAPDC1A
cg15908709	0.614655	0.512642	-0.102014	0.00632166	0.524912	chr17	46676215	HOXB5
cg15934737	0.574139	0.702865	0.128725	0.00255946	0.477871	chr3	195874010	ZDHHC19
cg15942185	0.637257	0.483158	-0.154099	0.00540846	0.519569	chr7	129912487	CPA2
cg15955521	0.458339	0.320954	-0.137385	0.00205783	0.461755	chr13	30039881	SLC7A1
cg15964309	0.147348	0.539907	0.392559	0.00295379	0.481831	chr12	114886561	TBX5
cg15975249	0.476638	0.336871	-0.139768	0.00577981	0.521889	chr5	4773355	ADAMTS16
cg15982700	0.327347	0.128076	-0.199272	0.000931487	0.412742	chr7	27154911	HOXA3
cg15982972	0.372612	0.231355	-0.141258	0.00960042	0.554501	chr5	50260129	PARP8
cg16005299	0.274586	0.388505	0.113919	0.00591103	0.522415	chr3	9032616	RAD18
cg16017889	0.390614	0.290288	-0.100326	0.000968669	0.415853	chr8	144303111	GPIHBP1
cg16024891	0.36067	0.531061	0.170391	0.00088693	0.410172	chr17	2839082	OR1D5
cg16059425	0.289464	0.391708	0.102245	0.00812158	0.542611	chr16	66863482	NAE1
cg16070298	0.570446	0.704653	0.134208	0.00122305	0.429902	chr17	30117307	COPRS
cg16083447	0.616882	0.509376	-0.107506	0.0007773	0.397234	chr2	99226287	UNC50
cg16108059	0.389544	0.283003	-0.106541	0.000471417	0.376655	chr14	81421989	TSHR
cg16129777	0.706916	0.850015	0.143099	3.15247e-05	0.239342	chr5	56718431	ACTBL2
cg16135547	0.400129	0.586347	0.186218	0.00862892	0.547345	chr1	33381671	TMEM54
cg16179125	0.28087	0.397346	0.116476	0.00395243	0.496851	chr20	57582121	CTSZ
cg16193045	0.501182	0.387786	-0.113395	0.00433994	0.502001	chr2	163823957	KCNH7
cg16199747	0.38633	0.261354	-0.124976	0.000684026	0.390689	chr6	147235033	STXBP5
cg16204205	0.619781	0.766564	0.146784	0.000571114	0.380366	chr18	19753432	GATA6
cg16206813	0.55909	0.421098	-0.137992	0.00112376	0.424972	chr5	3122162	C5orf38
cg16212534	0.494972	0.633685	0.138713	0.00736291	0.536834	chr17	10560928	MYH3
cg16240167	0.689727	0.581198	-0.108528	0.00460172	0.504659	chr14	44922659	FSCB
cg16241178	0.573785	0.462892	-0.110893	0.00114584	0.427242	chr7	26223621	HNRNPA2B1
cg16246242	0.487307	0.366955	-0.120352	0.000794971	0.400159	chr7	124092424	GPR37
cg16260768	0.46928	0.246943	-0.222337	0.000108502	0.279912	chr11	28643614	METTL15
cg16265283	0.466702	0.352978	-0.113724	0.00535388	0.517832	chr11	134542450	B3GAT1
cg16274229	0.565423	0.453324	-0.112098	0.000397629	0.368574	chr14	42297732	LRFN5
cg16282892	0.436692	0.282183	-0.154509	0.00905103	0.551046	chr3	193987757	CPN2
cg16353174	0.559419	0.682817	0.123398	0.00556884	0.520666	chr2	129543148	HS6ST1
cg16369283	0.444891	0.555826	0.110935	0.00556915	0.520666	chr7	154984207	INSIG1
cg16381321	0.538831	0.690311	0.15148	1.97212e-06	0.121948	chr14	101123390	DLK1
cg16406967	0.545649	0.297703	-0.247947	0.00746193	0.537905	chr7	27155036	HOXA3
cg16408593	0.598539	0.463033	-0.135506	0.00963346	0.554501	chr1	117753591	VTCN1
cg16468389	0.353257	0.539476	0.186219	0.00305331	0.483529	chr17	46831742	HOXB13
cg16487297	0.593062	0.467797	-0.125265	0.00508585	0.512991	chr5	17488879	BASP1
cg16494977	0.489488	0.386201	-0.103287	0.000186653	0.3106	chr9	106760582	SMC2
cg16504696	0.702275	0.58986	-0.112415	0.00753136	0.53819	chr6	128031010	C6orf58
cg16537495	0.555338	0.727246	0.171909	0.00129899	0.430494	chr6	52275747	EFHC1
cg16586104	0.438979	0.306423	-0.132556	1.57216e-05	0.21928	chr1	95873524	RWDD3
cg16597737	0.505948	0.396236	-0.109711	0.00504033	0.512658	chr1	173572370	SLC9C2
cg16599150	0.692687	0.802869	0.110181	0.00101011	0.419202	chr13	52139515	WDFY2
cg16634901	0.565209	0.4125	-0.152709	0.0028001	0.48106	chr11	126588272	KIRREL3
cg16689449	0.634874	0.74059	0.105716	0.00443604	0.502707	chr2	30938561	CAPN13
cg16702194	0.630703	0.785143	0.15444	0.00780078	0.539014	chr18	10525525	NAPG
cg16703390	0.610578	0.464369	-0.146208	0.00515959	0.514749	chr2	138615358	HNMT
cg16703737	0.528837	0.384359	-0.144477	0.00405285	0.497915	chr11	47599085	NDUFS3
cg16705849	0.588106	0.476766	-0.11134	0.00111936	0.42484	chr4	156225838	MAP9
cg16715953	0.316625	0.194716	-0.121909	0.00114712	0.427242	chr19	34396333	KCTD15
cg16717723	0.638521	0.526442	-0.112079	0.00222144	0.469345	chr8	2172215	MYOM2
cg16726869	0.396862	0.254312	-0.14255	0.00256524	0.477871	chr4	127454704	INTU
cg16728934	0.341396	0.228088	-0.113308	0.00032231	0.354217	chr1	209478862	CAMK1G
cg16739580	0.571549	0.43077	-0.14078	0.00102663	0.420587	chr3	191179074	PYDC2
cg16755880	0.650499	0.507259	-0.14324	0.00187755	0.455433	chr5	124363369	ZNF608
cg16761097	0.565783	0.440049	-0.125734	0.00778495	0.538911	chr2	68897545	PROKR1
cg16767916	0.500749	0.619281	0.118531	0.00597016	0.522693	chr2	105473128	POU3F3
cg16827475	0.448567	0.624513	0.175946	0.00178136	0.453453	chr10	131767526	EBF3
cg16854876	0.366858	0.249074	-0.117784	0.00153787	0.444933	chr4	40752947	NSUN7
cg16863795	0.528023	0.359063	-0.16896	0.000259429	0.333598	chr17	79259536	SLC38A10
cg16865953	0.582077	0.726592	0.144515	0.0023164	0.47107	chr2	66808261	MEIS1
cg16866294	0.306511	0.444195	0.137683	1.47153e-05	0.21928	chr2	105275601	POU3F3
cg16871089	0.333427	0.209002	-0.124425	0.00211233	0.463584	chr17	9604379	USP43
cg16873451	0.513915	0.64209	0.128174	0.00394446	0.496851	chr2	3106222	TRAPPC12
cg16908257	0.792429	0.57664	-0.215789	0.00453999	0.503259	chr12	54404893	HOXC8
cg16929255	0.428924	0.327316	-0.101608	0.0094159	0.553627	chr7	152432932	ACTR3B
cg16930467	0.670616	0.500134	-0.170481	0.00123039	0.429902	chr17	64804374	CACNG5
cg16957637	0.491767	0.376385	-0.115382	0.00374807	0.494609	chr21	37915214	CLDN14
cg16970323	0.57473	0.702752	0.128023	3.15154e-05	0.239342	chr20	42697667	JPH2
cg17007339	0.564721	0.427452	-0.137269	0.000249837	0.331466	chr11	85430629	SYTL2
cg17055489	0.502575	0.684614	0.182039	0.00656626	0.527138	chr6	143888190	FUCA2
cg17065923	0.723263	0.566116	-0.157147	0.00263232	0.478059	chr4	79166284	FRAS1
cg17080168	0.637865	0.773882	0.136017	0.00260114	0.478059	chr12	120690045	PXN
cg17092761	0.771569	0.630647	-0.140921	0.000582938	0.381303	chr4	187664780	FAT1
cg17131553	0.593518	0.433422	-0.160096	0.00431662	0.502001	chr8	116676938	TRPS1
cg17147265	0.57514	0.702625	0.127485	0.00338582	0.489878	chr4	184279327	CLDN24
cg17167253	0.601257	0.337675	-0.263581	0.00298215	0.482412	chr2	119603383	EN1
cg17186744	0.519176	0.408806	-0.11037	0.00208252	0.462452	chr4	138134919	PCDH18
cg17201420	0.488877	0.384672	-0.104205	0.00511407	0.513405	chr14	44368087	FSCB
cg17218780	0.677662	0.779911	0.10225	0.00236629	0.471221	chr11	122797732	C11orf63
cg17221083	0.475588	0.578427	0.10284	0.00301777	0.483438	chr5	136374727	SPOCK1
cg17228361	0.618448	0.513479	-0.104969	0.00301688	0.483438	chr1	101694715	S1PR1
cg17286831	0.527456	0.283816	-0.24364	0.00195133	0.458361	chr14	65273399	SPTB
cg17296447	0.336983	0.437359	0.100376	0.00809287	0.54236	chr11	68775524	MRGPRF
cg17318924	0.473435	0.364936	-0.108499	0.00204624	0.461755	chr8	83575745	SNX16
cg17322884	0.53122	0.67741	0.14619	0.00175864	0.453128	chr12	72331577	TPH2
cg17334536	0.194374	0.306067	0.111693	0.00440374	0.502417	chr17	782910	GLOD4
cg17353412	0.515354	0.314811	-0.200543	0.0008312	0.404924	chr7	27141774	HOXA2
cg17416215	0.397314	0.271984	-0.12533	0.000502783	0.376662	chr4	63154686	LPHN3
cg17429887	0.515525	0.36076	-0.154765	0.000501301	0.376655	chr4	72723478	GC
cg17455088	0.488503	0.665488	0.176985	0.00585451	0.522387	chr2	206551466	NRP2
cg17520018	0.678643	0.561608	-0.117035	0.00334119	0.488823	chr8	72680291	MSC
cg17554126	0.486632	0.645696	0.159064	0.0010515	0.422175	chr12	114836794	TBX5
cg17561388	0.645193	0.772292	0.127099	0.00055226	0.379318	chr10	76597509	KAT6B
cg17569124	0.45585	0.259132	-0.196719	0.00305512	0.483529	chr7	27183643	HOXA5
cg17592008	0.575906	0.448881	-0.127025	0.000388309	0.368188	chr20	52784516	CYP24A1
cg17611146	0.670978	0.772867	0.101889	0.00253179	0.477871	chr12	121005125	POP5
cg17634995	0.560756	0.437425	-0.123331	0.00469931	0.506453	chr2	64362666	PELI1
cg17656608	0.726898	0.623118	-0.103779	0.00460264	0.504659	chr5	139486020	PURA
cg17666576	0.187834	0.340398	0.152564	0.0020451	0.461755	chr16	54970504	IRX5
cg17672311	0.520086	0.393806	-0.126279	3.50225e-05	0.239342	chr5	4773497	ADAMTS16
cg17686487	0.735409	0.437964	-0.297445	0.00537235	0.518289	chr5	50686281	ISL1
cg17696044	0.4654	0.593412	0.128012	0.00370291	0.494052	chr11	70449316	CTTN
cg17697049	0.468681	0.330598	-0.138084	0.00333552	0.48849	chr2	167090890	SCN9A
cg17726092	0.461045	0.575986	0.114941	0.00384624	0.495679	chr10	131697193	EBF3
cg17736377	0.762485	0.617926	-0.14456	0.00536454	0.517943	chr15	86746978	AGBL1
cg17751550	0.580283	0.478715	-0.101569	0.000386396	0.368188	chr2	204824513	ICOS
cg17758673	0.639613	0.751793	0.11218	0.00664963	0.52878	chr4	3365342	RGS12
cg17797252	0.511508	0.388227	-0.123281	8.90822e-05	0.277551	chr4	146661233	MMAA
cg17800708	0.526027	0.300602	-0.225425	0.00108489	0.422175	chr7	27148204	HOXA2
cg17805540	0.383853	0.486107	0.102254	0.00292647	0.48106	chr4	13543730	NKX3-2
cg17817094	0.589497	0.452805	-0.136692	4.24603e-05	0.243691	chr13	63306356	PCDH20
cg17817976	0.479123	0.358075	-0.121048	0.000532499	0.379318	chr3	6573803	GRM7
cg17822007	0.560108	0.433808	-0.126301	0.000306696	0.347245	chr3	155463780	C3orf33
cg17834768	0.314346	0.153161	-0.161184	0.00873002	0.548156	chr4	21699336	KCNIP4
cg17843722	0.648026	0.764254	0.116228	0.000187395	0.3106	chr21	46424860	FAM207A
cg17897421	0.755118	0.647012	-0.108106	0.0029066	0.48106	chr7	127057909	ZNF800
cg17905285	0.421284	0.305732	-0.115552	7.73391e-05	0.277551	chr2	115952341	DPP10
cg17907144	0.506076	0.65351	0.147434	0.00107721	0.422175	chr4	109670474	ETNPPL
cg17927730	0.567156	0.455079	-0.112077	0.00535587	0.517852	chr1	185013789	RNF2
cg17959970	0.412302	0.307807	-0.104495	0.00346477	0.492178	chr6	10383164	TFAP2A
cg17963202	0.774549	0.67013	-0.104419	0.0076315	0.538269	chr3	118276905	IGSF11
cg17963461	0.695966	0.549372	-0.146593	0.000740787	0.39705	chr5	3844117	IRX1
cg17980184	0.577996	0.68446	0.106463	6.83471e-05	0.276091	chr7	157494880	DNAJB6
cg17997279	0.576064	0.461623	-0.114441	0.00131517	0.430889	chr20	52791472	CYP24A1
cg18000306	0.601136	0.49687	-0.104266	0.000285425	0.340929	chr6	288505	DUSP22
cg18009690	0.641966	0.383018	-0.258948	0.00696879	0.53301	chr2	119602480	EN1
cg18012556	0.571494	0.436083	-0.135411	0.00628397	0.524912	chr15	44373754	FRMD5
cg18038139	0.351589	0.486824	0.135235	0.00634233	0.524912	chr17	10560748	MYH3
cg18039533	0.715131	0.821998	0.106868	7.51095e-05	0.277551	chr1	178202472	RASAL2
cg18048027	0.456605	0.33656	-0.120045	0.00473119	0.506937	chr2	130502532	RAB6C
cg18054172	0.771708	0.524753	-0.246955	0.00910421	0.552007	chr12	54424902	HOXC5
cg18059652	0.258629	0.386345	0.127715	0.0012037	0.42849	chr5	54527533	CCNO
cg18077580	0.465286	0.566862	0.101576	0.00885672	0.549441	chr7	96655798	DLX5
cg18086386	0.286713	0.174021	-0.112692	5.10078e-05	0.26454	chr5	162516650	CCNG1
cg18091117	0.65374	0.502741	-0.150999	0.00806056	0.542128	chr7	27179832	HOXA5
cg18107094	0.499038	0.383719	-0.115319	0.000624877	0.388571	chr8	110020924	TRHR
cg18141954	0.707582	0.606988	-0.100594	0.00999755	0.55797	chr3	145657734	PLOD2
cg18157522	0.669987	0.846297	0.17631	5.90175e-05	0.273947	chr7	51096672	COBL
cg18175683	0.561934	0.699444	0.13751	0.00472816	0.506937	chr11	91605726	FAT3
cg18179931	0.560889	0.410095	-0.150794	0.00312413	0.483529	chr3	194119058	GP5
cg18201679	0.384763	0.282768	-0.101994	0.0037647	0.49509	chr1	149672149	FCGR1A
cg18218490	0.544418	0.400153	-0.144265	0.00147416	0.440696	chr2	6343286	SOX11
cg18269752	0.728476	0.612407	-0.116069	0.00633164	0.524912	chr14	97768464	VRK1
cg18278352	0.665122	0.560831	-0.104292	0.00565958	0.520962	chr4	172735642	GALNTL6
cg18291443	0.537922	0.402373	-0.135549	0.00469693	0.506286	chr3	157178134	PTX3
cg18294191	0.509676	0.376493	-0.133183	8.40588e-05	0.277551	chr3	29366028	RBMS3
cg18308184	0.512132	0.365961	-0.146171	0.000608446	0.387738	chr4	21699435	KCNIP4
cg18375642	0.436151	0.258975	-0.177176	0.00183466	0.454002	chr1	171154475	FMO2
cg18408209	0.240364	0.36669	0.126326	0.000113999	0.280077	chr2	193509	SH3YL1
cg18430152	0.619838	0.412326	-0.207512	0.00790691	0.540579	chr7	27162401	HOXA3
cg18443771	0.302729	0.148229	-0.1545	0.000472745	0.376655	chr9	304789	DOCK8
cg18461061	0.57046	0.465586	-0.104873	0.00195524	0.458361	chr3	104315639	ALCAM
cg18470839	0.219783	0.546434	0.326651	0.00485567	0.508953	chr12	114878173	TBX5
cg18495673	0.415528	0.279501	-0.136026	0.00257701	0.477926	chr2	153781149	PRPF40A
cg18496725	0.555341	0.429213	-0.126128	0.00671687	0.5295	chr4	68788615	TMPRSS11D
cg18515303	0.595218	0.44661	-0.148608	0.000175438	0.305258	chr10	108864049	SORCS1
cg18537617	0.642006	0.52159	-0.120416	0.005831	0.522321	chr5	156729852	CYFIP2
cg18540674	0.682652	0.500312	-0.18234	0.00165541	0.449233	chr12	54405379	HOXC8
cg18542688	0.391275	0.494466	0.103191	3.28376e-05	0.239342	chr2	241290875	GPC1
cg18564888	0.730785	0.593937	-0.136848	0.000140721	0.297061	chr15	73734744	C15orf60
cg18593842	0.378724	0.233791	-0.144933	0.00277482	0.480835	chr7	23338253	MALSU1
cg18602373	0.355706	0.209509	-0.146197	0.000598391	0.386369	chr4	45122305	GNPDA2
cg18607411	0.764155	0.649564	-0.114591	0.000483489	0.376655	chr13	80911808	SPRY2
cg18628449	0.529829	0.427814	-0.102015	0.00266805	0.478208	chr4	77507411	SHROOM3
cg18638330	0.532348	0.368515	-0.163833	0.000159648	0.300735	chr5	128206460	SLC27A6
cg18642719	0.552957	0.664991	0.112034	0.000647733	0.388571	chr13	111121252	RAB20
cg18644089	0.393221	0.283736	-0.109485	0.000502648	0.376662	chr14	63159052	KCNH5
cg18648496	0.395267	0.25182	-0.143447	0.00094317	0.41499	chr6	55142011	GFRAL
cg18664013	0.656667	0.771418	0.114751	0.00717653	0.535158	chr7	157585770	DNAJB6
cg18672716	0.296482	0.466302	0.16982	2.26399e-05	0.22704	chr2	193256	SH3YL1
cg18677101	0.294171	0.551592	0.25742	0.000295139	0.343647	chr12	114887095	TBX5
cg18691000	0.412547	0.310689	-0.101858	0.00313434	0.483529	chr7	46409721	IGFBP3
cg18720622	0.532931	0.69705	0.164119	0.000176576	0.305873	chr5	1229256	SLC6A18
cg18725092	0.660765	0.770805	0.11004	0.0081836	0.543035	chr11	48127161	OR4B1
cg18735810	0.391294	0.231844	-0.159451	0.00749721	0.53819	chr5	50260204	PARP8
cg18774117	0.5248	0.338362	-0.186438	0.00124514	0.430365	chr6	19922172	ID4
cg18780769	0.481565	0.335377	-0.146188	0.00146229	0.439958	chr3	194118985	GP5
cg18792365	0.430224	0.32052	-0.109704	0.00965705	0.554818	chr8	13132967	DLC1
cg18805892	0.596527	0.490364	-0.106163	0.00332739	0.488402	chr1	160764791	LY9
cg18812368	0.609062	0.473353	-0.135709	0.00971829	0.555645	chr4	32271164	PCDH7
cg18813020	0.605657	0.474263	-0.131395	0.000397629	0.368574	chr5	122434472	PRDM6
cg18813365	0.710576	0.571308	-0.139269	0.00895846	0.550198	chr17	13319354	HS3ST3A1
cg18817654	0.570451	0.763337	0.192886	0.0015924	0.448357	chr15	39485138	THBS1
cg18841521	0.82361	0.658195	-0.165415	0.00510595	0.513308	chr5	4101453	IRX1
cg18844145	0.451263	0.555906	0.104642	0.00699979	0.533288	chr5	3320980	IRX1
cg18873386	0.133475	0.291731	0.158256	0.00207725	0.462047	chr7	96651915	DLX5
cg18891864	0.768333	0.657427	-0.110907	0.00594893	0.522593	chr18	48187240	MAPK4
cg18922524	0.368407	0.226312	-0.142096	0.00279158	0.48106	chr12	54447136	ENSG00000273266
cg18995328	0.433464	0.323341	-0.110123	0.00159436	0.448357	chr4	100556803	MTTP
cg19003304	0.78997	0.669067	-0.120903	0.00617165	0.524558	chr8	60029914	TOX
cg19045239	0.371286	0.238557	-0.132729	0.000513028	0.378704	chr19	46799505	HIF3A
cg19048532	0.578055	0.377783	-0.200272	0.000689163	0.390689	chr7	27148002	HOXA2
cg19057390	0.388073	0.489625	0.101552	0.00774965	0.538732	chr8	70803993	SLCO5A1
cg19093991	0.510505	0.399813	-0.110692	0.000164048	0.30177	chr1	157385589	FCRL5
cg19111459	0.293654	0.193633	-0.100021	0.000962044	0.415478	chr10	122708739	WDR11
cg19112527	0.620965	0.724947	0.103983	0.00955853	0.554472	chr8	59697768	NSMAF
cg19129350	0.751083	0.646243	-0.10484	0.00634466	0.524912	chr13	78472363	EDNRB
cg19130458	0.386133	0.266754	-0.119378	0.00447407	0.50274	chr14	106553646	TMEM121
cg19138585	0.580773	0.472868	-0.107905	0.00929805	0.552924	chr3	187724825	LPP
cg19164987	0.669815	0.489274	-0.180541	0.00334655	0.488823	chr12	54413000	HOXC6
cg19180710	0.56184	0.414467	-0.147373	0.0042951	0.502001	chr2	227176385	IRS1
cg19227223	0.383602	0.527994	0.144392	0.00047957	0.376655	chr1	67660601	IL23R
cg19227284	0.569354	0.677527	0.108174	0.00976816	0.555775	chr4	83906331	LIN54
cg19240213	0.672903	0.497052	-0.175851	0.00212475	0.463633	chr7	27163095	HOXA3
cg19243717	0.529087	0.406432	-0.122655	0.00102107	0.420587	chr1	8362655	SLC45A1
cg19262077	0.296207	0.180506	-0.115702	0.00635523	0.524912	chr4	184492656	ING2
cg19299265	0.315676	0.460178	0.144502	0.00196449	0.458404	chr10	1975631	ADARB2
cg19308989	0.476212	0.350968	-0.125244	0.00972085	0.55568	chr17	7820248	KCNAB3
cg19339644	0.636721	0.490532	-0.146189	0.00869368	0.548027	chr17	55235721	AKAP1
cg19383853	0.572527	0.675906	0.103379	0.00618364	0.524558	chr2	132245881	MZT2A
cg19384566	0.469561	0.345412	-0.124148	0.00879128	0.548428	chr1	179699188	FAM163A
cg19390794	0.597656	0.346264	-0.251393	0.00232328	0.471221	chr8	118282943	SLC30A8
cg19397037	0.715381	0.602779	-0.112602	0.00351328	0.49249	chr11	85430634	SYTL2
cg19440205	0.368529	0.531499	0.162969	0.000211099	0.318379	chr7	152539597	ACTR3B
cg19444779	0.164025	0.286493	0.122468	0.0020483	0.461755	chr17	46831306	HOXB13
cg19450479	0.283258	0.148018	-0.13524	0.0075044	0.53819	chr3	5018817	BHLHE40
cg19487738	0.609758	0.502069	-0.107689	0.000558055	0.379318	chr5	87785433	TMEM161B
cg19526579	0.652475	0.755982	0.103507	0.00476649	0.5073	chr19	4692861	C19orf10
cg19570154	0.55499	0.392251	-0.162739	0.000102217	0.279912	chr2	5513337	SOX11
cg19635628	0.461022	0.334122	-0.1269	0.00367742	0.493289	chr8	21313850	GFRA2
cg19643767	0.520478	0.391654	-0.128824	0.000775677	0.39705	chr3	181624406	SOX2
cg19649308	0.575205	0.427957	-0.147248	0.00335791	0.48955	chr16	9622192	C16orf72
cg19653890	0.60963	0.725638	0.116008	0.00745891	0.537895	chr15	55547488	RAB27A
cg19656064	0.603753	0.497208	-0.106546	0.000990928	0.417047	chr16	77466565	ADAMTS18
cg19683073	0.827523	0.720128	-0.107394	0.00332596	0.488402	chr5	79553267	SERINC5
cg19686001	0.322167	0.191572	-0.130595	0.00745949	0.537895	chr12	85307080	SLC6A15
cg19710451	0.331973	0.156018	-0.175955	0.0011081	0.423632	chr17	46654202	HOXB4
cg19735903	0.502884	0.321507	-0.181377	0.000208613	0.318194	chr13	31552275	MEDAG
cg19740476	0.393881	0.499318	0.105437	0.00967846	0.554925	chr12	130750328	PIWIL1
cg19741273	0.45087	0.570753	0.119883	0.0031219	0.483529	chr14	101123263	DLK1
cg19743666	0.660185	0.778708	0.118524	0.00722545	0.535932	chr2	30371484	YPEL5
cg19746782	0.437049	0.287565	-0.149485	0.0030152	0.483412	chr1	220594321	MARK1
cg19755241	0.678576	0.538729	-0.139848	0.00519235	0.514749	chr1	152857173	SMCP
cg19759481	0.448176	0.217129	-0.231047	0.00259597	0.478059	chr7	27183401	HOXA5
cg19766369	0.502277	0.396006	-0.106271	0.00205634	0.461755	chr13	83408291	SLITRK1
cg19795873	0.611139	0.469139	-0.142	0.00288171	0.48106	chr9	18474921	ADAMTSL1
cg19816949	0.593392	0.437294	-0.156099	0.00578614	0.521889	chr12	59062323	LRIG3
cg19818072	0.503483	0.403405	-0.100078	0.00117044	0.428378	chr2	186321297	FSIP2
cg19906638	0.355815	0.494524	0.138709	0.00127506	0.430494	chr14	77002460	ESRRB
cg19907661	0.429207	0.302528	-0.126679	0.00216916	0.46686	chr18	73350713	SMIM21
cg19912142	0.454144	0.311965	-0.142179	0.00190668	0.458039	chr10	119494671	EMX2
cg19914513	0.803641	0.701337	-0.102305	0.00922032	0.552642	chr11	113186771	TTC12
cg19949241	0.802392	0.685656	-0.116736	0.00173035	0.451151	chr4	114238881	ANK2
cg19987129	0.222255	0.378895	0.15664	0.00484859	0.508713	chr6	139660138	CITED2
cg19995434	0.451306	0.652187	0.200881	0.00645068	0.526081	chr15	66513183	MEGF11
cg19996406	0.476273	0.300009	-0.176264	0.000154135	0.297061	chr8	8318774	ENSG00000182319
cg19998927	0.563121	0.452772	-0.110349	0.0040495	0.497915	chr7	137920143	AKR1D1
cg19999161	0.608162	0.396288	-0.211874	0.00157973	0.447679	chr7	27155358	HOXA3
cg20029849	0.116037	0.24601	0.129973	0.00585844	0.522387	chr17	2717906	RAP1GAP2
cg20080624	0.22316	0.331452	0.108292	0.00146831	0.439958	chr7	96651111	DLX5
cg20087093	0.56329	0.322655	-0.240634	0.0012458	0.430365	chr7	27142799	HOXA2
cg20114103	0.449406	0.304145	-0.145261	0.00128036	0.430494	chr6	2397671	GMDS
cg20139336	0.515072	0.700908	0.185836	0.000509559	0.377529	chr6	10495435	GCNT2
cg20149988	0.503214	0.350939	-0.152275	0.00188121	0.455637	chr5	57569404	PLK2
cg20156240	0.260685	0.362425	0.101741	0.00384207	0.495679	chr7	25891970	NFE2L3
cg20168806	0.345328	0.184612	-0.160716	0.00374689	0.494609	chr6	10382828	TFAP2A
cg20193460	0.343078	0.241649	-0.101429	0.00671334	0.5295	chr1	61752986	NFIA
cg20197694	0.402443	0.541489	0.139047	0.00905743	0.551167	chr11	70440363	CTTN
cg20209264	0.380792	0.501402	0.120611	0.00118884	0.428387	chr11	94337670	PIWIL4
cg20236269	0.455228	0.34221	-0.113018	0.00684095	0.531122	chr22	48001358	TBC1D22A
cg20248516	0.583551	0.36714	-0.216411	0.00783156	0.539621	chr2	119602901	EN1
cg20265661	0.152918	0.313112	0.160194	0.00656514	0.527138	chr2	133428502	LYPD1
cg20268039	0.452002	0.608356	0.156354	0.000677629	0.390425	chr7	25900167	NFE2L3
cg20279977	0.375514	0.271869	-0.103645	0.0063472	0.524912	chr3	113933043	ZNF80
cg20286810	0.563856	0.391088	-0.172768	0.00436519	0.502001	chr3	194119159	GP5
cg20333292	0.501028	0.629464	0.128435	0.000633457	0.388571	chr14	105532012	GPR132
cg20377305	0.349561	0.558291	0.20873	0.000931957	0.412742	chr7	96650668	DLX5
cg20387392	0.395542	0.283646	-0.111896	5.94707e-05	0.273947	chr3	114378420	ZBTB20
cg20428720	0.564811	0.449756	-0.115054	0.00521395	0.515295	chr5	3093070	C5orf38
cg20428837	0.34766	0.235325	-0.112335	0.00537462	0.518418	chr13	29966530	SLC7A1
cg20429242	0.598207	0.483496	-0.114711	0.00537174	0.518289	chr12	18414480	PIK3C2G
cg20435403	0.675466	0.441615	-0.233851	0.00291126	0.48106	chr12	54447632	ENSG00000273266
cg20457544	0.422992	0.552854	0.129862	0.00769247	0.538269	chr1	2920603	ACTRT2
cg20497029	0.406058	0.29978	-0.106278	0.00624015	0.524763	chr10	33251163	ITGB1
cg20520691	0.764454	0.63741	-0.127043	0.000324759	0.354225	chr7	91272858	MTERF
cg20521350	0.530518	0.67281	0.142293	0.00197809	0.45883	chr7	14943496	DGKB
cg20522308	0.629931	0.73593	0.105998	0.00819512	0.543073	chr12	4324382	CCND2
cg20527746	0.604797	0.496368	-0.108429	0.00279947	0.48106	chr4	160149260	RAPGEF2
cg20531169	0.470753	0.333037	-0.137715	0.000246115	0.331466	chr4	1052560	FGFRL1
cg20540209	0.487985	0.331151	-0.156834	0.000916148	0.412123	chr15	76633981	ISL2
cg20540672	0.465621	0.250507	-0.215114	0.00258183	0.478059	chr10	122372102	PPAPDC1A
cg20543968	0.622364	0.503099	-0.119265	0.00117943	0.428387	chr12	72529102	TRHDE
cg20554277	0.57717	0.465747	-0.111423	0.00248267	0.476167	chr14	37506088	SLC25A21
cg20577328	0.274091	0.160232	-0.113859	0.000764825	0.39705	chr2	122702187	TSN
cg20581490	0.690992	0.801508	0.110516	0.00638897	0.525627	chr18	12775841	CEP76
cg20593826	0.724906	0.607257	-0.117648	0.00176609	0.453128	chr1	59280370	JUN
cg20617892	0.517697	0.376615	-0.141082	0.00873384	0.548178	chr16	25425603	ZKSCAN2
cg20640862	0.574804	0.410422	-0.164382	0.000616787	0.387738	chr12	77481302	E2F7
cg20670361	0.851165	0.746974	-0.104192	0.00700332	0.533288	chr1	25258679	RUNX3
cg20676602	0.43383	0.584284	0.150454	0.00708564	0.534462	chr17	45402355	ITGB3
cg20681789	0.63178	0.526529	-0.105251	0.00268755	0.478405	chr2	108741274	SULT1C3
cg20693334	0.300994	0.136222	-0.164772	0.00271807	0.478405	chr17	46654330	HOXB4
cg20695936	0.697025	0.527596	-0.169429	0.000570984	0.380366	chr1	25257624	RUNX3
cg20697394	0.299999	0.41624	0.116242	0.00438611	0.502001	chr12	132918305	FBRSL1
cg20712820	0.667548	0.484307	-0.183241	0.0089694	0.550231	chr7	27160276	HOXA3
cg20734984	0.362748	0.238021	-0.124727	0.00126817	0.430494	chr7	23338260	MALSU1
cg20736310	0.534679	0.423536	-0.111144	0.00174212	0.451891	chr20	16652425	SNRPB2
cg20761840	0.397673	0.283823	-0.11385	0.00396451	0.496851	chr4	186732153	SORBS2
cg20802358	0.391851	0.528635	0.136784	0.00353	0.492845	chr6	135547984	MYB
cg20834681	0.653476	0.526255	-0.127222	0.00974662	0.555775	chr12	5153947	KCNA5
cg20859912	0.304666	0.184137	-0.120529	0.00149097	0.441797	chr8	92691869	RUNX1T1
cg20875826	0.460007	0.566324	0.106317	0.0025417	0.477871	chr6	25232816	LRRC16A
cg20888197	0.662052	0.784201	0.122148	0.00426321	0.501681	chr16	28224204	XPO6
cg20912923	0.702875	0.542504	-0.160371	0.00402534	0.497798	chr8	2885516	MYOM2
cg20928777	0.661029	0.520999	-0.140029	0.00357725	0.493289	chr17	14222235	HS3ST3B1
cg20932890	0.511903	0.394364	-0.117539	0.0091446	0.552185	chr5	86041523	COX7C
cg20944662	0.679445	0.443502	-0.235943	0.00180933	0.454002	chr14	31221236	COCH
cg20946074	0.66666	0.767542	0.100882	0.00216913	0.46686	chr5	78326857	DMGDH
cg20992181	0.711884	0.814256	0.102373	0.00155015	0.445758	chr11	69706285	FGF3
cg21040133	0.327293	0.18717	-0.140123	0.00303658	0.483529	chr7	3096561	CARD11
cg21097354	0.56478	0.353853	-0.210927	0.00696819	0.53301	chr7	27179161	HOXA5
cg21134232	0.497114	0.259893	-0.23722	0.000645387	0.388571	chr7	27155548	HOXA3
cg21142349	0.66005	0.770226	0.110176	0.000193884	0.313628	chr12	116648435	MED13L
cg21149863	0.682956	0.543673	-0.139282	0.00196906	0.458404	chr7	13764990	ETV1
cg21150768	0.504396	0.366392	-0.138004	0.00020532	0.317559	chr2	65958760	SPRED2
cg21168034	0.705524	0.590532	-0.114992	0.000446556	0.372862	chr13	74703602	KLF12
cg21169299	0.408734	0.552094	0.14336	0.00154253	0.444933	chr8	2069281	MYOM2
cg21185353	0.725533	0.850855	0.125322	0.00864767	0.547345	chr1	222011253	DUSP10
cg21195450	0.648215	0.479491	-0.168724	0.00346787	0.492178	chr2	237897606	COPS8
cg21206128	0.355303	0.46555	0.110247	0.00124095	0.430354	chr5	1190571	SLC6A19
cg21214142	0.52231	0.648543	0.126234	0.00532585	0.517445	chr5	172896608	STC2
cg21216173	0.3352	0.219765	-0.115435	0.00151463	0.444366	chr10	2208176	ADARB2
cg21235329	0.609686	0.466435	-0.143251	0.00508862	0.512991	chr1	50568994	ELAVL4
cg21240684	0.74364	0.619513	-0.124127	0.00632713	0.524912	chr2	3526841	ADI1
cg21241989	0.247163	0.377994	0.13083	0.00877166	0.548364	chr9	839126	DMRT1
cg21242002	0.38819	0.256251	-0.131938	0.00547129	0.520046	chr4	3265080	RGS12
cg21247923	0.708084	0.822392	0.114308	0.000674443	0.390422	chr13	103532435	ERCC5
cg21254686	0.434362	0.269024	-0.165338	0.000201615	0.315793	chr1	44617246	KLF17
cg21257883	0.74782	0.58398	-0.16384	0.00130454	0.430494	chr5	137945416	HSPA9
cg21316816	0.234136	0.410122	0.175986	0.00708989	0.534489	chr11	69655537	FGF3
cg21352405	0.741038	0.640688	-0.10035	0.000426167	0.372862	chr9	26260167	CAAP1
cg21398957	0.422408	0.315778	-0.10663	0.00444676	0.502707	chr14	31522564	STRN3
cg21430191	0.32857	0.226084	-0.102486	0.00806041	0.542128	chr21	42682653	FAM3B
cg21442271	0.682135	0.489429	-0.192706	0.00315045	0.483529	chr22	18738315	USP18
cg21445398	0.333371	0.22517	-0.108201	0.00251364	0.477355	chr2	125425654	CNTNAP5
cg21452085	0.554233	0.441958	-0.112275	0.00175097	0.45259	chr4	18108360	LCORL
cg21464565	0.53087	0.327174	-0.203695	0.00299949	0.483077	chr7	27141139	HOXA2
cg21465176	0.553862	0.808269	0.254407	0.00499105	0.511363	chr17	80358876	HEXDC
cg21479734	0.575803	0.688284	0.11248	0.000549961	0.379318	chr9	134469326	UCK1
cg21483431	0.637818	0.738293	0.100475	0.00300724	0.483178	chr12	7249939	C1R
cg21506509	0.667323	0.77882	0.111497	0.00109618	0.422476	chr22	28194981	MN1
cg21508713	0.415269	0.301364	-0.113905	0.00076677	0.39705	chr5	2702510	IRX2
cg21512599	0.506953	0.61274	0.105787	0.000536006	0.379318	chr19	2946331	ZNF77
cg21556281	0.427366	0.265005	-0.162361	0.00314648	0.483529	chr7	27154720	HOXA3
cg21582112	0.756711	0.619716	-0.136995	0.00125445	0.430494	chr12	54421335	HOXC6
cg21617684	0.392649	0.284997	-0.107652	0.000105238	0.279912	chr6	16904044	ATXN1
cg21643316	0.662563	0.505172	-0.157391	0.000559925	0.379318	chr2	82766453	SUCLG1
cg21665221	0.731146	0.607941	-0.123205	0.00822069	0.543654	chr2	172925892	DLX1
cg21667508	0.370372	0.497509	0.127136	0.00751082	0.53819	chr14	93357830	CHGA
cg21681637	0.631877	0.525228	-0.106649	0.00105333	0.422175	chr2	7657353	RNF144A
cg21690167	0.514762	0.379527	-0.135235	0.00102466	0.420587	chr17	68106654	KCNJ16
cg21776417	0.40264	0.272983	-0.129657	0.00765181	0.538269	chr3	147142415	ZIC1
cg21777301	0.738619	0.62315	-0.115468	0.00255571	0.477871	chr11	6846765	OR10A5
cg21784096	0.526991	0.630989	0.103998	0.00693337	0.53228	chr1	151799073	RORC
cg21795074	0.767272	0.639026	-0.128246	0.00669622	0.5295	chr12	129079614	SLC15A4
cg21810373	0.746868	0.630228	-0.11664	0.00837906	0.545487	chr11	70917159	SHANK2
cg21814292	0.47474	0.372435	-0.102306	0.0027259	0.478572	chr4	128654142	SLC25A31
cg21817743	0.565309	0.675345	0.110035	0.00957173	0.554501	chr16	59122683	GOT2
cg21821329	0.384746	0.275273	-0.109473	0.00157994	0.447679	chr11	126525029	ST3GAL4
cg21834048	0.733778	0.620735	-0.113044	0.00160768	0.448618	chr3	141495562	GRK7
cg21844388	0.299366	0.190971	-0.108395	0.00192341	0.458039	chr7	29186501	CHN2
cg21859615	0.629168	0.527893	-0.101275	0.00299558	0.483025	chr10	86708533	CCSER2
cg21872782	0.570517	0.439088	-0.131429	0.00236293	0.471221	chr17	46630630	HOXB3
cg21891490	0.716787	0.819284	0.102497	0.00116161	0.42736	chr4	21470137	KCNIP4
cg21920872	0.392405	0.533132	0.140726	0.00432624	0.502001	chr18	12776019	CEP76
cg21967134	0.46908	0.362853	-0.106227	0.00925387	0.552642	chr10	23632540	C10orf67
cg21977507	0.642874	0.473783	-0.169091	0.00248205	0.476167	chr17	12145856	MAP2K4
cg21984541	0.546537	0.670745	0.124208	0.000561991	0.379318	chr6	72795650	RIMS1
cg21998208	0.511962	0.41156	-0.100401	0.00158877	0.448357	chr5	89853771	GPR98
cg22007486	0.741831	0.508929	-0.232903	0.00167389	0.449233	chr2	119602212	EN1
cg22031614	0.312789	0.418076	0.105288	0.00839694	0.545619	chr15	76628424	ISL2
cg22051166	0.503296	0.40071	-0.102586	0.00238199	0.471651	chr5	115349229	ENSG00000172901
cg22051510	0.55444	0.69134	0.1369	0.00109146	0.422175	chr12	117415829	FBXW8
cg22057240	0.595276	0.452717	-0.142559	0.0099665	0.55769	chr5	6755843	PAPD7
cg22070062	0.712446	0.578545	-0.133901	4.85259e-06	0.156034	chr10	61901370	CCDC6
cg22076941	0.670517	0.528184	-0.142333	0.00176707	0.453128	chr1	70036106	LRRC7
cg22086452	0.67704	0.576901	-0.100138	7.84128e-05	0.277551	chr7	156738170	NOM1
cg22108292	0.528754	0.650797	0.122042	0.00357839	0.493289	chr17	10560676	MYH3
cg22143274	0.66134	0.50941	-0.151931	0.00142294	0.439043	chr5	51339709	ISL1
cg22160185	0.449058	0.585008	0.13595	0.00615162	0.524165	chr17	854068	NXN
cg22177308	0.539048	0.412052	-0.126996	0.00319777	0.484747	chr17	63624698	AXIN2
cg22198853	0.277676	0.176462	-0.101214	0.00543307	0.519569	chr6	1594411	FOXC1
cg22206517	0.367637	0.577039	0.209402	0.00243736	0.473939	chr6	12232846	EDN1
cg22229142	0.561888	0.430267	-0.131621	0.00701737	0.533369	chr22	37447306	KCTD17
cg22232704	0.284261	0.165169	-0.119092	0.00188784	0.456082	chr13	110961606	COL4A2
cg22237327	0.598088	0.70511	0.107022	0.00380235	0.495218	chr22	43813756	MPPED1
cg22306196	0.585385	0.703586	0.118201	0.00156671	0.446499	chr19	19648656	CILP2
cg22321318	0.333992	0.453967	0.119974	0.00275251	0.480116	chr7	157294388	DNAJB6
cg22327338	0.43364	0.54762	0.11398	0.00881464	0.548933	chr7	2205691	MAD1L1
cg22362148	0.52321	0.658702	0.135492	4.3282e-05	0.243691	chr17	80929274	B3GNTL1
cg22382805	0.372897	0.270297	-0.1026	0.00753971	0.53819	chr13	110961594	COL4A2
cg22396119	0.59083	0.439896	-0.150934	0.00286726	0.48106	chr8	122419020	HAS2
cg22400102	0.384504	0.494887	0.110383	0.00155998	0.445758	chr2	101257510	PDCL3
cg22401808	0.53602	0.654099	0.118079	0.00705873	0.534176	chr5	108654232	PJA2
cg22502153	0.599481	0.452418	-0.147064	0.0098668	0.55695	chr17	46687312	HOXB7
cg22511161	0.287989	0.170395	-0.117594	0.00431697	0.502001	chr15	26297565	ATP10A
cg22529760	0.600288	0.467668	-0.13262	0.00279685	0.48106	chr4	190283198	FRG1
cg22579071	0.585507	0.756336	0.170829	9.45345e-05	0.277551	chr13	102399548	ITGBL1
cg22628709	0.636901	0.443308	-0.193593	0.0028665	0.48106	chr8	61085389	CA8
cg22634633	0.305663	0.194693	-0.110971	0.00231448	0.47107	chr7	48044273	SUN3
cg22658846	0.352397	0.48035	0.127953	0.00110932	0.423632	chr8	2019760	MYOM2
cg22706186	0.478879	0.372392	-0.106488	0.0087236	0.548156	chr3	68053371	FAM19A1
cg22726219	0.567273	0.449081	-0.118192	0.00719347	0.535576	chr5	131339281	ACSL6
cg22733626	0.569044	0.683631	0.114587	0.00169998	0.449233	chr14	105532014	GPR132
cg22751627	0.54171	0.711247	0.169537	0.00111799	0.42484	chr5	56718310	ACTBL2
cg22776425	0.32009	0.196991	-0.123099	0.00366875	0.493289	chr6	147235255	STXBP5
cg22821289	0.422799	0.5313	0.108501	0.000978688	0.415853	chr11	115581830	CADM1
cg22867315	0.482624	0.605626	0.123002	0.00117609	0.428387	chr6	153476415	RGS17
cg22869818	0.749696	0.640213	-0.109483	0.00547539	0.520046	chr4	182714319	TENM3
cg22929859	0.591231	0.702897	0.111666	0.00144581	0.439897	chr12	114835179	TBX5
cg22955177	0.677886	0.573137	-0.104749	0.00700866	0.533288	chr6	161903729	AGPAT4
cg22960308	0.734859	0.602075	-0.132784	0.00367198	0.493289	chr7	135927873	MTPN
cg22986569	0.57883	0.41197	-0.16686	0.000667594	0.38926	chr5	2659008	IRX2
cg22992137	0.597492	0.478775	-0.118717	0.00677861	0.530007	chr2	174171585	CDCA7
cg23015605	0.418321	0.59794	0.179619	0.000492617	0.376655	chr5	36001362	UGT3A1
cg23018472	0.59615	0.714864	0.118714	0.00154479	0.444933	chr3	155236978	PLCH1
cg23057009	0.616031	0.461327	-0.154704	0.00202406	0.460929	chr10	134844217	GPR123
cg23073774	0.356226	0.486023	0.129798	0.00329694	0.4879	chr4	175411601	HPGD
cg23074979	0.538855	0.387709	-0.151147	0.00596752	0.522691	chr7	157239186	DNAJB6
cg23089564	0.643579	0.520746	-0.122833	0.000486571	0.376655	chr22	30847650	SEC14L3
cg23092449	0.419762	0.531798	0.112036	0.00757042	0.53819	chr7	38669789	AMPH
cg23101261	0.472036	0.317171	-0.154865	0.0021973	0.468674	chr5	131339274	ACSL6
cg23101776	0.45652	0.609306	0.152786	0.000867535	0.408066	chr2	219866072	CRYBA2
cg23110817	0.396247	0.64523	0.248983	6.3236e-05	0.273947	chr13	30008822	SLC7A1
cg23129930	0.609717	0.501926	-0.107791	0.000798795	0.400498	chr7	27186993	HOXA6
cg23130131	0.211094	0.0753511	-0.135743	0.000589921	0.383983	chr4	111544299	PITX2
cg23139797	0.699789	0.569931	-0.129858	0.00541917	0.519569	chr6	131322358	EPB41L2
cg23142004	0.387602	0.265604	-0.121998	0.00643157	0.526081	chr14	104771009	C14orf144
cg23161432	0.543598	0.35785	-0.185748	0.00674273	0.52983	chr12	15865886	EPS8
cg23161733	0.534745	0.650012	0.115268	0.00153744	0.444933	chr10	108385382	SORCS1
cg23169154	0.410276	0.290735	-0.119541	0.00379293	0.495218	chr13	79765211	RBM26
cg23183559	0.57898	0.434198	-0.144783	0.00862156	0.547345	chr8	120685183	ENPP2
cg23190649	0.261875	0.404652	0.142778	0.00173103	0.451151	chr18	77545050	KCNG2
cg23194926	0.644116	0.524024	-0.120092	0.00635742	0.524912	chr12	131303518	STX2
cg23206194	0.686924	0.548929	-0.137995	0.00716278	0.535158	chr2	21873756	APOB
cg23206851	0.599569	0.39261	-0.206959	0.00599604	0.523024	chr7	27143046	HOXA2
cg23210521	0.77537	0.649528	-0.125841	0.000607519	0.387738	chr4	95680414	BMPR1B
cg23234498	0.625774	0.406021	-0.219753	0.00715016	0.535158	chr1	50569329	ELAVL4
cg23235671	0.402384	0.266776	-0.135608	0.00189655	0.457274	chr2	128617901	POLR2D
cg23251858	0.476221	0.591048	0.114827	0.000420819	0.372862	chr7	5510010	FBXL18
cg23276958	0.54632	0.653105	0.106785	0.00806459	0.542128	chr6	166440394	SDIM1
cg23312086	0.695263	0.593289	-0.101974	0.00341717	0.491319	chr8	103780068	AZIN1
cg23313833	0.44994	0.619477	0.169536	0.00528007	0.517343	chr1	169435368	CCDC181
cg23314014	0.66335	0.788812	0.125462	0.0006913	0.390821	chr14	100673902	YY1
cg23321273	0.628474	0.803669	0.175195	7.45539e-08	0.0242447	chr12	123542076	PITPNM2
cg23328777	0.606201	0.737347	0.131146	0.00175667	0.453128	chr20	60433845	TAF4
cg23349301	0.388221	0.489044	0.100822	0.00321901	0.485427	chr17	46697115	HOXB8
cg23363372	0.540967	0.431237	-0.109729	0.000670758	0.38926	chr20	59568693	CDH4
cg23366979	0.411489	0.573309	0.16182	0.00434707	0.502001	chr5	6411510	MED10
cg23389408	0.491153	0.621006	0.129853	0.000169548	0.305175	chr14	105532030	GPR132
cg23401796	0.669844	0.419428	-0.250416	0.000179486	0.307651	chr8	141248667	TRAPPC9
cg23408003	0.701474	0.807224	0.10575	0.00293488	0.48106	chr13	95911882	ABCC4
cg23419718	0.433151	0.327021	-0.10613	0.00156949	0.446609	chr20	23159604	CD93
cg23437503	0.585719	0.451755	-0.133964	0.000525384	0.379318	chr2	143934533	ARHGAP15
cg23452289	0.535682	0.410383	-0.125299	0.00385589	0.495679	chr4	21699426	KCNIP4
cg23454797	0.642769	0.42626	-0.216509	0.00604746	0.523855	chr7	27183990	HOXA5
cg23462514	0.424492	0.283771	-0.140721	0.000154041	0.297061	chr4	1107585	RNF212
cg23481900	0.354757	0.244456	-0.1103	0.00312953	0.483529	chr5	1685406	MRPL36
cg23490014	0.510503	0.404453	-0.106051	0.00695691	0.532716	chr3	61815085	PTPRG
cg23497611	0.685072	0.796352	0.111281	0.00646668	0.526254	chr2	37985316	CDC42EP3
cg23536293	0.644678	0.485085	-0.159593	0.00872101	0.548128	chr12	99524459	APAF1
cg23557964	0.26623	0.162093	-0.104136	0.00970153	0.555333	chr12	13133033	HEBP1
cg23591463	0.345705	0.637933	0.292228	0.0054118	0.519569	chr12	114851495	TBX5
cg23607706	0.406823	0.28934	-0.117482	0.00264733	0.478059	chr6	100533143	MCHR2
cg23638849	0.271081	0.450507	0.179427	0.0055107	0.520046	chr11	70477184	CTTN
cg23642737	0.428719	0.542706	0.113988	0.00484236	0.508713	chr12	7938159	NANOG
cg23644906	0.470075	0.369185	-0.10089	0.000900184	0.411661	chr2	59616842	FANCL
cg23656959	0.268611	0.165677	-0.102934	0.00107156	0.422175	chr10	27532183	ACBD5
cg23658355	0.638298	0.769068	0.13077	0.00420225	0.500617	chr8	75179447	JPH1
cg23660138	0.310342	0.415119	0.104777	0.00697547	0.533015	chr20	7127872	BMP2
cg23681014	0.62313	0.522896	-0.100233	0.00157781	0.447679	chr5	5221585	ADAMTS16
cg23697546	0.61166	0.41026	-0.2014	0.00843179	0.545913	chr12	54424085	HOXC6
cg23720063	0.434282	0.583964	0.149682	0.00601198	0.523319	chr7	50469042	FIGNL1
cg23739746	0.166319	0.289313	0.122994	0.00490955	0.51046	chr13	114905867	RASA3
cg23751110	0.580962	0.479369	-0.101593	0.000931205	0.412742	chr4	19197380	SLIT2
cg23769249	0.617593	0.51663	-0.100962	0.00537732	0.518554	chr13	67957902	PCDH9
cg23783862	0.623773	0.474582	-0.14919	0.000358497	0.364522	chr8	82658145	CHMP4C
cg23792349	0.589137	0.453198	-0.135939	0.00506216	0.512846	chr6	4413477	ECI2
cg23803230	0.567038	0.444255	-0.122783	0.000713063	0.39206	chr20	1614462	SIRPB1
cg23819204	0.366241	0.218934	-0.147307	0.00290696	0.48106	chr13	100560435	ZIC5
cg23820885	0.45333	0.573302	0.119972	0.0079172	0.54099	chr12	114840942	TBX5
cg23842941	0.671603	0.568609	-0.102994	0.00734228	0.53644	chr20	33762631	PROCR
cg23843946	0.702228	0.592057	-0.110172	0.00230121	0.47107	chr7	141804551	ENSG00000257743
cg23844904	0.573289	0.687483	0.114194	0.00228001	0.47107	chr1	31319512	SDC3
cg23867498	0.406158	0.629137	0.222979	0.000640553	0.388571	chr16	86959212	FOXL1
cg23878831	0.615138	0.782001	0.166863	0.00558023	0.520755	chr11	93392398	KIAA1731
cg23898477	0.589465	0.471396	-0.118069	0.00558915	0.520815	chr8	86262948	CA1
cg23905164	0.197312	0.313386	0.116074	0.00180104	0.453585	chr17	46827513	HOXB13
cg23906739	0.417579	0.301161	-0.116417	0.00614239	0.524165	chr16	82297563	MPHOSPH6
cg23924306	0.586544	0.701877	0.115332	0.00702406	0.533386	chr1	55271927	C1orf177
cg23949114	0.558035	0.421402	-0.136633	0.0096986	0.5553	chr9	117381858	C9orf91
cg23967739	0.351807	0.215783	-0.136024	0.00306842	0.483529	chr12	8997529	A2ML1
cg23971182	0.344963	0.224336	-0.120627	0.00384332	0.495679	chr8	107058373	OXR1
cg23979631	0.667161	0.489497	-0.177664	0.00611939	0.524165	chr7	27142427	HOXA2
cg23983371	0.43387	0.307776	-0.126093	0.00871383	0.548128	chr11	133372412	SPATA19
cg23994242	0.840774	0.731208	-0.109565	0.00731758	0.535932	chr14	64144098	SGPP1
cg24019564	0.70624	0.546256	-0.159984	0.000122167	0.280447	chr1	25257566	RUNX3
cg24036052	0.563278	0.458478	-0.1048	0.004583	0.504307	chr1	193679039	B3GALT2
cg24046505	0.244504	0.141289	-0.103214	0.00043983	0.372862	chr10	25351544	THNSL1
cg24058604	0.590108	0.375047	-0.215061	0.00834763	0.544965	chr7	27142437	HOXA2
cg24136700	0.446628	0.553135	0.106507	0.00361558	0.493289	chr17	17696044	SREBF1
cg24154833	0.362892	0.260436	-0.102456	0.00034541	0.360011	chr2	113582141	IL1B
cg24189790	0.218626	0.343511	0.124886	0.00510033	0.513159	chr12	79353525	SYT1
cg24224020	0.211364	0.0959413	-0.115422	0.000149665	0.297061	chr4	111544443	PITX2
cg24250919	0.56676	0.681935	0.115175	0.000101636	0.279912	chr16	89005048	CBFA2T3
cg24257831	0.745096	0.601143	-0.143954	0.00371723	0.494253	chr8	121805543	SNTB1
cg24273484	0.726545	0.83096	0.104415	0.00652348	0.526856	chr18	18637322	ROCK1
cg24298860	0.698782	0.802135	0.103353	0.00183626	0.454002	chr11	92600238	MTNR1B
cg24317478	0.242306	0.424496	0.18219	0.00676168	0.530007	chr9	135363101	C9orf171
cg24319804	0.723737	0.582016	-0.141721	0.00505153	0.51266	chr3	120380726	HGD
cg24335070	0.633933	0.532658	-0.101276	0.00077322	0.39705	chr2	179914864	CCDC141
cg24392013	0.557286	0.407034	-0.150252	0.00859837	0.547067	chr4	184250375	CLDN24
cg24422618	0.39605	0.257893	-0.138157	0.000208997	0.318194	chr18	36131883	CELF4
cg24432633	0.5172	0.32328	-0.193921	0.00017174	0.305175	chr13	104316630	SLC10A2
cg24447924	0.43864	0.283581	-0.155059	0.000153114	0.297061	chr1	34785846	C1orf94
cg24452821	0.302096	0.460918	0.158822	0.000365241	0.3652	chr11	113953812	ZBTB16
cg24456130	0.193532	0.417105	0.223573	0.00281597	0.48106	chr10	131768029	EBF3
cg24469729	0.541081	0.35063	-0.190451	0.0056537	0.520962	chr7	27160520	HOXA3
cg24497954	0.469639	0.664336	0.194697	0.000450244	0.373362	chr5	39210223	FYB
cg24526760	0.73285	0.614983	-0.117867	0.00348153	0.492178	chr5	171209445	SMIM23
cg24537942	0.546402	0.383893	-0.162508	0.00666871	0.529169	chr1	62751954	KANK4
cg24541564	0.562157	0.767008	0.20485	0.000151972	0.297061	chr18	19582267	GATA6
cg24561419	0.679346	0.517947	-0.161399	0.00208191	0.462452	chr5	79553606	SERINC5
cg24565620	0.360501	0.486558	0.126057	0.00150173	0.442537	chr2	194026	SH3YL1
cg24592576	0.41638	0.637503	0.221124	0.000482982	0.376655	chr12	114887657	TBX5
cg24609101	0.460348	0.681394	0.221046	0.00144087	0.439897	chr8	59698273	NSMAF
cg24636795	0.429879	0.575876	0.145997	0.00780645	0.53908	chr14	73330288	DPF3
cg24652817	0.507563	0.695836	0.188273	1.2064e-07	0.0242447	chr7	157873546	PTPRN2
cg24657463	0.291178	0.411655	0.120477	0.00419684	0.500617	chr17	40431527	STAT5B
cg24669994	0.716139	0.549923	-0.166216	0.000385699	0.368188	chr2	111475589	ACOXL
cg24680439	0.529527	0.648687	0.11916	0.00264049	0.478059	chr10	134778467	TTC40
cg24687579	0.641399	0.747597	0.106198	0.000188473	0.311104	chr7	101555980	CUX1
cg24694549	0.773632	0.610539	-0.163092	0.00573092	0.52123	chr12	67072769	GRIP1
cg24728281	0.508302	0.398655	-0.109647	0.00345982	0.492178	chr16	86411456	FOXF1
cg24733065	0.438928	0.585508	0.14658	0.00077104	0.39705	chr9	125271780	OR1J2
cg24737505	0.181755	0.313239	0.131483	8.37566e-05	0.277551	chr11	70564116	SHANK2
cg24804643	0.472997	0.347953	-0.125044	0.00654811	0.526856	chr1	197455252	CRB1
cg24820751	0.351503	0.246648	-0.104856	0.000450203	0.373362	chr18	55713316	NEDD4L
cg24842859	0.559078	0.448795	-0.110283	0.00142248	0.439043	chr1	25257599	RUNX3
cg24843346	0.333131	0.45895	0.125819	0.00451068	0.503259	chr8	142736091	PTP4A3
cg24858683	0.44344	0.294765	-0.148675	0.00130188	0.430494	chr14	104845326	C14orf144
cg24859602	0.555323	0.431821	-0.123502	0.00103702	0.422175	chr7	53393696	POM121L12
cg24864887	0.440368	0.263626	-0.176742	2.07221e-05	0.22704	chr15	76635638	ISL2
cg24901565	0.786397	0.645918	-0.140479	0.00479733	0.508667	chr4	175456347	HPGD
cg24919210	0.445244	0.294396	-0.150848	0.00289679	0.48106	chr11	41899846	API5
cg24922713	0.370747	0.51401	0.143263	0.00934756	0.553154	chr12	7954043	NANOG
cg24923694	0.196063	0.343441	0.147378	0.00725262	0.535932	chr8	25905747	EBF2
cg24947379	0.41811	0.305348	-0.112762	0.0047544	0.506937	chr10	132239734	GLRX3
cg24960875	0.643454	0.541324	-0.10213	0.000981586	0.415853	chr4	18044546	LCORL
cg24962180	0.529891	0.645088	0.115197	0.0088939	0.550176	chr5	176212707	UNC5A
cg24975183	0.383475	0.262685	-0.12079	0.000804929	0.400904	chr6	10113476	OFCC1
cg24990283	0.287092	0.415452	0.12836	0.00201545	0.460178	chr8	52874692	PCMTD1
cg25000623	0.163049	0.263374	0.100325	0.00997929	0.557815	chr17	72848918	GRIN2C
cg25001831	0.572988	0.687533	0.114545	0.00347959	0.492178	chr7	622212	PDGFA
cg25013303	0.426583	0.294114	-0.132469	0.00498026	0.511272	chr1	10961257	CASZ1
cg25029529	0.473095	0.61311	0.140014	0.000205369	0.317559	chr2	208795859	PLEKHM3
cg25032567	0.650412	0.501945	-0.148467	0.0025663	0.477871	chr16	77284521	SYCE1L
cg25050541	0.596941	0.702341	0.1054	0.0019086	0.458039	chr7	83834030	SEMA3A
cg25052156	0.372639	0.474587	0.101948	0.00210825	0.463584	chr10	123355454	FGFR2
cg25063469	0.58222	0.47271	-0.10951	0.00553013	0.520207	chr13	86560004	SLITRK6
cg25069631	0.661221	0.496662	-0.164559	3.48624e-05	0.239342	chr2	158936453	UPP2
cg25076940	0.657257	0.522841	-0.134416	0.00669508	0.5295	chr4	74296058	AFP
cg25096142	0.778336	0.642937	-0.135399	0.0019043	0.458039	chr1	173572181	SLC9C2
cg25114727	0.548956	0.358462	-0.190494	0.00260443	0.478059	chr10	2208320	ADARB2
cg25122233	0.412036	0.273658	-0.138378	0.00536319	0.517943	chr12	54412506	HOXC6
cg25161531	0.683096	0.539471	-0.143626	0.00868032	0.54791	chr11	19083053	MRGPRX2
cg25177139	0.658374	0.460031	-0.198343	0.00697598	0.533015	chr4	87770089	SLC10A6
cg25187161	0.588165	0.689545	0.101379	0.00529257	0.517343	chr1	29510025	SRSF4
cg25220909	0.49572	0.382853	-0.112867	0.00655512	0.526856	chr16	10437046	ATF7IP2
cg25221239	0.594991	0.705328	0.110338	0.00717991	0.535195	chr10	131764419	EBF3
cg25231948	0.399506	0.290272	-0.109234	0.00803358	0.542128	chr5	110559299	CAMK4
cg25233208	0.538534	0.68545	0.146916	0.00293691	0.48106	chr5	76007292	F2R
cg25237113	0.561826	0.42602	-0.135806	0.00909874	0.551974	chr2	80551812	LRRTM1
cg25268465	0.464569	0.574202	0.109632	0.00579507	0.521991	chr1	90253388	LRRC8D
cg25311808	0.700671	0.81629	0.115619	0.0021968	0.468674	chr8	136526271	KHDRBS3
cg25312372	0.360815	0.231104	-0.129711	0.00826788	0.543932	chr2	129018482	HS6ST1
cg25338401	0.706737	0.564804	-0.141933	0.00452508	0.503259	chr14	40382174	FBXO33
cg25367304	0.595344	0.450757	-0.144587	0.00288183	0.48106	chr20	5387431	PROKR2
cg25379954	0.573566	0.453362	-0.120203	0.0019091	0.458039	chr1	214170241	PROX1
cg25390165	0.634402	0.48983	-0.144572	0.00387078	0.495679	chr7	27184188	HOXA5
cg25403721	0.146813	0.359898	0.213085	0.00408955	0.498381	chr12	114885372	TBX5
cg25414370	0.291251	0.412346	0.121095	0.00175994	0.453128	chr22	50483351	TTLL8
cg25435273	0.721149	0.596134	-0.125014	0.000536954	0.379318	chr3	15798041	ANKRD28
cg25443943	0.733457	0.845794	0.112336	0.00737156	0.536834	chr15	65592807	PARP16
cg25444386	0.384414	0.247292	-0.137122	0.000201329	0.315793	chr4	55990944	KDR
cg25467112	0.66712	0.467655	-0.199465	0.00165874	0.449233	chr12	26864179	ITPR2
cg25500423	0.675544	0.802045	0.126501	0.000292928	0.343647	chr4	79561212	ANXA3
cg25614836	0.672388	0.784258	0.11187	0.000176557	0.305873	chr10	114110373	ACSL5
cg25672245	0.624066	0.472383	-0.151683	0.00188817	0.456082	chr9	37622235	TOMM5
cg25679864	0.708853	0.608503	-0.10035	0.00517615	0.514749	chr10	134844753	GPR123
cg25718735	0.661018	0.790456	0.129439	0.000613383	0.387738	chr10	132959070	PPP2R2D
cg25727025	0.289068	0.181852	-0.107216	0.00192445	0.458039	chr3	158390332	LXN
cg25755845	0.679865	0.782643	0.102778	0.000180449	0.307651	chr6	31673926	LY6G6F
cg25768734	0.247306	0.140355	-0.106951	0.00169079	0.449233	chr7	27152583	HOXA3
cg25791620	0.527946	0.644304	0.116357	0.000549284	0.379318	chr17	1472984	PITPNA
cg25875943	0.44072	0.285991	-0.154729	0.00278466	0.48106	chr19	31397810	TSHZ3
cg25913520	0.170656	0.285425	0.114769	0.00294128	0.48106	chr4	13524041	NKX3-2
cg25925248	0.429683	0.308715	-0.120968	0.0085011	0.545916	chr6	157441952	TMEM242
cg25940392	0.505633	0.321307	-0.184326	9.44877e-05	0.277551	chr21	38064699	SIM2
cg25973378	0.722837	0.833669	0.110832	0.0015998	0.448562	chr2	231662312	ITM2C
cg25975689	0.373635	0.26464	-0.108995	0.00203052	0.46118	chr12	54330354	HOXC13
cg26005635	0.62003	0.510844	-0.109186	0.00722212	0.535932	chr22	19395766	HIRA
cg26013887	0.681146	0.511273	-0.169873	0.000437267	0.372862	chr4	172735604	GALNTL6
cg26023912	0.61073	0.485837	-0.124893	0.00880932	0.548815	chr7	27184369	HOXA5
cg26037180	0.541978	0.432782	-0.109196	0.00674675	0.52983	chr14	88199948	GALC
cg26044340	0.771157	0.631128	-0.140028	0.000427519	0.372862	chr1	207277291	C4BPA
cg26046664	0.61134	0.743856	0.132516	0.00288532	0.48106	chr13	63764943	PCDH20
cg26053881	0.487593	0.592599	0.105006	0.00444787	0.502707	chr1	3136528	PRDM16
cg26090849	0.397077	0.498781	0.101704	0.00334883	0.488857	chr11	1375330	TOLLIP
cg26127662	0.312858	0.190232	-0.122627	0.000850417	0.404924	chr7	27153944	HOXA3
cg26132947	0.540838	0.651348	0.11051	0.00233183	0.471221	chr2	242933431	CXXC11
cg26159090	0.284267	0.408789	0.124522	0.00675962	0.530007	chr10	60474252	BICC1
cg26166102	0.658958	0.785026	0.126068	8.73427e-05	0.277551	chr5	68527324	CDK7
cg26169081	0.335712	0.436562	0.10085	0.00954013	0.554417	chr10	12648338	CAMK1D
cg26182859	0.418725	0.303582	-0.115144	0.00223033	0.469345	chr1	153762201	SLC27A3
cg26234183	0.585703	0.449631	-0.136072	0.00356258	0.493289	chr3	187984142	LPP
cg26244520	0.699282	0.53285	-0.166432	0.00128181	0.430494	chr4	131046902	SCLT1
cg26255273	0.505763	0.613138	0.107375	0.00998079	0.557815	chr13	111637083	ANKRD10
cg26293019	0.617827	0.325215	-0.292612	0.003931	0.496851	chr5	50688913	ISL1
cg26297005	0.590714	0.335113	-0.255601	0.00193843	0.458039	chr7	27162090	HOXA3
cg26313247	0.471787	0.359924	-0.111864	0.0042347	0.501681	chr6	28493113	GPX5
cg26326633	0.456451	0.571779	0.115329	0.004448	0.502707	chr8	41655078	ANK1
cg26332475	0.743231	0.635193	-0.108038	0.00301177	0.483178	chr3	125788261	SLC41A3
cg26337312	0.567213	0.453252	-0.113961	0.00357783	0.493289	chr1	165321741	LMX1A
cg26391634	0.350883	0.244397	-0.106487	0.00105633	0.422175	chr1	231323365	TRIM67
cg26427270	0.379634	0.519133	0.139499	0.00938225	0.553306	chr2	220507746	SLC4A3
cg26429499	0.391236	0.613126	0.22189	6.35014e-05	0.273947	chr11	70563792	SHANK2
cg26430305	0.496709	0.340151	-0.156558	1.08373e-07	0.0242447	chr1	207277581	C4BPA
cg26476574	0.38104	0.588371	0.20733	0.00896349	0.550198	chr10	27485901	MASTL
cg26477711	0.445573	0.280289	-0.165284	0.000195294	0.314611	chr12	39518309	CPNE8
cg26480092	0.642959	0.4428	-0.200159	0.00349592	0.49249	chr7	136401420	CHRM2
cg26502888	0.524451	0.355435	-0.169016	3.01802e-05	0.239342	chr4	162763173	FSTL5
cg26514552	0.615975	0.489126	-0.126849	2.28771e-05	0.22704	chr1	207277450	C4BPA
cg26526531	0.452331	0.344727	-0.107604	0.000323463	0.354217	chr3	64914372	ADAMTS9
cg26601074	0.756496	0.61788	-0.138616	0.00442292	0.502707	chr14	104845932	C14orf144
cg26602558	0.50321	0.389485	-0.113725	0.00116027	0.42726	chr4	27328217	STIM2
cg26622537	0.687069	0.56846	-0.118608	0.000975466	0.415853	chr11	101458233	TRPC6
cg26635238	0.631085	0.497734	-0.133351	0.00453422	0.503259	chr1	117018039	CD58
cg26651303	0.451707	0.568714	0.117006	0.00545579	0.519936	chr7	158533204	NCAPG2
cg26656280	0.637465	0.745527	0.108062	0.000762942	0.39705	chr7	73622236	LAT2
cg26682994	0.544644	0.324684	-0.21996	0.009221	0.552642	chr5	50683914	ISL1
cg26686163	0.56686	0.716066	0.149206	0.0057236	0.52123	chr2	238678130	RBM44
cg26722184	0.428476	0.32223	-0.106246	0.00369679	0.493973	chr10	7594464	ITIH5
cg26742280	0.32981	0.482392	0.152582	0.00126266	0.430494	chr1	236557670	EDARADD
cg26748440	0.50788	0.391735	-0.116145	0.00234257	0.471221	chr4	21699512	KCNIP4
cg26754179	0.717981	0.554992	-0.162989	0.00422979	0.501636	chr7	136836288	PTN
cg26773880	0.563119	0.461188	-0.101931	0.0098079	0.555961	chr4	30947437	PCDH7
cg26790853	0.390122	0.237475	-0.152648	0.00122806	0.429902	chr4	178829290	AGA
cg26796083	0.629718	0.481216	-0.148503	0.00354982	0.493289	chr7	13985664	ETV1
cg26834212	0.634654	0.531355	-0.103299	0.00228597	0.47107	chr3	32023611	ZNF860
cg26843807	0.451816	0.301055	-0.150761	0.00184829	0.454054	chr2	215887370	ABCA12
cg26851933	0.409319	0.275539	-0.13378	0.00501433	0.512204	chr9	20620030	MLLT3
cg26852437	0.630115	0.758351	0.128235	0.00936102	0.553195	chr11	29327844	KCNA4
cg26879203	0.225382	0.118801	-0.106582	4.33705e-05	0.243691	chr10	23632825	C10orf67
cg26884777	0.397071	0.53324	0.136168	0.000783401	0.39788	chr6	48785333	MUT
cg26893134	0.344656	0.161306	-0.18335	5.15908e-05	0.265848	chr6	116381904	FRK
cg26914931	0.515346	0.625525	0.110178	0.00105288	0.422175	chr2	236869352	GBX2
cg26916625	0.204566	0.307204	0.102638	0.00426576	0.501681	chr21	46385436	FAM207A
cg26937943	0.824686	0.67761	-0.147075	0.00351728	0.49249	chr18	8800248	SOGA2
cg26939375	0.669635	0.780026	0.110391	0.000151261	0.297061	chr7	64535504	ERV3-1
cg26952010	0.779037	0.642774	-0.136264	0.00984867	0.556658	chr4	116035243	NDST4
cg26987699	0.643438	0.797675	0.154237	0.000255196	0.331949	chr18	19757890	GATA6
cg26996569	0.420025	0.298221	-0.121804	0.00505398	0.512737	chr12	121829743	RNF34
cg26996656	0.272096	0.448671	0.176576	0.00172908	0.451151	chr16	880371	GNG13
cg27016494	0.180904	0.3526	0.171695	0.00276995	0.480721	chr7	96651586	DLX5
cg27016776	0.750308	0.647397	-0.102911	0.000367343	0.3652	chr16	86411373	FOXF1
cg27024161	0.689072	0.800951	0.111879	0.00576632	0.521649	chr5	17238232	BASP1
cg27026695	0.62311	0.512979	-0.110131	0.00445708	0.502707	chr14	65006016	HSPA2
cg27035886	0.463789	0.28725	-0.17654	0.000373534	0.3652	chr5	2267130	IRX4
cg27038993	0.574808	0.456001	-0.118806	0.00187331	0.455174	chr3	259125	CHL1
cg27057509	0.49777	0.373319	-0.124451	0.00138812	0.436641	chr6	30883762	VARS2
cg27063986	0.710639	0.538306	-0.172333	0.00592453	0.522541	chr4	116035232	NDST4
cg27086573	0.454886	0.587995	0.133109	0.000155198	0.297061	chr22	33093513	TIMP3
cg27101095	0.593639	0.474069	-0.11957	0.0036545	0.493289	chr6	166221520	SDIM1
cg27151303	0.570745	0.419979	-0.150766	0.000500146	0.376655	chr7	27184821	HOXA5
cg27204671	0.238864	0.398549	0.159685	0.00115177	0.427242	chr17	46831623	HOXB13
cg27207756	0.500948	0.622238	0.121289	0.00438134	0.502001	chr4	1607291	FAM53A
cg27269700	0.454692	0.580677	0.125985	0.00425438	0.501681	chr4	187855029	FAT1
cg27280205	0.604201	0.491985	-0.112216	0.00927229	0.552695	chr2	98210494	COX5B
cg27325833	0.743684	0.847751	0.104068	3.63444e-05	0.239342	chr7	51096557	COBL
cg27335943	0.60257	0.706863	0.104294	0.0032452	0.485836	chr5	76283327	CRHBP
cg27336261	0.308396	0.419842	0.111446	0.00664814	0.528766	chr10	1975562	ADARB2
cg27355724	0.341888	0.236093	-0.105796	0.00482797	0.508713	chr5	2757457	C5orf38
cg27361370	0.375562	0.271988	-0.103573	0.00192563	0.458039	chr3	157813327	SHOX2
cg27367526	0.401123	0.274239	-0.126884	0.00010665	0.279912	chr7	89841692	STEAP2
cg27387307	0.681478	0.820383	0.138905	0.000122659	0.280447	chr3	196356858	NRROS
cg27403073	0.14837	0.301878	0.153508	0.00225293	0.469434	chr16	85004280	ZDHHC7
cg27408020	0.537653	0.313088	-0.224565	0.000925727	0.412742	chr5	120966288	FTMT
cg27423357	0.474518	0.343833	-0.130685	0.00246466	0.475268	chr13	28963706	FLT1
cg27436118	0.506036	0.34628	-0.159756	0.00838609	0.545547	chr16	4729905	NUDT16L1
cg27446735	0.643447	0.762978	0.119531	0.000595478	0.385158	chr1	169435182	CCDC181
cg27503351	0.738207	0.600998	-0.137209	6.12705e-05	0.273947	chr7	89840346	STEAP2
cg27508620	0.38265	0.277179	-0.105471	0.00756998	0.53819	chr7	21209725	SP4
cg27512868	0.59824	0.343999	-0.25424	0.000848395	0.404924	chr22	49766935	BRD1
cg27526346	0.449187	0.317555	-0.131632	0.00217967	0.467495	chr4	21699534	KCNIP4
cg27526549	0.405909	0.623213	0.217304	0.000612118	0.387738	chr20	24929687	CST7
cg27531553	0.291066	0.154519	-0.136546	0.00244122	0.473939	chr1	6615604	TAS1R1
cg27533704	0.321064	0.180454	-0.14061	0.00436016	0.502001	chr3	158390525	LXN
cg27548827	0.2508	0.427352	0.176552	0.0051653	0.514749	chr1	234438427	COA6
cg27571617	0.482324	0.351093	-0.131231	0.00232875	0.471221	chr10	90728300	FAS
cg27584206	0.625187	0.737776	0.112589	0.00187365	0.455174	chr18	47368396	ACAA2
cg27601188	0.707573	0.813113	0.10554	0.00164241	0.449233	chr10	90650347	STAMBPL1
cg27603693	0.443148	0.578825	0.135677	0.00199134	0.45883	chr6	142397170	NMBR
cg27628784	0.38581	0.614315	0.228504	0.00052393	0.379318	chr10	131767387	EBF3
cg27636676	0.416587	0.249737	-0.16685	0.00932536	0.55307	chr1	165322606	LMX1A
cg27655888	0.526268	0.317322	-0.208946	0.00212406	0.463633	chr10	114107995	ACSL5
cg27657439	0.731458	0.841704	0.110247	0.00544859	0.519851	chr13	110777186	COL4A1

## Sheet: SMOLD-HD
Supplementary Data 1 Tab 2. List of significant DMPs (p.value < 0.01 & ΔBvalue > 0.1) in comparison HD vs SMOLD.
CpG	HD mean	SMOLD mean	SMOLD-HD Δbeta	SMOLD-HD p-val	SMOLD-HD FDR	CpG chr	CpG position	Gene
cg00001814	0.407205	0.525839	0.118634	0.00957551	0.291913	chr2	31520960	EHD3
cg00003625	0.258677	0.157079	-0.101598	0.00849787	0.278676	chr17	48912543	WFIKKN2
cg00004255	0.746346	0.534265	-0.212081	0.000414974	0.0766641	chr21	23450269	NCAM2
cg00005112	0.280895	0.14239	-0.138505	9.79504e-05	0.0417494	chr16	69958840	CLEC18A
cg00006090	0.626301	0.735481	0.10918	0.000143978	0.0488203	chr16	72206655	PMFBP1
cg00009944	0.472645	0.309874	-0.162771	0.0042462	0.212157	chr21	48017232	S100B
cg00012668	0.331371	0.21591	-0.115461	0.000211927	0.0569798	chr14	62053418	HIF1A
cg00014380	0.223014	0.096457	-0.126557	0.00426526	0.212515	chr16	4424290	VASN
cg00014998	0.752753	0.853122	0.100369	0.00890312	0.283736	chr2	177014962	HOXD3
cg00017461	0.470813	0.649476	0.178663	9.18154e-06	0.0158896	chr22	30663316	OSM
cg00030047	0.395067	0.514718	0.119651	0.000318178	0.0680265	chr1	6268790	RNF207
cg00033440	0.392029	0.538832	0.146803	0.00506326	0.22722	chr12	47601952	AMIGO2
cg00036279	0.632484	0.736627	0.104142	0.000237917	0.0603189	chr8	101245317	RNF19A
cg00036723	0.243784	0.141983	-0.101801	6.76051e-05	0.0357164	chr17	32688878	CCL1
cg00039129	0.449965	0.345901	-0.104064	0.00109841	0.117715	chr6	166100251	PDE10A
cg00040312	0.795321	0.545954	-0.249367	0.000966357	0.111597	chr12	54424679	HOXC5
cg00042467	0.589684	0.771793	0.182109	0.000428929	0.0776235	chr18	47003170	C18orf32
cg00048134	0.279872	0.166615	-0.113256	0.00424416	0.212134	chr21	34217569	C21orf62
cg00052225	0.315029	0.178546	-0.136483	0.00021155	0.0569798	chr12	15783053	EPS8
cg00056541	0.666488	0.566042	-0.100445	0.0044648	0.216234	chr6	164288623	QKI
cg00059246	0.458374	0.327376	-0.130998	0.00277405	0.176269	chr12	54337929	HOXC13
cg00060991	0.529013	0.664278	0.135265	0.00953924	0.291558	chr13	109814637	MYO16
cg00063073	0.521991	0.379852	-0.142139	0.00391608	0.205029	chr3	113932102	ZNF80
cg00064336	0.779364	0.668971	-0.110394	0.00132627	0.127765	chr16	88143970	BANP
cg00066640	0.751071	0.47696	-0.274111	5.19072e-06	0.013297	chr15	44251516	WDR76
cg00070383	0.552485	0.688166	0.135681	0.000145589	0.0490594	chr4	174429374	HAND2
cg00070635	0.331017	0.196246	-0.134771	0.00305246	0.183685	chr1	46358168	MAST2
cg00073837	0.20148	0.336352	0.134872	0.00925837	0.288224	chr2	223177008	PAX3
cg00079019	0.489635	0.600856	0.111221	0.00995217	0.296191	chr2	26781478	OTOF
cg00079784	0.603132	0.713913	0.110781	2.72248e-05	0.0248131	chr6	167165079	RPS6KA2
cg00082252	0.711725	0.816405	0.10468	0.000637113	0.0931583	chr5	67404968	PIK3R1
cg00082271	0.459448	0.357899	-0.101548	0.000497021	0.0834113	chr2	21399104	APOB
cg00082939	0.877563	0.700597	-0.176967	5.18826e-06	0.013297	chr10	77165293	ZNF503
cg00083790	0.474796	0.609137	0.134341	0.00171634	0.142961	chr12	132944010	FBRSL1
cg00085438	0.419454	0.312624	-0.106829	0.00879094	0.28239	chr3	152049980	TMEM14E
cg00087153	0.536893	0.647132	0.110239	0.00202145	0.153402	chr2	48756079	STON1-GTF2A1L
cg00087482	0.804923	0.544847	-0.260076	5.6618e-05	0.0334698	chr7	99800121	PVRIG
cg00089122	0.658787	0.44282	-0.215967	8.70622e-05	0.0395629	chr12	20603672	PDE3A
cg00091263	0.434101	0.326734	-0.107367	0.000170178	0.0520008	chr2	59476753	FANCL
cg00092623	0.390076	0.254132	-0.135944	0.00907261	0.286058	chr19	28462158	UQCRFS1
cg00094998	0.51931	0.412133	-0.107177	0.0082918	0.276165	chr22	40784325	SGSM3
cg00096603	0.725901	0.612252	-0.113649	0.00124962	0.124335	chr4	95572122	PDLIM5
cg00097446	0.415575	0.535871	0.120296	0.00611836	0.244933	chr12	108932820	SART3
cg00097513	0.715365	0.518667	-0.196698	0.000762356	0.100862	chr17	61538065	CYB561
cg00101602	0.471619	0.307372	-0.164247	1.62819e-05	0.0198311	chr10	73857843	SPOCK2
cg00104608	0.54796	0.689748	0.141788	0.000278624	0.0641682	chr3	76146501	ROBO2
cg00105041	0.717213	0.540354	-0.176859	2.4712e-05	0.0240369	chr12	7777092	APOBEC1
cg00105154	0.302029	0.445747	0.143718	0.0066304	0.252536	chr10	6622903	PRKCQ
cg00106345	0.53832	0.197883	-0.340437	0.000191424	0.054687	chr7	27138396	HOXA1
cg00106800	0.40446	0.233432	-0.171028	0.00168023	0.141644	chr20	46342767	SULF2
cg00114710	0.887894	0.785866	-0.102028	0.000262817	0.0626359	chr1	154473340	SHE
cg00115954	0.512721	0.66274	0.150019	0.00106355	0.116399	chr8	11536551	GATA4
cg00116092	0.246978	0.362323	0.115345	0.00423642	0.211948	chr1	217313044	ESRRG
cg00120479	0.64578	0.527468	-0.118311	1.36997e-05	0.0184588	chr18	46524311	SMAD7
cg00120721	0.395316	0.226033	-0.169283	0.0033205	0.190556	chr10	19175217	ARL5B
cg00123546	0.273247	0.52406	0.250813	3.47186e-05	0.0275498	chr8	11549173	GATA4
cg00125585	0.642515	0.460556	-0.181959	0.00256423	0.170723	chr19	51635803	SIGLEC9
cg00126365	0.642065	0.540809	-0.101255	0.00406483	0.208552	chr14	81893759	STON2
cg00132991	0.562294	0.417627	-0.144667	0.00515411	0.228966	chr11	12182350	MICAL2
cg00134934	0.537874	0.682806	0.144932	0.00220082	0.159065	chr16	20271668	GP2
cg00134973	0.529712	0.679025	0.149313	0.00585869	0.24084	chr1	182417763	RGSL1
cg00145875	0.51719	0.312879	-0.204311	9.93362e-05	0.0419398	chr2	11104394	KCNF1
cg00146996	0.696728	0.49782	-0.198908	3.94263e-05	0.0289661	chr5	25120424	CDH10
cg00153101	0.561404	0.675092	0.113688	0.00744466	0.264709	chr1	2431753	PANK4
cg00157179	0.413018	0.260082	-0.152936	0.00194291	0.150932	chr1	2383687	PLCH2
cg00157439	0.653475	0.754876	0.101401	0.00592092	0.241723	chr6	168936684	SMOC2
cg00162680	0.456717	0.556829	0.100112	0.00665845	0.253039	chr21	47160779	PCBP3
cg00164078	0.442636	0.297214	-0.145422	0.00764835	0.267619	chr2	6791105	CMPK2
cg00165647	0.488293	0.30844	-0.179853	2.83808e-05	0.025213	chr7	137942340	AKR1D1
cg00166687	0.493038	0.600032	0.106994	0.00112689	0.119033	chr7	5819198	RNF216
cg00167670	0.66411	0.547539	-0.116571	0.00202344	0.153422	chr4	13922944	BOD1L1
cg00167840	0.548139	0.391211	-0.156928	0.000410464	0.0761856	chr8	143250199	TSNARE1
cg00168184	0.649675	0.534006	-0.115669	0.00661507	0.252345	chr14	101301858	RTL1
cg00172614	0.385713	0.231861	-0.153852	4.61634e-05	0.0307706	chr1	234118793	SLC35F3
cg00173014	0.570258	0.435942	-0.134316	0.00199424	0.152604	chr1	211090177	KCNH1
cg00178434	0.591588	0.724827	0.13324	9.06293e-06	0.0158709	chr17	60249134	MED13
cg00181327	0.219205	0.100508	-0.118697	0.000860489	0.106271	chr13	31439278	MEDAG
cg00187704	0.468715	0.632319	0.163604	3.54149e-06	0.0120631	chr5	146131753	GPR151
cg00188704	0.513601	0.150079	-0.363522	1.08433e-06	0.00958107	chr7	27140797	HOXA2
cg00194325	0.508591	0.312668	-0.195922	0.00296148	0.181536	chr2	159940344	TANC1
cg00208349	0.738077	0.849532	0.111455	0.000465916	0.0806668	chr3	63997428	PSMD6
cg00210562	0.375443	0.521156	0.145713	0.00104398	0.115563	chr15	89914046	POLG
cg00212774	0.562924	0.433755	-0.12917	0.00548588	0.234522	chr22	40113288	CACNA1I
cg00214566	0.450952	0.574357	0.123405	0.00106283	0.116359	chr17	263918	C17orf97
cg00215587	0.517627	0.710955	0.193328	0.00242186	0.166157	chr15	23810843	MKRN3
cg00223569	0.439	0.27391	-0.165091	0.00736418	0.263552	chr12	25064560	BCAT1
cg00229709	0.521945	0.410958	-0.110987	0.00916141	0.287174	chr5	22214747	CDH12
cg00230584	0.649195	0.754063	0.104868	0.00341221	0.192774	chr5	97833812	RGMB
cg00231085	0.824951	0.703247	-0.121704	0.000110601	0.0437346	chr5	1773166	MRPL36
cg00234370	0.36892	0.230934	-0.137986	0.00311128	0.185422	chr1	36021674	KIAA0319L
cg00236305	0.342543	0.508017	0.165474	5.45633e-05	0.0331491	chr2	1796076	PXDN
cg00237391	0.717928	0.84353	0.125602	0.00349852	0.194875	chr6	35265643	DEF6
cg00242786	0.694787	0.796113	0.101326	0.00196711	0.151599	chr13	114108471	ADPRHL1
cg00248706	0.608521	0.461282	-0.147239	0.000815509	0.10386	chr1	232087456	DISC1
cg00250743	0.529413	0.643337	0.113925	0.0074585	0.264868	chr10	123264130	FGFR2
cg00253680	0.691252	0.552272	-0.13898	2.5375e-05	0.0242259	chr21	29911587	N6AMT1
cg00266433	0.316761	0.428034	0.111274	0.00416641	0.210552	chr5	59481426	PDE4D
cg00268509	0.47204	0.315373	-0.156667	0.00404599	0.208117	chr6	148685438	SASH1
cg00268856	0.307883	0.467735	0.159852	0.000197415	0.055459	chr4	46509486	GABRA2
cg00269140	0.568392	0.282512	-0.28588	3.20461e-06	0.0119263	chr7	86389542	GRM3
cg00273574	0.579324	0.695212	0.115888	0.000552179	0.0873919	chr13	41681345	KBTBD6
cg00273657	0.541896	0.419177	-0.122719	0.00434634	0.213886	chr10	127262562	EDRF1
cg00278547	0.670781	0.859165	0.188384	0.00224571	0.160396	chr2	177037212	HOXD1
cg00286563	0.561031	0.347152	-0.21388	0.000134755	0.0474489	chr11	131300904	NTM
cg00290303	0.341591	0.542715	0.201124	0.00752365	0.265649	chr7	105946464	NAMPT
cg00295547	0.407563	0.528614	0.121052	0.00180024	0.146129	chr5	146270627	PPP2R2B
cg00297282	0.39669	0.544735	0.148045	0.00277393	0.176269	chr7	50469687	FIGNL1
cg00299070	0.410939	0.58158	0.17064	5.98547e-05	0.0338307	chr1	237946534	ZP4
cg00299334	0.6134	0.44993	-0.16347	0.00392435	0.205221	chr22	43551322	TSPO
cg00300063	0.526649	0.660771	0.134122	0.00638005	0.248786	chr2	30408875	YPEL5
cg00300851	0.236874	0.440461	0.203587	5.48768e-05	0.0332354	chr11	123892684	OR10G9
cg00308460	0.481798	0.289858	-0.19194	0.000732532	0.0991939	chr7	113532947	PPP1R3A
cg00308722	0.271443	0.159736	-0.111707	0.00413706	0.210225	chr1	193624685	B3GALT2
cg00308914	0.225789	0.359435	0.133646	0.00314293	0.186091	chr5	17436715	BASP1
cg00318436	0.594133	0.695707	0.101574	0.00116186	0.120807	chr16	67696181	PARD6A
cg00318947	0.412651	0.130482	-0.282169	3.15569e-05	0.0261589	chr7	27154914	HOXA3
cg00319661	0.845185	0.735995	-0.10919	7.85523e-05	0.0379716	chr5	2632178	IRX2
cg00328597	0.520526	0.698449	0.177923	0.00600743	0.243165	chr1	236915027	MTR
cg00328720	0.624897	0.474558	-0.150339	0.00468459	0.220551	chr8	28562890	EXTL3
cg00331101	0.674745	0.341522	-0.333222	6.30349e-05	0.0345176	chr4	184949987	STOX2
cg00332393	0.504283	0.350688	-0.153595	0.00179058	0.145894	chr10	54277038	DKK1
cg00332802	0.630905	0.415823	-0.215082	3.91525e-05	0.0289279	chr3	118198779	IGSF11
cg00334168	0.444386	0.610297	0.165911	0.0055213	0.235335	chr1	16236100	SPEN
cg00335372	0.363547	0.184273	-0.179273	0.000274711	0.0638691	chr4	142101117	ZNF330
cg00336267	0.348949	0.229385	-0.119563	0.00305964	0.183892	chr5	167066428	TENM2
cg00339682	0.442421	0.70563	0.263209	0.0020201	0.153357	chr4	13531163	NKX3-2
cg00342816	0.191359	0.354438	0.163079	0.00647113	0.250154	chr20	42647652	TOX2
cg00344672	0.221066	0.361083	0.140017	0.00396977	0.206377	chr4	147751852	POU4F2
cg00347607	0.510367	0.623127	0.11276	0.00503933	0.22682	chr22	29986708	NIPSNAP1
cg00349573	0.757475	0.599072	-0.158404	0.00019526	0.0551347	chr1	242611826	PLD5
cg00356361	0.287184	0.186857	-0.100326	0.00576875	0.239297	chr18	77286260	NFATC1
cg00357958	0.259174	0.157843	-0.101331	0.00470686	0.221041	chr12	123215010	HCAR1
cg00359495	0.384306	0.217854	-0.166452	0.000776327	0.101855	chr5	50675623	ISL1
cg00359997	0.6388	0.45946	-0.17934	0.00121988	0.123247	chr14	50413164	ARF6
cg00361088	0.64131	0.755177	0.113867	0.000869171	0.106669	chr14	34801940	SPTSSA
cg00361689	0.190377	0.316474	0.126097	0.00247646	0.167812	chr19	13342530	IER2
cg00361978	0.586048	0.464047	-0.122001	0.00439879	0.215154	chr3	156207684	SSR3
cg00362062	0.349836	0.195309	-0.154527	0.00152166	0.135687	chr8	133332014	KCNQ3
cg00363337	0.538101	0.643188	0.105086	0.00815739	0.274429	chr3	111329355	ZBED2
cg00364683	0.76081	0.570239	-0.190571	0.000317323	0.0679413	chr1	209563476	CAMK1G
cg00366997	0.797509	0.67675	-0.120759	0.000538817	0.0865047	chr3	141807657	TFDP2
cg00370612	0.570229	0.679496	0.109267	0.00171585	0.14296	chr4	90359646	TIGD2
cg00370962	0.525612	0.329044	-0.196568	3.6893e-07	0.0069816	chr3	17199496	PLCL2
cg00372589	0.261643	0.40681	0.145166	0.00124194	0.123949	chr6	33806027	MLN
cg00378313	0.322892	0.22152	-0.101372	0.00368526	0.19942	chr13	74779339	KLF12
cg00379648	0.461764	0.629362	0.167597	0.00125709	0.12468	chr12	106979451	RFX4
cg00380670	0.647064	0.766546	0.119482	0.00624858	0.24693	chr14	102459336	DYNC1H1
cg00384685	0.741999	0.612585	-0.129415	0.00912397	0.28672	chr17	10174646	GAS7
cg00385527	0.593811	0.457949	-0.135862	9.60723e-05	0.0414544	chr13	67209742	PCDH9
cg00391418	0.30122	0.42505	0.12383	0.00245154	0.167112	chr8	10834039	PINX1
cg00395130	0.809471	0.703035	-0.106436	0.000428091	0.0775728	chr9	93748084	SYK
cg00396730	0.53039	0.67089	0.1405	0.000581773	0.0894207	chr10	124090770	PLEKHA1
cg00398764	0.549978	0.371112	-0.178867	5.5381e-05	0.033323	chr15	37402637	MEIS2
cg00402143	0.345108	0.244903	-0.100205	0.00271762	0.174741	chr2	53631176	CHAC2
cg00404717	0.562589	0.71741	0.154821	0.00543493	0.233614	chr4	174912178	CEP44
cg00407546	0.306657	0.424113	0.117456	0.00260659	0.172023	chr10	8094860	GATA3
cg00408210	0.435999	0.5528	0.116801	0.00156641	0.137391	chr22	21401992	SLC7A4
cg00410206	0.294113	0.186103	-0.10801	0.00090494	0.10837	chr14	96115739	TCL1B
cg00412675	0.593191	0.785801	0.19261	4.34596e-07	0.00712978	chr8	11577758	GATA4
cg00415665	0.801453	0.672067	-0.129385	0.00127738	0.12547	chr8	123875036	ZHX2
cg00417304	0.382556	0.270313	-0.112243	0.000527255	0.0858332	chr11	45124456	PRDM11
cg00418216	0.701291	0.455811	-0.245479	0.000102635	0.0425619	chr7	27227847	HOXA11
cg00418943	0.33661	0.473616	0.137006	0.000272001	0.063582	chr1	3528682	MEGF6
cg00419061	0.199773	0.331227	0.131455	0.00670551	0.25367	chr14	25135098	GZMB
cg00420300	0.749281	0.623455	-0.125826	0.00178481	0.145703	chr14	68186059	RDH12
cg00423237	0.267563	0.499377	0.231814	0.000398036	0.0753031	chr5	1287083	TERT
cg00425843	0.749425	0.64437	-0.105055	0.00316829	0.186767	chr10	94883021	CYP26A1
cg00426127	0.549743	0.715034	0.165292	0.00160696	0.13905	chr6	167461262	FGFR1OP
cg00426382	0.255967	0.372129	0.116162	0.00387634	0.204132	chr3	170973243	TNIK
cg00426585	0.543209	0.435245	-0.107965	0.00189406	0.149317	chr2	21504786	APOB
cg00428051	0.554223	0.673942	0.119719	0.000576168	0.0890284	chr15	91498953	RCCD1
cg00430581	0.243347	0.139996	-0.103351	1.81469e-05	0.0207646	chr7	132738398	CHCHD3
cg00431187	0.666552	0.28916	-0.377392	1.69192e-05	0.0202093	chr7	27161749	HOXA3
cg00434119	0.444603	0.258891	-0.185712	0.000780806	0.10201	chr3	186080868	DGKG
cg00434535	0.350831	0.496281	0.14545	8.06509e-05	0.0385222	chr7	9022554	NXPH1
cg00442225	0.484871	0.384052	-0.10082	0.00804521	0.273078	chr1	223659758	C1orf65
cg00445443	0.602971	0.192674	-0.410297	1.65193e-06	0.0107586	chr7	27143478	HOXA2
cg00448761	0.352734	0.495775	0.14304	0.00606869	0.243983	chr19	6066102	RFX2
cg00450784	0.404686	0.598578	0.193892	0.00205383	0.154407	chr12	106979062	RFX4
cg00453636	0.441509	0.643982	0.202472	0.00182789	0.147263	chr16	357298	PDIA2
cg00454138	0.505546	0.401749	-0.103797	0.00720205	0.261378	chr17	73425089	GRB2
cg00454719	0.613098	0.722089	0.10899	0.000874463	0.106946	chr13	37453500	SMAD9
cg00455558	0.4813	0.332435	-0.148865	0.000606588	0.09128	chr4	151300956	MAB21L2
cg00463202	0.548357	0.671224	0.122867	0.00817888	0.274726	chr13	114107710	ADPRHL1
cg00463502	0.30761	0.195772	-0.111838	0.00339078	0.192155	chr17	48912548	WFIKKN2
cg00465277	0.397851	0.211765	-0.186086	5.42069e-05	0.0330366	chr16	86121393	IRF8
cg00466223	0.65689	0.761244	0.104354	0.00137792	0.12984	chr22	41746882	TEF
cg00466334	0.628859	0.821126	0.192267	0.0033897	0.19215	chr1	119532850	TBX15
cg00467887	0.650257	0.491465	-0.158792	0.000817828	0.104007	chr4	75275962	AREG
cg00468125	0.312244	0.444612	0.132368	0.00555877	0.236078	chr10	134046066	DPYSL4
cg00468380	0.299084	0.468901	0.169817	0.000972855	0.111966	chr8	11549521	GATA4
cg00471476	0.771579	0.671366	-0.100213	0.00114838	0.120161	chr15	89115425	DET1
cg00472783	0.759248	0.567455	-0.191793	2.99895e-08	0.00223548	chr7	132936821	EXOC4
cg00472879	0.552683	0.414076	-0.138607	0.00701403	0.258543	chr10	97181896	PDLIM1
cg00474970	0.407422	0.709689	0.302267	0.000405987	0.0758644	chr4	157564007	PDGFC
cg00478368	0.36391	0.605044	0.241134	0.000106797	0.0432934	chr13	20944417	GJB6
cg00478734	0.664466	0.522368	-0.142099	0.00513204	0.228682	chr4	123817651	NUDT6
cg00481272	0.542303	0.681517	0.139214	0.00594823	0.242241	chr1	85524258	WDR63
cg00481644	0.468623	0.58844	0.119817	0.00170571	0.142592	chr15	89921158	POLG
cg00481725	0.700961	0.546715	-0.154246	0.00017729	0.0529216	chr15	98648111	ARRDC4
cg00484358	0.433087	0.577717	0.14463	0.00424511	0.212155	chr1	110610995	ALX3
cg00487187	0.677165	0.777321	0.100156	0.000167372	0.0518879	chr10	94451625	HHEX
cg00488575	0.746985	0.639354	-0.107631	0.00434865	0.213886	chr15	69567693	PAQR5
cg00490976	0.593226	0.419705	-0.173521	0.00253231	0.169812	chr3	194034055	CPN2
cg00491668	0.395922	0.276573	-0.119349	0.00799306	0.272341	chr2	107748691	ST6GAL2
cg00492108	0.666727	0.774201	0.107474	0.00104182	0.115558	chr2	109551194	EDAR
cg00493242	0.538868	0.668809	0.129941	0.00548794	0.234522	chr4	20660098	PACRGL
cg00493617	0.446567	0.330133	-0.116434	0.000776917	0.101863	chr2	6141445	SOX11
cg00497698	0.382588	0.203937	-0.178651	0.00645987	0.250062	chr10	30003189	SVIL
cg00501869	0.76389	0.866145	0.102254	9.99001e-07	0.00950915	chr7	157690732	DNAJB6
cg00503302	0.376628	0.521875	0.145246	0.00123482	0.123607	chr3	62355319	FEZF2
cg00505001	0.328989	0.142029	-0.18696	0.000431483	0.0777291	chr13	36049807	MAB21L1
cg00506828	0.478148	0.714494	0.236346	0.000824859	0.104488	chr4	190731458	FRG1
cg00509610	0.342084	0.558972	0.216889	0.000852799	0.10587	chr3	12528629	TSEN2
cg00511464	0.322742	0.440307	0.117566	0.0044933	0.216524	chr4	40518041	RBM47
cg00517117	0.62376	0.750137	0.126378	0.000549407	0.0872274	chr3	176761918	TBL1XR1
cg00520406	0.38704	0.603687	0.216646	0.00115885	0.120705	chr6	3623902	PXDC1
cg00523188	0.372988	0.238914	-0.134074	0.000577241	0.0890814	chr1	4771150	AJAP1
cg00524548	0.785852	0.650115	-0.135736	0.000101641	0.0423786	chr13	78762369	EDNRB
cg00524773	0.205155	0.0857187	-0.119436	0.00398933	0.206783	chr16	121668	RHBDF1
cg00524900	0.27462	0.381668	0.107049	0.00776684	0.268986	chr5	118609965	TNFAIP8
cg00525392	0.36517	0.477026	0.111857	0.000309536	0.0673025	chr18	19744123	GATA6
cg00525717	0.63563	0.759937	0.124307	0.000446666	0.079052	chr13	101360010	TMTC4
cg00536799	0.632517	0.387672	-0.244845	0.000323773	0.0683524	chr1	24818285	RCAN3
cg00544032	0.41502	0.267202	-0.147818	0.00811105	0.273982	chr1	118239410	FAM46C
cg00546113	0.322774	0.522396	0.199622	0.00177364	0.145232	chr16	1186207	CACNA1H
cg00546307	0.452422	0.338287	-0.114135	0.00414524	0.21027	chr1	1946355	GABRD
cg00549574	0.743637	0.637523	-0.106114	0.00329891	0.18995	chr17	74350942	PRPSAP1
cg00550040	0.551949	0.722244	0.170295	0.000424229	0.0772949	chr19	31640849	TSHZ3
cg00550340	0.281179	0.166831	-0.114348	0.00118243	0.121799	chr17	72985299	CDR2L
cg00551168	0.731991	0.581688	-0.150302	0.000106384	0.0432132	chr11	131103383	SNX19
cg00555456	0.430573	0.605351	0.174778	0.00115197	0.120239	chr7	96745696	ACN9
cg00557430	0.311702	0.198477	-0.113225	0.00625681	0.247072	chr14	90848490	CALM1
cg00558243	0.616251	0.511293	-0.104958	0.00818428	0.274793	chr10	25971076	MYO3A
cg00564546	0.667593	0.784383	0.11679	0.00233666	0.163537	chr15	76496741	ETFA
cg00565348	0.580979	0.692276	0.111296	0.00220796	0.159289	chr6	6003303	NRN1
cg00566187	0.689612	0.812731	0.123119	0.00115106	0.120207	chr1	230250356	GALNT2
cg00567673	0.538724	0.699834	0.16111	0.0022945	0.16201	chr8	61973939	CLVS1
cg00569447	0.407367	0.248814	-0.158552	0.00742449	0.264501	chr5	50695224	ISL1
cg00571442	0.409506	0.291189	-0.118318	0.000203203	0.0561017	chr3	142613439	PCOLCE2
cg00573410	0.273408	0.480004	0.206596	0.000237659	0.0602861	chr2	879464	SNTG2
cg00573835	0.357899	0.556324	0.198425	0.00667228	0.253265	chr16	51188762	SALL1
cg00577905	0.626514	0.416989	-0.209524	0.000387195	0.0744969	chr12	12659359	DUSP16
cg00579531	0.684659	0.496987	-0.187672	6.09259e-05	0.0339878	chr8	1495332	DLGAP2
cg00581014	0.570345	0.728249	0.157904	0.00355281	0.196252	chr19	696915	PRSS57
cg00586817	0.662318	0.82312	0.160802	1.69116e-05	0.0202093	chr2	200329872	SATB2
cg00592428	0.326693	0.221328	-0.105366	0.000379849	0.0736876	chr14	59232439	DACT1
cg00598429	0.426699	0.533726	0.107027	9.01293e-05	0.0400731	chr17	45928250	SP6
cg00601174	0.442598	0.324345	-0.118253	0.00970632	0.293306	chr5	127980696	FBN2
cg00603371	0.201245	0.634502	0.433257	7.58785e-05	0.0374441	chr10	119300783	EMX2
cg00603435	0.623506	0.413404	-0.210102	0.00162627	0.139867	chr2	142889367	LRP1B
cg00609457	0.328572	0.614703	0.286131	4.8074e-05	0.0314189	chr15	94613902	MCTP2
cg00609566	0.644894	0.436051	-0.208843	0.00601661	0.243272	chr2	24898420	CENPO
cg00610310	0.278018	0.0940101	-0.184008	0.000754689	0.100442	chr16	1128740	SSTR5
cg00612625	0.381516	0.48507	0.103554	0.005033	0.226774	chr10	100991745	HPSE2
cg00615928	0.826749	0.717178	-0.10957	0.00216423	0.158074	chr20	14504031	FLRT3
cg00618452	0.782501	0.654388	-0.128114	0.000798179	0.103028	chr7	148516944	EZH2
cg00618995	0.82212	0.677084	-0.145037	0.00015931	0.0509719	chr19	42006952	ATP5SL
cg00624063	0.514804	0.32354	-0.191263	4.86998e-06	0.013137	chr17	3005929	OR1D2
cg00624564	0.736494	0.839647	0.103153	0.006622	0.252453	chr4	7768660	AFAP1
cg00624939	0.281834	0.507101	0.225267	0.00132862	0.127786	chr8	144279703	GPIHBP1
cg00628091	0.404587	0.272408	-0.132179	0.000422347	0.0771897	chr16	78198006	WWOX
cg00632489	0.608273	0.40854	-0.199733	0.000797528	0.103028	chr11	12182377	MICAL2
cg00639447	0.433333	0.311554	-0.121778	0.000356254	0.0713207	chr10	85985296	LRIT2
cg00640719	0.40225	0.274235	-0.128016	0.000822327	0.104326	chr16	70426268	ST3GAL2
cg00641178	0.800546	0.637879	-0.162668	0.000834765	0.104916	chr7	99621385	ZKSCAN1
cg00641609	0.507618	0.616952	0.109333	0.00680162	0.25527	chr13	29210686	POMP
cg00644087	0.523744	0.302999	-0.220745	4.4676e-05	0.0303838	chr5	10229798	FAM173B
cg00648632	0.523056	0.309154	-0.213902	1.00317e-05	0.0162743	chr12	20495298	PDE3A
cg00651400	0.59429	0.709514	0.115225	0.00416402	0.210538	chr6	3230007	TUBB2B
cg00654888	0.615399	0.370816	-0.244582	0.000198378	0.0554951	chr2	119603133	EN1
cg00658299	0.37304	0.477468	0.104428	0.00276641	0.175936	chr6	37587239	MDGA1
cg00658743	0.215043	0.0952719	-0.119771	4.16802e-05	0.029365	chr2	620044	TMEM18
cg00659068	0.423911	0.244922	-0.17899	0.000239712	0.0604429	chr2	158325964	CYTIP
cg00660643	0.364399	0.55329	0.188891	0.00078564	0.102309	chr15	95153758	MCTP2
cg00666014	0.383416	0.281923	-0.101494	0.00209475	0.155773	chr1	95903620	RWDD3
cg00667343	0.436319	0.273486	-0.162833	0.000129222	0.0468127	chr1	244624249	C1orf101
cg00667751	0.284627	0.403638	0.119011	0.000998019	0.113233	chr6	28956320	ZNF311
cg00667862	0.367008	0.4821	0.115092	3.94936e-05	0.0289661	chr1	91300446	BARHL2
cg00668303	0.593029	0.746315	0.153285	0.00231479	0.162742	chr1	214152709	PROX1
cg00673084	0.413997	0.526317	0.11232	0.000233327	0.0598102	chr2	27503813	TRIM54
cg00674220	0.420317	0.247644	-0.172673	3.96803e-05	0.0290244	chr13	27610741	USP12
cg00675891	0.356606	0.494018	0.137412	0.00114903	0.120161	chr13	113698994	F7
cg00676678	0.575508	0.690924	0.115416	0.00824387	0.275676	chr21	33579160	MIS18A
cg00677272	0.77584	0.61214	-0.1637	5.52225e-05	0.0333021	chr14	59213434	DACT1
cg00690402	0.713427	0.526397	-0.18703	0.00104375	0.115558	chr17	46669566	HOXB5
cg00691586	0.57498	0.443683	-0.131297	0.00413181	0.210145	chr15	86160762	KLHL25
cg00693776	0.590535	0.71019	0.119655	0.000474928	0.0814545	chr10	21105179	NEBL
cg00694350	0.560576	0.669812	0.109236	0.00201953	0.153343	chr8	42616481	CHRNA6
cg00695112	0.4901	0.386551	-0.103549	0.0092107	0.287665	chr9	71862747	TJP2
cg00698413	0.622512	0.417023	-0.205489	1.25956e-05	0.0177833	chr2	225266656	FAM124B
cg00702841	0.661463	0.538514	-0.122949	0.00671614	0.253839	chr2	55072973	EML6
cg00704970	0.240306	0.122539	-0.117767	0.00044704	0.0790839	chr17	78865368	CHMP6
cg00711072	0.860101	0.759794	-0.100306	0.000737893	0.0993726	chr17	46669489	HOXB5
cg00711366	0.512768	0.646524	0.133756	0.00472364	0.221196	chr8	68644324	CPA6
cg00711542	0.67407	0.801192	0.127122	0.00223418	0.160128	chr16	29343894	NPIPB11
cg00714309	0.388266	0.506455	0.118189	0.00207049	0.154995	chr1	52422674	RAB3B
cg00715122	0.481728	0.232899	-0.248829	2.72966e-06	0.0116464	chr8	59904538	TOX
cg00715197	0.443858	0.279767	-0.164091	0.000253562	0.0618837	chr14	68604594	RAD51B
cg00716368	0.467487	0.572363	0.104877	0.00577023	0.239321	chr10	106341760	SORCS3
cg00717977	0.663627	0.397691	-0.265936	1.99037e-05	0.0219178	chr2	239575727	TWIST2
cg00720047	0.278075	0.485077	0.207001	0.0010784	0.11688	chr16	1186227	CACNA1H
cg00722323	0.422914	0.531142	0.108229	0.00333196	0.190804	chr19	31883537	TSHZ3
cg00722394	0.506331	0.663517	0.157186	0.000915588	0.108987	chr2	123147539	TSN
cg00723620	0.756434	0.644175	-0.112259	0.00263206	0.172701	chr3	85553089	CADM2
cg00727673	0.571398	0.711949	0.140551	0.00630898	0.2476	chr3	53190763	PRKCD
cg00732383	0.225088	0.120423	-0.104665	8.92671e-05	0.03998	chr18	46482439	SMAD7
cg00735578	0.583938	0.737335	0.153397	0.000231725	0.0596525	chr13	98654715	IPO5
cg00739484	0.634362	0.776109	0.141747	1.85428e-05	0.0210683	chr16	11441389	RMI2
cg00742612	0.798063	0.695571	-0.102492	0.00272231	0.174864	chr7	120039135	KCND2
cg00743816	0.699667	0.801511	0.101844	0.000883788	0.107351	chr5	172049532	NEURL1B
cg00744172	0.404812	0.293014	-0.111798	0.00331728	0.190454	chr10	54643889	MBL2
cg00748431	0.476816	0.375968	-0.100848	0.00496814	0.225758	chr2	175629917	CHRNA1
cg00748566	0.224828	0.117941	-0.106887	0.000129824	0.0469253	chr5	108747559	PJA2
cg00750279	0.358677	0.241716	-0.116962	0.000549536	0.0872274	chr6	9908826	OFCC1
cg00752630	0.788958	0.669239	-0.119719	0.00397065	0.206381	chr12	125591239	AACS
cg00754812	0.55931	0.421839	-0.137471	0.00129375	0.126276	chr9	27109154	TEK
cg00759011	0.650556	0.763388	0.112832	0.00624283	0.246851	chr16	74927594	WDR59
cg00759609	0.438809	0.321394	-0.117415	0.00136059	0.128937	chr3	177075301	TBL1XR1
cg00763281	0.510678	0.625662	0.114983	0.000573126	0.0888561	chr18	58561938	CDH20
cg00766416	0.206226	0.329371	0.123145	0.000160904	0.0510924	chr13	48033819	SUCLA2
cg00768993	0.430435	0.657626	0.227191	1.00321e-06	0.00950915	chr2	200335874	SATB2
cg00774435	0.518738	0.638327	0.119588	0.00429572	0.212937	chr12	7249439	C1R
cg00777011	0.330251	0.224092	-0.106159	0.000682286	0.096196	chr19	11784344	ZNF823
cg00779565	0.376642	0.262327	-0.114315	0.00188336	0.148929	chr1	2845139	ACTRT2
cg00781473	0.561629	0.382192	-0.179438	7.15424e-05	0.0364559	chr15	86860745	AGBL1
cg00783433	0.522183	0.68501	0.162827	0.00145065	0.13306	chr1	200122721	NR5A2
cg00784105	0.363169	0.244507	-0.118662	0.00309235	0.184794	chr1	19636065	AKR7A2
cg00785652	0.532107	0.364118	-0.167989	0.00838866	0.277188	chr2	142889404	LRP1B
cg00792251	0.373499	0.25431	-0.119189	0.00180091	0.146129	chr1	223888905	CAPN2
cg00794673	0.516053	0.654282	0.138229	0.00225685	0.160809	chr6	35016449	TCP11
cg00795412	0.362745	0.464447	0.101702	0.00271071	0.17459	chr8	25452520	CDCA2
cg00796424	0.822671	0.557792	-0.264879	0.000162842	0.0513055	chr12	54365966	HOXC11
cg00798554	0.205753	0.101149	-0.104604	0.00388565	0.204366	chr3	195619562	TNK2
cg00799984	0.697553	0.821377	0.123824	5.69554e-06	0.0136975	chr8	134307105	NDRG1
cg00803074	0.742722	0.58867	-0.154052	0.00168316	0.141659	chr6	76376459	SENP6
cg00803453	0.520755	0.647294	0.126539	2.19873e-05	0.022895	chr2	220349615	GMPPA
cg00803762	0.678817	0.542816	-0.136001	0.00778751	0.269265	chr1	87036786	CLCA4
cg00805619	0.720694	0.554348	-0.166346	3.4421e-05	0.0274776	chr10	134420623	INPP5A
cg00806826	0.310252	0.165456	-0.144796	2.0725e-05	0.0222275	chr10	2812567	PFKP
cg00807737	0.698029	0.81799	0.119961	0.0022579	0.160836	chr14	90379392	EFCAB11
cg00809969	0.745877	0.510011	-0.235866	0.000195266	0.0551347	chr7	27181067	HOXA5
cg00812435	0.268601	0.392627	0.124026	0.00728161	0.262522	chr18	60105193	ZCCHC2
cg00813378	0.616479	0.461822	-0.154657	0.00398897	0.206783	chr1	1475209	TMEM240
cg00813560	0.714723	0.489939	-0.224784	0.0019175	0.150177	chr1	6106358	KCNAB2
cg00815198	0.483918	0.587226	0.103308	0.00710704	0.260031	chr3	170498460	RPL22L1
cg00816387	0.343044	0.468751	0.125707	0.000151974	0.0498846	chr10	1975591	ADARB2
cg00817033	0.773571	0.628194	-0.145377	0.000631671	0.0928039	chr10	17157695	CUBN
cg00817628	0.347896	0.454612	0.106715	0.00747985	0.265031	chr9	109578836	ZNF462
cg00818326	0.477485	0.347564	-0.129921	0.00274208	0.175248	chr17	7855243	CNTROB
cg00821396	0.527148	0.639186	0.112038	0.000781164	0.10201	chr9	5319154	RLN2
cg00823447	0.362286	0.481618	0.119333	0.00142914	0.132142	chr10	125211648	GPR26
cg00827748	0.404378	0.533839	0.129461	0.00101891	0.114411	chr7	44954774	PURB
cg00829961	0.233116	0.479877	0.246761	0.00170495	0.142592	chr8	25909326	EBF2
cg00830215	0.667745	0.561147	-0.106598	0.00160551	0.13905	chr5	148741023	PCYOX1L
cg00834511	0.443008	0.666836	0.223828	0.000319307	0.0681514	chr6	140566436	CITED2
cg00835031	0.38783	0.529182	0.141352	0.00635618	0.248386	chr16	75034600	ZNRF1
cg00838860	0.752179	0.599014	-0.153166	4.68168e-05	0.0309536	chr16	86411296	FOXF1
cg00840618	0.704805	0.596899	-0.107907	0.0007288	0.098963	chr1	57747174	DAB1
cg00845279	0.567808	0.302944	-0.264864	9.83906e-05	0.041809	chr12	64572229	C12orf66
cg00845350	0.416048	0.584882	0.168834	0.00415852	0.210475	chr16	51410516	SALL1
cg00846814	0.705158	0.605073	-0.100085	0.00217197	0.158261	chr4	120410858	PDE5A
cg00846995	0.163011	0.266274	0.103263	0.00010894	0.0435471	chr17	46702028	HOXB9
cg00847857	0.47327	0.588334	0.115064	3.68019e-05	0.0282543	chr21	30565636	BACH1
cg00851060	0.663197	0.53246	-0.130737	0.00620103	0.246418	chr2	65772962	SPRED2
cg00851912	0.712455	0.611525	-0.100929	0.00317398	0.186775	chr4	122715838	EXOSC9
cg00854933	0.653602	0.524589	-0.129014	0.00318705	0.187087	chr1	41447341	CTPS1
cg00857862	0.451026	0.252159	-0.198867	0.00898337	0.284801	chr3	47952509	DHX30
cg00858865	0.479235	0.587639	0.108404	0.00363605	0.198231	chr10	134369337	INPP5A
cg00859434	0.436174	0.239479	-0.196695	0.00121749	0.123107	chr3	17081344	PLCL2
cg00862376	0.368848	0.243218	-0.12563	0.000826137	0.104526	chr12	54343711	HOXC12
cg00870837	0.408059	0.253694	-0.154364	0.00198892	0.152402	chr16	1171361	C1QTNF8
cg00873678	0.688021	0.536489	-0.151531	0.000354842	0.0712533	chr14	91770052	GPR68
cg00877303	0.461359	0.579379	0.118021	0.000813461	0.10378	chr10	990452	GTPBP4
cg00877329	0.283364	0.4949	0.211536	0.00050718	0.0844477	chr10	100996579	HPSE2
cg00884139	0.591745	0.47399	-0.117755	0.00565984	0.237798	chr12	34173969	ALG10
cg00886476	0.633045	0.789582	0.156537	0.000934589	0.110095	chr12	10086343	CLEC2A
cg00888249	0.568284	0.425157	-0.143127	0.000101414	0.0423501	chr4	172767621	GALNTL6
cg00888701	0.610641	0.772531	0.16189	0.000674533	0.0957291	chr18	57358214	CCBE1
cg00890363	0.259436	0.385026	0.12559	0.00200521	0.152861	chr4	13540673	NKX3-2
cg00892208	0.322495	0.451674	0.129179	0.00434317	0.213856	chr7	39547561	YAE1D1
cg00894467	0.444702	0.328717	-0.115985	0.00916469	0.28721	chr20	23339931	GZF1
cg00894547	0.57378	0.790362	0.216582	0.000680975	0.0961053	chr14	55982090	KTN1
cg00895070	0.456642	0.341457	-0.115186	0.0026823	0.174014	chr18	71812699	FBXO15
cg00895271	0.653753	0.504783	-0.14897	0.00102031	0.114444	chr5	157997728	EBF1
cg00896828	0.748559	0.587481	-0.161079	0.00193168	0.1506	chr2	190430213	SLC40A1
cg00899400	0.660282	0.431263	-0.229019	9.95388e-06	0.0162743	chr7	27154537	HOXA3
cg00905524	0.104936	0.412158	0.307222	0.000584091	0.0896112	chr7	27206907	HOXA9
cg00909094	0.652985	0.542835	-0.11015	0.00681588	0.255447	chr3	12586368	MKRN2
cg00912468	0.659557	0.80496	0.145403	6.74928e-05	0.0356943	chr3	155212183	PLCH1
cg00913391	0.644234	0.797599	0.153365	0.00512834	0.228601	chr2	174763406	SP3
cg00913949	0.136493	0.33592	0.199428	6.15596e-05	0.0341518	chr1	217311511	ESRRG
cg00916163	0.657373	0.525531	-0.131843	6.25134e-05	0.0344234	chr9	37639257	FRMPD1
cg00917569	0.281907	0.423432	0.141525	0.00103136	0.11513	chr16	51187388	SALL1
cg00921266	0.371328	0.114122	-0.257206	4.58279e-05	0.0306741	chr7	27153663	HOXA3
cg00924143	0.176222	0.452875	0.276653	0.00111712	0.118655	chr12	114881676	TBX5
cg00925483	0.311798	0.43545	0.123652	0.000710824	0.0980752	chr20	26200976	ZNF337
cg00930832	0.349695	0.220062	-0.129634	0.00122081	0.123265	chr11	99644562	CNTN5
cg00932650	0.189312	0.348288	0.158975	0.000446216	0.079052	chr4	114891161	ARSJ
cg00933914	0.764865	0.659162	-0.105702	0.009927	0.295912	chr2	60672033	BCL11A
cg00934609	0.372333	0.270426	-0.101907	0.00339314	0.192155	chr1	243088019	CEP170
cg00938535	0.687493	0.803913	0.116419	0.000889525	0.10757	chr14	102692438	MOK
cg00942017	0.419795	0.579894	0.160099	0.00113083	0.119296	chr15	76628062	ISL2
cg00944809	0.71987	0.511224	-0.208646	6.23293e-06	0.0142343	chr2	113687192	IL37
cg00948749	0.295195	0.154574	-0.140622	0.00321723	0.18791	chr5	171986131	NEURL1B
cg00949532	0.531397	0.325686	-0.205711	0.00278479	0.176622	chr8	6456854	ANGPT2
cg00951857	0.511853	0.663464	0.151611	0.00201134	0.153108	chr6	108435666	OSTM1
cg00952054	0.420807	0.268066	-0.152741	0.00128786	0.126022	chr1	9437047	SPSB1
cg00954604	0.603485	0.42223	-0.181255	0.00142157	0.131913	chr5	73928100	ENC1
cg00956199	0.323103	0.475587	0.152484	0.00995347	0.296202	chr10	8078325	GATA3
cg00960305	0.33803	0.458867	0.120837	0.00206274	0.154754	chr20	22558297	FOXA2
cg00963090	0.513968	0.711209	0.197241	2.26417e-05	0.0231271	chr2	207322088	ADAM23
cg00963998	0.370065	0.537246	0.167181	0.00994821	0.296164	chr6	106812783	ATG5
cg00964997	0.585516	0.818788	0.233271	2.13911e-05	0.0225016	chr4	13531195	NKX3-2
cg00966540	0.824355	0.622538	-0.201817	0.00238903	0.165237	chr12	112785457	HECTD4
cg00967002	0.672693	0.820059	0.147366	0.00288615	0.179784	chr5	33676061	ADAMTS12
cg00968640	0.365408	0.199233	-0.166175	0.000526985	0.0858067	chr1	185834094	HMCN1
cg00969405	0.689649	0.541825	-0.147823	0.00768937	0.268067	chr7	27184441	HOXA5
cg00974944	0.266834	0.154797	-0.112038	0.00965039	0.292742	chr3	61649924	PTPRG
cg00978499	0.51651	0.737662	0.221152	0.000738006	0.0993726	chr11	27480959	LGR4
cg00984525	0.57976	0.27185	-0.30791	4.29339e-06	0.0125685	chr4	142958228	IL15
cg00985757	0.77193	0.604194	-0.167736	0.000624085	0.092289	chr5	19038454	CDH18
cg00986573	0.644508	0.539675	-0.104834	0.000141238	0.0483753	chr2	107978743	RGPD4
cg00987534	0.680784	0.557318	-0.123466	0.000517159	0.0850582	chr7	73207968	CLDN3
cg00994306	0.269396	0.424895	0.155499	0.0078473	0.270102	chr16	1295608	TPSAB1
cg00996847	0.314138	0.198301	-0.115837	0.00600756	0.243165	chr1	59902528	FGGY
cg00997853	0.568897	0.395673	-0.173224	0.00936332	0.289682	chr12	26844579	ITPR2
cg00998372	0.437609	0.621501	0.183892	0.00163198	0.139961	chr2	105483497	POU3F3
cg01005322	0.467111	0.572422	0.105311	0.00406798	0.208685	chr20	25059984	VSX1
cg01005735	0.443432	0.334734	-0.108698	0.00429407	0.212934	chr6	10585826	GCNT6
cg01006898	0.609115	0.767815	0.158699	5.91109e-05	0.033791	chr7	131798514	PLXNA4
cg01007345	0.564583	0.715149	0.150566	0.00601341	0.243257	chr4	48271072	TEC
cg01010211	0.653838	0.476082	-0.177756	0.000330502	0.0690218	chr22	17956453	CECR2
cg01011165	0.542283	0.430653	-0.11163	0.00273004	0.175034	chr8	136342815	KHDRBS3
cg01012330	0.267928	0.402455	0.134527	0.00638684	0.248894	chr3	192634059	MB21D2
cg01012445	0.634482	0.424449	-0.210033	0.00145176	0.13307	chr4	151504920	MAB21L2
cg01013385	0.514571	0.34273	-0.171841	9.21229e-06	0.0158916	chr14	22490180	OR4E2
cg01016962	0.537879	0.71023	0.172351	0.000337097	0.0696971	chr16	47164168	NETO2
cg01018477	0.523073	0.638667	0.115593	0.00658676	0.251798	chr5	172658226	NKX2-5
cg01020752	0.569784	0.4426	-0.127183	0.0028737	0.179454	chr6	20303425	MBOAT1
cg01024168	0.0914248	0.327986	0.236561	0.000217565	0.0577779	chr7	27209281	HOXA9
cg01025095	0.712396	0.528196	-0.1842	0.00105929	0.11625	chr5	4101132	IRX1
cg01026233	0.52027	0.637121	0.116851	0.000137584	0.0477341	chr2	206713941	NRP2
cg01027151	0.325998	0.181412	-0.144586	7.69135e-05	0.0376085	chr9	129372349	LMX1B
cg01027532	0.410281	0.121358	-0.288923	4.91347e-07	0.00731443	chr7	27155974	HOXA3
cg01027957	0.54748	0.6803	0.132819	0.000915494	0.108987	chr2	3151359	TRAPPC12
cg01028364	0.637685	0.498752	-0.138933	0.00165993	0.140932	chr15	55543264	RAB27A
cg01028796	0.688136	0.792139	0.104003	0.000577745	0.0890911	chr9	95525261	BICD2
cg01030598	0.638176	0.49312	-0.145057	0.00501053	0.226428	chr13	24709155	SPATA13
cg01032486	0.573698	0.693667	0.119969	0.00480346	0.222826	chr10	91309423	SLC16A12
cg01034422	0.5681	0.704378	0.136278	0.0060204	0.243306	chr4	7879009	AFAP1
cg01034813	0.224917	0.1239	-0.101016	0.00548723	0.234522	chr16	27487047	IL21R
cg01035931	0.195908	0.0953916	-0.100516	0.00347399	0.194324	chr19	47367462	AP2S1
cg01040700	0.286407	0.168971	-0.117436	8.00158e-06	0.0155963	chr12	17035696	LMO3
cg01045442	0.451711	0.560057	0.108345	0.00749513	0.26526	chr16	74308870	PSMD7
cg01046613	0.767872	0.655552	-0.11232	0.00626709	0.247163	chr7	81191921	HGF
cg01048272	0.576039	0.419575	-0.156464	0.00577337	0.239377	chr17	80169878	CCDC57
cg01049849	0.449215	0.56156	0.112345	0.00882033	0.282721	chr1	10807676	CASZ1
cg01049995	0.830434	0.711518	-0.118917	0.00203442	0.153834	chr3	188353178	LPP
cg01052955	0.701557	0.836707	0.13515	0.000228622	0.0592301	chr11	74632322	XRRA1
cg01053629	0.743922	0.856639	0.112718	0.00331162	0.190328	chr8	40206652	C8orf4
cg01053709	0.318757	0.204606	-0.114151	0.00624032	0.24685	chr6	148846474	SASH1
cg01055208	0.541947	0.684423	0.142476	0.00322091	0.187967	chr12	98811881	TMPO
cg01062175	0.445116	0.58331	0.138194	0.00163115	0.139931	chr1	68481609	DIRAS3
cg01062234	0.348103	0.24516	-0.102943	0.00287454	0.179454	chr1	242592283	PLD5
cg01070161	0.75681	0.494481	-0.26233	0.000345949	0.0706007	chr3	197547891	LRCH3
cg01070751	0.584582	0.686125	0.101543	0.00152942	0.135846	chr6	12372429	EDN1
cg01071037	0.627437	0.514442	-0.112995	0.00223729	0.160179	chr18	20934743	TMEM241
cg01074409	0.21556	0.329436	0.113876	0.00365434	0.198665	chr8	25905436	EBF2
cg01075539	0.37121	0.186502	-0.184708	2.44287e-06	0.0116464	chr7	81823516	CACNA2D1
cg01075852	0.802221	0.686274	-0.115946	4.02363e-05	0.0291927	chr5	1702381	MRPL36
cg01076387	0.430972	0.647313	0.216341	0.00204341	0.15408	chr3	157808628	SHOX2
cg01078824	0.364575	0.473239	0.108664	0.000689897	0.0966348	chr7	27220047	ENSG00000257184
cg01086526	0.751654	0.643292	-0.108362	0.000559803	0.0880413	chr5	3188191	IRX1
cg01086644	0.841729	0.691886	-0.149843	0.00119683	0.122373	chr11	28824650	METTL15
cg01088352	0.526957	0.627665	0.100708	0.0036486	0.198539	chr7	157367824	DNAJB6
cg01090565	0.557612	0.376178	-0.181433	0.00219163	0.158777	chr10	81704187	SFTPD
cg01090766	0.555364	0.366111	-0.189253	3.54546e-05	0.027682	chr2	232660830	COPS7B
cg01097027	0.336661	0.219337	-0.117324	0.00567662	0.238059	chr22	30598622	LIF
cg01099150	0.292161	0.405372	0.113211	0.00933313	0.289241	chr2	8746519	ID2
cg01102073	0.641504	0.775592	0.134088	3.97545e-06	0.0124312	chr3	128204813	GATA2
cg01103871	0.448966	0.58854	0.139574	0.00128443	0.125763	chr2	2051904	MYT1L
cg01104717	0.47181	0.602422	0.130611	0.000695964	0.0970374	chr3	53545550	CACNA1D
cg01107874	0.866732	0.609614	-0.257118	3.36041e-05	0.0269953	chr10	77165618	ZNF503
cg01108831	0.574263	0.400539	-0.173724	0.000345493	0.0705626	chr1	94488429	ABCA4
cg01110312	0.531432	0.380276	-0.151156	0.00108882	0.117211	chr12	124116920	EIF2B1
cg01113339	0.622355	0.478128	-0.144227	0.00019002	0.0546127	chr7	1660895	PSMG3
cg01115565	0.639675	0.51918	-0.120495	0.0077099	0.268423	chr1	29584222	PTPRU
cg01120132	0.441463	0.600927	0.159464	0.00121763	0.123107	chr19	31640711	TSHZ3
cg01122799	0.463455	0.738792	0.275337	0.000109897	0.0436908	chr4	13524797	NKX3-2
cg01126080	0.702133	0.597387	-0.104746	0.00613433	0.245248	chr4	186847298	SORBS2
cg01127312	0.615737	0.733019	0.117282	0.000475528	0.0814711	chr2	234261725	DGKD
cg01128025	0.288898	0.499184	0.210286	1.94466e-05	0.0217723	chr4	75588405	AREGB
cg01128659	0.423637	0.226676	-0.196961	0.000313254	0.0675247	chr8	36758981	KCNU1
cg01129246	0.681574	0.552036	-0.129538	0.000792321	0.102763	chr4	43032307	GRXCR1
cg01129509	0.449383	0.591825	0.142442	0.000315449	0.0677297	chr2	122655796	TSN
cg01130991	0.697485	0.591966	-0.105519	0.00412096	0.209838	chr17	46510392	SKAP1
cg01132949	0.752452	0.624906	-0.127546	0.000580545	0.089279	chr2	85503831	TGOLN2
cg01133012	0.567929	0.67876	0.110831	0.00104045	0.115514	chr1	231644714	TSNAX-DISC1
cg01134643	0.504265	0.686814	0.18255	0.00140137	0.130854	chr10	5406948	UCN3
cg01142609	0.630339	0.495038	-0.135302	0.0074512	0.264813	chr15	71841493	THSD4
cg01143532	0.614507	0.730112	0.115605	0.00203799	0.153933	chr10	134801015	TTC40
cg01144019	0.707597	0.577394	-0.130204	0.00155897	0.137053	chr15	63188741	TPM1
cg01144768	0.722918	0.545411	-0.177507	0.0045632	0.217944	chr2	315136	FAM150B
cg01145686	0.622478	0.468522	-0.153956	0.000316658	0.0678804	chr2	501496	TMEM18
cg01149894	0.579811	0.701201	0.12139	1.8159e-05	0.0207646	chr6	25057993	FAM65B
cg01150955	0.296778	0.588666	0.291887	6.38632e-05	0.0348525	chr4	84607337	AGPAT9
cg01152019	0.598822	0.776557	0.177735	0.00607919	0.244113	chr2	177015044	HOXD3
cg01155012	0.148622	0.267655	0.119033	0.00173888	0.143928	chr7	50469438	FIGNL1
cg01156635	0.554878	0.402479	-0.152399	0.000228942	0.0592338	chr6	138098123	TNFAIP3
cg01157083	0.272793	0.158273	-0.114521	0.00578747	0.239541	chr13	19318326	TUBA3C
cg01157837	0.566294	0.696696	0.130402	8.28297e-05	0.038832	chr19	35153992	SCGB2B2
cg01159576	0.645651	0.53009	-0.115561	0.00882034	0.282721	chr9	129386206	LMX1B
cg01160570	0.348206	0.239004	-0.109202	0.000574979	0.088994	chr2	118935865	INSIG2
cg01163293	0.401515	0.661561	0.260046	0.00132064	0.127587	chr1	107161708	PRMT6
cg01165776	0.701466	0.390443	-0.311024	5.34076e-05	0.0327981	chr2	119602546	EN1
cg01167274	0.696108	0.808761	0.112653	0.00140981	0.131297	chr21	46334214	ITGB2
cg01168369	0.74275	0.596496	-0.146254	8.23116e-05	0.0387827	chr4	159221095	TMEM144
cg01168595	0.679743	0.469289	-0.210453	0.00162643	0.139867	chr12	101917028	SPIC
cg01168833	0.556701	0.706714	0.150012	0.00370264	0.199777	chr12	105956441	APPL2
cg01169219	0.659354	0.784871	0.125518	0.000840471	0.105287	chr9	138875787	UBAC1
cg01173104	0.204826	0.331113	0.126287	0.00223811	0.160179	chr12	33728376	SYT10
cg01174811	0.406182	0.53566	0.129477	0.000948775	0.110646	chr5	58882939	PDE4D
cg01175550	0.499675	0.139145	-0.360531	2.30827e-07	0.00564931	chr7	27147206	HOXA2
cg01177801	0.538573	0.712572	0.174	0.000885792	0.107372	chr16	68681490	CDH3
cg01181898	0.763608	0.633571	-0.130036	6.90891e-05	0.0359899	chr1	207277456	C4BPA
cg01190139	0.659899	0.556673	-0.103226	0.00326055	0.188984	chr17	42448623	FAM171A2
cg01191262	0.227186	0.593312	0.366126	0.000183695	0.0536854	chr12	79696256	PAWR
cg01191449	0.517244	0.342269	-0.174975	0.00379387	0.201858	chr14	77300471	ANGEL1
cg01192952	0.573556	0.450872	-0.122685	1.86396e-05	0.0211338	chr19	40195142	LGALS14
cg01202155	0.123705	0.405227	0.281522	0.000111487	0.0439104	chr10	119302540	EMX2
cg01206365	0.532738	0.416666	-0.116072	0.00547098	0.234273	chr4	1508695	NKX1-1
cg01207144	0.761729	0.615075	-0.146654	0.00114598	0.120086	chr1	30417477	MATN1
cg01210554	0.0913144	0.238353	0.147038	6.6591e-06	0.0145547	chr7	27191564	HOXA6
cg01213519	0.626347	0.467618	-0.158729	0.00550844	0.235048	chr5	134386369	PITX1
cg01214469	0.762437	0.626622	-0.135815	0.00115079	0.120207	chr22	36794867	MYH9
cg01215435	0.473223	0.371843	-0.101381	0.000445857	0.079052	chr5	43348615	HMGCS1
cg01217984	0.658235	0.378816	-0.279419	6.96032e-05	0.0361069	chr7	27143235	HOXA2
cg01226781	0.389138	0.531986	0.142848	2.98525e-05	0.0256074	chr18	19752473	GATA6
cg01229785	0.477277	0.609297	0.13202	0.00172638	0.143303	chr12	133072748	FBRSL1
cg01233397	0.662897	0.780167	0.11727	0.0026067	0.172023	chr21	37754781	CHAF1B
cg01237056	0.368007	0.211512	-0.156496	0.00021692	0.0576954	chr22	43739992	SCUBE1
cg01239499	0.738855	0.553604	-0.18525	0.00287315	0.179454	chr7	30210587	MTURN
cg01240811	0.46546	0.595784	0.130324	0.000346864	0.0706266	chr1	215713323	KCTD3
cg01241890	0.511999	0.364246	-0.147752	0.00437884	0.21457	chr16	67891976	CENPT
cg01241974	0.45008	0.275023	-0.175057	0.00548236	0.234507	chr13	36045613	MAB21L1
cg01242976	0.573468	0.322598	-0.25087	4.52383e-05	0.0304061	chr6	101839808	GRIK2
cg01244015	0.657635	0.468824	-0.188811	7.60254e-05	0.0374676	chr2	225266843	FAM124B
cg01247671	0.531238	0.352799	-0.178439	7.61939e-05	0.0374676	chr14	42610342	LRFN5
cg01247690	0.460541	0.612427	0.151886	3.17427e-05	0.0261713	chr1	247616296	OR2B11
cg01251633	0.580245	0.696395	0.11615	0.00814772	0.274219	chr10	122914607	WDR11
cg01255059	0.754916	0.586799	-0.168117	0.00131021	0.12705	chr21	30594022	BACH1
cg01258194	0.338456	0.235702	-0.102754	0.000187798	0.0543649	chr1	58103037	DAB1
cg01271423	0.564396	0.717886	0.153489	0.00201168	0.153108	chr10	100366981	HPS1
cg01276143	0.353463	0.232603	-0.12086	0.00016817	0.0519065	chr8	41485123	NKX6-3
cg01276564	0.504573	0.662534	0.15796	0.00260664	0.172023	chr8	1816492	ARHGEF10
cg01277072	0.697604	0.538027	-0.159578	0.000865228	0.106464	chr10	1526103	ADARB2
cg01280022	0.776303	0.611706	-0.164597	0.000245749	0.0612205	chr11	88136111	CTSC
cg01282678	0.680385	0.560908	-0.119477	0.00479218	0.222629	chr19	57759083	ZNF805
cg01284193	0.547772	0.383184	-0.164588	0.00307195	0.18423	chr9	27109111	TEK
cg01284527	0.317277	0.564926	0.247649	0.000553931	0.087569	chr22	22599064	VPREB1
cg01285501	0.177503	0.509407	0.331904	0.000271189	0.0635385	chr7	27206461	HOXA9
cg01286319	0.448669	0.319149	-0.12952	0.00878001	0.282325	chr19	2695343	GNG7
cg01287342	0.708716	0.540953	-0.167762	0.000949161	0.110646	chr8	63999202	TTPA
cg01293179	0.517686	0.664894	0.147208	0.000124077	0.046047	chr2	176996285	HOXD8
cg01295339	0.714208	0.817793	0.103585	0.00530147	0.231299	chr2	74729710	LBX2
cg01295631	0.754071	0.643812	-0.110259	0.00121	0.122922	chr16	88121167	BANP
cg01296763	0.11465	0.236536	0.121885	0.000698591	0.0972264	chr16	68678689	CDH3
cg01297331	0.54587	0.651342	0.105471	0.00694716	0.257439	chr2	121137636	INHBB
cg01298194	0.271738	0.147911	-0.123827	0.0065743	0.251661	chr4	122612779	ANXA5
cg01301319	0.427647	0.162151	-0.265496	6.63442e-06	0.0145547	chr7	27153580	HOXA3
cg01301538	0.258192	0.468455	0.210263	0.00135881	0.128871	chr16	49562234	C16orf78
cg01304575	0.388521	0.495698	0.107177	0.00431732	0.213232	chr20	43380866	KCNK15
cg01306688	0.26481	0.124179	-0.140631	0.00433399	0.213633	chr12	123215301	HCAR1
cg01306747	0.604612	0.752236	0.147624	0.000833826	0.104862	chr16	68681018	CDH3
cg01307174	0.235362	0.400958	0.165596	0.000209582	0.0568026	chr3	35722556	ARPP21
cg01309121	0.642857	0.752586	0.109729	0.000229422	0.059339	chr1	2371057	PEX10
cg01309870	0.337531	0.441518	0.103987	0.00217593	0.158343	chr6	28584035	SCAND3
cg01310482	0.635232	0.743512	0.10828	0.00033988	0.0699693	chr7	101596140	CUX1
cg01313904	0.585224	0.291012	-0.294212	0.000218244	0.0578621	chr16	86609963	FOXL1
cg01315205	0.411996	0.286889	-0.125107	0.00720777	0.261455	chr5	171534880	STK10
cg01315787	0.712927	0.529592	-0.183335	5.92696e-05	0.033791	chr5	173450571	ENSG00000170091
cg01316843	0.428839	0.565939	0.1371	0.00143128	0.132295	chr2	8142717	ID2
cg01320500	0.430898	0.560653	0.129755	0.00493999	0.225304	chr7	106252002	CCDC71L
cg01322142	0.420469	0.560143	0.139674	2.34409e-06	0.0116317	chr4	786718	CPLX1
cg01323381	0.607822	0.490833	-0.116989	0.00618413	0.246118	chr7	27184264	HOXA5
cg01323706	0.512654	0.295584	-0.217071	0.00208426	0.155424	chr7	129845832	TMEM209
cg01328841	0.228252	0.110203	-0.118049	2.4722e-05	0.0240369	chr9	138110289	OLFM1
cg01329939	0.413649	0.284677	-0.128972	0.00212011	0.156672	chr12	5774961	NTF3
cg01339111	0.493509	0.603675	0.110166	0.00629997	0.247456	chr12	6299394	CD9
cg01346158	0.860176	0.740865	-0.119311	0.00339712	0.192354	chr16	2088997	TSC2
cg01349457	0.813171	0.702268	-0.110902	0.00716348	0.260807	chr15	88275005	NTRK3
cg01349655	0.509587	0.671056	0.161468	0.00066049	0.0947952	chr6	101448078	ASCC3
cg01349772	0.663976	0.507216	-0.15676	0.000431543	0.0777291	chr2	64300445	VPS54
cg01351315	0.856596	0.657345	-0.199251	0.000226855	0.0590381	chr17	46667737	HOXB5
cg01351409	0.607529	0.743015	0.135487	0.00581205	0.24003	chr7	96583194	DLX6
cg01353646	0.201445	0.0902477	-0.111197	0.00166704	0.141207	chr12	58132733	AGAP2
cg01353960	0.72249	0.834879	0.112389	0.0053142	0.231498	chr2	237617190	ACKR3
cg01357656	0.57078	0.721821	0.151041	0.00109742	0.11765	chr14	88793728	KCNK10
cg01358444	0.588427	0.385994	-0.202433	0.00155233	0.136738	chr6	56406084	DST
cg01364478	0.114303	0.349099	0.234797	0.00139726	0.130683	chr1	170640331	PRRX1
cg01364833	0.685669	0.837491	0.151822	1.00774e-05	0.0162743	chr3	121380236	HCLS1
cg01364865	0.745115	0.531155	-0.21396	0.000941615	0.110389	chr11	43715469	HSD17B12
cg01370643	0.409603	0.566095	0.156492	0.00190685	0.149804	chr4	13548132	NKX3-2
cg01373911	0.237923	0.355843	0.11792	0.00589738	0.241461	chr1	6269367	RNF207
cg01374735	0.414764	0.314238	-0.100526	0.00808194	0.273525	chr3	9623992	LHFPL4
cg01375262	0.460962	0.356731	-0.104232	0.00671476	0.253812	chr16	73266785	ZFHX3
cg01378182	0.271102	0.125779	-0.145323	0.00120063	0.122528	chr7	43288635	HECW1
cg01383128	0.586147	0.710207	0.12406	0.00139056	0.130383	chr2	208629716	FZD5
cg01386775	0.360065	0.237363	-0.122702	0.00752296	0.265649	chr9	14847273	FREM1
cg01388949	0.417523	0.524367	0.106844	0.00382041	0.20254	chr2	231535949	CAB39
cg01389506	0.661588	0.772356	0.110768	0.000718786	0.098552	chr12	109203581	SSH1
cg01396176	0.135643	0.377177	0.241534	0.000104344	0.0428455	chr12	114881783	TBX5
cg01396957	0.633135	0.515823	-0.117312	0.00077701	0.101863	chr18	53168132	TCF4
cg01400830	0.474758	0.66749	0.192732	0.000178521	0.0530473	chr11	64268158	SLC22A11
cg01403655	0.384709	0.529576	0.144868	0.00442766	0.215635	chr13	43702940	DNAJC15
cg01404373	0.306176	0.159792	-0.146384	0.00159002	0.138532	chr16	1121727	SSTR5
cg01404489	0.615319	0.736082	0.120763	2.80949e-05	0.025213	chr7	139166286	KLRG2
cg01407264	0.563679	0.678006	0.114327	0.00637279	0.248637	chr17	42016535	PPY
cg01407447	0.38428	0.270201	-0.114079	0.00312278	0.18571	chr13	77090294	KCTD12
cg01409354	0.394227	0.246477	-0.147749	0.000610168	0.0914893	chr14	63762233	RHOJ
cg01409434	0.358095	0.198615	-0.15948	0.000275812	0.0639299	chr13	36497877	DCLK1
cg01410163	0.292189	0.453559	0.16137	1.23946e-05	0.0176348	chr6	5999721	NRN1
cg01411921	0.1181	0.28094	0.162841	0.000166517	0.051828	chr7	25893858	NFE2L3
cg01414572	0.453672	0.652587	0.198915	0.000326745	0.0686008	chr12	5248588	KCNA5
cg01414882	0.326149	0.504987	0.178839	0.00635683	0.248399	chr7	27192480	HOXA7
cg01415346	0.67113	0.547627	-0.123503	5.46389e-05	0.0331491	chr10	108465248	SORCS1
cg01415826	0.609348	0.730776	0.121427	0.00357905	0.196805	chr13	101753209	NALCN
cg01417037	0.552749	0.433141	-0.119607	0.00326	0.188984	chr5	4244675	IRX1
cg01419181	0.338591	0.22472	-0.113871	0.00868852	0.281189	chr21	17959551	USP25
cg01420688	0.293681	0.432172	0.138491	0.00510357	0.228052	chr6	99271924	POU3F2
cg01421119	0.346028	0.209665	-0.136363	0.000206491	0.0563927	chr1	211555733	TRAF5
cg01426968	0.276488	0.136033	-0.140456	0.00142013	0.13187	chr16	15596369	C16orf45
cg01428231	0.712313	0.574602	-0.137711	0.00032676	0.0686008	chr12	17955920	RERGL
cg01430795	0.512089	0.707166	0.195077	4.67737e-05	0.0309536	chr2	119616745	EN1
cg01434380	0.334398	0.197324	-0.137075	0.00396053	0.206122	chr17	42164500	G6PC3
cg01435951	0.555116	0.337938	-0.217177	0.000288207	0.0650933	chr7	135735345	MTPN
cg01441777	0.216742	0.109421	-0.10732	4.70211e-05	0.0310335	chr22	38714416	CSNK1E
cg01442943	0.629253	0.526738	-0.102515	0.00377183	0.201288	chr6	41215914	TREML4
cg01443775	0.633095	0.48662	-0.146475	0.00322864	0.188129	chr8	66630255	MTFR1
cg01447791	0.421666	0.191135	-0.230531	1.90417e-06	0.0107586	chr5	146111578	GPR151
cg01449724	0.477181	0.646349	0.169167	7.17376e-05	0.0364985	chr4	13707225	BOD1L1
cg01451877	0.446174	0.557621	0.111447	0.000442	0.0786711	chr8	77177989	ZFHX4
cg01452102	0.549368	0.442301	-0.107067	0.0041331	0.210177	chr1	154680768	ADAR
cg01459453	0.670058	0.550978	-0.11908	0.000972223	0.111937	chr1	169599212	SELP
cg01465824	0.753406	0.593736	-0.15967	0.0014718	0.133918	chr6	1930446	GMDS
cg01467503	0.3489	0.183982	-0.164919	0.00286074	0.179082	chr1	16692150	FBXO42
cg01471834	0.395474	0.213976	-0.181497	0.00439395	0.215009	chr21	42619648	FAM3B
cg01485838	0.412215	0.559932	0.147718	0.00259858	0.171762	chr14	100532680	EVL
cg01489523	0.534771	0.671371	0.136601	0.00422796	0.211746	chr1	159827753	C1orf204
cg01491926	0.163936	0.376078	0.212142	1.37888e-05	0.0184998	chr14	62506700	SYT16
cg01495995	0.394997	0.568633	0.173636	0.0099433	0.29614	chr16	86355413	FOXF1
cg01498482	0.363782	0.224214	-0.139568	0.000662705	0.0950113	chr19	47473938	NPAS1
cg01502588	0.397398	0.619117	0.221719	0.000545244	0.0868276	chr2	119615889	EN1
cg01509839	0.495737	0.361042	-0.134694	0.00624349	0.246851	chr9	140580598	EHMT1
cg01511151	0.68248	0.517342	-0.165138	0.00929924	0.288749	chr12	54475905	HOXC4
cg01511718	0.571332	0.381849	-0.189483	0.000377778	0.0734767	chr15	95662644	MCTP2
cg01513659	0.30901	0.429658	0.120648	0.00545245	0.233868	chr11	85302247	DLG2
cg01514033	0.299831	0.427108	0.127276	0.000345497	0.0705626	chr14	71193373	MAP3K9
cg01514538	0.55552	0.745218	0.189698	0.0035641	0.196416	chr1	2980380	PRDM16
cg01515515	0.389714	0.563307	0.173592	0.000254477	0.0618837	chr1	92414295	BRDT
cg01516851	0.217109	0.495227	0.278118	8.69178e-05	0.0395629	chr6	28945338	ZNF311
cg01517680	0.245637	0.139413	-0.106224	0.00276005	0.175734	chr16	49499006	C16orf78
cg01518723	0.301461	0.199836	-0.101625	0.00508038	0.227604	chr17	46131583	NFE2L1
cg01519129	0.610964	0.735415	0.124452	3.28508e-05	0.0266208	chr7	49812430	VWC2
cg01519253	0.157249	0.54201	0.384761	5.65433e-05	0.0334698	chr12	114886463	TBX5
cg01519508	0.759411	0.531797	-0.227614	2.59434e-06	0.0116464	chr16	86411222	FOXF1
cg01520078	0.713183	0.586537	-0.126646	0.00227795	0.161451	chr10	110214215	SORCS1
cg01520234	0.817593	0.5317	-0.285893	4.95061e-06	0.0132502	chr2	150346350	MMADHC
cg01521220	0.434091	0.580696	0.146606	0.000970051	0.111799	chr17	46233799	SNX11
cg01524278	0.679629	0.380887	-0.298742	0.000226339	0.0589683	chr12	54355460	HOXC12
cg01524853	0.561583	0.234116	-0.327467	1.96389e-05	0.0217917	chr12	54447807	HOXC4
cg01525094	0.517314	0.621089	0.103775	0.00231586	0.162788	chr19	11040526	C19orf52
cg01529365	0.087949	0.565811	0.477862	1.52534e-05	0.0192813	chr12	114879154	TBX5
cg01532746	0.410497	0.293944	-0.116554	0.00730213	0.262757	chr20	5510187	GPCPD1
cg01533082	0.429339	0.277885	-0.151454	0.00600534	0.243138	chr14	58567637	C14orf37
cg01534240	0.240627	0.342261	0.101634	0.00685324	0.256093	chr12	46612026	SLC38A1
cg01538540	0.668735	0.77011	0.101375	1.88925e-05	0.0212704	chr16	8882215	TMEM186
cg01539849	0.328296	0.143086	-0.18521	0.00594219	0.242143	chr11	47376754	MYBPC3
cg01542649	0.692683	0.53952	-0.153163	0.00012551	0.0462814	chr7	123633252	TMEM229A
cg01543150	0.237883	0.369457	0.131574	0.00222679	0.159858	chr3	192634061	MB21D2
cg01543654	0.278448	0.381323	0.102876	0.00348796	0.194649	chr17	46800639	PRAC1
cg01545959	0.277528	0.176153	-0.101375	0.00578131	0.239477	chr13	44765643	SMIM2
cg01546563	0.168218	0.273785	0.105567	0.000419723	0.0769447	chr8	11567189	GATA4
cg01547573	0.552142	0.660857	0.108715	0.00112363	0.118867	chr1	35245523	GJB3
cg01548889	0.401585	0.560023	0.158437	8.72134e-07	0.00939905	chr16	17173095	XYLT1
cg01549428	0.416305	0.216391	-0.199914	0.000165603	0.0516782	chr11	67420220	ACY3
cg01551200	0.516953	0.629092	0.11214	0.000644493	0.0936361	chr21	44010869	PDE9A
cg01552127	0.29801	0.434941	0.136931	0.000198658	0.0554951	chr2	223682529	ACSL3
cg01552748	0.613121	0.730401	0.117281	5.0585e-05	0.0322217	chr13	112225526	TEX29
cg01556706	0.308941	0.130613	-0.178328	1.80262e-05	0.020701	chr3	59804435	FAM3D
cg01558212	0.184836	0.363602	0.178766	0.000204223	0.0561285	chr2	200327336	SATB2
cg01558931	0.686201	0.793924	0.107723	0.00301504	0.182897	chr5	72676121	FOXD1
cg01559302	0.24154	0.109692	-0.131847	0.00117103	0.12119	chr19	48246266	GLTSCR2
cg01559502	0.512076	0.407216	-0.10486	0.00775345	0.268799	chr5	160154401	ATP10B
cg01562813	0.318429	0.163605	-0.154823	0.000457959	0.0799782	chr3	13420826	NUP210
cg01563071	0.524415	0.416618	-0.107797	0.00410779	0.209513	chr3	131647680	CPNE4
cg01566965	0.630932	0.769206	0.138273	1.44823e-05	0.0189161	chr4	174447847	HAND2
cg01568402	0.471595	0.340241	-0.131354	0.00895945	0.284504	chr3	64074407	PSMD6
cg01569052	0.291026	0.164497	-0.126529	0.00260835	0.172066	chr16	2837641	PRSS33
cg01570602	0.538244	0.375692	-0.162552	0.00575371	0.239203	chr15	98957564	IGF1R
cg01572940	0.278113	0.443802	0.165689	0.00328091	0.18948	chr2	45398381	SIX2
cg01578632	0.614008	0.47452	-0.139488	0.00100876	0.11393	chr16	69958298	CLEC18A
cg01579216	0.464439	0.606501	0.142062	0.00627986	0.247296	chr1	183560913	NCF2
cg01579535	0.475571	0.295122	-0.180449	6.07954e-05	0.0339622	chr12	54447292	ENSG00000273266
cg01583323	0.599724	0.424648	-0.175076	0.00345532	0.1938	chr15	63510874	RAB8B
cg01585410	0.709661	0.59698	-0.112681	0.00654392	0.251304	chr2	135824459	RAB3GAP1
cg01592521	0.714955	0.58828	-0.126674	0.00083156	0.104793	chr14	68602384	RAD51B
cg01595870	0.499365	0.645443	0.146078	0.00179858	0.146129	chr6	144386416	SF3B5
cg01597257	0.453702	0.568957	0.115255	0.00739836	0.264137	chr11	58613262	GLYATL2
cg01597779	0.616168	0.726805	0.110636	0.00167098	0.141319	chr3	32872808	TRIM71
cg01601816	0.465516	0.313124	-0.152392	0.000105098	0.0429586	chr1	4440835	AJAP1
cg01607143	0.467284	0.610189	0.142905	0.00296151	0.181536	chr6	137860839	OLIG3
cg01607468	0.280433	0.468855	0.188421	0.00425564	0.212388	chr4	9787734	DRD5
cg01612037	0.548347	0.344248	-0.204099	0.000136329	0.0476689	chr12	130765389	PIWIL1
cg01616269	0.633903	0.759048	0.125145	0.00182864	0.147264	chr4	159717304	FNIP2
cg01616349	0.569521	0.427832	-0.141689	0.00605101	0.24376	chr11	2596468	KCNQ1
cg01618806	0.407695	0.529884	0.12219	0.00382019	0.20254	chr2	3814539	DCDC2C
cg01619140	0.54537	0.370297	-0.175074	0.000423844	0.0772722	chr14	70616758	SLC8A3
cg01620233	0.611869	0.472305	-0.139564	4.89362e-05	0.0317501	chr4	21735674	KCNIP4
cg01624414	0.318377	0.179244	-0.139133	0.000495904	0.0833217	chr4	77119206	SCARB2
cg01625887	0.514087	0.379395	-0.134692	2.3101e-05	0.0232709	chr17	63128348	RGS9
cg01646331	0.684007	0.800476	0.116469	0.00159074	0.138532	chr1	238025469	ZP4
cg01647346	0.725391	0.825457	0.100066	0.00190154	0.149554	chr4	184313571	CDKN2AIP
cg01647724	0.580838	0.739292	0.158454	0.00627779	0.247285	chr1	3056771	PRDM16
cg01666235	0.437116	0.578688	0.141572	0.00333907	0.190963	chr4	84312407	HPSE
cg01670404	0.661796	0.513124	-0.148672	3.53821e-05	0.027682	chr8	3040703	MYOM2
cg01670608	0.523247	0.679346	0.1561	0.00143558	0.132433	chr6	35765093	CLPS
cg01674417	0.522157	0.322056	-0.200101	2.23847e-06	0.0116093	chr7	12202150	TMEM106B
cg01679364	0.596046	0.745247	0.149201	0.00920398	0.287637	chr1	208786967	PLXNA2
cg01686395	0.684842	0.796776	0.111934	0.00861338	0.280291	chr2	62454710	B3GNT2
cg01691063	0.504778	0.328565	-0.176213	5.74092e-05	0.0336175	chr2	210555274	UNC80
cg01696191	0.720855	0.558776	-0.162079	0.000470261	0.080982	chr16	52646216	TOX3
cg01696984	0.288825	0.460067	0.171243	0.00168344	0.141659	chr3	185080356	MAP3K13
cg01697699	0.357685	0.244164	-0.113521	0.0024995	0.168533	chr2	119144770	INSIG2
cg01698328	0.3215	0.176077	-0.145423	0.000409017	0.0761146	chr10	4850477	AKR1E2
cg01699818	0.701996	0.599588	-0.102408	0.00216098	0.157951	chr8	26187580	PPP2R2A
cg01699967	0.488786	0.692049	0.203264	0.000301243	0.0663401	chr22	26132921	MYO18B
cg01700582	0.442568	0.623795	0.181228	8.38513e-05	0.039053	chr13	30248806	SLC7A1
cg01704924	0.612631	0.393067	-0.219564	0.000315821	0.0677554	chr12	54446996	ENSG00000273266
cg01707313	0.70525	0.601596	-0.103653	0.00340947	0.192673	chr17	77536389	RBFOX3
cg01708377	0.24873	0.108862	-0.139868	5.63722e-05	0.0334698	chr6	1686746	FOXC1
cg01709766	0.357228	0.188567	-0.168661	0.0040654	0.208568	chr11	5640318	TRIM34
cg01710852	0.613313	0.457046	-0.156267	0.00246167	0.16735	chr15	67457967	AAGAB
cg01713276	0.285852	0.405655	0.119804	0.00782004	0.269856	chr12	92903202	CLLU1
cg01715680	0.758512	0.604431	-0.154081	0.00214247	0.157295	chr14	93725377	C14orf142
cg01716641	0.536681	0.354021	-0.18266	0.000816398	0.103891	chr6	14464686	CD83
cg01719223	0.595127	0.723958	0.128831	3.05483e-05	0.0259312	chr7	2205727	MAD1L1
cg01720722	0.548067	0.674133	0.126066	0.000943139	0.110463	chr1	205491541	CDK18
cg01721822	0.550734	0.667801	0.117067	0.0036854	0.19942	chr1	1360499	TMEM88B
cg01725759	0.704872	0.811203	0.106331	5.77008e-05	0.0336175	chr8	127916305	FAM84B
cg01727180	0.740036	0.847191	0.107154	0.00116447	0.12091	chr4	77137900	SCARB2
cg01728258	0.733451	0.627314	-0.106137	0.00528253	0.230973	chr3	58035032	FLNB
cg01730072	0.234359	0.441978	0.207618	4.73221e-06	0.0129391	chr2	1629999	PXDN
cg01730148	0.229354	0.12518	-0.104174	5.09868e-06	0.0132502	chr2	3698421	ALLC
cg01740633	0.542978	0.383913	-0.159065	0.00203607	0.153877	chr4	87770576	SLC10A6
cg01741924	0.624024	0.510374	-0.11365	0.000487478	0.0824988	chr16	31453406	ZNF843
cg01745902	0.66811	0.512934	-0.155176	0.000407715	0.0759559	chr2	115038926	ACTR3
cg01747862	0.359521	0.574169	0.214648	2.23235e-05	0.0230343	chr4	174457371	HAND2
cg01750181	0.79557	0.624837	-0.170733	9.73525e-05	0.0416713	chr14	76836938	ESRRB
cg01751181	0.646594	0.336153	-0.310441	2.4442e-05	0.0240369	chr11	133032650	OPCML
cg01756899	0.837876	0.694043	-0.143833	0.00291659	0.180434	chr16	1070137	SOX8
cg01757056	0.366114	0.191479	-0.174636	0.00027255	0.0636323	chr1	86050025	CYR61
cg01761763	0.326718	0.524234	0.197515	0.000366607	0.0724446	chr15	60033834	BNIP2
cg01765155	0.836333	0.721194	-0.115139	0.0027987	0.177121	chr6	33622262	ITPR3
cg01781172	0.419662	0.270712	-0.148951	0.00225108	0.160551	chr2	208200028	KLF7
cg01783394	0.578429	0.31854	-0.259889	0.000485685	0.0823681	chr5	50262941	PARP8
cg01794555	0.148847	0.250167	0.10132	0.000651283	0.0941632	chr13	46742767	LCP1
cg01798114	0.537523	0.67697	0.139447	0.000415282	0.0766878	chr8	68644499	CPA6
cg01801118	0.521545	0.272825	-0.24872	2.3894e-07	0.00564931	chr8	31758216	NRG1
cg01803362	0.399941	0.250302	-0.149639	0.00250705	0.168789	chr16	23435113	COG7
cg01803928	0.555089	0.673932	0.118843	0.00517252	0.229345	chr13	50701619	DLEU1
cg01804557	0.493713	0.602586	0.108874	0.00789633	0.270802	chr15	66093248	DENND4A
cg01804715	0.513403	0.35714	-0.156263	0.00314737	0.186158	chr7	35762825	HERPUD2
cg01805282	0.184876	0.378554	0.193679	0.00193601	0.150746	chr6	133563764	EYA4
cg01805547	0.470008	0.357152	-0.112856	0.00252059	0.169427	chr21	42626439	FAM3B
cg01807030	0.67985	0.46883	-0.21102	0.00212087	0.156687	chr9	118412679	PAPPA
cg01812571	0.520527	0.347847	-0.17268	0.00599742	0.243026	chr12	132970724	FBRSL1
cg01814457	0.544791	0.428523	-0.116267	0.00875031	0.281861	chr18	76619681	SALL3
cg01816186	0.675099	0.533209	-0.14189	0.00143402	0.132394	chr2	15310191	NBAS
cg01817589	0.799952	0.682395	-0.117557	0.00619852	0.246377	chr12	59158951	LRIG3
cg01819512	0.188251	0.453554	0.265303	0.000480903	0.0819032	chr7	27207996	HOXA9
cg01820751	0.474099	0.14879	-0.325308	1.95092e-08	0.00223548	chr7	27162051	HOXA3
cg01826979	0.662692	0.449366	-0.213326	0.00187866	0.148759	chr15	88446518	NTRK3
cg01830023	0.687355	0.484836	-0.202519	0.00186068	0.148314	chr5	134374439	PITX1
cg01830506	0.444066	0.5734	0.129334	0.000804681	0.103316	chr5	141160944	PCDH1
cg01833675	0.583742	0.37235	-0.211392	5.66678e-06	0.0136975	chr2	225266876	FAM124B
cg01839492	0.5172	0.326464	-0.190736	0.00105841	0.1162	chr11	130431435	C11orf44
cg01842624	0.475535	0.294666	-0.180869	0.00622339	0.246516	chr4	138974968	SLC7A11
cg01843189	0.295769	0.422915	0.127146	0.00999675	0.296637	chr9	100612587	FOXE1
cg01843999	0.473902	0.630469	0.156567	0.000274753	0.0638691	chr5	137438732	WNT8A
cg01845559	0.378565	0.246103	-0.132463	0.00110579	0.118191	chr8	93647215	TRIQK
cg01845996	0.447464	0.330294	-0.11717	0.0036946	0.199569	chr11	4902630	OR51T1
cg01854462	0.355687	0.254578	-0.101109	8.46324e-05	0.0392011	chr21	36576134	RUNX1
cg01855070	0.645244	0.530947	-0.114298	0.000796115	0.102971	chr3	42201314	TRAK1
cg01856007	0.578329	0.446355	-0.131974	0.00158042	0.137943	chr11	44547426	CD82
cg01858428	0.358653	0.243528	-0.115125	0.00313271	0.18592	chr20	46081916	NCOA3
cg01860091	0.612825	0.747307	0.134481	0.00920239	0.287633	chr1	249113412	SH3BP5L
cg01863123	0.73388	0.571502	-0.162377	0.00624324	0.246851	chr1	45657008	ZSWIM5
cg01863398	0.794459	0.608401	-0.186058	0.000128236	0.0467122	chr6	170474577	DLL1
cg01867682	0.366486	0.240721	-0.125765	0.00173533	0.143722	chr10	6156938	RBM17
cg01868577	0.629054	0.799588	0.170534	6.29818e-05	0.034512	chr5	92263027	NR2F1
cg01871688	0.387782	0.492823	0.105042	0.00260554	0.172023	chr15	60948929	RORA
cg01872418	0.458595	0.563276	0.104681	0.00303615	0.183343	chr18	66073828	TMX3
cg01874730	0.235514	0.117467	-0.118048	0.0086582	0.280805	chr16	57406425	CX3CL1
cg01875106	0.242247	0.36767	0.125423	0.00183646	0.147569	chr11	132287342	NTM
cg01879506	0.504037	0.323427	-0.18061	0.000138864	0.0478271	chr16	24394920	CACNG3
cg01880179	0.557304	0.373002	-0.184302	3.35534e-06	0.0119809	chr20	44779475	CD40
cg01880677	0.222612	0.106093	-0.116519	0.00776072	0.268894	chr9	82379456	TLE4
cg01883408	0.479214	0.594555	0.115341	0.0097292	0.293615	chr5	132083691	KIF3A
cg01889899	0.612268	0.481571	-0.130697	0.00401689	0.207397	chr15	101922827	SNRPA1
cg01890637	0.68469	0.565292	-0.119398	0.00241534	0.16595	chr17	65014293	CACNG1
cg01891966	0.332161	0.553589	0.221428	0.00299839	0.182628	chr7	27202344	HOXA9
cg01892746	0.541118	0.432334	-0.108784	0.0028385	0.178418	chr6	152920608	SYNE1
cg01895805	0.649785	0.789304	0.139519	5.66995e-05	0.0334698	chr8	141266703	TRAPPC9
cg01898698	0.389874	0.506773	0.116899	0.00116791	0.121048	chr2	105472759	POU3F3
cg01901893	0.602802	0.715977	0.113175	0.00394204	0.205613	chr10	114021619	TECTB
cg01902159	0.480522	0.306312	-0.17421	0.000582784	0.0894905	chr22	46049375	ATXN10
cg01904580	0.270942	0.137186	-0.133756	4.6582e-05	0.0308959	chr16	16113527	ABCC1
cg01905270	0.450087	0.309785	-0.140302	0.00994019	0.296103	chr7	31010459	GHRHR
cg01907761	0.348482	0.501451	0.152969	0.000828736	0.104633	chr5	147647809	SPINK13
cg01913046	0.465721	0.337842	-0.127878	0.00684485	0.255936	chr20	10982460	JAG1
cg01913492	0.526248	0.676437	0.150189	0.000284394	0.0646468	chr5	83741318	EDIL3
cg01923724	0.639259	0.763487	0.124228	0.000875013	0.10699	chr1	58864209	OMA1
cg01923775	0.35693	0.214921	-0.142009	0.00628389	0.24734	chr4	169687969	CBR4
cg01923891	0.670589	0.778481	0.107892	0.00257225	0.170945	chr11	117603285	DSCAML1
cg01927825	0.449917	0.337047	-0.11287	0.00746082	0.264868	chr1	2121724	C1orf86
cg01928245	0.618404	0.741442	0.123038	0.00195611	0.151244	chr15	72613427	CELF6
cg01929314	0.481755	0.64707	0.165314	0.00118935	0.122108	chr4	84629827	AGPAT9
cg01933073	0.507035	0.332742	-0.174294	0.000892381	0.10767	chr4	186732942	SORBS2
cg01933873	0.527145	0.691506	0.164361	0.00112694	0.119033	chr10	133912637	JAKMIP3
cg01934781	0.464096	0.582389	0.118293	0.00851777	0.278953	chr12	12223947	BCL2L14
cg01938018	0.170724	0.306358	0.135634	8.1031e-06	0.0156896	chr1	179545425	NPHS2
cg01938245	0.360231	0.470614	0.110383	0.001338	0.128228	chr16	23071151	USP31
cg01938341	0.519526	0.40183	-0.117696	0.00335516	0.191298	chr16	85790299	EMC8
cg01938605	0.403237	0.250168	-0.153069	0.00150746	0.135276	chr9	6567046	GLDC
cg01945119	0.835865	0.728764	-0.107101	0.00218575	0.158637	chr4	186682811	SORBS2
cg01949353	0.654041	0.51295	-0.14109	0.00624329	0.246851	chr4	101904283	PPP3CA
cg01951963	0.273258	0.432681	0.159423	0.000794899	0.102971	chr16	85942346	IRF8
cg01952240	0.652079	0.779103	0.127024	5.0096e-05	0.0321651	chr3	88046478	HTR1F
cg01952313	0.545449	0.388592	-0.156857	0.00303355	0.183298	chr13	36050881	MAB21L1
cg01952553	0.43941	0.265613	-0.173797	1.66976e-05	0.0200967	chr5	75500607	SV2C
cg01954600	0.351297	0.509757	0.15846	0.000253896	0.0618837	chr16	51558791	SALL1
cg01957732	0.740629	0.855254	0.114624	0.00263622	0.1728	chr6	133561716	EYA4
cg01959919	0.769926	0.598838	-0.171088	0.000154477	0.0502611	chr2	235195063	ARL4C
cg01963059	0.347843	0.177543	-0.1703	0.00192328	0.150322	chr1	116658288	MAB21L3
cg01964852	0.649408	0.195817	-0.453591	1.56704e-06	0.0103529	chr7	27146262	HOXA2
cg01966066	0.683725	0.489165	-0.19456	0.000849953	0.105799	chr17	9972902	GAS7
cg01966277	0.255394	0.14906	-0.106333	9.73738e-06	0.0162743	chr7	82435009	PCLO
cg01967399	0.484281	0.649583	0.165301	0.000231617	0.0596525	chr4	174448084	HAND2
cg01967710	0.634981	0.768398	0.133417	0.000325599	0.0685184	chr4	1079101	RNF212
cg01970812	0.445321	0.272031	-0.17329	0.00060423	0.0910957	chr10	110965733	XPNPEP1
cg01975858	0.788201	0.660668	-0.127533	2.07318e-05	0.0222275	chr12	15907517	EPS8
cg01978237	0.421351	0.305943	-0.115408	0.00178559	0.145716	chr6	100896803	SIM1
cg01980568	0.465749	0.316693	-0.149055	0.00499018	0.226158	chr15	98103972	ARRDC4
cg01980591	0.294766	0.463801	0.169035	0.000889069	0.10757	chr8	1423823	DLGAP2
cg01983682	0.416597	0.529909	0.113312	0.00453897	0.217548	chr2	162283979	TBR1
cg01986081	0.522054	0.723926	0.201871	0.00771931	0.268538	chr2	136552499	LCT
cg01989508	0.773529	0.633738	-0.139791	0.00616018	0.245722	chr8	70623824	SLCO5A1
cg01990102	0.312178	0.191129	-0.121049	0.00536392	0.232397	chr17	46646444	HOXB4
cg01991968	0.414747	0.310699	-0.104048	0.00259553	0.171684	chr10	96047692	NOC3L
cg01993468	0.305902	0.428531	0.122629	0.00423161	0.211845	chr6	170571763	DLL1
cg02000808	0.48429	0.190636	-0.293654	3.76585e-06	0.0123612	chr7	27156062	HOXA3
cg02005443	0.450383	0.61791	0.167527	0.000386701	0.074457	chr12	4324216	CCND2
cg02005600	0.565966	0.315546	-0.25042	0.000623664	0.0922607	chr7	27183686	HOXA5
cg02008384	0.535644	0.685881	0.150237	3.52348e-05	0.0276603	chr3	191841138	FGF12
cg02011607	0.523849	0.641644	0.117796	0.00140769	0.131216	chr12	114792545	TBX5
cg02027735	0.291467	0.151735	-0.139732	1.37086e-05	0.0184588	chr20	37233764	ARHGAP40
cg02027800	0.688993	0.488566	-0.200427	0.000459698	0.0801253	chr10	1228949	WDR37
cg02028297	0.559199	0.687893	0.128694	5.63787e-05	0.0334698	chr7	71202674	WBSCR17
cg02032031	0.579628	0.381425	-0.198204	0.000230947	0.0595991	chr12	114601881	RBM19
cg02032299	0.582594	0.684678	0.102083	0.00191941	0.150239	chr16	87541244	ZCCHC14
cg02034951	0.709575	0.549902	-0.159673	8.19358e-05	0.0387481	chr2	47086248	MCFD2
cg02035002	0.358191	0.580856	0.222665	9.30068e-06	0.0159755	chr7	149964355	ACTR3C
cg02035961	0.79503	0.684196	-0.110834	0.000270725	0.0634667	chr7	6288071	CYTH3
cg02037013	0.335897	0.17649	-0.159407	2.84621e-06	0.0116464	chr18	58039530	MC4R
cg02037307	0.852483	0.639314	-0.213169	0.0045596	0.217876	chr5	134363562	PITX1
cg02037910	0.649453	0.76496	0.115507	0.00656055	0.25147	chr20	50104526	NFATC2
cg02041593	0.715784	0.816474	0.100689	0.00199227	0.15257	chr3	122741233	PDIA5
cg02041702	0.694121	0.797665	0.103544	0.00802442	0.272729	chr8	97873728	CPQ
cg02042736	0.605454	0.7236	0.118146	0.00555097	0.235938	chr22	50495161	TTLL8
cg02047547	0.363921	0.188421	-0.1755	0.00405337	0.208291	chr16	19126242	ITPRIPL2
cg02052366	0.275783	0.493449	0.217666	0.00113276	0.11943	chr8	93111840	RUNX1T1
cg02054232	0.620344	0.420671	-0.199673	0.000564987	0.0882453	chr13	113585713	MCF2L
cg02055540	0.41858	0.302507	-0.116073	0.000517725	0.0850743	chr5	165510804	TENM2
cg02057657	0.2604	0.360801	0.100401	0.00346838	0.194179	chr2	199180702	PLCL1
cg02057969	0.565676	0.709586	0.14391	0.00482897	0.223237	chr4	120447712	PDE5A
cg02063520	0.195427	0.306769	0.111342	0.00180813	0.146448	chr6	102516590	GRIK2
cg02063796	0.285602	0.157796	-0.127806	0.000179738	0.053198	chr13	84975119	SLITRK1
cg02067222	0.280457	0.175903	-0.104554	0.0043576	0.214014	chr11	86262631	ME3
cg02067688	0.14926	0.28078	0.13152	0.00116106	0.120758	chr7	25894793	NFE2L3
cg02069243	0.52998	0.634938	0.104958	0.00356099	0.196389	chr5	39369856	C9
cg02069674	0.485377	0.593993	0.108616	0.00171944	0.14313	chr16	82660317	CDH13
cg02074878	0.818001	0.652869	-0.165132	4.16783e-06	0.0124416	chr12	10961294	TAS2R8
cg02075020	0.250652	0.122744	-0.127908	0.00077957	0.101958	chr19	24140591	ZNF726
cg02075242	0.310567	0.15985	-0.150717	0.000338941	0.0699305	chr4	25886241	SEL1L3
cg02075410	0.861111	0.614276	-0.246835	0.00021117	0.0569798	chr4	151504138	MAB21L2
cg02077729	0.298227	0.40184	0.103613	0.00248026	0.167984	chr1	232714530	SIPA1L2
cg02078710	0.443629	0.594667	0.151038	4.02739e-05	0.029193	chr14	59066094	DACT1
cg02084561	0.511975	0.741473	0.229498	0.00165931	0.140932	chr16	77317555	SYCE1L
cg02087342	0.55823	0.394695	-0.163534	0.00967788	0.293045	chr17	7579047	WRAP53
cg02087356	0.676761	0.562415	-0.114346	0.00428452	0.212793	chr16	73206117	ZFHX3
cg02089916	0.394256	0.290363	-0.103893	0.00252234	0.169471	chr3	120558040	STXBP5L
cg02097137	0.518263	0.394733	-0.123531	0.00296935	0.181781	chr19	32719240	ZNF507
cg02099614	0.588598	0.703169	0.114571	0.00893436	0.284134	chr20	40477323	CHD6
cg02100997	0.623166	0.754029	0.130863	0.00237655	0.164823	chr1	29585853	PTPRU
cg02101307	0.328172	0.160286	-0.167885	8.42313e-05	0.0391167	chr10	86004424	RGR
cg02103401	0.377091	0.270643	-0.106448	0.00356416	0.196416	chr3	37033373	EPM2AIP1
cg02104138	0.422193	0.2467	-0.175492	0.000781473	0.102014	chr5	163187595	MAT2B
cg02104392	0.263805	0.125663	-0.138142	0.00058074	0.089279	chr2	134578960	NCKAP5
cg02108825	0.692821	0.796052	0.103231	0.000180165	0.0532265	chr5	179816678	GFPT2
cg02112125	0.477412	0.368258	-0.109154	0.00333549	0.190881	chr6	21372221	SOX4
cg02112154	0.767892	0.64397	-0.123922	0.00488886	0.224431	chr10	44197967	ZNF32
cg02112183	0.77331	0.527768	-0.245542	0.00021048	0.0569798	chr6	170754881	PSMB1
cg02114386	0.34786	0.465971	0.118111	0.00418782	0.21091	chr14	38548785	SSTR1
cg02114706	0.482121	0.60358	0.121459	0.00197656	0.151979	chr17	70819798	SLC39A11
cg02120611	0.556448	0.705956	0.149507	0.00126494	0.124966	chr16	51909878	TOX3
cg02123424	0.451037	0.620182	0.169144	0.00266019	0.173538	chr8	74433128	STAU2
cg02126031	0.57323	0.726956	0.153726	0.000406476	0.0758644	chr14	54686316	CDKN3
cg02131674	0.732829	0.625763	-0.107066	0.00396936	0.206377	chr5	17341065	BASP1
cg02136786	0.576003	0.46243	-0.113573	0.0040733	0.208699	chr7	90242461	CDK14
cg02139344	0.620493	0.432265	-0.188228	0.00150926	0.135283	chr4	155392829	PLRG1
cg02139580	0.591598	0.39475	-0.196848	0.000209397	0.0567909	chr2	164521143	FIGN
cg02141472	0.61417	0.46502	-0.14915	0.00980701	0.294645	chr21	35897406	KCNE1
cg02142198	0.615888	0.420531	-0.195357	0.000121412	0.0457335	chr12	7416578	ACSM4
cg02147364	0.473046	0.357076	-0.11597	0.000564234	0.0882453	chr12	9966812	KLRF1
cg02149532	0.656901	0.761987	0.105086	0.00332401	0.190617	chr6	166088287	PDE10A
cg02150354	0.608567	0.446617	-0.16195	0.00336892	0.191631	chr5	92914202	NR2F1
cg02151199	0.67264	0.562544	-0.110096	0.00213013	0.157009	chr12	19249106	PLEKHA5
cg02152128	0.356066	0.251097	-0.104969	0.000181722	0.0533821	chr1	249128879	ZNF672
cg02153681	0.414463	0.225568	-0.188895	0.00125172	0.124394	chr2	20714818	RHOB
cg02154084	0.352614	0.539639	0.187025	8.40566e-06	0.0157584	chr5	146184364	PPP2R2B
cg02158065	0.36397	0.180576	-0.183394	0.0062786	0.247285	chr9	130517479	TOR2A
cg02159913	0.433827	0.595548	0.16172	0.000881634	0.107318	chr14	105635706	JAG2
cg02160627	0.591175	0.692494	0.10132	0.00325752	0.188984	chr19	14517447	DDX39A
cg02161940	0.575796	0.453814	-0.121982	0.000747558	0.099943	chr3	16459007	RFTN1
cg02162144	0.574647	0.447309	-0.127338	0.00569172	0.238285	chr14	101618194	RTL1
cg02162927	0.683818	0.524184	-0.159634	0.00087562	0.107038	chr7	36488764	ANLN
cg02167804	0.447525	0.609533	0.162007	0.00153714	0.135998	chr1	178161801	RASAL2
cg02168303	0.514365	0.630955	0.11659	0.00780562	0.269636	chr7	27265309	EVX1
cg02169553	0.696535	0.820276	0.123741	0.000426427	0.0774992	chr16	88784822	CTU2
cg02169783	0.609775	0.486967	-0.122807	2.41247e-05	0.0239717	chr7	32083482	PDE1C
cg02169871	0.482619	0.592832	0.110213	0.00127701	0.125469	chr13	53885252	OLFM4
cg02170386	0.122191	0.269747	0.147556	0.000342511	0.0702564	chr14	70316972	SMOC1
cg02171703	0.659141	0.523332	-0.135809	0.000110979	0.0437346	chr13	86548963	SLITRK6
cg02174341	0.406942	0.276245	-0.130697	0.00895433	0.284454	chr10	13276466	UCMA
cg02185350	0.665735	0.782905	0.11717	0.000959187	0.111288	chr9	119604965	TRIM32
cg02188443	0.505133	0.38676	-0.118373	0.000191435	0.054687	chr17	42859171	ADAM11
cg02189324	0.749969	0.628321	-0.121649	0.00613746	0.2453	chr5	5165984	ADAMTS16
cg02202265	0.76042	0.639545	-0.120876	0.000313078	0.0675091	chr2	20811685	HS1BP3
cg02204688	0.334845	0.19812	-0.136725	0.0035591	0.196366	chr19	54926200	TTYH1
cg02207360	0.648582	0.497745	-0.150837	7.1791e-05	0.0365026	chr15	37513262	MEIS2
cg02207386	0.191174	0.340388	0.149214	0.00058435	0.0896112	chr7	25895834	NFE2L3
cg02210151	0.634587	0.764382	0.129795	0.000675757	0.0957901	chr10	123356041	FGFR2
cg02212836	0.292715	0.469995	0.17728	0.00045573	0.0798286	chr6	6589075	LY86
cg02213684	0.600264	0.296685	-0.303579	0.000271287	0.063543	chr5	134366534	PITX1
cg02214003	0.772383	0.644701	-0.127682	0.00130764	0.126877	chr1	19977445	NBL1
cg02225567	0.440659	0.559287	0.118628	0.0044331	0.215734	chr9	136451569	FAM163B
cg02225599	0.640322	0.210143	-0.430179	1.69656e-05	0.0202346	chr7	27143252	HOXA2
cg02227809	0.482012	0.605701	0.123689	0.000123032	0.0459759	chr9	72365182	PTAR1
cg02229135	0.471691	0.767609	0.295918	6.47536e-05	0.0350529	chr13	36053118	MAB21L1
cg02230593	0.751857	0.46932	-0.282537	0.000413097	0.0764976	chr10	119293083	EMX2
cg02236035	0.327567	0.202732	-0.124835	0.00307062	0.184194	chr19	13355195	IER2
cg02241257	0.51327	0.376261	-0.137009	0.0033691	0.191631	chr7	15961344	MEOX2
cg02244583	0.550153	0.726876	0.176724	0.00210382	0.15613	chr2	236773260	GBX2
cg02246002	0.456972	0.297528	-0.159444	0.00327969	0.18946	chr13	37101457	CCNA1
cg02246426	0.305403	0.541567	0.236164	4.87021e-05	0.0316749	chr8	97162431	GDF6
cg02248147	0.656426	0.788131	0.131705	0.00170549	0.142592	chr12	114823367	TBX5
cg02250646	0.615293	0.744402	0.129109	0.00645381	0.249965	chr15	45020024	TRIM69
cg02258482	0.17813	0.0775716	-0.100558	0.00182147	0.146966	chr16	23434958	COG7
cg02261047	0.369505	0.255448	-0.114057	3.07122e-05	0.0259607	chr16	85962182	IRF8
cg02261543	0.494769	0.315733	-0.179036	0.00437517	0.214511	chr11	10800368	CTR9
cg02264407	0.594549	0.417517	-0.177033	0.000310036	0.0673025	chr13	76430665	LMO7
cg02264990	0.605623	0.238812	-0.366812	6.25662e-05	0.0344234	chr12	54447243	ENSG00000273266
cg02266624	0.640916	0.747962	0.107046	0.000961136	0.111378	chr13	103412487	TEX30
cg02267052	0.437091	0.254152	-0.182938	0.000538463	0.0864831	chr4	13655686	BOD1L1
cg02268748	0.299488	0.439555	0.140067	0.00108187	0.116924	chr11	102139425	BIRC3
cg02268965	0.469093	0.339863	-0.12923	0.00641606	0.249422	chr2	40739515	SLC8A1
cg02269223	0.723922	0.619455	-0.104467	0.0080825	0.273525	chr22	46812391	TRMU
cg02269453	0.541227	0.412923	-0.128304	0.000982922	0.112543	chr8	9009499	PPP1R3B
cg02270420	0.416236	0.304878	-0.111358	0.000908194	0.108625	chr16	88453939	ZNF469
cg02271781	0.511715	0.682597	0.170882	0.000257812	0.0622364	chr11	131850800	NTM
cg02272286	0.75983	0.633624	-0.126206	0.00187537	0.148718	chr8	1003634	DLGAP2
cg02276135	0.375116	0.511577	0.136461	0.00528756	0.231079	chr12	91956047	DCN
cg02277216	0.632064	0.478577	-0.153487	0.000314309	0.0675932	chr2	222455739	EPHA4
cg02282774	0.402762	0.184219	-0.218543	0.000257599	0.0622172	chr5	50264516	PARP8
cg02283126	0.289366	0.140726	-0.14864	9.54542e-05	0.0413431	chr10	35710549	CCNY
cg02286917	0.757194	0.655688	-0.101505	0.000295232	0.0656975	chr6	144320717	PLAGL1
cg02288088	0.515632	0.668994	0.153362	0.000218313	0.0578621	chr2	119615605	EN1
cg02288754	0.342848	0.534203	0.191356	0.000347187	0.0706743	chr16	51183988	SALL1
cg02292809	0.67287	0.782142	0.109272	0.0044296	0.2157	chr6	17101478	STMND1
cg02293222	0.437516	0.633446	0.195929	0.000427297	0.0775216	chr17	61576714	ENSG00000264813
cg02294230	0.617134	0.719166	0.102031	0.00499451	0.226209	chr19	13326629	IER2
cg02295389	0.465093	0.347292	-0.117802	0.00459281	0.218527	chr2	26037233	ASXL2
cg02300711	0.616107	0.761319	0.145212	0.000425539	0.0774282	chr6	27143871	HIST1H2AH
cg02307239	0.576033	0.695553	0.119521	0.000168888	0.0519065	chr4	174421558	HAND2
cg02307266	0.748264	0.542802	-0.205461	3.24836e-05	0.0265145	chr19	35896478	GPR42
cg02307664	0.532871	0.649028	0.116156	0.00086785	0.106669	chr2	134586281	NCKAP5
cg02309655	0.493048	0.320789	-0.172259	0.00245911	0.167321	chr19	2588629	GADD45B
cg02311193	0.750594	0.420044	-0.33055	3.37477e-05	0.0270477	chr17	46660002	HOXB4
cg02311568	0.363165	0.210431	-0.152734	0.00438741	0.214819	chr10	80911786	ZMIZ1
cg02323510	0.622306	0.444394	-0.177912	0.00135663	0.12882	chr20	9907989	PAK7
cg02324789	0.59054	0.440217	-0.150323	0.000723003	0.098722	chr14	51263199	NIN
cg02326503	0.82934	0.636726	-0.192613	0.000289323	0.0652018	chr5	17375702	BASP1
cg02328929	0.469483	0.572956	0.103473	0.00389044	0.204446	chr1	225768101	ENAH
cg02330501	0.697075	0.799703	0.102628	0.00452845	0.217287	chr1	2997409	PRDM16
cg02335631	0.74515	0.356384	-0.388766	1.79617e-05	0.0206889	chr5	5062171	ADAMTS16
cg02342887	0.428663	0.538564	0.109901	0.00287442	0.179454	chr22	22523371	VPREB1
cg02343254	0.286021	0.13755	-0.148471	0.000132302	0.0471971	chr2	3583963	ENSG00000255767
cg02343652	0.67036	0.776914	0.106555	0.00121815	0.123128	chr21	30476730	MAP3K7CL
cg02344911	0.299766	0.116624	-0.183143	2.66199e-05	0.0245828	chr12	54403178	HOXC8
cg02348818	0.6159	0.445133	-0.170767	0.00772354	0.268546	chr4	140812270	MGST2
cg02352240	0.64426	0.766581	0.122322	0.0083439	0.276645	chr16	51188372	SALL1
cg02353703	0.590032	0.712508	0.122477	0.00268452	0.174033	chr11	8603329	TRIM66
cg02355924	0.235415	0.418623	0.183208	0.00478208	0.222386	chr2	217168467	MARCH4
cg02356942	0.799447	0.669865	-0.129582	0.000462625	0.0804135	chr5	91378348	ARRDC3
cg02358983	0.388807	0.504747	0.11594	0.000944489	0.110466	chr15	66117718	DENND4A
cg02360173	0.330374	0.434092	0.103718	0.00976078	0.294024	chr18	26470890	CDH2
cg02361260	0.181696	0.376322	0.194626	0.00151023	0.135283	chr12	72451351	TPH2
cg02362103	0.635465	0.793861	0.158396	0.00646852	0.250113	chr1	119532773	TBX15
cg02363766	0.331923	0.205973	-0.12595	0.000622709	0.0922233	chr5	2008270	IRX4
cg02363937	0.385919	0.196511	-0.189409	0.000424583	0.0773419	chr7	135819426	MTPN
cg02364438	0.70935	0.607156	-0.102195	0.00779443	0.26947	chr3	160935318	NMD3
cg02367992	0.516326	0.644921	0.128595	0.00145445	0.133172	chr17	78383637	ENDOV
cg02370467	0.749572	0.557925	-0.191647	8.25628e-06	0.0156896	chr2	59470247	FANCL
cg02373784	0.415882	0.631398	0.215515	0.00324007	0.188425	chr4	13537302	NKX3-2
cg02381428	0.380714	0.213273	-0.167441	0.00772111	0.26854	chr12	56844000	TIMELESS
cg02383227	0.642826	0.812128	0.169302	0.00013872	0.0478271	chr7	152361105	XRCC2
cg02383626	0.686131	0.572693	-0.113438	0.00582122	0.240172	chr19	18455508	PGPEP1
cg02384661	0.708423	0.385721	-0.322702	0.00146566	0.133658	chr12	54369638	HOXC11
cg02384897	0.750446	0.610601	-0.139846	0.000807148	0.103415	chr22	30214219	ASCC2
cg02387455	0.535175	0.404548	-0.130627	0.00650026	0.250557	chr17	77536313	RBFOX3
cg02388453	0.76374	0.599869	-0.163872	0.000264319	0.0627664	chr15	37084662	MEIS2
cg02389180	0.547808	0.366957	-0.180851	0.000281293	0.0644408	chr7	46851524	TNS3
cg02390509	0.531219	0.410401	-0.120818	0.000177932	0.0529771	chr8	26682114	ADRA1A
cg02393273	0.498071	0.394083	-0.103988	0.00822481	0.275337	chr22	45473634	PHF21B
cg02393378	0.455406	0.612133	0.156727	0.00186237	0.14839	chr1	38618195	POU3F1
cg02395396	0.450505	0.305071	-0.145434	0.00673399	0.254191	chr1	52435307	RAB3B
cg02395917	0.193527	0.413082	0.219555	0.00598828	0.242933	chr8	139613712	FAM135B
cg02398977	0.289991	0.146225	-0.143766	0.00199758	0.152619	chr11	68427158	GAL
cg02400506	0.619779	0.516223	-0.103556	0.00205873	0.154586	chr1	98434519	DPYD
cg02400938	0.336737	0.484852	0.148115	0.000131203	0.0470566	chr11	66141076	SLC29A2
cg02413326	0.826416	0.684569	-0.141847	0.000638278	0.0932217	chr21	41027785	IGSF5
cg02416424	0.59688	0.712127	0.115247	0.00301013	0.182789	chr17	39684825	KRT19
cg02416510	0.2737	0.389889	0.116189	0.000314058	0.0675932	chr8	54791763	RGS20
cg02424654	0.355121	0.46607	0.11095	0.00138698	0.130353	chr5	76145809	S100Z
cg02426072	0.601476	0.484265	-0.117211	0.000785264	0.102276	chr6	170474284	DLL1
cg02437406	0.455697	0.334182	-0.121515	0.00108825	0.1172	chr2	3043188	TRAPPC12
cg02439266	0.791003	0.584228	-0.206775	0.000506784	0.0844153	chr7	27150042	HOXA2
cg02443126	0.713604	0.572015	-0.141589	0.000804239	0.103285	chr5	3962365	IRX1
cg02444226	0.68347	0.56353	-0.11994	0.00423641	0.211948	chr2	66545288	MEIS1
cg02444596	0.321268	0.19147	-0.129797	0.000727562	0.098963	chr20	36172407	BLCAP
cg02447115	0.751548	0.5982	-0.153348	0.000104864	0.042921	chr4	7587863	PSAPL1
cg02447462	0.535579	0.648169	0.11259	0.00917383	0.287362	chr19	861071	CFD
cg02450089	0.290521	0.184542	-0.105979	0.00308259	0.18454	chr7	41147734	INHBA
cg02450666	0.494267	0.64494	0.150674	0.00601524	0.24327	chr1	236845763	ACTN2
cg02452491	0.563544	0.455968	-0.107576	0.00882439	0.282785	chr13	74544655	KLF12
cg02459648	0.333595	0.172862	-0.160732	0.00037855	0.0735604	chr12	104613282	TXNRD1
cg02460303	0.425067	0.584098	0.159031	0.00199684	0.152619	chr18	58114141	MC4R
cg02461460	0.599386	0.421572	-0.177814	0.000684588	0.0963444	chr11	77962471	USP35
cg02463143	0.4431	0.599845	0.156745	0.000109421	0.0436231	chr10	11141450	CELF2
cg02466572	0.230082	0.387032	0.15695	0.00576285	0.239279	chr10	94826319	CYP26C1
cg02469095	0.287817	0.392862	0.105045	0.00365122	0.198613	chr8	99960921	OSR2
cg02475301	0.431375	0.295336	-0.136039	0.00494835	0.225398	chr11	3253838	MRGPRE
cg02479842	0.617481	0.463342	-0.154139	0.0011651	0.120928	chr2	11123536	KCNF1
cg02480397	0.716357	0.60222	-0.114136	0.000724356	0.0987933	chr5	169766682	LCP2
cg02483701	0.329182	0.674899	0.345718	0.000220897	0.0582779	chr7	27215610	HOXA10
cg02485480	0.486017	0.260048	-0.225968	0.000156186	0.0505449	chr6	74235539	EEF1A1
cg02485491	0.562325	0.380218	-0.182108	0.00703042	0.258818	chr16	5266295	FAM86A
cg02486086	0.479718	0.213305	-0.266413	0.000103306	0.0427244	chr16	86609656	FOXL1
cg02487130	0.62855	0.770501	0.141951	1.35879e-05	0.0183579	chr2	220349733	GMPPA
cg02488702	0.51156	0.376705	-0.134855	0.00336908	0.191631	chr2	142889392	LRP1B
cg02488942	0.660589	0.805577	0.144988	0.0041432	0.210225	chr2	105480687	POU3F3
cg02491017	0.36981	0.482754	0.112943	0.00479142	0.222616	chr12	54410380	HOXC8
cg02491802	0.590201	0.714606	0.124404	0.00636428	0.248418	chr4	170952547	MFAP3L
cg02493489	0.536664	0.423873	-0.112791	0.00139947	0.130779	chr3	121638063	SLC15A2
cg02495310	0.530556	0.28732	-0.243237	0.00149872	0.135068	chr5	134366831	PITX1
cg02495767	0.605162	0.451232	-0.15393	0.000639104	0.0932577	chr7	1030999	CYP2W1
cg02498091	0.250978	0.434672	0.183694	2.68153e-05	0.0246251	chr5	6849846	PAPD7
cg02498177	0.691923	0.800601	0.108678	0.00855002	0.27941	chr16	51174131	SALL1
cg02499703	0.353664	0.484316	0.130652	5.52167e-05	0.0333021	chr6	70893584	COL9A1
cg02501165	0.30861	0.190984	-0.117626	0.00158411	0.138175	chr12	120450269	CCDC64
cg02501166	0.649147	0.472241	-0.176906	0.000122438	0.0458854	chr12	128866698	TMEM132C
cg02508651	0.595174	0.717448	0.122274	1.97238e-05	0.0217917	chr17	46604554	HOXB1
cg02509804	0.453815	0.593433	0.139618	0.00235159	0.163876	chr8	25738395	EBF2
cg02516017	0.453164	0.32019	-0.132974	0.000211665	0.0569798	chr16	51335738	SALL1
cg02516134	0.672928	0.516793	-0.156135	0.00274572	0.175323	chr7	134575187	AGBL3
cg02520746	0.620091	0.778538	0.158446	0.000534709	0.0861457	chr7	139657348	PARP12
cg02521457	0.69641	0.802216	0.105806	0.00291038	0.180256	chr22	20134463	ZDHHC8
cg02523270	0.455148	0.223142	-0.232006	1.05129e-05	0.0163779	chr3	193987651	CPN2
cg02523640	0.253275	0.112287	-0.140988	0.00100814	0.113886	chr10	129534613	FOXI2
cg02525975	0.765562	0.645617	-0.119945	0.00519366	0.229662	chr6	109819236	ZBTB24
cg02525989	0.627792	0.472502	-0.15529	8.60456e-05	0.0395139	chr3	186211511	CRYGS
cg02526838	0.719572	0.861218	0.141646	5.12487e-06	0.0132502	chr5	56731252	ACTBL2
cg02529432	0.567803	0.67576	0.107957	0.00584749	0.240663	chr12	32803868	DNM1L
cg02535063	0.538881	0.381043	-0.157838	0.000275566	0.0639151	chr9	128142949	GAPVD1
cg02535984	0.574259	0.32256	-0.251699	1.80617e-05	0.0207122	chr8	31802467	NRG1
cg02537491	0.552437	0.337423	-0.215014	0.00226941	0.16123	chr12	54354162	HOXC12
cg02538009	0.661697	0.490949	-0.170748	0.000395876	0.0752223	chr20	30292646	BCL2L1
cg02540460	0.363015	0.535975	0.172961	0.00101581	0.114246	chr10	10640544	CELF2
cg02540537	0.763832	0.651929	-0.111903	0.00646695	0.250089	chr7	112121259	LSMEM1
cg02541317	0.710252	0.6094	-0.100852	0.00446074	0.21619	chr3	131047700	NUDT16
cg02542100	0.550153	0.670773	0.12062	1.67094e-06	0.0107586	chr1	162901918	RGS4
cg02542817	0.665165	0.494955	-0.17021	6.66016e-05	0.0353626	chr2	229291442	SPHKAP
cg02550398	0.482917	0.341651	-0.141266	0.00404706	0.208132	chr18	55366264	NARS
cg02557430	0.613897	0.731971	0.118075	6.992e-05	0.0361121	chr1	172422075	PIGC
cg02558362	0.298064	0.616781	0.318717	3.0874e-06	0.0118801	chr13	36052605	MAB21L1
cg02561451	0.365485	0.501393	0.135909	0.0013622	0.128988	chr1	173546667	SLC9C2
cg02563772	0.591696	0.439099	-0.152598	0.00379573	0.201866	chr9	32705337	TAF1L
cg02565946	0.626427	0.781469	0.155042	0.000143411	0.0487639	chr1	68005280	SERBP1
cg02567197	0.525435	0.365044	-0.160391	0.00302538	0.183148	chr13	107031489	EFNB2
cg02570342	0.496837	0.391222	-0.105616	0.000274116	0.0638088	chr5	161276818	GABRA1
cg02578070	0.431711	0.584518	0.152807	0.00195538	0.151244	chr6	119669305	MAN1A1
cg02580005	0.654189	0.412011	-0.242178	0.000896676	0.107848	chr4	151504187	MAB21L2
cg02583418	0.422707	0.620291	0.197584	0.000201463	0.0558415	chr2	105473340	POU3F3
cg02586730	0.24752	0.125144	-0.122375	0.00277672	0.176324	chr11	65639869	EFEMP2
cg02586876	0.458629	0.333702	-0.124927	0.00454287	0.217566	chr10	79743700	POLR3A
cg02587606	0.537206	0.637429	0.100223	0.00509103	0.227768	chr10	77352231	C10orf11
cg02595575	0.36853	0.62519	0.25666	0.00367019	0.198999	chr19	19221316	TMEM161A
cg02596929	0.688626	0.534357	-0.154269	4.42469e-06	0.0125685	chr8	56073627	XKR4
cg02599498	0.557852	0.405606	-0.152245	0.00263825	0.172869	chr7	154998107	INSIG1
cg02602086	0.643944	0.750081	0.106137	0.00361451	0.197579	chr15	81589105	STARD5
cg02604730	0.354634	0.494876	0.140242	0.00217614	0.158343	chr16	87339708	FBXO31
cg02606438	0.427943	0.255615	-0.172327	0.00320064	0.187457	chr20	46342769	SULF2
cg02607813	0.700682	0.548504	-0.152178	0.000278764	0.0641711	chr11	63366961	PLA2G16
cg02607907	0.67742	0.789466	0.112047	0.00856029	0.279568	chr2	68443671	PPP3R1
cg02608289	0.27511	0.155163	-0.119947	0.000132388	0.0471971	chr17	17894431	LRRC48
cg02609692	0.671321	0.518775	-0.152547	0.000111942	0.043982	chr9	129389125	LMX1B
cg02611507	0.719597	0.505682	-0.213914	3.14233e-05	0.0261589	chr3	148804746	HLTF
cg02614336	0.650623	0.522867	-0.127757	0.000856364	0.106039	chr10	2923376	PFKP
cg02618300	0.694901	0.450197	-0.244703	0.000419148	0.0769391	chr12	54346859	HOXC12
cg02623628	0.514289	0.327828	-0.186461	6.48921e-06	0.0144774	chr14	31735153	HECTD1
cg02623762	0.604346	0.711449	0.107103	0.000919277	0.109269	chr3	10857411	SLC6A11
cg02627455	0.723185	0.343879	-0.379306	4.57142e-06	0.0128296	chr7	27157818	HOXA3
cg02628700	0.52482	0.319208	-0.205612	1.68098e-05	0.0201685	chr10	6220989	PFKFB3
cg02633371	0.355183	0.458856	0.103673	0.00321698	0.18791	chr17	35298618	LHX1
cg02636670	0.334108	0.202745	-0.131363	0.00777223	0.269061	chr3	84774189	CADM2
cg02637101	0.559772	0.455365	-0.104407	0.00716772	0.260881	chr15	99548944	PGPEP1L
cg02642822	0.699881	0.570191	-0.12969	0.00497944	0.225884	chr17	46666926	HOXB5
cg02643054	0.163502	0.392465	0.228963	0.00150297	0.135206	chr7	27206544	HOXA9
cg02644072	0.461726	0.27099	-0.190736	0.0032097	0.187691	chr5	50264156	PARP8
cg02645550	0.339299	0.602828	0.263529	0.000221504	0.0583423	chr18	19263210	ABHD3
cg02645852	0.384087	0.510695	0.126608	0.00600266	0.243087	chr10	133201437	PPP2R2D
cg02646423	0.387761	0.178031	-0.209731	5.01983e-06	0.0132502	chr7	27183794	HOXA5
cg02646471	0.677817	0.785532	0.107715	0.00651098	0.25079	chr3	170370666	SLC7A14
cg02648464	0.590513	0.746023	0.155511	0.000139642	0.0479673	chr19	1698959	TCF3
cg02657034	0.729435	0.623159	-0.106276	0.00637023	0.248571	chr2	1158110	SNTG2
cg02657438	0.577238	0.458613	-0.118625	0.00420826	0.211378	chr14	81864899	STON2
cg02662474	0.687067	0.816562	0.129495	0.00538234	0.232743	chr12	133346891	ANKLE2
cg02662757	0.373914	0.47444	0.100526	0.00152769	0.135846	chr3	112505637	CD200R1L
cg02663548	0.336256	0.440612	0.104355	0.00294195	0.181087	chr5	22842757	CDH12
cg02663875	0.632112	0.529423	-0.102689	0.00378698	0.201722	chr7	3439538	SDK1
cg02665037	0.64089	0.751439	0.110548	0.000248361	0.0615065	chr12	54362496	HOXC11
cg02675546	0.745728	0.641826	-0.103902	0.0061585	0.245694	chr8	29292730	DUSP4
cg02676406	0.480163	0.305154	-0.175009	0.000908672	0.108645	chr14	51863257	TMX1
cg02677198	0.574182	0.741149	0.166967	0.000745761	0.0998834	chr20	4670931	PRNP
cg02678221	0.280806	0.130317	-0.150489	0.00037035	0.0728261	chr8	128822094	MYC
cg02678971	0.618854	0.486759	-0.132095	0.00363378	0.198185	chr1	32042625	TINAGL1
cg02682320	0.61498	0.735989	0.121009	0.00444555	0.215975	chr13	41535360	ELF1
cg02683627	0.379783	0.177235	-0.202548	0.000127657	0.0466801	chr12	46853041	SLC38A2
cg02684091	0.440352	0.292597	-0.147755	0.00106881	0.116558	chr5	4313623	IRX1
cg02685035	0.488043	0.37495	-0.113093	0.000452963	0.0795781	chr7	111318696	IMMP2L
cg02685436	0.481525	0.3451	-0.136425	0.000136844	0.0477176	chr11	125616118	PATE1
cg02687799	0.661481	0.547815	-0.113666	0.000207952	0.0565708	chr9	111763601	CTNNAL1
cg02689982	0.421728	0.290614	-0.131114	0.00107031	0.116609	chr11	133434413	SPATA19
cg02695372	0.534371	0.399581	-0.13479	0.00566217	0.237857	chr7	106320126	CCDC71L
cg02695609	0.146803	0.314678	0.167875	2.45739e-05	0.0240369	chr7	124430950	GPR37
cg02697867	0.540263	0.686002	0.145738	3.77268e-05	0.0284442	chr12	118407999	KSR2
cg02706018	0.741058	0.610435	-0.130624	0.00150952	0.135283	chr7	27168780	HOXA4
cg02706294	0.553271	0.680188	0.126917	0.000892777	0.10767	chr2	139947696	NXPH2
cg02712224	0.490347	0.726732	0.236385	1.15101e-05	0.0170014	chr12	114834201	TBX5
cg02712303	0.336557	0.44379	0.107233	0.00825832	0.27594	chr17	79000206	BAIAP2
cg02715719	0.761973	0.644553	-0.11742	0.00558533	0.236496	chr11	3914251	STIM1
cg02716028	0.293023	0.459432	0.166409	0.000612437	0.0915943	chr19	28948090	UQCRFS1
cg02716792	0.42195	0.579646	0.157697	0.000578164	0.0891139	chr16	81480551	CMIP
cg02720691	0.717891	0.826021	0.10813	0.000775371	0.101833	chr4	39366468	RFC1
cg02723293	0.393015	0.255577	-0.137437	0.00020015	0.0556202	chr11	104774423	CASP12
cg02723672	0.733837	0.619769	-0.114069	0.000109102	0.0435689	chr2	204955123	ICOS
cg02727150	0.781888	0.640401	-0.141487	0.00932639	0.289169	chr12	116774745	MED13L
cg02731988	0.481483	0.365415	-0.116069	0.00612618	0.245105	chr4	828149	CPLX1
cg02732111	0.469879	0.313562	-0.156316	0.00806064	0.273268	chr4	71729308	GRSF1
cg02734326	0.109024	0.218369	0.109344	0.00124552	0.124099	chr4	10020555	SLC2A9
cg02735486	0.461401	0.319725	-0.141676	0.00220878	0.159289	chr4	113970935	ANK2
cg02736232	0.328981	0.487031	0.15805	0.000245387	0.0612205	chr16	85931204	IRF8
cg02736908	0.207048	0.0887169	-0.118331	0.00430473	0.213081	chr17	29887376	RAB11FIP4
cg02739455	0.332313	0.175911	-0.156402	0.000410864	0.0761973	chr2	38023239	CDC42EP3
cg02739593	0.343974	0.484624	0.14065	0.00416483	0.210538	chr2	60880222	BCL11A
cg02740091	0.609542	0.710597	0.101055	0.00191547	0.150149	chr2	8317318	ID2
cg02742775	0.433833	0.549283	0.115449	0.00128305	0.125646	chr12	110156442	TRPV4
cg02744632	0.614973	0.722892	0.107919	0.00252529	0.169577	chr2	224441764	SCG2
cg02746002	0.400422	0.539083	0.138661	0.00195283	0.151202	chr2	219718531	WNT6
cg02747703	0.798892	0.649573	-0.149319	0.0020736	0.155132	chr4	122173992	TNIP3
cg02749012	0.386668	0.48734	0.100672	0.00545582	0.233883	chr3	134948139	EPHB1
cg02752727	0.76594	0.643231	-0.122709	0.00140607	0.131145	chr8	117963175	AARD
cg02752812	0.616912	0.724038	0.107126	0.00104847	0.115854	chr6	167101267	RPS6KA2
cg02755555	0.539188	0.649959	0.110771	0.00464692	0.219788	chr6	30981960	MUC22
cg02757491	0.230965	0.112481	-0.118484	0.00138765	0.130376	chr5	143293112	HMHB1
cg02760293	0.392134	0.52785	0.135716	0.00438649	0.214801	chr5	146258785	PPP2R2B
cg02765998	0.331786	0.211172	-0.120614	0.000144025	0.0488203	chr9	27499649	IFNK
cg02766845	0.284327	0.456351	0.172024	0.000492514	0.0829319	chr6	28956577	ZNF311
cg02767240	0.579406	0.682102	0.102696	0.00198567	0.152282	chr10	102246410	WNT8B
cg02771214	0.613486	0.721034	0.107548	0.00561451	0.23695	chr3	173443565	NLGN1
cg02779731	0.641301	0.743865	0.102564	0.000576031	0.0890284	chr4	144622700	FREM3
cg02781060	0.595469	0.430499	-0.16497	0.0021941	0.158841	chr6	41341168	NCR2
cg02781708	0.210824	0.0808217	-0.130002	0.00364455	0.198459	chr11	1848691	SYT8
cg02783610	0.762427	0.656302	-0.106126	0.00458821	0.21845	chr5	17485717	BASP1
cg02788177	0.234504	0.361125	0.126622	0.00730631	0.262778	chr16	67068570	CBFB
cg02788266	0.497993	0.211276	-0.286717	5.7233e-06	0.0136975	chr5	50694104	ISL1
cg02789354	0.62923	0.756745	0.127514	0.000467784	0.0808683	chr1	25357289	RUNX3
cg02790305	0.587619	0.385899	-0.20172	0.000484167	0.08225	chr4	186732932	SORBS2
cg02792069	0.591178	0.473686	-0.117492	0.00908859	0.286277	chr5	13945089	DNAH5
cg02794697	0.756828	0.650557	-0.106271	0.00272322	0.174903	chr14	90578571	KCNK13
cg02797896	0.471326	0.586704	0.115378	0.00847783	0.278382	chr1	84878060	DNASE2B
cg02798280	0.402859	0.194474	-0.208385	1.47335e-05	0.0189886	chr19	39087135	MAP4K1
cg02800810	0.302426	0.183585	-0.118841	0.0023825	0.165062	chr21	28340139	ADAMTS5
cg02803819	0.442109	0.108462	-0.333647	1.90435e-06	0.0107586	chr7	27141067	HOXA2
cg02805814	0.591392	0.458224	-0.133168	0.00345407	0.193763	chr19	53088482	ZNF701
cg02806738	0.810662	0.691385	-0.119277	0.00262162	0.17236	chr13	47014093	LRCH1
cg02810898	0.716863	0.55945	-0.157413	0.000147466	0.0491902	chr17	43881561	CRHR1
cg02812989	0.370667	0.500913	0.130246	0.00700997	0.258503	chr1	153330350	S100A9
cg02814761	0.315324	0.169836	-0.145488	6.41825e-06	0.0144118	chr17	62729062	SMURF2
cg02815729	0.626807	0.72917	0.102364	0.00831527	0.276393	chr2	192071523	MYO1B
cg02821166	0.346051	0.453359	0.107308	0.00499536	0.226209	chr13	60053368	DIAPH3
cg02823370	0.409807	0.239437	-0.170369	0.000272049	0.063582	chr1	1200452	UBE2J2
cg02824386	0.11299	0.441935	0.328945	3.64459e-05	0.028063	chr12	114882603	TBX5
cg02827739	0.741732	0.84424	0.102508	2.4934e-05	0.024091	chr5	33675664	ADAMTS12
cg02831419	0.180278	0.0745092	-0.105769	0.00385839	0.203654	chr2	223916622	KCNE4
cg02831700	0.56801	0.429808	-0.138202	0.0011386	0.119771	chr2	155946987	KCNJ3
cg02834858	0.550042	0.311738	-0.238304	0.000128191	0.0467122	chr22	49747880	BRD1
cg02836017	0.58716	0.700691	0.11353	0.00249523	0.168448	chr19	7910696	EVI5L
cg02837825	0.637604	0.426154	-0.211449	1.24459e-05	0.0176765	chr6	9607150	OFCC1
cg02841571	0.853306	0.753141	-0.100165	0.00773173	0.268561	chr6	169977833	WDR27
cg02842293	0.796628	0.646297	-0.150331	0.000202945	0.0560624	chr7	91272939	MTERF
cg02844852	0.381228	0.269849	-0.111379	0.00086039	0.106271	chr16	84840283	CRISPLD2
cg02845661	0.656787	0.485036	-0.171751	0.000696265	0.0970533	chr3	192617487	MB21D2
cg02846841	0.229249	0.440036	0.210787	0.000616207	0.0917249	chr6	28945341	ZNF311
cg02848750	0.56633	0.67174	0.10541	0.000105793	0.0430821	chr16	89668406	DPEP1
cg02855658	0.742256	0.595161	-0.147095	0.00190058	0.149522	chr15	86623982	AGBL1
cg02855850	0.514838	0.63525	0.120412	0.00674963	0.254495	chr1	152882420	IVL
cg02856894	0.263937	0.370552	0.106615	0.00286437	0.179125	chr13	110147358	IRS2
cg02862505	0.312591	0.684125	0.371534	4.96553e-09	0.00199582	chr12	114939167	TBX5
cg02863179	0.472126	0.654661	0.182535	0.00117089	0.12119	chr10	63779053	ARID5B
cg02867670	0.618104	0.767409	0.149306	0.000833941	0.104862	chr10	101127092	CNNM1
cg02868479	0.299732	0.193688	-0.106044	0.00308579	0.184622	chr17	54831	DOC2B
cg02876258	0.334395	0.48712	0.152725	0.00101247	0.114103	chr4	81185723	FGF5
cg02877240	0.330108	0.200474	-0.129634	0.000262415	0.0626291	chr7	112089798	IFRD1
cg02878355	0.704795	0.816909	0.112115	0.000408173	0.0759896	chr4	77138258	SCARB2
cg02878510	0.449747	0.567921	0.118174	0.00165162	0.14072	chr1	210373737	SERTAD4
cg02878537	0.671335	0.793348	0.122013	0.00051403	0.0848662	chr5	80173771	RASGRF2
cg02879029	0.52888	0.355295	-0.173585	4.9348e-05	0.0318118	chr8	10829962	PINX1
cg02882134	0.649086	0.759659	0.110572	0.00254697	0.170237	chr17	46942411	ATP5G1
cg02883474	0.401804	0.269514	-0.13229	0.00010131	0.0423287	chr1	156072803	LMNA
cg02883783	0.762736	0.644033	-0.118704	0.00052314	0.0855967	chr2	586210	TMEM18
cg02885259	0.428001	0.53903	0.111029	0.000692852	0.0968249	chr3	160396112	ARL14
cg02886033	0.135619	0.446526	0.310907	0.000196233	0.0552719	chr7	27208114	HOXA9
cg02887985	0.483346	0.595985	0.112639	0.00300343	0.182699	chr7	34801682	NPSR1
cg02888810	0.72413	0.57957	-0.144561	0.00079495	0.102971	chr3	44957555	TGM4
cg02891218	0.406855	0.249046	-0.157809	0.00299014	0.182398	chr7	99612634	ZKSCAN1
cg02897989	0.0921712	0.484995	0.392824	0.000112005	0.0439852	chr1	170637723	PRRX1
cg02901871	0.393955	0.275722	-0.118233	0.000627017	0.0924838	chr13	107519802	ARGLU1
cg02902955	0.456731	0.328979	-0.127752	0.00271261	0.174635	chr11	59952106	MS4A6A
cg02904522	0.543847	0.34853	-0.195316	0.00669457	0.253576	chr20	22902372	SSTR4
cg02904918	0.726404	0.617846	-0.108558	0.0051606	0.229082	chr19	45033943	ZNF180
cg02905426	0.499617	0.373131	-0.126486	0.000944088	0.110466	chr1	28051771	FAM76A
cg02907049	0.274396	0.15623	-0.118167	0.000264736	0.0627939	chr4	8073801	ABLIM2
cg02908509	0.57852	0.469176	-0.109344	0.00846156	0.278217	chr2	143514089	KYNU
cg02909158	0.342684	0.462186	0.119502	6.41547e-05	0.0348866	chr13	100616256	ZIC5
cg02909765	0.492854	0.602736	0.109882	0.00177668	0.145394	chr1	115641325	TSPAN2
cg02911909	0.203389	0.330045	0.126656	0.000519944	0.0853169	chr5	14992937	ANKH
cg02914097	0.319794	0.183244	-0.13655	0.0035015	0.194914	chr3	31118948	GADL1
cg02916332	0.442478	0.203507	-0.238971	3.54508e-05	0.027682	chr7	27183591	HOXA5
cg02923815	0.823365	0.575962	-0.247403	0.000491772	0.0828938	chr8	128232015	POU5F1B
cg02924309	0.36059	0.181585	-0.179005	0.00619977	0.246398	chr12	57869149	ARHGAP9
cg02924860	0.599137	0.457335	-0.141802	0.00432925	0.213533	chr6	127891959	C6orf58
cg02925402	0.169887	0.309213	0.139326	0.00119266	0.122227	chr6	162540635	PACRG
cg02927679	0.231699	0.119989	-0.11171	0.0012715	0.125332	chr10	112260509	DUSP5
cg02930888	0.313676	0.510527	0.19685	0.000235022	0.0599959	chr10	112402954	RBM20
cg02931225	0.62431	0.391688	-0.232622	1.66374e-05	0.0200967	chr4	96446177	UNC5C
cg02931729	0.601756	0.382582	-0.219174	0.000346121	0.0706007	chr11	129183228	BARX2
cg02932854	0.450618	0.29029	-0.160328	0.00306439	0.184081	chr7	75444115	CCL24
cg02934082	0.425892	0.313284	-0.112608	0.00281529	0.177626	chr3	122705793	SEMA5B
cg02934718	0.506273	0.626983	0.12071	0.00273632	0.175154	chr17	59521299	TBX4
cg02945422	0.490198	0.624628	0.13443	0.000703903	0.0974757	chr21	31992867	KRTAP20-4
cg02947374	0.645084	0.747766	0.102682	0.00142543	0.132118	chr16	88267466	ZNF469
cg02948884	0.0780073	0.203508	0.125501	2.13887e-06	0.0112378	chr5	134369017	PITX1
cg02950163	0.806849	0.692379	-0.11447	0.000446066	0.079052	chr22	24063049	RGL4
cg02951357	0.399085	0.258614	-0.140471	5.6058e-06	0.0136975	chr1	59280619	JUN
cg02954563	0.418627	0.293488	-0.125139	0.000333388	0.0691861	chr14	101213547	DLK1
cg02961397	0.654292	0.414866	-0.239426	0.00016105	0.0510924	chr2	209267610	PTH2R
cg02963248	0.72967	0.85746	0.127791	5.8171e-05	0.0336175	chr2	66809780	MEIS1
cg02964087	0.378505	0.604304	0.225799	0.000246572	0.0613132	chr16	51910167	TOX3
cg02965295	0.367538	0.165598	-0.20194	6.1804e-06	0.0141545	chr2	197944718	PGAP1
cg02969929	0.490342	0.633902	0.14356	0.000206738	0.0563927	chr18	57588692	PMAIP1
cg02970086	0.603309	0.755511	0.152202	0.00364349	0.198435	chr20	35272793	SLA2
cg02970423	0.729615	0.604679	-0.124936	0.000102154	0.0425486	chr20	8608498	PLCB1
cg02978058	0.709661	0.565478	-0.144183	0.00365309	0.198665	chr14	75377391	RPS6KL1
cg02979457	0.539495	0.124424	-0.415071	2.01108e-06	0.010997	chr7	27142547	HOXA2
cg02983903	0.237315	0.539068	0.301753	0.000556122	0.0877256	chr11	4415387	TRIM21
cg02989859	0.710167	0.602459	-0.107708	0.000846816	0.105638	chr8	50143496	C8orf22
cg02993156	0.693868	0.546393	-0.147475	0.00044627	0.079052	chr10	11046269	CELF2
cg02998028	0.62734	0.492096	-0.135243	0.00881211	0.282691	chr2	135621153	ACMSD
cg03002267	0.570366	0.465831	-0.104535	0.000529245	0.085929	chr13	21923001	ZDHHC20
cg03011348	0.590117	0.441512	-0.148604	0.000875991	0.107062	chr7	23710142	STK31
cg03012726	0.262911	0.136771	-0.12614	0.000254454	0.0618837	chr7	113722758	PPP1R3A
cg03013609	0.498029	0.142297	-0.355733	0.00478798	0.222536	chr1	236702902	LGALS8
cg03014427	0.394999	0.509756	0.114757	0.00386542	0.203824	chr14	45552678	PRPF39
cg03014934	0.519691	0.304381	-0.21531	0.00100378	0.113617	chr13	36050901	MAB21L1
cg03015003	0.569422	0.718057	0.148636	0.00186681	0.148571	chr1	200067785	NR5A2
cg03015942	0.260134	0.132335	-0.127799	1.78774e-05	0.0206889	chr8	49229380	UBE2V2
cg03017623	0.689811	0.58952	-0.100291	0.00611721	0.244917	chr14	40425562	FBXO33
cg03022094	0.376769	0.265902	-0.110868	0.00737753	0.263757	chr6	11242059	NEDD9
cg03024055	0.541457	0.666557	0.1251	8.48456e-05	0.0392659	chr4	107338274	TBCK
cg03024720	0.463674	0.570434	0.10676	0.0086349	0.280478	chr8	9765601	MSRA
cg03025473	0.474322	0.308029	-0.166293	0.00791393	0.270956	chr2	205415509	PARD3B
cg03028337	0.549274	0.435425	-0.113849	0.00727669	0.262404	chr2	56410087	EFEMP1
cg03037039	0.575063	0.361434	-0.213629	0.000736357	0.099318	chr4	16787920	LDB2
cg03037150	0.270044	0.155174	-0.114871	0.00506391	0.227232	chr12	54402717	HOXC8
cg03038615	0.777893	0.654836	-0.123057	0.00792749	0.271131	chr12	96011071	USP44
cg03039701	0.501486	0.362577	-0.138909	0.00209952	0.15594	chr6	134375186	SLC2A12
cg03041029	0.444752	0.291994	-0.152758	0.000179822	0.053203	chr2	240405158	HDAC4
cg03043665	0.808335	0.678567	-0.129768	0.000476548	0.0815764	chr1	3615762	TP73
cg03045139	0.47895	0.278242	-0.200708	0.000377548	0.073451	chr5	77826274	LHFPL2
cg03049893	0.698417	0.539666	-0.15875	0.00879983	0.282572	chr12	128602377	TMEM132C
cg03050140	0.251979	0.39278	0.140801	0.00569926	0.23837	chr4	147878597	POU4F2
cg03051727	0.280795	0.168391	-0.112404	0.000133982	0.0473426	chr9	38727503	IGFBPL1
cg03052071	0.39884	0.549219	0.15038	0.00503543	0.226795	chr10	134765099	TTC40
cg03054248	0.570734	0.710575	0.139842	0.00875768	0.281935	chr1	97162217	PTBP2
cg03054309	0.403574	0.565354	0.161781	0.00199765	0.152619	chr16	83583945	HSBP1
cg03056041	0.343304	0.241995	-0.101309	0.00907688	0.286088	chr6	15691981	DTNBP1
cg03062717	0.588997	0.695384	0.106387	0.00376881	0.201251	chr19	35940483	FFAR2
cg03063274	0.2335	0.10669	-0.12681	0.000684205	0.0963075	chr14	69002262	ZFP36L1
cg03071876	0.632174	0.769687	0.137513	0.00178015	0.145517	chr17	45929434	SP6
cg03072692	0.493599	0.776361	0.282763	0.00023197	0.0596525	chr2	3128984	TRAPPC12
cg03072934	0.754694	0.60353	-0.151165	0.000317872	0.0679958	chr13	34542947	RFC3
cg03074223	0.556393	0.670388	0.113994	0.00793062	0.271192	chr12	6741660	LPAR5
cg03078269	0.702438	0.388865	-0.313572	2.56534e-05	0.0243239	chr12	54354974	HOXC12
cg03078363	0.827646	0.724976	-0.102669	0.000178379	0.0530473	chr12	54408664	HOXC8
cg03081549	0.510093	0.381582	-0.128512	0.000262041	0.0626291	chr3	19293021	KCNH8
cg03081597	0.393207	0.265431	-0.127776	0.00303587	0.18334	chr11	46615847	AMBRA1
cg03082589	0.356738	0.210385	-0.146353	0.000957175	0.111104	chr16	27829751	GSG1L
cg03086235	0.350809	0.486627	0.135818	0.000418569	0.0769264	chr8	10586796	SOX7
cg03089177	0.638048	0.499997	-0.138051	0.00103155	0.11513	chr17	28177374	SSH2
cg03092307	0.553773	0.435516	-0.118257	0.00346371	0.194033	chr4	3673869	ADRA2C
cg03093801	0.262029	0.362218	0.100189	0.00175358	0.144465	chr1	90123717	LRRC8C
cg03102442	0.609517	0.425095	-0.184421	6.38632e-06	0.0144118	chr8	125738432	MTSS1
cg03102881	0.596695	0.426565	-0.17013	2.77892e-06	0.0116464	chr16	81130802	GCSH
cg03104083	0.396519	0.76215	0.365631	9.68642e-08	0.00370791	chr12	114887847	TBX5
cg03104983	0.425564	0.533575	0.108011	0.00385841	0.203654	chr10	85407029	GHITM
cg03107393	0.309374	0.434897	0.125523	0.00921911	0.287793	chr17	46692553	HOXB8
cg03116016	0.310568	0.17824	-0.132328	0.000178262	0.0530473	chr16	15583606	C16orf45
cg03122917	0.403026	0.538427	0.135401	0.0049899	0.226158	chr3	130073646	COL6A5
cg03126236	0.448295	0.609308	0.161013	0.00827247	0.27607	chr14	22184884	OR4E2
cg03126377	0.445342	0.334974	-0.110368	0.000136575	0.0476791	chr18	44181722	LOXHD1
cg03129014	0.498692	0.619499	0.120806	0.00136043	0.128937	chr13	20736156	GJA3
cg03129884	0.17663	0.280519	0.103889	0.00150632	0.135263	chr2	95692727	MAL
cg03131729	0.45822	0.269118	-0.189102	0.000150551	0.0495841	chr11	129183282	BARX2
cg03132134	0.68621	0.790388	0.104179	0.000642615	0.0936001	chr8	131577301	ASAP1
cg03132518	0.67967	0.433468	-0.246203	3.32284e-05	0.0268186	chr4	65275045	TECRL
cg03134000	0.632707	0.410726	-0.221981	0.00119472	0.122328	chr11	128579477	FLI1
cg03138719	0.555907	0.657065	0.101159	0.00932265	0.289115	chr7	601417	PDGFA
cg03142256	0.354653	0.549445	0.194792	6.64952e-05	0.0353295	chr3	75958299	ROBO2
cg03146625	0.847772	0.427108	-0.420664	1.78792e-05	0.0206889	chr12	54448729	HOXC4
cg03149770	0.713954	0.815632	0.101678	0.00345442	0.193769	chr19	12865711	BEST2
cg03151275	0.200929	0.0997952	-0.101134	0.00823606	0.275548	chr1	212643622	NENF
cg03152480	0.688894	0.585665	-0.10323	0.00250757	0.16881	chr13	79390810	RNF219
cg03156436	0.361889	0.24293	-0.118959	0.000149179	0.0494474	chr17	6227474	AIPL1
cg03162994	0.694121	0.516286	-0.177835	0.000612024	0.0915943	chr18	23713729	PSMA8
cg03168947	0.254023	0.148913	-0.10511	5.75745e-05	0.0336175	chr3	42201649	TRAK1
cg03170721	0.545131	0.347145	-0.197986	0.00022824	0.0592048	chr3	37366489	C3orf35
cg03176205	0.334563	0.203739	-0.130824	0.000205426	0.0562068	chr18	73946714	ZNF516
cg03177138	0.546814	0.364622	-0.182192	0.00695351	0.25746	chr4	57932062	IGFBP7
cg03178174	0.796965	0.676674	-0.120291	0.00162475	0.13979	chr5	109012690	MAN2A1
cg03185898	0.765104	0.662003	-0.1031	0.000508743	0.0844965	chr11	84567297	DLG2
cg03190379	0.657006	0.518433	-0.138574	0.00523446	0.230414	chr12	49690636	PRPH
cg03194442	0.52093	0.280054	-0.240876	0.00040984	0.0761432	chr10	134945099	KNDC1
cg03199330	0.494887	0.628659	0.133772	0.00366722	0.198936	chr15	101655797	CHSY1
cg03199651	0.163303	0.307604	0.144301	0.00032775	0.0687727	chr4	4862770	MSX1
cg03202693	0.546702	0.653589	0.106887	0.00214108	0.157295	chr13	113637903	MCF2L
cg03204322	0.622391	0.757152	0.134762	0.00137974	0.129958	chr1	84767878	DNASE2B
cg03205252	0.210683	0.341747	0.131064	0.000691251	0.0967095	chr16	51187536	SALL1
cg03206561	0.627098	0.735802	0.108704	0.000530184	0.085929	chr3	33534974	UBP1
cg03207666	0.73306	0.605195	-0.127865	0.00265615	0.173481	chr7	27183950	HOXA5
cg03210400	0.701373	0.821418	0.120045	0.000842277	0.105317	chr15	96582394	NR2F2
cg03217995	0.191644	0.41179	0.220146	0.00336532	0.191542	chr7	27203430	HOXA9
cg03218584	0.74318	0.624224	-0.118956	0.000468767	0.0809337	chr2	239511283	ASB1
cg03223347	0.412012	0.55879	0.146777	0.00311753	0.18557	chr20	60145866	CDH4
cg03223734	0.255995	0.13614	-0.119855	0.00159507	0.138649	chr20	20180211	CRNKL1
cg03224627	0.511667	0.384825	-0.126841	0.00462571	0.219301	chr1	177896505	SEC16B
cg03226187	0.702021	0.558486	-0.143535	0.000890672	0.10757	chr2	13107355	TRIB2
cg03228516	0.372695	0.251431	-0.121263	0.00153628	0.135998	chr22	38710725	CSNK1E
cg03228966	0.282927	0.387454	0.104527	0.00877913	0.282314	chr20	43859414	SEMG2
cg03229590	0.596238	0.373055	-0.223184	0.000426604	0.0774992	chr7	71868494	CALN1
cg03229769	0.541141	0.713319	0.172177	0.00151731	0.13554	chr18	28976757	DSG4
cg03230607	0.695324	0.584004	-0.11132	0.00709882	0.259974	chr4	83666555	SCD5
cg03232695	0.317732	0.563376	0.245644	0.0011951	0.122334	chr5	61507325	KIF2A
cg03233728	0.600261	0.713213	0.112952	0.00315305	0.186343	chr1	151262748	ZNF687
cg03234777	0.545771	0.649018	0.103247	0.000278646	0.0641682	chr11	118095544	AMICA1
cg03237868	0.837524	0.733893	-0.103631	0.00477675	0.222254	chr4	52919914	SPATA18
cg03239552	0.618739	0.345288	-0.273451	9.78158e-05	0.0417141	chr12	54339653	HOXC13
cg03241360	0.324322	0.207646	-0.116676	0.00221972	0.159622	chr11	130652957	C11orf44
cg03243893	0.536983	0.414056	-0.122928	0.00407535	0.208756	chr8	2005683	MYOM2
cg03244560	0.158757	0.368827	0.21007	4.51968e-05	0.0304061	chr8	25909171	EBF2
cg03245139	0.408566	0.242032	-0.166535	0.00132433	0.127694	chr7	93686265	BET1
cg03248088	0.665949	0.493493	-0.172456	1.27459e-05	0.0178192	chr1	187763868	PLA2G4A
cg03249011	0.264793	0.148813	-0.115981	2.46212e-05	0.0240369	chr11	65195995	FRMD8
cg03252055	0.535745	0.413521	-0.122224	0.000285546	0.0647614	chr8	125577020	NDUFB9
cg03254752	0.652335	0.457476	-0.194859	0.00081517	0.10385	chr17	33471979	NLE1
cg03255182	0.808278	0.467842	-0.340436	0.00013592	0.047645	chr12	54423566	HOXC6
cg03256335	0.598377	0.7337	0.135323	0.0033921	0.192155	chr5	57159829	ACTBL2
cg03256631	0.603662	0.481379	-0.122283	0.00363295	0.198169	chr3	98445144	ST3GAL6
cg03257308	0.700854	0.849698	0.148844	0.000455735	0.0798286	chr13	30722898	KATNAL1
cg03257743	0.536804	0.356975	-0.179829	0.00114128	0.11985	chr2	11123616	KCNF1
cg03258410	0.657755	0.765271	0.107515	0.000365001	0.0723405	chr7	155135539	INSIG1
cg03258577	0.620177	0.730083	0.109905	0.000908768	0.108645	chr16	88073023	BANP
cg03260621	0.568125	0.679425	0.111299	0.00621109	0.246452	chr7	18330092	HDAC9
cg03261483	0.645813	0.507477	-0.138337	0.0030192	0.182995	chr15	79350352	RASGRF1
cg03261783	0.468891	0.594067	0.125175	0.00819768	0.27503	chr13	100497453	ZIC5
cg03266453	0.357342	0.46792	0.110578	0.00758872	0.266783	chr2	119606055	EN1
cg03267697	0.460527	0.581955	0.121428	0.00432737	0.213505	chr2	220362212	GMPPA
cg03268619	0.674968	0.569073	-0.105894	0.00724496	0.262056	chr9	126182386	CRB2
cg03271761	0.584618	0.390558	-0.19406	0.00116861	0.121074	chr4	21699209	KCNIP4
cg03272170	0.274125	0.159123	-0.115002	0.00604923	0.24376	chr13	45458708	NUFIP1
cg03274378	0.345299	0.220368	-0.124931	0.00701054	0.258512	chr5	112020721	APC
cg03275049	0.337609	0.234341	-0.103268	0.0094482	0.290387	chr11	128287696	ETS1
cg03276982	0.248147	0.124408	-0.123738	0.000180575	0.0532713	chr8	119024055	EXT1
cg03279522	0.523653	0.673336	0.149683	0.000807387	0.103415	chr2	236773146	GBX2
cg03283694	0.265044	0.370656	0.105612	0.004846	0.223457	chr19	50464713	SIGLEC11
cg03285039	0.479886	0.355031	-0.124856	0.00713528	0.260317	chr2	216221710	ATIC
cg03285495	0.540183	0.384819	-0.155364	0.000324929	0.0684489	chr10	54762922	MBL2
cg03285617	0.576108	0.68503	0.108922	0.000296626	0.0658516	chr6	86179345	NT5E
cg03289264	0.375738	0.511324	0.135586	0.0070273	0.258798	chr2	12424709	TRIB2
cg03290281	0.616386	0.446485	-0.169902	0.00141117	0.131364	chr6	2632607	MYLK4
cg03290908	0.437065	0.662891	0.225826	4.38573e-06	0.0125685	chr15	92076054	SLCO3A1
cg03292809	0.737226	0.621822	-0.115404	0.00430674	0.213115	chr12	16590439	MGST1
cg03294225	0.577908	0.695309	0.117402	3.58372e-05	0.0278591	chr2	238801768	RAMP1
cg03299329	0.626378	0.387672	-0.238706	3.66398e-05	0.0281853	chr6	116850057	FAM26D
cg03301339	0.353363	0.459195	0.105832	0.00573669	0.238999	chr9	25780037	CAAP1
cg03306079	0.638328	0.510726	-0.127601	0.000523865	0.0856033	chr10	14373167	FRMD4A
cg03308399	0.524435	0.271895	-0.25254	5.40864e-06	0.0135447	chr7	27146237	HOXA2
cg03311684	0.737377	0.532598	-0.204779	0.00252778	0.169687	chr10	119293360	EMX2
cg03314013	0.325657	0.519923	0.194266	0.000679535	0.0960707	chr15	60394017	FOXB1
cg03314029	0.616287	0.719213	0.102926	0.00340525	0.192567	chr16	88496788	ZNF469
cg03315691	0.572281	0.809038	0.236757	0.000128243	0.0467122	chr1	170038582	KIFAP3
cg03315957	0.357701	0.496121	0.13842	0.000292964	0.0654726	chr7	36634557	AOAH
cg03318900	0.592587	0.467689	-0.124898	0.000564583	0.0882453	chr18	59659557	RNF152
cg03319082	0.470839	0.600698	0.129859	0.000261068	0.0625687	chr16	1295309	TPSAB1
cg03321133	0.416903	0.595699	0.178795	2.44446e-05	0.0240369	chr2	176993115	HOXD8
cg03322262	0.726722	0.603518	-0.123205	0.00154939	0.136569	chr12	90144896	ATP2B1
cg03327297	0.781833	0.65087	-0.130963	0.000351221	0.0710712	chr10	89837801	KLLN
cg03327829	0.328637	0.496615	0.167978	0.0058754	0.2412	chr16	1133074	SSTR5
cg03330490	0.49224	0.699364	0.207124	4.36921e-05	0.0300966	chr10	94452236	HHEX
cg03331474	0.739517	0.595318	-0.144199	0.00447998	0.216373	chr7	27163331	HOXA3
cg03333718	0.654014	0.534511	-0.119502	0.002479	0.167927	chr12	58334492	XRCC6BP1
cg03334071	0.488779	0.379083	-0.109696	0.00560195	0.236739	chr17	8860431	PIK3R5
cg03339668	0.373371	0.16808	-0.205292	0.00890298	0.283736	chr12	120241957	CIT
cg03343363	0.275113	0.381244	0.106131	0.00276216	0.175805	chr10	31053061	LYZL2
cg03344309	0.609325	0.479945	-0.12938	0.0026714	0.173841	chr16	84281611	KCNG4
cg03344526	0.520442	0.667078	0.146636	7.81925e-05	0.0378882	chr6	51693463	PKHD1
cg03347590	0.57387	0.26252	-0.31135	0.000441916	0.0786711	chr5	134366162	PITX1
cg03348100	0.661847	0.505534	-0.156313	0.00390899	0.204827	chr3	11890686	TAMM41
cg03350316	0.404925	0.210942	-0.193984	0.000146212	0.0490968	chr9	131674858	PHYHD1
cg03350828	0.304096	0.539767	0.23567	9.06333e-06	0.0158709	chr2	66804865	MEIS1
cg03352158	0.736878	0.564634	-0.172244	6.62159e-05	0.0352743	chr4	99701446	TSPAN5
cg03355547	0.314773	0.17097	-0.143802	6.63345e-05	0.0353141	chr2	122701993	TSN
cg03356172	0.520543	0.200764	-0.319778	8.13736e-06	0.0156896	chr13	36049380	MAB21L1
cg03363712	0.211508	0.346791	0.135283	0.00305209	0.183685	chr17	36176727	HNF1B
cg03363743	0.237744	0.360831	0.123087	0.00303005	0.183278	chr17	28562474	SLC6A4
cg03377767	0.472484	0.592559	0.120075	0.00448581	0.216457	chr2	17997138	MSGN1
cg03379271	0.428614	0.293219	-0.135395	0.00063505	0.0929984	chr16	89133181	ACSF3
cg03386144	0.513165	0.257836	-0.255329	5.76217e-05	0.0336175	chr17	46659751	HOXB4
cg03387346	0.59961	0.725915	0.126305	0.00696417	0.25757	chr5	54526536	CCNO
cg03388984	0.426275	0.54535	0.119075	0.0016821	0.141644	chr4	152842957	PET112
cg03389133	0.27345	0.142348	-0.131102	0.00357396	0.196694	chr22	37608611	SSTR3
cg03394909	0.553093	0.681998	0.128905	9.69354e-05	0.0416035	chr2	220305921	SPEG
cg03396840	0.517193	0.369732	-0.147462	0.00228023	0.16157	chr5	160200042	ATP10B
cg03396939	0.268396	0.449716	0.18132	0.000238775	0.0603597	chr17	19899956	AKAP10
cg03397481	0.714678	0.546677	-0.168001	0.000959935	0.111335	chr3	188759258	TPRG1
cg03400695	0.708286	0.535633	-0.172653	0.00628765	0.247346	chr8	142162582	DENND3
cg03400849	0.267939	0.37862	0.110681	0.00228372	0.161674	chr11	31149006	DCDC1
cg03401118	0.404288	0.279301	-0.124986	0.00088471	0.107372	chr14	98047736	VRK1
cg03401434	0.633714	0.740096	0.106382	0.00358945	0.197188	chr4	17470089	QDPR
cg03408904	0.608213	0.490479	-0.117733	0.00573867	0.239048	chr22	17956462	CECR2
cg03409832	0.640035	0.537153	-0.102881	0.00108086	0.116924	chr9	74560136	ABHD17B
cg03412618	0.255421	0.126528	-0.128893	0.00967998	0.293045	chr22	46481099	PPARA
cg03417676	0.619678	0.49569	-0.123988	1.5311e-05	0.0192813	chr1	158326737	CD1E
cg03423235	0.642592	0.501278	-0.141314	0.00196671	0.151599	chr18	61536682	SERPINB2
cg03427637	0.309635	0.168556	-0.141079	0.00564902	0.237512	chr2	223731239	ACSL3
cg03431810	0.438651	0.215732	-0.222918	5.92743e-06	0.0137316	chr17	71903788	SDK2
cg03432948	0.78889	0.6702	-0.118691	0.00632662	0.247866	chr13	53712982	OLFM4
cg03434886	0.664279	0.455681	-0.208598	0.00114493	0.12004	chr20	48555361	RNF114
cg03443309	0.537766	0.387894	-0.149872	0.000336469	0.0695851	chr1	1946811	GABRD
cg03450487	0.397331	0.504116	0.106785	0.00927581	0.288421	chr8	58660712	FAM110B
cg03451833	0.695241	0.445063	-0.250179	0.000965794	0.11158	chr5	50265905	PARP8
cg03452367	0.425903	0.288631	-0.137272	0.000166228	0.0517728	chr8	57317886	PENK
cg03452690	0.662848	0.519701	-0.143147	7.31079e-06	0.015069	chr10	120218612	PRLHR
cg03455637	0.517243	0.62574	0.108498	0.00582847	0.240261	chr14	76568089	GPATCH2L
cg03460132	0.629276	0.423599	-0.205677	0.000156573	0.0505692	chr1	68198604	GADD45A
cg03461784	0.496789	0.377825	-0.118964	0.000249693	0.061581	chr14	98604556	BCL11B
cg03463818	0.559341	0.27149	-0.28785	5.42943e-05	0.0330398	chr8	94766468	TMEM67
cg03469682	0.38998	0.513719	0.123739	0.00412586	0.20998	chr3	100889156	IMPG2
cg03469869	0.432998	0.270153	-0.162845	0.00122941	0.123552	chr13	111000343	COL4A2
cg03477679	0.288442	0.397456	0.109014	0.00139976	0.130779	chr11	91960644	FAT3
cg03477789	0.362546	0.244126	-0.11842	0.00214	0.157295	chr1	118381646	GDAP2
cg03478122	0.174266	0.302023	0.127757	6.48908e-05	0.0350799	chr2	66809241	MEIS1
cg03483713	0.62374	0.267878	-0.355862	4.88825e-07	0.00731443	chr7	27162766	HOXA3
cg03484703	0.453068	0.305238	-0.14783	0.00774185	0.268686	chr2	138563241	HNMT
cg03487027	0.291684	0.0975064	-0.194178	0.00286257	0.179125	chr10	77159055	ZNF503
cg03490609	0.600192	0.498282	-0.10191	0.00728503	0.262539	chr4	40123292	N4BP2
cg03490971	0.329008	0.134281	-0.194726	0.000153469	0.0500889	chr3	118903728	UPK1B
cg03493774	0.193973	0.294573	0.1006	0.0062788	0.247285	chr14	92879474	SLC24A4
cg03500164	0.316778	0.207597	-0.10918	0.00859029	0.279975	chr17	58160046	HEATR6
cg03501666	0.458087	0.583173	0.125085	0.0038489	0.203455	chr12	99264415	APAF1
cg03508786	0.534848	0.702459	0.167611	0.000223597	0.058682	chr2	119590758	EN1
cg03515597	0.289978	0.182662	-0.107315	0.00122742	0.12349	chr21	29909872	N6AMT1
cg03515879	0.566823	0.690695	0.123872	1.26565e-05	0.0177833	chr14	52656358	PTGDR
cg03516358	0.649323	0.514355	-0.134968	0.00257603	0.171069	chr2	127733882	BIN1
cg03519011	0.374556	0.526791	0.152235	0.0012095	0.122903	chr6	12342070	EDN1
cg03521113	0.336112	0.497791	0.161679	0.00724809	0.262083	chr12	25204672	LRMP
cg03522150	0.792033	0.636278	-0.155756	0.000231894	0.0596525	chr11	46969673	C11orf49
cg03526325	0.494604	0.36205	-0.132554	0.00515385	0.228966	chr4	145370946	HHIP
cg03529629	0.736517	0.629807	-0.10671	0.000195153	0.0551347	chr5	156451503	HAVCR1
cg03530006	0.340503	0.23501	-0.105493	0.000578226	0.0891139	chr13	38920380	UFM1
cg03530168	0.258646	0.432081	0.173434	0.000177606	0.052957	chr8	24855226	NEFM
cg03531140	0.634147	0.773444	0.139298	0.00295433	0.181359	chr13	74644456	KLF12
cg03531754	0.493151	0.323075	-0.170076	7.6424e-06	0.0153204	chr8	124194312	FAM83A
cg03532904	0.150418	0.487019	0.336601	1.79144e-05	0.0206889	chr12	114877894	TBX5
cg03533085	0.33552	0.474705	0.139185	0.00249547	0.168448	chr4	5958766	CRMP1
cg03534655	0.303189	0.546228	0.243039	0.000385252	0.0742983	chr7	3082233	CARD11
cg03537687	0.557527	0.665128	0.107601	0.000605953	0.0912167	chr1	193643594	B3GALT2
cg03542938	0.612205	0.738533	0.126328	0.00649357	0.250443	chr20	62677009	ZNF512B
cg03545116	0.423416	0.532146	0.10873	0.00169294	0.142042	chr1	166243039	UCK2
cg03546838	0.530489	0.660866	0.130376	0.000754458	0.100442	chr4	66040871	EPHA5
cg03550233	0.656979	0.772967	0.115989	3.91384e-05	0.0289279	chr17	39685482	KRT19
cg03554051	0.483961	0.629173	0.145213	0.00385602	0.203607	chr2	7597165	RNF144A
cg03557417	0.658746	0.440166	-0.21858	0.00069417	0.0968621	chr14	79478040	NRXN3
cg03560040	0.523368	0.661499	0.138131	0.0012201	0.123247	chr10	99327849	ANKRD2
cg03562117	0.39693	0.264638	-0.132292	0.00153651	0.135998	chr8	85461487	RALYL
cg03563083	0.609262	0.375623	-0.233639	2.10517e-05	0.0223552	chr5	173874258	MSX2
cg03569640	0.663271	0.793863	0.130591	0.000189881	0.0545921	chr12	114840872	TBX5
cg03577328	0.443503	0.57645	0.132947	0.00375373	0.200967	chr1	6242545	CHD5
cg03577335	0.627295	0.485959	-0.141336	0.000723096	0.098722	chr12	40959312	CNTN1
cg03579589	0.360976	0.240646	-0.120329	0.0053056	0.231352	chr1	8735248	RERE
cg03580358	0.337951	0.210673	-0.127278	0.000244779	0.0611468	chr8	41981423	AP3M2
cg03580736	0.626547	0.734776	0.108228	0.00484977	0.223494	chr5	27987057	CDH9
cg03581638	0.706181	0.563888	-0.142293	0.000716528	0.0984776	chr12	4488997	FGF23
cg03585096	0.703934	0.576598	-0.127336	0.00367523	0.199135	chr13	20287930	PSPC1
cg03588998	0.721186	0.857163	0.135977	0.00209433	0.155768	chr3	55517101	WNT5A
cg03589715	0.703667	0.573872	-0.129795	0.00318626	0.187068	chr14	70690349	SLC8A3
cg03590420	0.664845	0.537064	-0.127781	0.00551019	0.235071	chr11	132662963	OPCML
cg03592903	0.598226	0.744987	0.146761	0.00195371	0.151217	chr5	33737936	ADAMTS12
cg03593262	0.353179	0.482041	0.128863	0.00260904	0.172081	chr5	57487127	PLK2
cg03599978	0.287625	0.173847	-0.113778	0.000188335	0.0544201	chr1	219834537	SLC30A10
cg03602212	0.474354	0.644429	0.170076	0.00132713	0.127765	chr8	25678826	EBF2
cg03610188	0.778317	0.571293	-0.207024	0.00111347	0.118566	chr17	5006078	USP6
cg03616722	0.619397	0.748376	0.12898	0.00105776	0.116193	chr13	112602415	SOX1
cg03617435	0.560886	0.719729	0.158843	0.00116862	0.121074	chr16	84980648	ZDHHC7
cg03621129	0.500654	0.383064	-0.11759	0.00184439	0.147733	chr6	12314477	EDN1
cg03622156	0.599545	0.763874	0.164329	0.00134226	0.128315	chr6	70893908	COL9A1
cg03626346	0.283429	0.159479	-0.123951	0.000158403	0.0509544	chr3	27368232	NEK10
cg03627489	0.313616	0.431819	0.118203	0.00359947	0.197348	chr16	51341199	SALL1
cg03629872	0.727052	0.582646	-0.144406	0.000552792	0.087437	chr7	122849941	SLC13A1
cg03630821	0.409502	0.227668	-0.181834	0.000696781	0.0970916	chr19	58861702	A1BG
cg03634657	0.564964	0.300283	-0.26468	6.33803e-06	0.0143925	chr14	32699415	AKAP6
cg03637696	0.357926	0.482216	0.12429	0.000984266	0.112569	chr12	30354663	TMTC1
cg03650946	0.379975	0.152263	-0.227712	3.92505e-06	0.0124312	chr7	27154562	HOXA3
cg03652190	0.17886	0.281711	0.102851	0.00172579	0.143303	chr7	74070490	GTF2I
cg03652336	0.706005	0.525742	-0.180263	0.000514688	0.0849399	chr4	141017399	MAML3
cg03652676	0.317809	0.453785	0.135977	0.00154686	0.136478	chr3	62361923	FEZF2
cg03653518	0.407594	0.554518	0.146924	5.81439e-05	0.0336175	chr10	134692406	TTC40
cg03653962	0.696401	0.591706	-0.104695	0.00137791	0.12984	chr5	2702338	IRX2
cg03654299	0.239834	0.533872	0.294037	0.000152454	0.0499606	chr12	54389264	HOXC9
cg03655142	0.414323	0.539513	0.12519	0.00982583	0.294778	chr1	153950843	JTB
cg03655174	0.37888	0.558018	0.179139	7.27911e-05	0.036713	chr8	30505290	SMIM18
cg03658235	0.329225	0.485106	0.155881	0.000935767	0.110169	chr6	26691665	ZNF322
cg03658790	0.602213	0.706559	0.104346	0.000273165	0.063701	chr6	151609952	AKAP12
cg03661461	0.440431	0.340256	-0.100175	0.00241391	0.16595	chr5	38832070	OSMR
cg03665255	0.204959	0.568572	0.363613	0.000168931	0.0519065	chr6	26687912	ZNF322
cg03668323	0.538154	0.67214	0.133986	0.00186872	0.148571	chr10	116256984	AFAP1L2
cg03669367	0.558105	0.423039	-0.135066	0.00789489	0.270802	chr7	1031588	CYP2W1
cg03669394	0.427033	0.593477	0.166444	0.00498648	0.22608	chr16	75685254	TERF2IP
cg03674308	0.391127	0.265936	-0.125191	0.00128052	0.125593	chr20	1973563	PDYN
cg03675047	0.461399	0.595833	0.134434	0.000587487	0.0898521	chr2	119566221	EN1
cg03678360	0.42507	0.2702	-0.15487	0.00487295	0.22411	chr7	28530438	CREB5
cg03681383	0.154708	0.256611	0.101902	0.00586356	0.240929	chr12	25801522	IFLTD1
cg03681926	0.402386	0.285192	-0.117195	0.00248259	0.168055	chr1	84326185	TTLL7
cg03683132	0.732307	0.604789	-0.127518	0.00305506	0.183768	chr12	72104067	TMEM19
cg03684394	0.706258	0.590294	-0.115964	0.00187751	0.148746	chr9	111922140	FRRS1L
cg03688699	0.275231	0.481716	0.206485	0.0055567	0.23603	chr11	62694712	CHRM1
cg03688909	0.479813	0.368365	-0.111447	0.000983898	0.112555	chr18	73838751	ZNF516
cg03689129	0.267748	0.419914	0.152166	0.00503572	0.226795	chr20	61053355	GATA5
cg03690741	0.498021	0.601845	0.103824	0.00334107	0.19101	chr1	38683059	POU3F1
cg03691722	0.311051	0.559523	0.248472	9.53228e-05	0.0413084	chr18	7011268	LAMA1
cg03694482	0.60086	0.457752	-0.143108	0.00100096	0.11341	chr20	6210640	FERMT1
cg03694587	0.530578	0.409362	-0.121216	0.00129242	0.126238	chr7	157320088	DNAJB6
cg03698145	0.234411	0.356749	0.122338	0.00117037	0.121178	chr15	98064729	ARRDC4
cg03702585	0.314056	0.179711	-0.134345	0.00108598	0.117085	chr12	107738396	BTBD11
cg03703498	0.436329	0.265709	-0.17062	0.00139032	0.130383	chr1	162954656	RGS4
cg03704073	0.713511	0.599955	-0.113556	0.00895261	0.284433	chr11	121960000	BLID
cg03706358	0.421809	0.314218	-0.107591	0.00104216	0.115558	chr15	93043867	ST8SIA2
cg03707308	0.539377	0.702639	0.163263	0.000756159	0.100538	chr6	6002766	NRN1
cg03707604	0.571536	0.695087	0.123552	0.0076364	0.267417	chr7	147419114	CUL1
cg03707967	0.222729	0.330258	0.10753	0.00519159	0.229624	chr6	118097745	NUS1
cg03717494	0.318842	0.186399	-0.132443	0.00397535	0.206438	chr3	156482715	TIPARP
cg03717836	0.48773	0.640305	0.152576	0.00167005	0.141272	chr15	96596177	NR2F2
cg03718050	0.490118	0.38455	-0.105568	0.00200194	0.152772	chr7	5183476	WIPI2
cg03718241	0.44848	0.664038	0.215558	0.00501782	0.226522	chr6	3623988	PXDC1
cg03719428	0.497902	0.376601	-0.121302	0.00549713	0.234725	chr12	54376094	HOXC10
cg03721622	0.241239	0.384469	0.143229	0.00816008	0.274453	chr8	78478065	PEX2
cg03721808	0.563605	0.458491	-0.105115	0.00184984	0.147973	chr2	4154664	DCDC2C
cg03726556	0.598199	0.782424	0.184225	0.000179482	0.0531796	chr2	119607379	EN1
cg03729042	0.53059	0.715347	0.184757	0.000912759	0.10888	chr1	183560923	NCF2
cg03730385	0.789111	0.636848	-0.152263	2.69207e-05	0.0246477	chr19	6825139	VAV1
cg03733987	0.65603	0.502262	-0.153768	0.00975818	0.293984	chr2	235360553	ARL4C
cg03737241	0.60019	0.40002	-0.20017	0.005435	0.233614	chr10	44313016	ZNF32
cg03742250	0.583534	0.406365	-0.177169	0.00427654	0.212639	chr17	74550235	PRCD
cg03744763	0.695686	0.556914	-0.138772	0.0017988	0.146129	chr7	27184737	HOXA5
cg03745207	0.499634	0.627376	0.127742	0.00056471	0.0882453	chr22	24915284	UPB1
cg03745491	0.235214	0.125309	-0.109905	0.00590289	0.241529	chr19	6476951	DENND1C
cg03747908	0.351314	0.568376	0.217062	0.000945864	0.1105	chr1	55242015	PARS2
cg03755957	0.565678	0.443991	-0.121687	0.00824452	0.275676	chr12	104363275	TDG
cg03758633	0.429125	0.615925	0.1868	0.00134667	0.128462	chr16	51611768	SALL1
cg03759556	0.654289	0.471184	-0.183106	0.00060068	0.0907989	chr18	7230489	LAMA1
cg03760589	0.561236	0.739554	0.178317	0.00763248	0.267386	chr1	170630397	PRRX1
cg03763508	0.484781	0.113019	-0.371762	1.38997e-06	0.00979607	chr7	27140942	HOXA2
cg03764092	0.659571	0.786283	0.126711	6.02746e-05	0.0338595	chr7	139690853	PARP12
cg03767977	0.333745	0.187306	-0.146439	0.00312857	0.185822	chr17	6135950	WSCD1
cg03772576	0.59208	0.415569	-0.176511	4.38484e-05	0.0301408	chr5	59799543	DEPDC1B
cg03773235	0.412159	0.292505	-0.119654	0.00571699	0.238763	chr12	56241110	MMP19
cg03779078	0.726111	0.568316	-0.157795	0.00585307	0.240704	chr7	45554419	ADCY1
cg03780701	0.299112	0.421049	0.121937	0.00821528	0.275194	chr8	38965386	ADAM32
cg03785755	0.276149	0.382173	0.106024	0.00674364	0.254402	chr6	26196794	HIST1H2AD
cg03788057	0.431301	0.303507	-0.127793	0.000798141	0.103028	chr12	101416248	SLC5A8
cg03790364	0.168548	0.0641335	-0.104415	0.00192808	0.15046	chr8	104384549	CTHRC1
cg03794124	0.658768	0.497606	-0.161162	0.00296248	0.181568	chr20	60076707	CDH4
cg03795219	0.466666	0.312688	-0.153978	0.00183313	0.147449	chr13	47732605	HTR2A
cg03796567	0.464006	0.225831	-0.238175	2.8676e-05	0.025213	chr2	209353791	PTH2R
cg03800253	0.327365	0.447067	0.119702	0.0027374	0.175158	chr12	132840586	GALNT9
cg03802272	0.647512	0.543588	-0.103924	0.00799521	0.272341	chr3	158361750	GFM1
cg03802852	0.311341	0.152284	-0.159057	0.00109751	0.11765	chr15	30357349	GOLGA8J
cg03804397	0.647925	0.46789	-0.180035	6.31673e-05	0.0345431	chr11	76925617	GDPD4
cg03805769	0.617704	0.725468	0.107764	0.0018722	0.148657	chr8	11196119	SLC35G5
cg03807298	0.173646	0.276016	0.10237	0.00913909	0.286833	chr5	174159039	MSX2
cg03809043	0.322382	0.432958	0.110575	0.000266732	0.0630171	chr2	105484021	POU3F3
cg03818371	0.612542	0.71336	0.100818	0.00514884	0.228902	chr2	650969	TMEM18
cg03818715	0.441742	0.305505	-0.136237	0.00722979	0.261849	chr6	7591348	SNRNP48
cg03825234	0.573784	0.693623	0.119839	0.00366602	0.198936	chr16	1213894	CACNA1H
cg03827720	0.706007	0.527487	-0.178519	0.00288779	0.179815	chr12	18843724	PLCZ1
cg03833216	0.602826	0.4233	-0.179525	0.00123282	0.1236	chr17	51603096	KIF2B
cg03833604	0.0724143	0.193815	0.121401	4.44568e-05	0.0303218	chr12	54378500	HOXC10
cg03833751	0.655958	0.763802	0.107844	0.00150596	0.135263	chr12	44161667	IRAK4
cg03833931	0.684454	0.563961	-0.120492	0.0021356	0.157186	chr21	27761012	CYYR1
cg03835061	0.644518	0.346789	-0.297729	0.00106535	0.11649	chr5	134364583	PITX1
cg03835233	0.83647	0.673859	-0.162611	0.000919727	0.109269	chr6	170754691	PSMB1
cg03835313	0.306695	0.174639	-0.132057	0.000918566	0.109232	chr7	27137427	HOXA1
cg03838641	0.285671	0.154573	-0.131099	0.00107838	0.11688	chr8	95254549	GEM
cg03839161	0.247204	0.105003	-0.1422	0.000198286	0.0554951	chr16	1128721	SSTR5
cg03839477	0.441181	0.321865	-0.119316	0.00836381	0.2769	chr3	145883216	PLOD2
cg03841183	0.566404	0.683499	0.117094	0.00187833	0.148747	chr12	101294654	ANO4
cg03843571	0.507743	0.290375	-0.217367	0.000719449	0.0985774	chr14	62394394	SYT16
cg03843715	0.391316	0.205305	-0.186011	0.000289495	0.0652018	chr19	5398673	ZNRF4
cg03844838	0.756753	0.634344	-0.122409	0.00964954	0.292738	chr10	661087	DIP2C
cg03846080	0.550562	0.446463	-0.104099	0.00256307	0.170691	chr9	99824622	CTSV
cg03847348	0.483157	0.342327	-0.14083	0.003077	0.184453	chr1	2413705	PLCH2
cg03848483	0.412686	0.537797	0.125111	0.00713565	0.260317	chr16	85969392	IRF8
cg03850198	0.724375	0.62259	-0.101785	0.00205083	0.154355	chr1	9090070	SLC2A7
cg03854346	0.760511	0.619326	-0.141185	0.00803741	0.272871	chr1	84842888	DNASE2B
cg03855338	0.691391	0.57043	-0.120961	0.000730315	0.0990515	chr5	2702771	IRX2
cg03856157	0.711066	0.432788	-0.278278	0.000120475	0.045489	chr10	119998411	RAB11FIP2
cg03858055	0.346607	0.485611	0.139004	0.00536234	0.232397	chr18	40858318	SYT4
cg03858973	0.318394	0.214164	-0.10423	0.00535071	0.232174	chr9	135349705	C9orf171
cg03863606	0.70707	0.60578	-0.10129	0.00322802	0.188129	chr7	12687574	ARL4A
cg03864443	0.59944	0.40141	-0.198029	0.00366225	0.198857	chr7	120190397	KCND2
cg03872192	0.739835	0.62082	-0.119015	0.000375591	0.0733009	chr3	153599131	ARHGEF26
cg03874438	0.304667	0.565334	0.260667	0.000271669	0.0635769	chr13	38322203	TRPC4
cg03874608	0.607826	0.383068	-0.224758	2.4559e-05	0.0240369	chr14	22537512	OR4E2
cg03874948	0.669159	0.772988	0.10383	8.97652e-05	0.0399998	chr9	113361270	SVEP1
cg03875496	0.495319	0.684635	0.189316	0.000218278	0.0578621	chr6	106335674	PRDM1
cg03875566	0.180013	0.288431	0.108418	0.00100297	0.113606	chr17	72102863	RPL38
cg03881604	0.311432	0.171653	-0.139779	0.000549239	0.0872274	chr12	103575409	ASCL1
cg03888553	0.441314	0.551982	0.110668	0.00620312	0.246421	chr16	21311480	CRYM
cg03889700	0.491853	0.386952	-0.104901	0.00303213	0.183298	chr4	2869818	ADD1
cg03891611	0.483654	0.351805	-0.131849	0.000398152	0.0753031	chr5	68169145	SLC30A5
cg03892356	0.798711	0.677813	-0.120898	0.00674424	0.254402	chr12	54420837	HOXC6
cg03900856	0.72035	0.483573	-0.236777	0.00455289	0.217762	chr6	154708297	IPCEF1
cg03901576	0.466548	0.309504	-0.157044	0.00104017	0.115514	chr3	187121780	RTP4
cg03902718	0.481408	0.59186	0.110452	0.00429638	0.212957	chr11	36317592	COMMD9
cg03906820	0.705583	0.605565	-0.100018	0.0055361	0.235665	chr10	134913608	GPR123
cg03920369	0.605703	0.389891	-0.215812	2.2456e-05	0.0230545	chr7	109508788	C7orf66
cg03923561	0.663577	0.34656	-0.317017	0.000145412	0.0490357	chr12	54447220	ENSG00000273266
cg03924939	0.44478	0.618024	0.173244	0.00582096	0.240172	chr11	6964497	ZNF215
cg03925642	0.407143	0.524235	0.117092	0.00204609	0.154223	chr16	87339657	FBXO31
cg03928154	0.509589	0.397687	-0.111902	0.000347628	0.0707249	chr12	131194179	STX2
cg03930187	0.344036	0.458149	0.114113	0.00105617	0.116163	chr18	20420709	RBBP8
cg03932859	0.377257	0.256649	-0.120608	0.00740048	0.264185	chr14	92303263	TC2N
cg03935448	0.811403	0.700069	-0.111334	0.00100509	0.113671	chr8	54818075	RGS20
cg03936104	0.813221	0.55553	-0.257691	4.6577e-05	0.0308959	chr10	77164747	ZNF503
cg03944495	0.421591	0.577976	0.156385	0.00341553	0.192826	chr5	147300781	C5orf46
cg03946297	0.33629	0.43729	0.101	0.00249725	0.168491	chr1	71140689	CTH
cg03947687	0.463308	0.254571	-0.208737	0.000168212	0.0519065	chr2	215578445	BARD1
cg03948822	0.629603	0.735515	0.105912	0.00185811	0.148251	chr17	63044306	GNA13
cg03954344	0.721796	0.615033	-0.106763	0.000513941	0.0848662	chr11	32417924	WT1
cg03955537	0.348674	0.462637	0.113963	0.000276796	0.0640142	chr17	80806388	ZNF750
cg03958038	0.69568	0.433845	-0.261835	8.9973e-05	0.0400636	chr10	77164227	ZNF503
cg03963556	0.330453	0.139931	-0.190523	0.000186515	0.0541269	chr5	72661462	FOXD1
cg03964554	0.358522	0.487072	0.12855	0.00199353	0.152604	chr17	59521084	TBX4
cg03965648	0.61799	0.824198	0.206208	3.83775e-06	0.0123898	chr2	200333401	SATB2
cg03969251	0.519418	0.41059	-0.108827	0.00424458	0.212142	chr4	151150813	DCLK2
cg03969797	0.318807	0.502663	0.183856	0.00290687	0.180235	chr15	23810664	MKRN3
cg03970615	0.248324	0.145547	-0.102777	0.000194427	0.0550525	chr16	54318935	IRX3
cg03974488	0.601887	0.722092	0.120204	0.00827609	0.276077	chr17	12453277	MYOCD
cg03975306	0.82435	0.350058	-0.474292	2.51671e-05	0.0241709	chr8	11519192	GATA4
cg03976364	0.570424	0.688674	0.118251	0.000680392	0.096096	chr4	165426177	MARCH1
cg03977390	0.619293	0.362559	-0.256734	9.84022e-05	0.041809	chr12	79193846	SYT1
cg03983498	0.583017	0.7212	0.138183	0.000136595	0.0476791	chr1	55107291	MROH7
cg03983740	0.210613	0.3599	0.149287	0.00782945	0.269972	chr10	85049656	GHITM
cg03984338	0.582732	0.453902	-0.12883	0.00222502	0.159827	chr19	31740778	TSHZ3
cg03984375	0.202673	0.0983167	-0.104356	0.0089767	0.284737	chr22	46484046	PPARA
cg03984864	0.504523	0.31419	-0.190332	7.03388e-06	0.0149191	chr18	55872867	NEDD4L
cg03986594	0.763026	0.650972	-0.112054	0.00357841	0.196783	chr3	45922512	CCR9
cg03988700	0.170242	0.382711	0.212469	3.06799e-05	0.0259607	chr5	1394296	CLPTM1L
cg03989397	0.543932	0.37981	-0.164122	0.000367996	0.0726287	chr9	32502830	DDX58
cg03989749	0.710816	0.608064	-0.102752	0.00142677	0.132124	chr5	3386653	IRX1
cg03989987	0.359723	0.223738	-0.135985	0.000683927	0.0962851	chr2	113885277	IL1RN
cg03998719	0.314992	0.211039	-0.103953	0.000290655	0.0652408	chr16	7352528	RBFOX1
cg04002804	0.198441	0.299649	0.101208	0.00194166	0.150894	chr19	31909160	TSHZ3
cg04006061	0.4827	0.349773	-0.132927	0.00114873	0.120161	chr3	194118478	GP5
cg04006565	0.526176	0.704643	0.178467	0.000146259	0.0490968	chr16	7004267	RBFOX1
cg04014190	0.492466	0.363652	-0.128814	0.00348352	0.194512	chr12	111686508	FAM109A
cg04014328	0.578572	0.387959	-0.190613	6.79312e-06	0.0147191	chr17	46653615	HOXB4
cg04019334	0.213291	0.101473	-0.111818	0.00389263	0.204488	chr5	41794651	OXCT1
cg04020243	0.415395	0.621376	0.205981	3.4716e-05	0.0275498	chr18	19978569	CTAGE1
cg04021372	0.539668	0.751274	0.211606	3.42439e-06	0.0119809	chr2	200329678	SATB2
cg04022561	0.739934	0.34727	-0.392663	0.00114049	0.11985	chr5	50673245	ISL1
cg04023140	0.277089	0.395345	0.118256	0.00285332	0.178887	chr11	126733095	KIRREL3
cg04026647	0.437326	0.567492	0.130166	0.000260126	0.0624947	chr1	237600705	RYR2
cg04027736	0.776807	0.434362	-0.342445	0.000296036	0.0657752	chr7	27143403	HOXA2
cg04031279	0.230089	0.347881	0.117792	0.00231896	0.162921	chr15	86169244	KLHL25
cg04036996	0.291405	0.166302	-0.125103	0.00881267	0.282691	chr14	44157222	FSCB
cg04038268	0.235182	0.35679	0.121608	0.00208046	0.155326	chr8	96515588	C8orf37
cg04039777	0.658351	0.481168	-0.177183	7.50808e-05	0.0372333	chr11	70289959	CTTN
cg04046889	0.472174	0.346907	-0.125266	0.000453124	0.0795781	chr8	56232667	XKR4
cg04048472	0.32393	0.469338	0.145408	7.30316e-05	0.0367671	chr7	90227413	CDK14
cg04049240	0.586659	0.687801	0.101142	0.00958646	0.292023	chr20	61335377	NTSR1
cg04053260	0.269721	0.493678	0.223957	6.10255e-05	0.0340084	chr14	21467909	SLC39A2
cg04054036	0.357992	0.13271	-0.225282	5.99901e-08	0.00301401	chr14	65273407	SPTB
cg04057956	0.705222	0.584868	-0.120355	0.00192192	0.150282	chr12	6339200	CD9
cg04064581	0.346532	0.524444	0.177913	0.00757733	0.266573	chr1	182418012	RGSL1
cg04066472	0.730976	0.597279	-0.133697	0.00107263	0.116713	chr8	142157867	DENND3
cg04066634	0.61553	0.48817	-0.12736	0.00622047	0.246482	chr6	131174253	SMLR1
cg04068980	0.68192	0.319228	-0.362692	0.000372046	0.0729099	chr5	50674203	ISL1
cg04069273	0.535262	0.396943	-0.138319	0.00600487	0.243138	chr20	31340348	COMMD7
cg04072728	0.66828	0.54201	-0.12627	0.00211954	0.156645	chr9	134884080	MED27
cg04077047	0.751315	0.649272	-0.102043	0.00990735	0.29576	chr2	75361945	TACR1
cg04079190	0.24234	0.406365	0.164025	0.00260499	0.172023	chr1	63420641	ATG4C
cg04080448	0.51767	0.27347	-0.2442	3.16265e-06	0.0119263	chr12	97924358	NEDD1
cg04080530	0.498713	0.655307	0.156594	0.00724556	0.262057	chr1	2886868	ACTRT2
cg04085901	0.385981	0.495911	0.10993	0.00943265	0.29029	chr4	41867178	TMEM33
cg04088945	0.464594	0.565865	0.101271	0.00626764	0.247173	chr7	157090146	DNAJB6
cg04089693	0.712515	0.578471	-0.134044	9.59706e-06	0.0161564	chr2	2893609	TRAPPC12
cg04089887	0.351085	0.464606	0.113521	0.00540537	0.233072	chr13	112574288	SOX1
cg04091024	0.368159	0.57688	0.20872	0.00122411	0.123358	chr5	25319295	CDH10
cg04094838	0.249277	0.137715	-0.111562	0.00680514	0.255327	chr2	45186145	SIX3
cg04097500	0.623176	0.45578	-0.167395	4.52369e-05	0.0304061	chr19	34161531	CHST8
cg04098866	0.201946	0.356586	0.15464	0.00480984	0.222968	chr16	51190201	SALL1
cg04101009	0.415025	0.280638	-0.134387	0.00159147	0.138532	chr6	41340668	NCR2
cg04101934	0.598631	0.491885	-0.106746	0.00300262	0.182677	chr4	186921299	SORBS2
cg04102510	0.571329	0.401818	-0.16951	0.00306141	0.183984	chr1	226850741	ITPKB
cg04104147	0.80401	0.515843	-0.288167	0.000864274	0.106428	chr18	61546299	SERPINB2
cg04105250	0.130914	0.239934	0.10902	9.07836e-05	0.0402634	chr2	171679114	GAD1
cg04106395	0.57019	0.343958	-0.226232	5.99479e-05	0.0338307	chr8	1049215	DLGAP2
cg04110962	0.541926	0.771593	0.229667	0.000303227	0.0665451	chr11	132582808	OPCML
cg04112417	0.557988	0.714878	0.156891	0.000124453	0.0461156	chr2	17801501	VSNL1
cg04113087	0.747491	0.613859	-0.133631	2.91887e-05	0.025339	chr13	26435379	SHISA2
cg04115185	0.783528	0.446353	-0.337175	0.000232728	0.0597244	chr5	2279124	IRX4
cg04118741	0.74857	0.618341	-0.130229	0.0058983	0.241461	chr12	12551013	LOH12CR1
cg04119909	0.711065	0.562506	-0.148559	0.00303524	0.18333	chr10	79646104	DLG5
cg04120225	0.368594	0.234959	-0.133635	0.00272581	0.17493	chr2	20252952	LAPTM4A
cg04120413	0.585381	0.391239	-0.194142	0.000292006	0.0653492	chr3	148804743	HLTF
cg04124201	0.514322	0.391219	-0.123103	0.000210886	0.0569798	chr5	113590940	KCNN2
cg04125955	0.365083	0.249066	-0.116017	0.000599518	0.0907385	chr1	242952333	PLD5
cg04126393	0.206313	0.312476	0.106163	0.00336853	0.191631	chr6	31409208	MICB
cg04128798	0.438507	0.556003	0.117496	0.00499121	0.226169	chr12	7250210	C1R
cg04132644	0.675871	0.512552	-0.163319	0.00384266	0.203264	chr10	30004383	SVIL
cg04134193	0.695783	0.55207	-0.143713	0.000333147	0.0691861	chr9	87261422	NTRK2
cg04138746	0.708691	0.592586	-0.116105	0.00171328	0.142884	chr16	17034451	XYLT1
cg04140161	0.572336	0.674143	0.101807	0.00571363	0.238666	chr13	113552404	MCF2L
cg04140556	0.652128	0.442599	-0.209529	0.000230065	0.0594861	chr3	95911909	MTRNR2L12
cg04140786	0.640051	0.512837	-0.127214	0.0026541	0.173397	chr2	113634683	IL37
cg04141140	0.610147	0.492616	-0.117532	0.00115113	0.120207	chr4	21415776	KCNIP4
cg04144365	0.454206	0.271142	-0.183064	4.60728e-06	0.0128296	chr2	188483530	TFPI
cg04147494	0.698041	0.800583	0.102541	0.00290389	0.180179	chr21	43305894	PRDM15
cg04153130	0.369136	0.495848	0.126711	0.00196898	0.151696	chr7	4456396	FOXK1
cg04154424	0.512351	0.387833	-0.124518	0.00621636	0.246482	chr5	17204524	BASP1
cg04155651	0.354462	0.568641	0.214179	0.00101857	0.114409	chr4	13548011	NKX3-2
cg04156900	0.79804	0.689857	-0.108183	0.00345568	0.1938	chr7	75443977	CCL24
cg04157587	0.13683	0.332838	0.196008	0.000134725	0.0474489	chr7	25895751	NFE2L3
cg04159642	0.529567	0.428929	-0.100638	6.9925e-05	0.0361121	chr3	11812598	TAMM41
cg04159908	0.641724	0.420257	-0.221467	0.000195782	0.0551835	chr6	97921981	MMS22L
cg04160181	0.753317	0.479369	-0.273948	7.09852e-05	0.0363331	chr9	129401542	LMX1B
cg04164838	0.606772	0.779453	0.172681	0.00723118	0.261856	chr19	14591148	PTGER1
cg04167471	0.435688	0.256925	-0.178763	1.57299e-05	0.0194976	chr20	62087967	KCNQ2
cg04168474	0.401534	0.19196	-0.209574	4.13113e-05	0.0292982	chr16	1128865	SSTR5
cg04171235	0.479774	0.637293	0.157519	5.66376e-05	0.0334698	chr17	46604393	HOXB1
cg04172169	0.434836	0.263343	-0.171493	0.000245714	0.0612205	chr11	49251725	FOLH1
cg04173585	0.548941	0.662248	0.113307	0.00524843	0.230621	chr14	102692279	MOK
cg04178634	0.520951	0.359278	-0.161673	0.00879674	0.282506	chr19	2525231	GADD45B
cg04179479	0.664286	0.40682	-0.257465	0.000572764	0.0888561	chr12	113935569	LHX5
cg04180963	0.836235	0.681956	-0.154279	8.23543e-05	0.0387827	chr1	98434591	DPYD
cg04186580	0.599965	0.720334	0.120369	8.96602e-06	0.0158709	chr11	61381709	SYT7
cg04192014	0.538947	0.422707	-0.11624	0.00497297	0.225816	chr2	101552080	RPL31
cg04194674	0.31217	0.164041	-0.148129	0.00352708	0.195607	chr17	36715953	SRCIN1
cg04194947	0.726978	0.873123	0.146145	0.00317585	0.186798	chr2	177012191	HOXD3
cg04197548	0.63837	0.482396	-0.155973	0.000851895	0.10587	chr10	75004945	DNAJC9
cg04199354	0.251647	0.142306	-0.109341	0.000680922	0.0961053	chr12	94655935	PLXNC1
cg04201253	0.454247	0.612339	0.158092	0.00741658	0.264426	chr2	177022517	HOXD4
cg04202310	0.65846	0.549875	-0.108585	0.00043727	0.0782346	chr7	25054731	OSBPL3
cg04203453	0.431665	0.631445	0.19978	0.000138388	0.0478067	chr8	96504381	C8orf37
cg04204766	0.37917	0.227021	-0.152149	0.000275478	0.0639151	chr1	2845317	ACTRT2
cg04209893	0.62759	0.465719	-0.161871	0.000727196	0.098963	chr2	236256812	AGAP1
cg04211501	0.611473	0.731058	0.119585	0.00246436	0.167433	chr16	85966435	IRF8
cg04212021	0.358404	0.46677	0.108366	0.00885858	0.283147	chr5	180231084	MGAT1
cg04213746	0.66821	0.784495	0.116285	0.00255743	0.170529	chr10	8106003	GATA3
cg04213900	0.522683	0.707168	0.184485	2.42022e-05	0.0239894	chr14	104687257	C14orf144
cg04215345	0.690278	0.572549	-0.117729	0.00272921	0.17501	chr21	20360111	TMPRSS15
cg04216575	0.704319	0.56956	-0.134759	0.00660651	0.25215	chr6	32371488	BTNL2
cg04217177	0.601238	0.769397	0.168159	0.00452216	0.21712	chr1	217306700	ESRRG
cg04217215	0.522398	0.624266	0.101868	0.00405234	0.208291	chr6	52628277	GSTA2
cg04223078	0.763769	0.660158	-0.10361	0.000849898	0.105799	chr10	70453328	CCAR1
cg04224557	0.713618	0.501674	-0.211944	7.77778e-05	0.0377784	chr4	21697986	KCNIP4
cg04225407	0.547715	0.353165	-0.19455	1.3348e-05	0.0181251	chr3	106782411	BBX
cg04226898	0.368853	0.49583	0.126977	0.00261938	0.17224	chr11	58696048	GLYATL1
cg04227885	0.46196	0.589829	0.12787	0.000868426	0.106669	chr17	2434802	METTL16
cg04227892	0.614543	0.512983	-0.10156	0.00150827	0.135283	chr5	2169402	IRX4
cg04227922	0.506217	0.632368	0.126151	4.17954e-05	0.0293946	chr2	119615496	EN1
cg04230735	0.747069	0.549106	-0.197963	0.00167922	0.14163	chr5	10077400	FAM173B
cg04232181	0.640863	0.769928	0.129065	0.000369155	0.0727157	chr16	83559433	HSBP1
cg04232484	0.640282	0.433736	-0.206546	0.000507975	0.0844606	chr1	78355666	NEXN
cg04236178	0.409715	0.645408	0.235693	0.000131043	0.0470566	chr1	217310572	ESRRG
cg04240467	0.390447	0.494697	0.104251	0.00174391	0.144021	chr1	35645442	SFPQ
cg04243922	0.471972	0.613763	0.141791	0.00866605	0.280982	chr8	29705945	TMEM66
cg04244354	0.183178	0.35271	0.169532	0.00216037	0.15793	chr8	25908279	EBF2
cg04244576	0.473612	0.594397	0.120785	0.00472172	0.22118	chr3	34323792	PDCD6IP
cg04245026	0.147455	0.253425	0.105971	0.00310215	0.185145	chr10	1510077	ADARB2
cg04245290	0.664646	0.772368	0.107722	0.00778322	0.269193	chr4	78072426	CCNG2
cg04246167	0.305623	0.174418	-0.131206	0.0007288	0.098963	chr3	58984465	FAM3D
cg04246397	0.578445	0.341825	-0.23662	5.56523e-06	0.0136975	chr11	127521194	KIRREL3
cg04248757	0.554573	0.346351	-0.208221	0.0026367	0.1728	chr10	119494652	EMX2
cg04255230	0.285356	0.427521	0.142164	0.00106651	0.116517	chr2	74727010	LBX2
cg04255827	0.554773	0.423951	-0.130821	0.00529017	0.231108	chr9	124511628	DAB2IP
cg04256834	0.47779	0.318332	-0.159458	0.000803544	0.103269	chr11	132502809	OPCML
cg04256864	0.706208	0.362898	-0.34331	0.00146328	0.133624	chr10	119292300	EMX2
cg04257359	0.15154	0.269385	0.117845	0.00766714	0.267842	chr8	11543492	GATA4
cg04262140	0.265187	0.380661	0.115474	0.0025466	0.170237	chr17	46827626	HOXB13
cg04263192	0.355559	0.504466	0.148907	0.00574688	0.239143	chr7	36751857	AOAH
cg04263658	0.69853	0.554746	-0.143784	0.00378722	0.201722	chr19	30521287	URI1
cg04268311	0.499198	0.649174	0.149977	0.000466422	0.0807022	chr1	249154246	ZNF692
cg04270402	0.64222	0.4984	-0.143821	8.89989e-05	0.0399685	chr7	95064921	PON2
cg04273573	0.621004	0.745918	0.124913	7.27985e-05	0.036713	chr5	2197265	IRX4
cg04285141	0.376739	0.496965	0.120225	0.00480039	0.222767	chr16	57872427	KIFC3
cg04287259	0.615163	0.741138	0.125975	0.00373506	0.200474	chr1	9730401	PIK3CD
cg04289456	0.479929	0.582926	0.102997	0.00545567	0.233883	chr4	140505421	SETD7
cg04291842	0.300738	0.617565	0.316827	8.86044e-06	0.0158627	chr10	131767159	EBF3
cg04292938	0.726894	0.833136	0.106242	0.00773534	0.26857	chr6	143838685	FUCA2
cg04292993	0.332751	0.222653	-0.110097	0.00669703	0.253606	chr7	73894730	GTF2IRD1
cg04298953	0.0809476	0.330442	0.249495	0.000171727	0.0523059	chr7	27208887	HOXA9
cg04299914	0.170733	0.287359	0.116626	6.39976e-05	0.0348549	chr9	92782655	GADD45G
cg04303901	0.6103	0.50325	-0.107051	0.0012427	0.123964	chr12	97886312	NEDD1
cg04305808	0.261596	0.158924	-0.102672	0.0018152	0.146748	chr7	99614209	ZKSCAN1
cg04310802	0.600724	0.500096	-0.100629	0.00421336	0.211438	chr5	2005957	IRX4
cg04311343	0.530333	0.785569	0.255235	8.77977e-06	0.0158627	chr2	66808194	MEIS1
cg04311686	0.629047	0.782332	0.153286	0.00103907	0.115479	chr5	1179328	SLC6A19
cg04322651	0.755378	0.643787	-0.111591	0.00749853	0.265286	chr7	77711952	PHTF2
cg04328401	0.547673	0.433728	-0.113945	9.81089e-05	0.041783	chr9	130659195	ST6GALNAC6
cg04333495	0.581773	0.477522	-0.104252	0.00133041	0.12786	chr17	18763778	PRPSAP2
cg04339613	0.401925	0.193186	-0.208739	0.00302255	0.183063	chr10	131757303	EBF3
cg04342500	0.66153	0.552061	-0.109469	0.0014547	0.133173	chr11	32422228	WT1
cg04343893	0.456357	0.273255	-0.183102	4.59334e-05	0.0306769	chr22	49758321	BRD1
cg04344792	0.412456	0.289524	-0.122932	0.00205337	0.154396	chr11	69785829	ANO1
cg04345787	0.728489	0.621913	-0.106576	0.00139727	0.130683	chr7	56130216	SUMF2
cg04348265	0.428636	0.266125	-0.162511	0.000836883	0.105034	chr4	186733060	SORBS2
cg04348441	0.436045	0.608978	0.172933	6.43799e-05	0.0349447	chr10	115955087	TDRD1
cg04348643	0.411219	0.272134	-0.139084	0.00622476	0.246552	chr3	153572883	ARHGEF26
cg04349652	0.408106	0.539014	0.130908	0.000805547	0.103384	chr8	27694006	PBK
cg04351734	0.43235	0.112085	-0.320264	5.87252e-06	0.0137001	chr7	27155173	HOXA3
cg04351949	0.544455	0.429195	-0.11526	0.00159346	0.138554	chr1	157557187	FCRL4
cg04353536	0.680866	0.529211	-0.151655	0.00198917	0.152405	chr18	33059357	ENSG00000267140
cg04355829	0.646156	0.456883	-0.189272	0.000101468	0.0423503	chr2	132209049	TUBA3D
cg04364311	0.552886	0.437962	-0.114924	0.0077749	0.269125	chr3	101231003	SENP7
cg04367427	0.606339	0.5023	-0.104039	0.00778042	0.269193	chr2	129079157	HS6ST1
cg04367638	0.589943	0.691713	0.10177	0.00627298	0.24721	chr8	80713017	HEY1
cg04369416	0.790796	0.623159	-0.167637	0.00380747	0.202291	chr12	54366207	HOXC11
cg04373359	0.622285	0.492075	-0.13021	0.00553017	0.235513	chr14	61746974	TMEM30B
cg04374497	0.754627	0.638285	-0.116342	0.0041846	0.21087	chr3	143363235	SLC9A9
cg04381474	0.377097	0.266641	-0.110456	0.00146115	0.133505	chr1	100434874	SLC35A3
cg04382804	0.439571	0.264681	-0.17489	0.00375259	0.200932	chr22	35469085	ISX
cg04391540	0.55125	0.655202	0.103952	0.00659004	0.251832	chr19	48048129	ZNF541
cg04392082	0.496051	0.355665	-0.140386	0.0023956	0.165372	chr4	186732926	SORBS2
cg04398451	0.734606	0.880469	0.145863	0.000125341	0.0462814	chr17	18023971	MYO15A
cg04416414	0.382591	0.492027	0.109436	0.0022614	0.160993	chr19	14260587	ASF1B
cg04421582	0.505338	0.63264	0.127302	0.00718162	0.261134	chr9	20242730	MLLT3
cg04421971	0.502973	0.27697	-0.226003	0.000654369	0.0944396	chr10	119293341	EMX2
cg04422627	0.640548	0.472249	-0.168299	0.000125798	0.0463239	chr12	128882618	TMEM132C
cg04424119	0.594605	0.43443	-0.160174	0.000694012	0.0968621	chr1	8403680	SLC45A1
cg04429324	0.514258	0.383979	-0.130279	0.0010497	0.11595	chr9	37322149	GRHPR
cg04430744	0.711304	0.599255	-0.112049	0.00955229	0.291735	chr2	197471917	HECW2
cg04434244	0.378062	0.509858	0.131796	0.00855149	0.279431	chr6	166232960	SDIM1
cg04443299	0.608219	0.726488	0.118269	0.0011632	0.120856	chr3	13462622	NUP210
cg04444212	0.272758	0.385013	0.112255	0.00117453	0.12139	chr2	206561768	NRP2
cg04445427	0.594018	0.439184	-0.154834	9.86608e-05	0.0418746	chr8	133699791	LRRC6
cg04447362	0.525231	0.405233	-0.119998	0.00473777	0.22146	chr2	237654635	ACKR3
cg04450857	0.522445	0.250097	-0.272348	0.000258284	0.0622757	chr10	119296756	EMX2
cg04453140	0.132083	0.257543	0.12546	9.63279e-05	0.0415202	chr17	46692021	HOXB8
cg04454114	0.51061	0.616167	0.105557	0.00644775	0.249908	chr17	76280213	TMEM235
cg04458969	0.291201	0.399465	0.108264	0.00200118	0.152767	chr2	183733105	FRZB
cg04460429	0.501383	0.374524	-0.126859	0.000874343	0.106946	chr2	100877145	LONRF2
cg04464548	0.611145	0.719819	0.108674	0.00723581	0.261881	chr7	127742473	LRRC4
cg04466963	0.607591	0.465003	-0.142587	0.00209717	0.155885	chr2	240612342	HDAC4
cg04467925	0.682074	0.577854	-0.10422	0.000254386	0.0618837	chr11	59951820	MS4A6A
cg04468616	0.714803	0.833364	0.118562	0.000299079	0.0660832	chr9	78525955	PCSK5
cg04468741	0.317847	0.210656	-0.107191	0.00337708	0.191864	chr11	12181467	MICAL2
cg04470676	0.305588	0.20417	-0.101418	0.00255498	0.170449	chr3	142858878	CHST2
cg04471251	0.4225	0.237705	-0.184796	0.000285769	0.064765	chr8	94514212	FAM92A1
cg04475878	0.372734	0.245334	-0.127401	0.00137986	0.129958	chr22	36707977	APOL1
cg04477681	0.676934	0.572173	-0.104761	0.000929316	0.109763	chr11	67224103	CABP4
cg04478698	0.684115	0.555481	-0.128634	0.00213071	0.157024	chr4	26033992	SMIM20
cg04478875	0.585166	0.451847	-0.133319	0.00628065	0.247296	chr5	142023774	FGF1
cg04479208	0.529279	0.381697	-0.147582	0.000480841	0.0819032	chr1	169703112	SELE
cg04481096	0.626022	0.154756	-0.471266	1.05307e-06	0.00958107	chr7	27142100	HOXA2
cg04486992	0.250206	0.126504	-0.123702	0.00204709	0.154255	chr5	1976353	IRX4
cg04490652	0.499441	0.355223	-0.144218	0.000416492	0.0767643	chr10	83994016	NRG3
cg04491064	0.624947	0.502546	-0.122401	0.00297006	0.181797	chr8	82601695	IMPA1
cg04492228	0.489411	0.66978	0.18037	1.49131e-05	0.0190985	chr10	8101513	GATA3
cg04493946	0.559961	0.668102	0.108141	0.00179304	0.145981	chr1	3607097	TP73
cg04498295	0.325905	0.165289	-0.160616	0.000212145	0.0569976	chr10	25351527	THNSL1
cg04498816	0.697246	0.587973	-0.109273	0.00836536	0.276929	chr9	215944	DOCK8
cg04500480	0.379922	0.195179	-0.184744	0.00157153	0.137592	chr4	184492976	ING2
cg04502145	0.799719	0.650783	-0.148936	2.02532e-05	0.0221375	chr3	77285505	ROBO2
cg04505490	0.350138	0.48171	0.131572	0.00126975	0.125241	chr22	23134099	IGLL5
cg04508964	0.151371	0.311266	0.159895	0.000340298	0.0699845	chr12	106977389	RFX4
cg04509542	0.294348	0.148309	-0.146039	0.000176108	0.0527254	chr11	29358540	KCNA4
cg04509954	0.646224	0.41125	-0.234974	0.000239927	0.0604429	chr7	86736916	DMTF1
cg04511697	0.300593	0.510299	0.209706	0.00255502	0.170449	chr4	173707334	GALNT7
cg04511887	0.138742	0.581163	0.442421	0.000235244	0.0600144	chr7	27211623	HOXA10
cg04515154	0.474809	0.776903	0.302094	6.22243e-07	0.0083212	chr11	131868532	NTM
cg04515225	0.389318	0.276619	-0.112699	0.00278009	0.176444	chr11	109656574	ZC3H12C
cg04526361	0.385556	0.551871	0.166315	0.00485019	0.223494	chr7	22007577	CDCA7L
cg04530575	0.588606	0.464928	-0.123678	0.000517722	0.0850743	chr5	3698865	IRX1
cg04532849	0.50864	0.760975	0.252334	2.72567e-05	0.0248141	chr1	50659547	ELAVL4
cg04534110	0.421848	0.559706	0.137858	0.00261328	0.172121	chr21	26366446	MRPL39
cg04534320	0.638632	0.739697	0.101065	0.00416061	0.210511	chr17	56002984	VEZF1
cg04537173	0.260717	0.416826	0.156108	0.00103886	0.115479	chr17	35195007	LHX1
cg04537283	0.624461	0.483001	-0.14146	0.000932799	0.109949	chr1	41105444	RIMS3
cg04542603	0.504966	0.222161	-0.282805	5.47644e-05	0.0332002	chr9	71305158	PIP5K1B
cg04542721	0.323573	0.186812	-0.136761	0.000109537	0.0436231	chr15	52263056	LEO1
cg04550052	0.226594	0.357434	0.13084	0.00955097	0.291731	chr16	51184355	SALL1
cg04550430	0.377593	0.262983	-0.11461	0.000362116	0.0719256	chr16	23869072	PRKCB
cg04550788	0.552673	0.418867	-0.133806	0.000239068	0.0604147	chr5	180112929	FLT4
cg04555312	0.0778663	0.212289	0.134422	8.57376e-05	0.0394368	chr12	54389114	HOXC9
cg04555780	0.401602	0.227272	-0.17433	0.000333301	0.0691861	chr3	186945843	RTP1
cg04560667	0.219178	0.118842	-0.100336	0.00683687	0.255745	chr3	79217336	ROBO1
cg04561804	0.472865	0.292234	-0.180631	0.000837895	0.105072	chr3	169683976	SEC62
cg04562909	0.619045	0.747509	0.128464	7.28444e-05	0.0367131	chr12	114836014	TBX5
cg04564780	0.322347	0.4679	0.145552	0.0015127	0.135358	chr20	59598041	CDH4
cg04565473	0.32908	0.169326	-0.159754	0.000577692	0.0890911	chr6	1619162	FOXC1
cg04568450	0.545124	0.32854	-0.216584	0.000288208	0.0650933	chr18	57721454	PMAIP1
cg04569831	0.331419	0.195319	-0.136099	0.00223511	0.160146	chr7	146489193	CNTNAP2
cg04571951	0.617298	0.485736	-0.131562	0.00980019	0.29456	chr11	2298468	ASCL2
cg04581728	0.556781	0.403473	-0.153308	0.00257761	0.171118	chr6	38690157	DNAH8
cg04585318	0.660257	0.542299	-0.117957	0.00646632	0.250088	chr4	124426384	SPRY1
cg04589523	0.428378	0.274896	-0.153482	2.28089e-05	0.0232049	chr2	207537139	DYTN
cg04597221	0.653387	0.533634	-0.119754	0.00393742	0.205525	chr8	53059355	PCMTD1
cg04599006	0.76622	0.644047	-0.122173	0.00315874	0.186513	chr12	78813489	SYT1
cg04599946	0.369091	0.49001	0.120919	0.00458986	0.21849	chr16	85936480	IRF8
cg04600027	0.42745	0.546519	0.119069	0.000844463	0.105492	chr15	89922602	POLG
cg04605987	0.506191	0.648449	0.142258	0.000216938	0.0576954	chr1	200007403	NR5A2
cg04606653	0.647189	0.456014	-0.191175	0.00406134	0.208506	chr16	88975851	PABPN1L
cg04611466	0.313355	0.181693	-0.131662	0.000275881	0.0639299	chr5	3092821	C5orf38
cg04613787	0.791727	0.613678	-0.178049	0.000195389	0.0551499	chr6	1607852	FOXC1
cg04616075	0.548429	0.429379	-0.11905	0.00098218	0.112487	chr5	161914917	GABRG2
cg04618540	0.391827	0.265141	-0.126686	0.00355999	0.19637	chr2	65757943	SPRED2
cg04619120	0.384085	0.251043	-0.133042	0.00344439	0.19349	chr8	62520228	ASPH
cg04621997	0.441805	0.334253	-0.107552	0.00342105	0.192934	chr10	45357075	TMEM72
cg04623242	0.394495	0.57275	0.178255	0.00252104	0.169427	chr1	45053773	TMEM53
cg04624269	0.636931	0.492014	-0.144917	0.00348222	0.194473	chr3	156922873	CCNL1
cg04626399	0.311423	0.166118	-0.145305	1.13854e-05	0.0170014	chr5	9869985	TAS2R1
cg04627859	0.544936	0.434998	-0.109938	0.00744431	0.264709	chr2	16474552	FAM49A
cg04629221	0.62317	0.749988	0.126817	0.00091955	0.109269	chr6	12261974	EDN1
cg04633204	0.419524	0.313041	-0.106483	0.00656087	0.25147	chr17	51063065	CA10
cg04633357	0.543019	0.656412	0.113393	0.00178261	0.145614	chr17	26846402	FOXN1
cg04635280	0.504357	0.623534	0.119177	0.00463264	0.21944	chr4	170788531	C4orf27
cg04635997	0.742344	0.45019	-0.292155	0.00145896	0.133351	chr10	119314071	EMX2
cg04638766	0.550874	0.443941	-0.106933	0.00987152	0.295307	chr4	3681623	ADRA2C
cg04647279	0.179349	0.280863	0.101513	0.00203207	0.153743	chr4	138881663	SLC7A11
cg04647791	0.535252	0.646745	0.111493	0.00132862	0.127786	chr1	154464703	SHE
cg04653222	0.565974	0.407387	-0.158587	0.00793969	0.271306	chr6	140247332	CITED2
cg04656709	0.649019	0.75923	0.110211	0.000114978	0.0444362	chr13	110636813	IRS2
cg04659362	0.474685	0.362911	-0.111774	0.00563745	0.237249	chr3	62465382	FEZF2
cg04673086	0.395017	0.289974	-0.105043	0.00651529	0.250833	chr9	96902587	PTPDC1
[truncated: 8,894 more rows]

## Sheet: MM-HD
Supplementary Data 1 Tab 3. List of significant DMPs (p.value < 0.01 & ΔBvalue > 0.1) in comparison HD vs MM.
CpG	HD mean	MM mean	MM-HD Δbeta	MM-HD p-val	MM-HD FDR	CpG chr	CpG position	Gene
cg00004700	0.467122	0.616995	0.149872	4.14249e-06	0.167204	chr2	106013885	FHL2
cg00017461	0.470813	0.624154	0.153342	0.000330086	0.299742	chr22	30663316	OSM
cg00023523	0.521228	0.412797	-0.108431	0.00705754	0.4066	chr18	30459545	KLHL14
cg00036279	0.632484	0.743497	0.111012	0.00121055	0.330836	chr8	101245317	RNF19A
cg00037317	0.402671	0.284142	-0.118529	0.00425085	0.382408	chr11	101213166	PGR
cg00079784	0.603132	0.740833	0.137701	6.89641e-07	0.0791974	chr6	167165079	RPS6KA2
cg00127505	0.334427	0.47375	0.139323	0.00203397	0.350682	chr10	131763820	EBF3
cg00145875	0.51719	0.364211	-0.152979	0.00671685	0.405327	chr2	11104394	KCNF1
cg00178434	0.591588	0.701593	0.110005	0.00530253	0.390267	chr17	60249134	MED13
cg00181327	0.219205	0.11113	-0.108075	0.00318824	0.367291	chr13	31439278	MEDAG
cg00187704	0.468715	0.586208	0.117493	0.0014564	0.338483	chr5	146131753	GPR151
cg00188704	0.513601	0.315543	-0.198058	0.00502089	0.387343	chr7	27140797	HOXA2
cg00200956	0.54271	0.434743	-0.107968	0.00205145	0.351199	chr1	208741176	PLXNA2
cg00214566	0.450952	0.558666	0.107714	0.00451752	0.384108	chr17	263918	C17orf97
cg00222452	0.44294	0.565759	0.122819	0.0067456	0.405475	chr5	124485794	ZNF608
cg00232450	0.293585	0.406723	0.113138	0.00270904	0.36085	chr7	80421169	SEMA3C
cg00241285	0.37329	0.499921	0.12663	0.00711866	0.40676	chr2	118818727	INSIG2
cg00263677	0.678178	0.566596	-0.111582	0.00879612	0.420314	chr16	84885230	CRISPLD2
cg00292351	0.482251	0.616352	0.134101	0.00663996	0.404846	chr13	75756385	TBC1D4
cg00296936	0.550679	0.394479	-0.1562	5.46306e-05	0.250354	chr5	155249466	SGCD
cg00318947	0.412651	0.205632	-0.207019	0.00517713	0.389676	chr7	27154914	HOXA3
cg00350735	0.54673	0.403097	-0.143634	0.000565859	0.308587	chr13	28284058	GSX1
cg00359997	0.6388	0.469373	-0.169427	0.00471311	0.385058	chr14	50413164	ARF6
cg00369590	0.637436	0.748561	0.111126	0.000682417	0.312335	chr11	70590169	SHANK2
cg00370962	0.525612	0.396199	-0.129413	8.43346e-05	0.267892	chr3	17199496	PLCL2
cg00372375	0.780641	0.649125	-0.131516	0.00386437	0.378559	chr8	8749343	MFHAS1
cg00387768	0.265192	0.425948	0.160756	0.00904333	0.421998	chr5	149319817	PDE6A
cg00411772	0.722053	0.618964	-0.10309	0.00740094	0.407773	chr14	70833404	COX16
cg00420742	0.476258	0.372484	-0.103774	0.00641982	0.402085	chr19	54313004	NLRP12
cg00421221	0.383369	0.54371	0.160341	0.00892285	0.42123	chr2	121106091	INHBB
cg00449364	0.460175	0.604173	0.143997	0.00304393	0.365791	chr4	7283551	SORCS2
cg00455558	0.4813	0.35346	-0.12784	0.00198836	0.34998	chr4	151300956	MAB21L2
cg00472879	0.552683	0.423146	-0.129538	0.00644911	0.40234	chr10	97181896	PDLIM1
cg00478734	0.664466	0.51259	-0.151876	0.00785172	0.41108	chr4	123817651	NUDT6
cg00482919	0.472496	0.358629	-0.113868	0.00338557	0.371433	chr8	22254221	SLC39A14
cg00503840	0.212303	0.350773	0.13847	0.00161813	0.342196	chr7	96650509	DLX5
cg00514241	0.537427	0.642512	0.105085	0.000188185	0.288306	chr22	28193910	MN1
cg00551168	0.731991	0.587604	-0.144387	9.63579e-05	0.273661	chr11	131103383	SNX19
cg00562898	0.587266	0.695731	0.108465	0.00373163	0.376417	chr12	25544552	KRAS
cg00581844	0.768854	0.643489	-0.125365	0.00718215	0.40676	chr6	41996590	TAF8
cg00598018	0.290979	0.172798	-0.118181	0.00702849	0.406362	chr11	126525828	ST3GAL4
cg00616028	0.635649	0.740809	0.10516	0.00676442	0.405554	chr14	89652402	TTC8
cg00628091	0.404587	0.273891	-0.130697	0.00579615	0.395358	chr16	78198006	WWOX
cg00646241	0.480863	0.630646	0.149783	0.000192332	0.288306	chr11	70563878	SHANK2
cg00667862	0.367008	0.472266	0.105258	0.000883754	0.320214	chr1	91300446	BARHL2
cg00674220	0.420317	0.267964	-0.152353	0.00253892	0.358755	chr13	27610741	USP12
cg00675891	0.356606	0.540009	0.183403	0.00342563	0.371923	chr13	113698994	F7
cg00698413	0.622512	0.473365	-0.149147	0.00109566	0.329339	chr2	225266656	FAM124B
cg00705808	0.625623	0.466273	-0.15935	0.0057554	0.394494	chr4	154711183	SFRP2
cg00715122	0.481728	0.30765	-0.174078	0.00394707	0.378675	chr8	59904538	TOX
cg00716819	0.662009	0.768478	0.106468	2.51401e-05	0.219815	chr10	71882625	AIFM2
cg00717977	0.663627	0.416764	-0.246862	0.00118235	0.329994	chr2	239575727	TWIST2
cg00726786	0.422247	0.310361	-0.111887	0.00673742	0.405458	chr2	242039676	MTERFD2
cg00732553	0.604686	0.50405	-0.100636	0.001224	0.33112	chr1	217973727	SPATA17
cg00739484	0.634362	0.736734	0.102372	0.000611187	0.310862	chr16	11441389	RMI2
cg00748053	0.447454	0.334542	-0.112912	0.00157144	0.340915	chr8	34137602	DUSP26
cg00750279	0.358677	0.240052	-0.118625	0.000619607	0.311115	chr6	9908826	OFCC1
cg00755501	0.529249	0.412457	-0.116792	0.00751825	0.40861	chr15	65618753	PARP16
cg00769882	0.392653	0.497327	0.104674	0.00895776	0.421286	chr1	161493357	HSPA6
cg00792424	0.2927	0.191231	-0.101469	0.0028375	0.36277	chr6	10386160	TFAP2A
cg00799984	0.697553	0.814492	0.11694	8.96335e-06	0.214638	chr8	134307105	NDRG1
cg00807063	0.443033	0.336792	-0.106241	0.00172838	0.343627	chr17	14679486	HS3ST3B1
cg00831127	0.315661	0.433544	0.117883	0.00186284	0.346584	chr1	23038925	EPHB2
cg00840618	0.704805	0.597711	-0.107094	0.00486933	0.386484	chr1	57747174	DAB1
cg00846995	0.163011	0.282733	0.119722	0.000765664	0.31339	chr17	46702028	HOXB9
cg00849335	0.603026	0.480999	-0.122026	0.00253796	0.358747	chr1	66736380	SGIP1
cg00877303	0.461359	0.566255	0.104896	0.00501667	0.387231	chr10	990452	GTPBP4
cg00892208	0.322495	0.474192	0.151697	0.00682916	0.405554	chr7	39547561	YAE1D1
cg00894352	0.41501	0.521	0.10599	0.00926982	0.42304	chr5	269864	PDCD6
cg00899400	0.660282	0.503845	-0.156438	0.00508801	0.388386	chr7	27154537	HOXA3
cg00916163	0.657373	0.534127	-0.123246	0.00051994	0.304803	chr9	37639257	FRMPD1
cg00921344	0.566059	0.43556	-0.130498	0.00588174	0.396438	chr1	170464254	GORAB
cg00921992	0.779744	0.661586	-0.118158	0.00260032	0.360155	chr15	83588127	HOMER2
cg00925087	0.278744	0.411975	0.133231	0.00910942	0.422201	chr2	48962273	LHCGR
cg00951857	0.511853	0.631185	0.119332	0.0038132	0.378389	chr6	108435666	OSTM1
cg00963785	0.516963	0.674903	0.15794	0.000833218	0.316852	chr3	139408836	NMNAT3
cg01013385	0.514571	0.372164	-0.142406	0.000341799	0.299742	chr14	22490180	OR4E2
cg01018533	0.778778	0.673508	-0.10527	0.00201113	0.35035	chr1	108483788	VAV3
cg01026233	0.52027	0.638655	0.118385	0.000289012	0.292685	chr2	206713941	NRP2
cg01044097	0.638361	0.520214	-0.118147	0.00291635	0.364578	chr11	60884546	CD5
cg01054891	0.326676	0.215084	-0.111593	0.0056564	0.39375	chr19	57352729	ZIM2
cg01090766	0.555364	0.444199	-0.111165	0.00911409	0.422252	chr2	232660830	COPS7B
cg01090834	0.221291	0.35987	0.138579	0.00875966	0.420288	chr21	38081193	SIM2
cg01100322	0.415236	0.576486	0.16125	0.00822017	0.414499	chr12	96042879	USP44
cg01128430	0.626876	0.761688	0.134811	1.69941e-05	0.219815	chr5	37875175	GDNF
cg01146879	0.641343	0.755265	0.113922	0.000289456	0.292685	chr10	45098623	CXCL12
cg01181898	0.763608	0.628168	-0.13544	0.000203327	0.288914	chr1	207277456	C4BPA
cg01183703	0.723255	0.825283	0.102029	0.00132396	0.33521	chr5	7756255	FASTKD3
cg01196322	0.654462	0.530706	-0.123756	0.00423173	0.382214	chr5	122435202	PRDM6
cg01202950	0.767074	0.664983	-0.102092	0.00348781	0.373327	chr15	74943647	CLK3
cg01219345	0.523909	0.421828	-0.102081	0.0079541	0.412039	chr19	57467373	ZIM2
cg01241790	0.777838	0.673041	-0.104797	0.00646352	0.402514	chr16	82392440	MPHOSPH6
cg01247690	0.460541	0.588735	0.128194	0.00609473	0.398874	chr1	247616296	OR2B11
cg01285783	0.585355	0.450954	-0.1344	0.000727467	0.313188	chr6	2623778	MYLK4
cg01296763	0.11465	0.228324	0.113674	0.00362956	0.374881	chr16	68678689	CDH3
cg01297808	0.182285	0.320775	0.13849	0.0020593	0.351719	chr10	94180551	MARCH5
cg01300016	0.781872	0.680367	-0.101505	0.00884259	0.42086	chr11	78287482	NARS2
cg01301538	0.258192	0.380065	0.121872	0.00819685	0.414295	chr16	49562234	C16orf78
cg01337986	0.23506	0.336508	0.101448	0.00616456	0.399691	chr14	21175477	ANG
cg01341945	0.555499	0.454883	-0.100617	0.000604068	0.310088	chr3	116271017	LSAMP
cg01342088	0.574706	0.432102	-0.142604	0.00253037	0.358579	chr22	46257281	WNT7B
cg01342729	0.421844	0.58683	0.164986	0.00855761	0.418587	chr7	55088728	EGFR
cg01345157	0.317129	0.436698	0.119569	0.00259739	0.360155	chr16	85120484	KIAA0513
cg01348970	0.691955	0.580054	-0.111902	0.00744988	0.408091	chr17	42581598	GPATCH8
cg01400040	0.187205	0.293698	0.106493	0.00854359	0.418474	chr15	61091220	RORA
cg01415591	0.566441	0.691252	0.12481	0.000192243	0.288306	chr17	17921808	ATPAF2
cg01419181	0.338591	0.196764	-0.141828	0.00952623	0.424439	chr21	17959551	USP25
cg01423389	0.139867	0.243193	0.103326	0.00459353	0.384108	chr3	170746586	SLC2A2
cg01430795	0.512089	0.633122	0.121033	0.00772564	0.410326	chr2	119616745	EN1
cg01435158	0.322266	0.20944	-0.112826	0.000627987	0.3114	chr12	50411091	RACGAP1
cg01437515	0.421111	0.549485	0.128374	0.000342858	0.299742	chr1	1148315	TNFRSF4
cg01463779	0.561423	0.687902	0.126479	0.00418914	0.382214	chr9	3472120	RFX3
cg01465822	0.685082	0.789004	0.103922	0.00244722	0.358579	chr18	19760716	GATA6
cg01504420	0.516951	0.635083	0.118132	0.00115725	0.329994	chr22	45880094	FBLN1
cg01514538	0.55552	0.757091	0.201571	0.00724796	0.40676	chr1	2980380	PRDM16
cg01519508	0.759411	0.639794	-0.119617	0.00932587	0.423295	chr16	86411222	FOXF1
cg01534929	0.513898	0.644412	0.130514	0.00331546	0.369448	chr11	129234860	BARX2
cg01544187	0.689385	0.583332	-0.106053	0.00399567	0.379184	chr20	11008087	JAG1
cg01548889	0.401585	0.529924	0.128339	3.46364e-05	0.219815	chr16	17173095	XYLT1
cg01552748	0.613121	0.725609	0.112488	0.00179409	0.346103	chr13	112225526	TEX29
cg01556706	0.308941	0.167189	-0.141751	0.00108858	0.32874	chr3	59804435	FAM3D
cg01558212	0.184836	0.31274	0.127904	0.00603872	0.39808	chr2	200327336	SATB2
cg01560873	0.697132	0.537856	-0.159276	0.00229331	0.356407	chr5	3116792	C5orf38
cg01563410	0.458878	0.333497	-0.125381	0.00295773	0.364891	chr11	41415097	LRRC4C
cg01570137	0.586656	0.688474	0.101818	0.00636656	0.401571	chr20	62199539	HELZ2
cg01602960	0.464332	0.613377	0.149045	0.000629037	0.3114	chr11	44011805	ACCSL
cg01612300	0.709167	0.814653	0.105486	0.00141694	0.338077	chr2	142726430	LRP1B
cg01620233	0.611869	0.509007	-0.102862	0.00734827	0.407242	chr4	21735674	KCNIP4
cg01659283	0.473932	0.364929	-0.109003	0.00202601	0.350473	chr8	59713369	NSMAF
cg01681498	0.169247	0.0681948	-0.101052	0.00236304	0.35793	chr9	86153564	FRMD3
cg01683724	0.607617	0.493996	-0.113621	0.000762009	0.31339	chr4	3738789	ADRA2C
cg01708377	0.24873	0.137941	-0.110789	0.00185521	0.346508	chr6	1686746	FOXC1
cg01708458	0.51381	0.388061	-0.125749	0.00302675	0.365501	chr2	49097906	LHCGR
cg01716296	0.431638	0.589828	0.158189	0.000226343	0.288914	chr4	151133530	DCLK2
cg01741924	0.624024	0.504302	-0.119721	0.00824907	0.414943	chr16	31453406	ZNF843
cg01764198	0.196355	0.304349	0.107995	0.000443592	0.304803	chr6	1380013	FOXF2
cg01767711	0.641399	0.541355	-0.100044	0.00182879	0.346103	chr6	141179708	NMBR
cg01773886	0.707053	0.596429	-0.110625	0.00359066	0.374744	chr18	33883433	FHOD3
cg01781663	0.579904	0.474837	-0.105067	1.38538e-05	0.219815	chr2	80591054	LRRTM1
cg01801118	0.521545	0.375971	-0.145574	0.00153977	0.33978	chr8	31758216	NRG1
cg01812328	0.566627	0.681829	0.115203	0.00336956	0.370988	chr2	211091510	ACADL
cg01820751	0.474099	0.279395	-0.194703	0.000773811	0.31339	chr7	27162051	HOXA3
cg01833675	0.583742	0.450391	-0.133351	0.00169375	0.343393	chr2	225266876	FAM124B
cg01839061	0.57659	0.4741	-0.10249	0.008382	0.416257	chr10	3015738	PFKP
cg01839401	0.525835	0.639818	0.113984	0.00708307	0.40676	chr17	1986980	HIC1
cg01848968	0.430407	0.587132	0.156725	0.00787257	0.41155	chr20	43210706	PKIG
cg01893660	0.791251	0.689318	-0.101933	0.0075434	0.408881	chr6	131322364	EPB41L2
cg01901262	0.246135	0.35608	0.109945	0.00359847	0.374744	chr16	54966837	IRX5
cg01904580	0.270942	0.167643	-0.103299	0.00261114	0.360164	chr16	16113527	ABCC1
cg01907071	0.342369	0.497152	0.154782	0.00357521	0.374567	chr15	71606395	THSD4
cg01919885	0.549419	0.661664	0.112245	0.000704449	0.312596	chr4	3365330	RGS12
cg01940753	0.0746472	0.198526	0.123879	0.00795802	0.412039	chr15	81069622	KIAA1199
cg01945119	0.835865	0.663549	-0.172316	0.00225018	0.35625	chr4	186682811	SORBS2
cg01947277	0.456242	0.570366	0.114124	0.00554945	0.393371	chr4	3807806	ADRA2C
cg01952240	0.652079	0.76287	0.110791	0.000778876	0.313528	chr3	88046478	HTR1F
cg01954420	0.354404	0.511242	0.156838	0.00193518	0.349189	chr20	31715851	BPIFA2
cg01979105	0.457113	0.32731	-0.129803	0.000764137	0.31339	chr5	145061212	PRELID2
cg01989508	0.773529	0.560819	-0.21271	0.00662773	0.404713	chr8	70623824	SLCO5A1
cg02014108	0.62715	0.50817	-0.11898	0.00802603	0.412438	chr4	121387950	MAD2L1
cg02027735	0.291467	0.186874	-0.104593	0.00024193	0.288929	chr20	37233764	ARHGAP40
cg02035366	0.291808	0.412586	0.120778	0.00492087	0.386695	chr7	79085293	MAGI2
cg02038036	0.436278	0.55242	0.116142	8.34522e-05	0.267892	chr20	36795032	TGM2
cg02042736	0.605454	0.721432	0.115978	0.00805598	0.412659	chr22	50495161	TTLL8
cg02055540	0.41858	0.299794	-0.118785	0.00118533	0.329994	chr5	165510804	TENM2
cg02056098	0.68083	0.529265	-0.151566	0.00573971	0.394494	chr2	167233372	SCN9A
cg02087079	0.305303	0.204715	-0.100588	0.00669941	0.405317	chr5	177811349	PHYKPL
cg02120433	0.388323	0.271965	-0.116359	0.00851942	0.418259	chr5	3093118	C5orf38
cg02123424	0.451037	0.622267	0.171229	0.00416783	0.382214	chr8	74433128	STAU2
cg02125210	0.447974	0.641479	0.193505	0.000408236	0.304803	chr11	91605755	FAT3
cg02140862	0.503986	0.403535	-0.10045	0.0008788	0.320214	chr21	26427029	MRPL39
cg02147364	0.473046	0.360072	-0.112974	0.00417229	0.382214	chr12	9966812	KLRF1
cg02158038	0.417368	0.527524	0.110156	0.00836606	0.416257	chr3	194319931	LSG1
cg02169783	0.609775	0.499128	-0.110646	0.000813892	0.316852	chr7	32083482	PDE1C
cg02190788	0.343426	0.512708	0.169282	0.00450056	0.384108	chr20	49269245	PARD6B
cg02207360	0.648582	0.535666	-0.112916	0.0015041	0.339117	chr15	37513262	MEIS2
cg02220105	0.418607	0.530915	0.112308	0.00331151	0.369434	chr10	4243990	KLF6
cg02228046	0.280451	0.179372	-0.101079	0.00154743	0.33978	chr6	28950633	ZNF311
cg02244583	0.550153	0.670846	0.120694	0.00986072	0.426359	chr2	236773260	GBX2
cg02250646	0.615293	0.722401	0.107107	0.00943501	0.424193	chr15	45020024	TRIM69
cg02277216	0.632064	0.485306	-0.146758	0.000277159	0.291106	chr2	222455739	EPHA4
cg02283126	0.289366	0.166432	-0.122934	0.00950247	0.424364	chr10	35710549	CCNY
cg02288969	0.511729	0.395792	-0.115937	0.00449251	0.384108	chr1	172413492	PIGC
cg02316724	0.307938	0.412037	0.1041	0.00648216	0.402535	chr16	55328125	IRX6
cg02329699	0.450759	0.336292	-0.114467	0.00502583	0.387392	chr18	22814014	ZNF521
cg02344911	0.299766	0.139234	-0.160533	0.000169442	0.288103	chr12	54403178	HOXC8
cg02366018	0.274303	0.381461	0.107158	0.00275911	0.361998	chr17	68865694	KCNJ2
cg02367992	0.516326	0.664382	0.148056	0.00439052	0.383879	chr17	78383637	ENDOV
cg02383978	0.576712	0.677238	0.100526	0.00543781	0.391237	chr3	126853940	PLXNA1
cg02385721	0.547033	0.699412	0.152379	0.000897581	0.321533	chr9	125043856	RBM18
cg02477931	0.773118	0.633577	-0.139541	0.0092503	0.422997	chr11	131532721	NTM
cg02483101	0.514179	0.408168	-0.106011	0.0019777	0.34998	chr8	130365373	GSDMC
cg02486855	0.504434	0.61638	0.111947	0.000754078	0.31339	chr15	67356942	SMAD3
cg02493602	0.441124	0.576425	0.135301	2.66445e-06	0.125993	chr11	86383696	ME3
cg02498211	0.500016	0.648852	0.148836	0.00226336	0.356265	chr14	55665444	DLGAP5
cg02501166	0.649147	0.519416	-0.129731	0.00459061	0.384108	chr12	128866698	TMEM132C
cg02511570	0.401569	0.521124	0.119555	0.00386688	0.378559	chr17	45402380	ITGB3
cg02515556	0.372629	0.261411	-0.111218	0.00125723	0.332553	chr2	212399550	ERBB4
cg02523640	0.253275	0.129314	-0.12396	0.000409549	0.304803	chr10	129534613	FOXI2
cg02526838	0.719572	0.856731	0.137159	0.000110917	0.281275	chr5	56731252	ACTBL2
cg02542100	0.550153	0.65452	0.104367	5.51242e-05	0.250354	chr1	162901918	RGS4
cg02548323	0.7052	0.812913	0.107713	0.00472547	0.385221	chr7	101556938	CUX1
cg02563485	0.424455	0.311783	-0.112673	0.00182697	0.346103	chr1	212854527	BATF3
cg02567750	0.764951	0.587114	-0.177837	0.0079711	0.41209	chr1	247569605	NLRP3
cg02587606	0.537206	0.649571	0.112365	0.00559632	0.393448	chr10	77352231	C10orf11
cg02595823	0.344513	0.450591	0.106079	0.00436826	0.383879	chr10	73848915	SPOCK2
cg02596017	0.487834	0.589749	0.101915	0.00649599	0.402958	chr2	201327079	KCTD18
cg02597698	0.548195	0.649468	0.101273	0.00340729	0.371923	chr22	30662987	OSM
cg02600653	0.600321	0.474722	-0.125599	0.000703964	0.312596	chr3	19431990	KCNH8
cg02609692	0.671321	0.538136	-0.133186	0.00653137	0.403689	chr9	129389125	LMX1B
cg02623628	0.514289	0.397422	-0.116868	0.00483462	0.385774	chr14	31735153	HECTD1
cg02628700	0.52482	0.40802	-0.1168	0.00839588	0.416334	chr10	6220989	PFKFB3
cg02671293	0.516196	0.658662	0.142466	0.00549463	0.392563	chr9	119135211	PAPPA-AS1
cg02674693	0.515617	0.653696	0.138079	0.00310997	0.366491	chr11	45109122	PRDM11
cg02699612	0.506075	0.661981	0.155906	0.00797572	0.41209	chr10	115513280	PLEKHS1
cg02711510	0.195335	0.309028	0.113693	0.00030263	0.295945	chr16	85220747	FAM92B
cg02712224	0.490347	0.719714	0.229367	0.00222361	0.355961	chr12	114834201	TBX5
cg02736583	0.411788	0.522668	0.11088	0.00926058	0.42304	chr18	46369106	SMAD7
cg02794695	0.500107	0.600871	0.100764	0.009059	0.421998	chr8	134072611	SLA
cg02795334	0.687658	0.582228	-0.10543	0.00585934	0.396396	chr10	119659156	RAB11FIP2
cg02810589	0.459581	0.589765	0.130183	0.00443334	0.383879	chr2	36757985	FEZ2
cg02825977	0.22877	0.407216	0.178447	0.00114586	0.329994	chr10	94825848	CYP26C1
cg02826493	0.607869	0.489273	-0.118596	0.00165191	0.342196	chr5	111034457	STARD4
cg02837825	0.637604	0.532427	-0.105177	0.00475743	0.385397	chr6	9607150	OFCC1
cg02842293	0.796628	0.629114	-0.167514	3.15642e-05	0.219815	chr7	91272939	MTERF
cg02847425	0.133537	0.302746	0.16921	3.32614e-05	0.219815	chr7	76145280	UPK3B
cg02862505	0.312591	0.487434	0.174843	0.0044272	0.383879	chr12	114939167	TBX5
cg02873421	0.833075	0.725923	-0.107151	0.00627209	0.400728	chr17	46629306	HOXB3
cg02876276	0.586434	0.721951	0.135516	0.000141362	0.283383	chr17	77834299	CBX4
cg02877807	0.316955	0.435989	0.119034	0.00894567	0.421286	chr5	150384180	GPX3
cg02888886	0.409184	0.263656	-0.145528	0.00410541	0.380824	chr17	43165321	NMT1
cg02909765	0.492854	0.602897	0.110042	0.00912571	0.422396	chr1	115641325	TSPAN2
cg02925229	0.500362	0.609953	0.109591	0.000325472	0.299742	chr3	139258948	RBP1
cg02936400	0.451886	0.574938	0.123053	0.000472118	0.304803	chr4	13548678	NKX3-2
cg02937055	0.402907	0.560668	0.157761	0.00452273	0.384108	chr3	171489625	PLD1
cg02963248	0.72967	0.847431	0.117761	0.000754745	0.31339	chr2	66809780	MEIS1
cg02965283	0.620187	0.763232	0.143045	0.000359492	0.299742	chr2	39952015	THUMPD2
cg02970423	0.729615	0.571647	-0.157968	6.20143e-05	0.253408	chr20	8608498	PLCB1
cg02984614	0.134401	0.2502	0.115799	0.000449997	0.304803	chr17	31618409	ASIC2
cg02993156	0.693868	0.58756	-0.106308	0.00565612	0.39375	chr10	11046269	CELF2
cg03011348	0.590117	0.453132	-0.136985	0.00137655	0.336649	chr7	23710142	STK31
cg03011814	0.256488	0.360231	0.103744	0.000115089	0.281275	chr3	13461144	NUP210
cg03013609	0.498029	0.269138	-0.228891	0.00493907	0.386705	chr1	236702902	LGALS8
cg03015943	0.473811	0.368231	-0.10558	0.00216459	0.354489	chr7	86522284	KIAA1324L
cg03021260	0.765817	0.60711	-0.158707	4.6967e-05	0.236245	chr17	15169177	PMP22
cg03068796	0.689075	0.793879	0.104804	0.00394356	0.378675	chr22	30956769	GAL3ST1
cg03071876	0.632174	0.769034	0.13686	0.00551884	0.392765	chr17	45929434	SP6
cg03078269	0.702438	0.574615	-0.127822	0.00958808	0.424566	chr12	54354974	HOXC12
cg03081549	0.510093	0.408571	-0.101523	0.00284861	0.363264	chr3	19293021	KCNH8
cg03102442	0.609517	0.469144	-0.140373	0.00122632	0.33112	chr8	125738432	MTSS1
cg03103533	0.405135	0.286445	-0.11869	0.00308153	0.366219	chr3	8019736	LMCD1
cg03104083	0.396519	0.632771	0.236252	0.00112264	0.329994	chr12	114887847	TBX5
cg03114004	0.506945	0.4051	-0.101845	0.000182352	0.288306	chr3	7916709	LMCD1
cg03116016	0.310568	0.179443	-0.131125	0.00186861	0.347003	chr16	15583606	C16orf45
cg03140378	0.441873	0.325566	-0.116308	0.00713074	0.40676	chr20	55787633	BMP7
cg03149746	0.555349	0.730943	0.175593	0.000357582	0.299742	chr19	4415516	CHAF1A
cg03156436	0.361889	0.254729	-0.10716	0.00256545	0.359644	chr17	6227474	AIPL1
cg03170721	0.545131	0.42366	-0.121471	0.00923554	0.422858	chr3	37366489	C3orf35
cg03176205	0.334563	0.231531	-0.103032	0.0035354	0.373721	chr18	73946714	ZNF516
cg03197939	0.266789	0.377067	0.110278	0.00429364	0.383503	chr11	58956717	DTX4
cg03218584	0.74318	0.576389	-0.166791	0.000161652	0.286605	chr2	239511283	ASB1
cg03252055	0.535745	0.362533	-0.173213	0.000149855	0.285743	chr8	125577020	NDUFB9
cg03252902	0.372599	0.268739	-0.10386	0.00919026	0.422671	chr3	98275054	GPR15
cg03256198	0.584646	0.688291	0.103645	0.00336364	0.370988	chr1	230283231	GALNT2
cg03257308	0.700854	0.833642	0.132788	0.000175993	0.288306	chr13	30722898	KATNAL1
cg03266453	0.357342	0.516628	0.159287	0.00279004	0.36208	chr2	119606055	EN1
cg03285617	0.576108	0.692186	0.116079	0.00313634	0.366491	chr6	86179345	NT5E
cg03286215	0.57078	0.693334	0.122554	0.00297095	0.364891	chr11	70678605	SHANK2
cg03296204	0.430737	0.541832	0.111095	0.000878974	0.320214	chr17	77923971	TBC1D16
cg03308399	0.524435	0.389214	-0.135221	0.00628689	0.400971	chr7	27146237	HOXA2
cg03314029	0.616287	0.749057	0.132769	0.00192728	0.3489	chr16	88496788	ZNF469
cg03361810	0.300146	0.174161	-0.125985	0.00783921	0.41108	chr8	42010162	AP3M2
cg03363478	0.261255	0.400144	0.138889	0.00988096	0.426754	chr6	170268808	ERMARD
cg03379552	0.531127	0.371111	-0.160016	0.00083504	0.316852	chr10	99734662	CRTAC1
cg03394909	0.553093	0.664484	0.111391	0.000603573	0.310088	chr2	220305921	SPEG
cg03417182	0.407305	0.514294	0.106989	0.00299127	0.365037	chr10	97121241	PDLIM1
cg03421195	0.410532	0.302217	-0.108315	0.00893949	0.42123	chr10	7517215	SFMBT2
cg03431521	0.742917	0.504456	-0.238461	0.000431162	0.304803	chr8	116670531	TRPS1
cg03438216	0.561908	0.387305	-0.174603	0.00119114	0.329994	chr1	230517965	PGBD5
cg03441067	0.436709	0.298616	-0.138093	0.000461949	0.304803	chr12	54418132	HOXC6
cg03453744	0.827591	0.723562	-0.104029	0.00780888	0.41108	chr17	46627484	HOXB3
cg03454775	0.68188	0.50156	-0.18032	0.00112359	0.329994	chr8	2012595	MYOM2
cg03461784	0.496789	0.362349	-0.13444	0.00132346	0.33521	chr14	98604556	BCL11B
cg03466717	0.331221	0.519473	0.188252	0.0058754	0.396438	chr16	49564370	C16orf78
cg03469869	0.432998	0.282092	-0.150907	0.00728532	0.40676	chr13	111000343	COL4A2
cg03483713	0.62374	0.443861	-0.179879	0.00742247	0.407983	chr7	27162766	HOXA3
cg03485608	0.427631	0.566661	0.139029	0.000681574	0.312335	chr2	139535785	NXPH2
cg03495498	0.521969	0.42117	-0.1008	0.00433904	0.383879	chr14	97878346	VRK1
cg03508786	0.534848	0.664632	0.129784	0.00639724	0.401977	chr2	119590758	EN1
cg03515879	0.566823	0.682408	0.115585	8.55121e-05	0.269271	chr14	52656358	PTGDR
cg03519180	0.726398	0.605566	-0.120833	0.00151361	0.339117	chr10	119102524	PDZD8
cg03522150	0.792033	0.671839	-0.120194	0.00171245	0.343627	chr11	46969673	C11orf49
cg03526325	0.494604	0.332397	-0.162207	0.00596484	0.396823	chr4	145370946	HHIP
cg03535793	0.153927	0.263968	0.110041	0.00453424	0.384108	chr12	3862594	EFCAB4B
cg03544753	0.383619	0.498188	0.114569	0.00142332	0.338077	chr3	54328360	CACNA2D3
cg03564730	0.708902	0.835054	0.126152	0.00474468	0.385253	chr2	310099	FAM150B
cg03599978	0.287625	0.186205	-0.10142	0.00374509	0.376419	chr1	219834537	SLC30A10
cg03621129	0.500654	0.308152	-0.192502	3.48221e-05	0.219815	chr6	12314477	EDN1
cg03625676	0.167508	0.276647	0.109139	0.00626379	0.400728	chr5	156887393	NIPAL4
cg03626346	0.283429	0.167398	-0.116032	0.000390567	0.302875	chr3	27368232	NEK10
cg03646740	0.56949	0.711564	0.142073	0.00617711	0.399691	chr13	114813015	RASA3
cg03650946	0.379975	0.233922	-0.146053	0.00178903	0.346103	chr7	27154562	HOXA3
cg03679456	0.677327	0.576702	-0.100626	0.00483494	0.385774	chr3	169377946	ACTRT3
cg03684394	0.706258	0.589991	-0.116267	0.00807661	0.412798	chr9	111922140	FRRS1L
cg03688699	0.275231	0.425183	0.149952	0.00651629	0.403341	chr11	62694712	CHRM1
cg03688909	0.479813	0.378613	-0.1012	0.00325125	0.368733	chr18	73838751	ZNF516
cg03704645	0.75682	0.641829	-0.114992	0.00261825	0.36032	chr2	88367503	SMYD1
cg03705784	0.702538	0.54091	-0.161628	0.000741805	0.31339	chr11	95888212	MAML2
cg03714495	0.663933	0.557982	-0.105952	0.00329205	0.368997	chr2	50659203	NRXN1
cg03744763	0.695686	0.51565	-0.180035	0.00895401	0.421286	chr7	27184737	HOXA5
cg03758710	0.313932	0.421355	0.107423	0.00703262	0.406362	chr7	47539833	TNS3
cg03763508	0.484781	0.266352	-0.218429	0.00653608	0.403767	chr7	27140942	HOXA2
cg03766763	0.457309	0.634133	0.176824	0.000194806	0.288306	chr11	125080240	PKNOX2
cg03770437	0.417975	0.519096	0.101121	0.00608735	0.398784	chr19	4988206	KDM4B
cg03776176	0.740279	0.620441	-0.119838	0.0055654	0.393413	chr7	138604310	KIAA1549
cg03793312	0.783915	0.664519	-0.119396	0.000434193	0.304803	chr12	126910354	TMEM132B
cg03802852	0.311341	0.195372	-0.115969	0.00900392	0.421573	chr15	30357349	GOLGA8J
cg03805357	0.590212	0.750204	0.159992	0.0047206	0.385058	chr10	17259531	VIM
cg03818307	0.398081	0.29021	-0.107871	0.00181388	0.346103	chr1	150480534	ECM1
cg03822639	0.427947	0.566602	0.138655	0.00883296	0.420691	chr4	169552346	PALLD
cg03839322	0.399379	0.567504	0.168125	0.000856332	0.318164	chr16	57816956	KIFC3
cg03848381	0.140826	0.248719	0.107893	0.00445969	0.383904	chr15	40575645	PLCB2
cg03858703	0.626369	0.500414	-0.125954	1.51271e-05	0.219815	chr3	68316096	FAM19A1
cg03864584	0.346278	0.228879	-0.117399	2.51773e-05	0.219815	chr5	84900305	COX7C
cg03868770	0.439097	0.592423	0.153326	0.00802436	0.412438	chr22	30783737	RNF215
cg03874608	0.607826	0.475614	-0.132212	0.00821109	0.414337	chr14	22537512	OR4E2
cg03874948	0.669159	0.777326	0.108167	6.74642e-05	0.253424	chr9	113361270	SVEP1
cg03875496	0.495319	0.69909	0.203772	0.0040633	0.380031	chr6	106335674	PRDM1
cg03895045	0.6291	0.527811	-0.101289	0.00459415	0.384108	chr14	39703160	MIA2
cg03901576	0.466548	0.3321	-0.134448	0.00189956	0.347687	chr3	187121780	RTP4
cg03917481	0.691355	0.574987	-0.116367	0.00104526	0.32874	chr11	80153592	TENM4
cg03920369	0.605703	0.492699	-0.113004	0.00975196	0.425518	chr7	109508788	C7orf66
cg03937203	0.445493	0.334472	-0.111021	0.00982745	0.426105	chr21	38219784	HLCS
cg03944422	0.688328	0.585923	-0.102406	0.00359114	0.374744	chr13	40689506	COG6
cg03947687	0.463308	0.343117	-0.12019	0.003891	0.37866	chr2	215578445	BARD1
cg03951877	0.591211	0.474038	-0.117172	0.000740038	0.31339	chr6	13120250	TBC1D7
cg03955537	0.348674	0.492592	0.143918	0.00182936	0.346103	chr17	80806388	ZNF750
cg03975188	0.68987	0.575843	-0.114028	0.00883805	0.42082	chr7	148131599	CUL1
cg03984945	0.40068	0.513407	0.112727	0.00137339	0.336528	chr4	169048342	ANXA10
cg04003871	0.293874	0.409604	0.11573	9.75388e-05	0.274793	chr2	241290895	GPC1
cg04006429	0.732387	0.616197	-0.116189	0.00582156	0.395813	chr6	108843953	FOXO3
cg04007936	0.346485	0.477118	0.130633	0.00304424	0.365791	chr16	8954017	CARHSP1
cg04008034	0.646929	0.528283	-0.118646	0.00694563	0.406052	chr4	86336361	ARHGAP24
cg04014328	0.578572	0.443441	-0.135131	0.00122482	0.33112	chr17	46653615	HOXB4
cg04033390	0.71734	0.616297	-0.101043	0.00761226	0.409693	chr12	128887209	TMEM132C
cg04035828	0.613084	0.505567	-0.107517	0.00757798	0.409417	chr16	12405425	SNX29
cg04046889	0.472174	0.336703	-0.135471	5.36672e-05	0.250354	chr8	56232667	XKR4
cg04051268	0.648242	0.545442	-0.1028	0.00548817	0.392351	chr1	171227024	FMO1
cg04054036	0.357992	0.210396	-0.147596	0.00142769	0.338077	chr14	65273407	SPTB
cg04057161	0.321863	0.214297	-0.107566	0.00163212	0.342196	chr4	54601212	LNX1
cg04057956	0.705222	0.598057	-0.107165	0.00839159	0.416305	chr12	6339200	CD9
cg04068099	0.420252	0.302457	-0.117795	0.00380909	0.378389	chr5	5093252	ADAMTS16
cg04101285	0.664587	0.800168	0.135581	0.000599664	0.310088	chr20	877478	ANGPT4
cg04109781	0.501098	0.398404	-0.102694	0.0076264	0.409728	chr2	100722022	AFF3
cg04109847	0.689455	0.548944	-0.14051	0.00557478	0.393448	chr1	115727861	TSPAN2
cg04130851	0.70628	0.575262	-0.131018	0.00567361	0.393829	chr12	11992105	ETV6
cg04138103	0.551545	0.421647	-0.129897	0.00759966	0.409659	chr5	38796759	OSMR
cg04155793	0.288422	0.446956	0.158534	0.00263825	0.360534	chr16	89752847	CDK10
cg04167430	0.644558	0.473654	-0.170904	0.00485524	0.386289	chr15	99847223	LRRC28
cg04184019	0.391165	0.51921	0.128045	0.00329386	0.368997	chr4	85424288	NKX6-1
cg04197548	0.63837	0.495291	-0.143079	0.00564748	0.39375	chr10	75004945	DNAJC9
cg04202047	0.233326	0.405089	0.171763	0.00152276	0.33923	chr17	28671936	TMIGD1
cg04218745	0.3421	0.448954	0.106854	0.00117574	0.329994	chr16	85878940	COX4I1
cg04226002	0.573218	0.687599	0.114381	6.6996e-06	0.199467	chr11	113953462	ZBTB16
cg04227892	0.614543	0.485498	-0.129045	0.00571433	0.394051	chr5	2169402	IRX4
cg04227922	0.506217	0.661563	0.155347	0.000347574	0.299742	chr2	119615496	EN1
cg04239078	0.569498	0.686945	0.117447	0.00739254	0.407633	chr1	209549585	CAMK1G
cg04255230	0.285356	0.41991	0.134553	0.00791329	0.41163	chr2	74727010	LBX2
cg04310063	0.482273	0.338274	-0.143999	0.00209601	0.352497	chr1	234342613	COA6
cg04311604	0.441908	0.556491	0.114583	0.00278025	0.36208	chr3	129442471	PLXND1
cg04325594	0.769181	0.644282	-0.124899	0.00725973	0.40676	chr10	116100761	AFAP1L2
cg04326298	0.351428	0.217153	-0.134274	0.0021056	0.352638	chr21	44115988	PDE9A
cg04328401	0.547673	0.43977	-0.107904	0.000777144	0.313528	chr9	130659195	ST6GALNAC6
cg04335714	0.158762	0.261101	0.102339	0.00495847	0.386744	chr22	25799070	ADRBK2
cg04336561	0.347468	0.484348	0.13688	0.00836237	0.416257	chr7	157548939	DNAJB6
cg04340318	0.409765	0.2897	-0.120065	0.00941389	0.424166	chr9	18460169	ADAMTSL1
cg04348265	0.428636	0.285006	-0.14363	0.00481697	0.385572	chr4	186733060	SORBS2
cg04350092	0.323347	0.444837	0.12149	0.0019549	0.349626	chr19	11290464	KANK2
cg04351734	0.43235	0.205945	-0.226405	0.00442312	0.383879	chr7	27155173	HOXA3
cg04356401	0.79995	0.686292	-0.113658	0.00184876	0.346103	chr11	115342404	CADM1
cg04392082	0.496051	0.346296	-0.149755	0.00992625	0.42702	chr4	186732926	SORBS2
cg04406111	0.728679	0.588189	-0.14049	0.00706816	0.406677	chr10	123779210	TACC2
cg04445427	0.594018	0.484783	-0.109235	0.00305109	0.365917	chr8	133699791	LRRC6
cg04453140	0.132083	0.234073	0.10199	0.00384097	0.378559	chr17	46692021	HOXB8
cg04479208	0.529279	0.42825	-0.101029	0.0069225	0.406052	chr1	169703112	SELE
cg04484995	0.348618	0.216004	-0.132614	0.0038807	0.37866	chr18	63418972	CDH7
cg04502361	0.31139	0.481976	0.170586	0.00592851	0.396823	chr5	33228413	TARS
cg04509221	0.526709	0.386975	-0.139734	0.00950013	0.424364	chr1	3155312	PRDM16
cg04513476	0.629545	0.52481	-0.104735	0.00084186	0.317274	chr11	25090338	LUZP2
cg04515154	0.474809	0.634146	0.159336	0.00491477	0.386695	chr11	131868532	NTM
cg04528256	0.392444	0.288542	-0.103903	0.00334413	0.370876	chr16	77465492	ADAMTS18
cg04528565	0.596323	0.70254	0.106218	0.00284874	0.363264	chr20	5866730	CHGB
cg04530575	0.588606	0.449506	-0.1391	0.00078539	0.313683	chr5	3698865	IRX1
cg04535525	0.3863	0.529721	0.143421	0.00983084	0.426105	chr13	51502920	RNASEH2B
cg04541310	0.579417	0.441776	-0.137641	0.00230554	0.356407	chr15	33897878	RYR3
cg04549697	0.429491	0.556292	0.126802	0.00530499	0.390267	chr14	69827589	ERH
cg04564245	0.628193	0.763787	0.135594	0.00871408	0.420288	chr16	88901685	GALNS
cg04570320	0.34512	0.242273	-0.102847	0.00335464	0.37098	chr15	33959008	CHRM5
cg04607883	0.306771	0.201392	-0.10538	0.00660064	0.40446	chr4	176708601	GPM6A
cg04633357	0.543019	0.650432	0.107413	0.00347012	0.372731	chr17	26846402	FOXN1
cg04687350	0.515645	0.36708	-0.148565	0.00686518	0.405639	chr9	27108915	TEK
cg04688645	0.506734	0.636323	0.129589	0.00924886	0.422997	chr3	99772843	FILIP1L
cg04690927	0.183498	0.300528	0.11703	0.00107926	0.32874	chr7	45961524	IGFBP3
cg04728774	0.774478	0.646457	-0.128021	0.00309751	0.36644	chr5	42912740	SEPP1
cg04737845	0.586365	0.461311	-0.125054	0.00772958	0.410326	chr3	3097738	IL5RA
cg04745350	0.62803	0.745356	0.117325	0.000979087	0.326791	chr11	68325965	PPP6R3
cg04779860	0.25941	0.368478	0.109068	0.00468327	0.384969	chr10	131763929	EBF3
cg04786038	0.374297	0.267813	-0.106484	0.00587563	0.396438	chr18	2147655	METTL4
cg04786287	0.196888	0.338852	0.141964	0.00626652	0.400728	chr16	54970523	IRX5
cg04789475	0.658635	0.553624	-0.10501	0.00179759	0.346103	chr4	186960991	TLR3
cg04805181	0.224355	0.333887	0.109533	0.00142298	0.338077	chr15	66914759	LCTL
cg04833516	0.607027	0.424732	-0.182294	0.00181788	0.346103	chr2	123832382	CNTNAP5
cg04838382	0.291868	0.438189	0.146321	0.000402742	0.304565	chr2	235400052	ARL4C
cg04838846	0.324923	0.210442	-0.11448	0.00407977	0.380496	chr2	241530829	CAPN10
cg04843257	0.663466	0.81073	0.147265	8.65339e-06	0.214638	chr3	139408853	NMNAT3
cg04843339	0.436882	0.570275	0.133393	0.00655676	0.404139	chr3	6685910	GRM7
cg04851202	0.608068	0.728094	0.120026	0.00143147	0.338077	chr10	44370697	ZNF32
cg04852443	0.579153	0.759418	0.180265	0.00512418	0.389152	chr1	2990064	PRDM16
cg04863892	0.433694	0.177166	-0.256528	0.00046829	0.304803	chr7	27183375	HOXA5
cg04881536	0.377511	0.498222	0.120711	0.00242674	0.358579	chr4	119507659	METTL14
cg04888037	0.577499	0.713063	0.135564	0.0023031	0.356407	chr12	126677203	TMEM132B
cg04897489	0.45849	0.350947	-0.107544	0.00012627	0.283196	chr4	160699099	RAPGEF2
cg04907595	0.596706	0.392253	-0.204453	0.00498686	0.386744	chr1	25258264	RUNX3
cg04926461	0.447543	0.566666	0.119122	0.00229046	0.356407	chr3	125985088	ALDH1L1
cg04937144	0.207424	0.321898	0.114474	0.000953401	0.325813	chr17	46832631	HOXB13
cg04960169	0.388265	0.570212	0.181947	0.00232559	0.356857	chr17	2839005	OR1D5
cg04975032	0.538159	0.639358	0.101199	0.00122594	0.33112	chr20	17879532	MGME1
cg04997361	0.66182	0.771118	0.109297	0.00150784	0.339117	chr15	92069461	SLCO3A1
cg05046306	0.471162	0.585687	0.114525	0.00102724	0.328533	chr17	46698273	HOXB9
cg05065572	0.47497	0.681086	0.206116	0.00296605	0.364891	chr12	114833912	TBX5
cg05088463	0.328461	0.200953	-0.127508	0.00362893	0.374881	chr12	50411104	RACGAP1
cg05117823	0.539842	0.661538	0.121695	0.00123604	0.33155	chr1	3056152	PRDM16
cg05133339	0.35841	0.231438	-0.126973	0.00458984	0.384108	chr3	186670877	ST6GAL1
cg05135521	0.62685	0.515367	-0.111483	0.00728012	0.40676	chr2	161188335	ITGB6
cg05162522	0.199768	0.336801	0.137033	0.00837545	0.416257	chr3	54388823	CACNA2D3
cg05167973	0.178791	0.320808	0.142017	0.000460534	0.304803	chr11	2949546	PHLDA2
cg05193179	0.445306	0.322708	-0.122598	0.00717339	0.40676	chr22	17679799	CECR1
cg05212349	0.538988	0.414418	-0.124571	0.000328062	0.299742	chr10	111234876	XPNPEP1
cg05214130	0.579396	0.462316	-0.11708	0.00642008	0.402085	chr12	123945990	SNRNP35
cg05217312	0.691384	0.571678	-0.119706	0.00393054	0.378675	chr10	24417827	KIAA1217
cg05218090	0.665267	0.525653	-0.139614	0.000158793	0.286605	chr4	182230345	TENM3
cg05219493	0.330535	0.482721	0.152186	0.000682764	0.312335	chr10	94820923	CYP26C1
cg05253716	0.647479	0.763383	0.115904	0.00556399	0.393413	chr12	129299332	SLC15A4
cg05257086	0.460039	0.607854	0.147815	0.00580847	0.395566	chr5	1913983	IRX4
cg05288346	0.790145	0.688236	-0.101909	0.00389284	0.37866	chr6	3842375	FAM50B
cg05288466	0.691554	0.560369	-0.131185	0.000104414	0.281209	chr12	59473336	LRIG3
cg05308819	0.321652	0.208539	-0.113113	0.00484777	0.386134	chr1	155959156	ARHGEF2
cg05310160	0.463978	0.312132	-0.151846	0.00374294	0.376419	chr2	194544746	TMEFF2
cg05310997	0.696404	0.5458	-0.150604	0.00666171	0.405079	chr10	115033489	HABP2
cg05329317	0.536003	0.667001	0.130999	0.000594086	0.309937	chr16	30126595	GDPD3
cg05350372	0.36896	0.256495	-0.112465	0.00104287	0.32874	chr10	67839980	LRRTM3
cg05351803	0.554668	0.436466	-0.118202	0.00960242	0.424699	chr21	37915130	CLDN14
cg05374956	0.51481	0.651662	0.136852	0.00241082	0.358579	chr19	5838735	FUT6
cg05378715	0.494897	0.337118	-0.157779	0.00181387	0.346103	chr1	193426903	B3GALT2
cg05380019	0.379831	0.259747	-0.120085	0.000343233	0.299742	chr7	19146555	TWIST1
cg05382669	0.725162	0.618016	-0.107146	0.00639289	0.401977	chr13	74626697	KLF12
cg05387167	0.7601	0.580227	-0.179873	0.00526511	0.390131	chr17	46629804	HOXB3
cg05395321	0.624349	0.499366	-0.124984	0.00363919	0.375106	chr1	182571174	RGS16
cg05429895	0.354644	0.242019	-0.112625	0.0037091	0.376292	chr9	120466640	TLR4
cg05438336	0.589693	0.476325	-0.113369	0.000924799	0.324212	chr12	19699832	AEBP2
cg05445291	0.51546	0.37974	-0.13572	0.000453779	0.304803	chr8	11225875	SLC35G5
cg05452558	0.623441	0.500697	-0.122744	0.00765409	0.410042	chr4	73633887	ADAMTS3
cg05458277	0.57171	0.709542	0.137832	2.05953e-06	0.112956	chr1	90253470	LRRC8D
cg05516271	0.391876	0.26733	-0.124546	0.00428089	0.383184	chr7	2339170	SNX8
cg05516617	0.255726	0.394319	0.138593	0.00268794	0.360709	chr7	27221689	ENSG00000257184
cg05539509	0.309361	0.415859	0.106498	0.0017198	0.343627	chr22	30663034	OSM
cg05555990	0.555791	0.40542	-0.15037	0.00913197	0.422426	chr12	32721391	FGD4
cg05570315	0.593292	0.702717	0.109425	0.0011922	0.329994	chr9	71628309	PRKACG
cg05584597	0.416487	0.275463	-0.141024	0.00025635	0.288929	chr3	155463691	C3orf33
cg05647594	0.436723	0.579017	0.142295	0.000783783	0.313683	chr20	48062315	KCNB1
cg05650674	0.654586	0.771838	0.117252	0.00236212	0.35793	chr16	68677997	CDH3
cg05676959	0.398385	0.520063	0.121679	0.00165446	0.342196	chr12	6972994	TPI1
cg05694021	0.34112	0.207098	-0.134022	1.64304e-05	0.219815	chr12	19699504	AEBP2
cg05724777	0.552172	0.45193	-0.100242	0.00966487	0.424993	chr6	32634362	HLA-DQA1
cg05726195	0.346309	0.46308	0.116772	0.00698308	0.406052	chr7	154997174	INSIG1
cg05744098	0.245685	0.423261	0.177576	0.00979477	0.425745	chr2	191914694	STAT1
cg05768331	0.403054	0.287533	-0.11552	0.00437343	0.383879	chr11	20689672	NELL1
cg05774699	0.612716	0.478022	-0.134694	0.00955073	0.424439	chr7	27184316	HOXA5
cg05779048	0.41815	0.272716	-0.145435	0.0043733	0.383879	chr13	74025481	KLF5
cg05807666	0.639232	0.501146	-0.138086	0.00972938	0.425411	chr8	121769788	SNTB1
cg05816193	0.397759	0.281057	-0.116702	0.00834144	0.416128	chr6	26018127	HIST1H1A
cg05835105	0.251612	0.126092	-0.12552	0.00499066	0.386744	chr4	111543401	PITX2
cg05835256	0.507072	0.610532	0.10346	0.00415673	0.382214	chr15	45090766	TRIM69
cg05841700	0.39736	0.559189	0.161829	0.0030153	0.365278	chr1	205819383	PM20D1
cg05859264	0.415237	0.560676	0.145439	0.00463254	0.384736	chr6	36097692	MAPK13
cg05874111	0.369136	0.250903	-0.118233	0.00691815	0.406052	chr12	111515117	CUX2
cg05875274	0.37133	0.501835	0.130505	0.00437392	0.383879	chr5	162998734	MAT2B
cg05876425	0.753607	0.628906	-0.124701	0.00536634	0.390444	chr7	157474921	DNAJB6
cg05881682	0.552389	0.423632	-0.128757	0.000333485	0.299742	chr3	95402607	MTRNR2L12
cg05885930	0.660543	0.771777	0.111234	0.00990413	0.42702	chr19	41801800	CCDC97
cg05888040	0.298309	0.426244	0.127935	0.00832426	0.415939	chr9	100317794	TMOD1
cg05900274	0.358849	0.254791	-0.104059	0.00781266	0.41108	chr3	191740391	FGF12
cg05906769	0.742545	0.619947	-0.122598	1.71738e-06	0.112956	chr5	129794	PLEKHG4B
cg05925300	0.691257	0.527735	-0.163522	0.00669856	0.405317	chr2	106287816	NCK2
cg05951776	0.603972	0.714541	0.11057	0.00177914	0.346103	chr1	10568783	PEX14
cg05953142	0.62496	0.734657	0.109698	0.00128737	0.332777	chr22	44793304	KIAA1644
cg05968917	0.528482	0.656994	0.128512	0.00277859	0.36208	chr11	1774753	IFITM10
cg05981038	0.405642	0.252072	-0.15357	0.00142504	0.338077	chr5	40841590	CARD6
cg05999049	0.273051	0.453832	0.180781	0.00329044	0.368997	chr17	46692859	HOXB8
cg06001205	0.473009	0.300998	-0.172011	0.00564631	0.39375	chr5	22213259	CDH12
cg06011026	0.494041	0.626447	0.132405	0.00111036	0.329994	chr1	213796835	PROX1
cg06015275	0.546	0.431809	-0.114191	0.00311709	0.366491	chr16	83774899	HSBP1
cg06019933	0.621576	0.521519	-0.100057	0.00672519	0.405327	chr3	128442438	RAB7A
cg06020207	0.637499	0.764109	0.12661	0.000492083	0.304803	chr10	131766412	EBF3
cg06036912	0.256753	0.410757	0.154004	0.00351845	0.373442	chr16	3068340	CLDN6
cg06036947	0.349383	0.460281	0.110898	0.00221126	0.355744	chr7	949834	GET4
cg06049826	0.57104	0.417945	-0.153095	0.00193461	0.349163	chr6	19892600	ID4
cg06088244	0.664415	0.764827	0.100412	0.00165293	0.342196	chr1	38171423	CDCA8
cg06108849	0.254852	0.391891	0.137039	0.00972005	0.425411	chr11	130397805	ADAMTS15
cg06135285	0.621901	0.51552	-0.106381	0.00499426	0.386744	chr17	19675785	ALDH3A1
cg06148468	0.279912	0.417845	0.137932	0.00824199	0.414793	chr4	738115	PCGF3
cg06165607	0.683042	0.548445	-0.134598	0.00134401	0.33574	chr12	127244845	TMEM132B
cg06182503	0.334637	0.209627	-0.12501	0.00378132	0.377389	chr6	25868814	SLC17A3
cg06186155	0.431599	0.216649	-0.21495	0.00736598	0.40741	chr17	46648582	HOXB4
cg06217164	0.479466	0.350576	-0.12889	0.00577862	0.394884	chr13	78554820	EDNRB
cg06218155	0.557283	0.750636	0.193354	0.00515078	0.389492	chr6	56509297	DST
cg06230714	0.755882	0.652746	-0.103137	0.00801499	0.412237	chr20	58181636	PHACTR3
cg06250386	0.759611	0.626084	-0.133527	0.00361807	0.374744	chr7	153112077	DPP6
cg06252441	0.299092	0.195863	-0.103229	0.00781943	0.41108	chr11	105962160	AASDHPPT
cg06260815	0.421669	0.526585	0.104916	0.00485881	0.386305	chr13	37005115	CCNA1
cg06263178	0.171546	0.323778	0.152232	0.00178813	0.346103	chr16	49686567	ZNF423
cg06264984	0.424907	0.534843	0.109936	0.000719731	0.312596	chr2	38300885	CYP1B1
cg06267808	0.339597	0.235045	-0.104552	0.00579332	0.395203	chr17	13654630	HS3ST3A1
cg06270993	0.354519	0.230074	-0.124446	0.00318463	0.367029	chr7	23338250	MALSU1
cg06276302	0.536378	0.406414	-0.129964	0.00750886	0.40861	chr2	109605913	EDAR
cg06281409	0.557967	0.658908	0.100942	0.00499571	0.386744	chr5	147808813	FBXO38
cg06304817	0.638026	0.536388	-0.101638	0.00519152	0.389729	chr15	81588069	STARD5
cg06309895	0.335597	0.469479	0.133883	0.00439003	0.383879	chr3	134094172	AMOTL2
cg06313349	0.435386	0.562661	0.127275	0.000850906	0.317681	chr7	157494424	DNAJB6
cg06316758	0.556087	0.787907	0.23182	0.00420876	0.382214	chr13	31073758	HMGB1
cg06323893	0.605739	0.719556	0.113817	0.0036356	0.375099	chr10	88542898	BMPR1A
cg06373268	0.633995	0.528726	-0.105269	0.00289489	0.364244	chr2	79041585	REG3G
cg06390863	0.376131	0.499017	0.122886	0.00408341	0.380548	chr5	992352	NKD2
cg06394109	0.535844	0.729192	0.193348	3.31448e-05	0.219815	chr16	1152511	C1QTNF8
cg06422309	0.236878	0.374743	0.137865	0.00615653	0.399691	chr10	1352781	WDR37
cg06444648	0.594023	0.705312	0.111289	0.00178988	0.346103	chr8	93738452	TRIQK
cg06456125	0.522818	0.631715	0.108898	0.00893763	0.42123	chr7	65229604	VKORC1L1
cg06465806	0.683012	0.508321	-0.174691	0.00696718	0.406052	chr7	27185732	HOXA6
cg06471536	0.711608	0.581917	-0.129692	0.00320282	0.367291	chr6	105749844	PREP
cg06490988	0.403693	0.522871	0.119179	0.000239378	0.288929	chr3	128212001	GATA2
cg06491405	0.610452	0.718632	0.10818	0.00182205	0.346103	chr6	31895257	C2
cg06500717	0.67008	0.564303	-0.105777	0.000221555	0.288914	chr11	78625134	NARS2
cg06511098	0.398675	0.27743	-0.121245	0.00188805	0.347634	chr22	48314866	FAM19A5
cg06513979	0.62597	0.509952	-0.116018	0.00976276	0.425553	chr10	617105	DIP2C
cg06523901	0.507925	0.626618	0.118692	0.00355419	0.374232	chr10	94451558	HHEX
cg06540393	0.608028	0.718299	0.110271	0.00256397	0.35955	chr1	60860536	CYP2J2
cg06566477	0.347208	0.245939	-0.101269	0.00128923	0.332777	chr20	61078502	GATA5
cg06568056	0.642025	0.74692	0.104895	0.000357462	0.299742	chr5	55444662	IL6ST
cg06569725	0.820137	0.71297	-0.107168	0.00393423	0.378675	chr9	12818078	TYRP1
cg06576557	0.458664	0.330733	-0.127931	0.00895796	0.421286	chr20	31828749	BPIFA1
cg06593561	0.291366	0.42827	0.136905	0.00280255	0.362369	chr5	73569067	ENC1
cg06602723	0.505879	0.675828	0.169949	3.43812e-05	0.219815	chr17	46693336	HOXB8
cg06615502	0.543695	0.426237	-0.117458	0.00205334	0.351405	chr4	164750367	TMA16
cg06616905	0.544159	0.684345	0.140186	0.00034984	0.299742	chr6	2940957	SERPINB6
cg06619693	0.443389	0.268881	-0.174507	0.00140697	0.337416	chr11	118475898	PHLDB1
cg06630192	0.272628	0.43286	0.160232	0.00760599	0.409659	chr21	39810663	KCNJ15
cg06636870	0.432957	0.589148	0.156191	0.0011755	0.329994	chr16	49564354	C16orf78
cg06642556	0.716619	0.57871	-0.137909	0.0020599	0.351719	chr10	20057039	PLXDC2
cg06666590	0.481257	0.60376	0.122502	0.00490163	0.386695	chr14	35169161	CFL2
cg06679851	0.530778	0.650431	0.119653	0.00761205	0.409693	chr19	48494479	BSPH1
cg06707286	0.776133	0.631728	-0.144406	0.00763299	0.409728	chr15	102010195	PCSK6
cg06751920	0.492447	0.631939	0.139492	0.000254067	0.288929	chr1	12704007	AADACL4
cg06760710	0.175823	0.276709	0.100886	0.00654243	0.403906	chr17	46692008	HOXB8
cg06772717	0.514834	0.679781	0.164947	7.5543e-05	0.260173	chr8	72466764	EYA1
cg06782158	0.53511	0.64165	0.10654	0.00952174	0.424439	chr11	44630479	CD82
cg06782606	0.477851	0.363924	-0.113927	0.00104214	0.32874	chr12	39858895	KIF21A
cg06784420	0.283907	0.434248	0.150341	0.00925799	0.42304	chr2	236299218	AGAP1
cg06786372	0.470097	0.262745	-0.207351	0.0097766	0.425684	chr7	27141388	HOXA2
cg06795216	0.612028	0.751615	0.139587	0.00191082	0.34805	chr13	44596456	SMIM2
cg06807650	0.399473	0.574727	0.175254	0.00964046	0.424786	chr11	125086049	PKNOX2
cg06820102	0.497564	0.603028	0.105465	0.0019849	0.34998	chr3	141104391	ZBTB38
cg06821841	0.742129	0.626636	-0.115493	0.00746859	0.408102	chr15	66562125	MEGF11
cg06824199	0.481119	0.638322	0.157203	0.00927638	0.423043	chr1	47157809	TEX38
cg06824277	0.341806	0.236396	-0.10541	0.0018616	0.346584	chr12	103890274	STAB2
cg06826457	0.409736	0.306759	-0.102977	0.00444742	0.383879	chr12	12867669	CDKN1B
cg06831182	0.65272	0.753624	0.100904	0.000202181	0.288914	chr16	88220886	BANP
cg06835392	0.325429	0.220107	-0.105322	0.00134786	0.336179	chr12	111616689	CUX2
cg06842071	0.451297	0.26062	-0.190677	0.00231964	0.356857	chr2	233499460	EFHD1
cg06843131	0.452164	0.557464	0.1053	0.00341124	0.371923	chr9	130158290	SLC2A8
cg06847670	0.737796	0.846456	0.10866	0.00016863	0.288103	chr7	46793578	TNS3
cg06858087	0.219041	0.346746	0.127706	0.0097042	0.425373	chr10	14099154	FRMD4A
cg06879746	0.494832	0.387051	-0.107781	0.00731831	0.40676	chr6	30883768	VARS2
cg06884875	0.52606	0.376319	-0.149741	0.0018874	0.347634	chr11	46313051	CREB3L1
cg06896987	0.507452	0.620065	0.112613	0.00782885	0.41108	chr2	177003735	HOXD8
cg06900571	0.704848	0.592029	-0.11282	0.00705065	0.406567	chr8	141248582	TRAPPC9
cg06911525	0.608935	0.508873	-0.100061	0.00217755	0.354489	chr9	127324798	NR5A1
cg06921872	0.323272	0.217996	-0.105276	0.00283965	0.36277	chr6	82957936	IBTK
cg06932691	0.31133	0.206325	-0.105005	0.00241804	0.358579	chr9	76640813	RORB
cg06943467	0.593789	0.710199	0.11641	0.00738394	0.407577	chr9	135360863	C9orf171
cg06971530	0.668386	0.563178	-0.105208	0.00844722	0.417224	chr4	130089500	SCLT1
cg06978680	0.603012	0.434111	-0.168901	0.000318372	0.298904	chr7	89840431	STEAP2
cg06981333	0.296993	0.191374	-0.105619	0.00206658	0.351936	chr14	65273501	SPTB
cg06991974	0.530153	0.661194	0.131041	0.00428109	0.383184	chr1	2984218	PRDM16
cg07031797	0.467863	0.644454	0.176591	0.0021706	0.354489	chr22	50483123	TTLL8
cg07046142	0.610381	0.497153	-0.113228	0.00300338	0.365037	chr8	72628609	MSC
cg07061298	0.320742	0.163933	-0.156809	0.00524299	0.390131	chr7	27153847	HOXA3
cg07076509	0.404795	0.535293	0.130499	0.00443057	0.383879	chr9	96720819	BARX1
cg07080050	0.443138	0.327703	-0.115436	0.00565436	0.39375	chr12	54413345	HOXC6
cg07082144	0.486449	0.620188	0.13374	0.00376071	0.37677	chr2	171997946	TLK1
cg07103846	0.544286	0.700168	0.155882	0.00805498	0.412659	chr17	80970159	B3GNTL1
cg07139284	0.368962	0.480435	0.111473	0.00315782	0.366495	chr12	30948641	CAPRIN2
cg07153966	0.645412	0.422525	-0.222887	0.00928556	0.423097	chr7	27147590	HOXA2
cg07167872	0.387054	0.563423	0.176369	0.0049482	0.386705	chr1	205819463	PM20D1
cg07168940	0.32126	0.210502	-0.110758	0.00938045	0.423772	chr13	22748026	FGF9
cg07172248	0.463449	0.573197	0.109749	0.00084699	0.317681	chr18	25769537	CDH2
cg07190012	0.439355	0.544173	0.104818	0.000378184	0.302593	chr11	16633647	C11orf58
cg07199500	0.635868	0.527073	-0.108795	0.00231182	0.356407	chr15	35111036	ACTC1
cg07208691	0.615684	0.426095	-0.189589	0.00720193	0.40676	chr12	111620199	CUX2
cg07209624	0.599875	0.494472	-0.105403	0.00223035	0.355961	chr10	13627505	PRPF18
cg07221600	0.238245	0.356362	0.118117	0.00529716	0.390267	chr17	46695467	HOXB8
cg07225475	0.588941	0.474461	-0.114481	0.00171858	0.343627	chr12	109232103	SSH1
cg07245150	0.460866	0.572805	0.111938	0.00444864	0.383879	chr21	44484449	CBS
cg07250162	0.209514	0.312175	0.102661	0.00138396	0.337128	chr17	46832247	HOXB13
cg07254413	0.668395	0.568152	-0.100243	0.00101468	0.328187	chr11	59940485	MS4A6A
cg07274572	0.591317	0.70001	0.108694	0.00509274	0.388473	chr16	928942	GNG13
cg07279321	0.605903	0.424428	-0.181475	0.00307846	0.366219	chr6	12717790	PHACTR1
cg07288047	0.606345	0.74378	0.137435	0.00373353	0.376417	chr22	43812884	MPPED1
cg07325427	0.440776	0.311804	-0.128972	0.00509876	0.388533	chr19	46792195	HIF3A
cg07336099	0.503446	0.403074	-0.100372	0.00184638	0.346103	chr2	140029691	NXPH2
cg07396182	0.704844	0.594201	-0.110643	0.00761757	0.409728	chr8	139756299	COL22A1
cg07407886	0.343539	0.508904	0.165365	0.000522406	0.304803	chr6	116711971	DSE
cg07413467	0.431932	0.325418	-0.106514	0.000408177	0.304803	chr7	92238086	FAM133B
cg07436694	0.372205	0.263201	-0.109004	0.00565645	0.39375	chr16	21638444	IGSF6
cg07464094	0.641474	0.527943	-0.113531	0.00403141	0.37935	chr3	52832769	ITIH3
cg07474269	0.651834	0.550198	-0.101636	0.00421644	0.382214	chr5	166722513	TENM2
cg07481274	0.535881	0.368898	-0.166983	0.00895484	0.421286	chr22	32348805	C22orf24
cg07533224	0.473248	0.634811	0.161563	0.00676215	0.405554	chr1	205819345	PM20D1
cg07533249	0.593367	0.482008	-0.111359	0.000476551	0.304803	chr17	34450758	CCL4
cg07579884	0.747361	0.622097	-0.125264	0.00602954	0.397847	chr14	60792319	PPM1A
cg07596819	0.85028	0.71503	-0.13525	0.00305596	0.365917	chr4	184922382	STOX2
cg07606384	0.280431	0.397866	0.117435	0.00547258	0.391916	chr10	94823251	CYP26C1
cg07606551	0.535935	0.659029	0.123094	0.00508099	0.388212	chr6	10690667	PAK1IP1
cg07611583	0.545283	0.683467	0.138184	0.00221099	0.355744	chr3	177652995	KCNMB2
cg07623363	0.407568	0.297847	-0.109721	0.00876112	0.420288	chr10	43437024	RET
cg07671484	0.539549	0.658584	0.119036	0.00403602	0.379377	chr14	52067152	FRMD6
cg07678448	0.533338	0.43199	-0.101347	0.00313438	0.366491	chr10	45731454	OR13A1
cg07703790	0.382725	0.252172	-0.130552	0.00219591	0.355351	chr18	28897214	DSG1
cg07710127	0.790349	0.687119	-0.10323	0.000382555	0.302593	chr2	213692525	ERBB4
cg07725206	0.656262	0.539517	-0.116745	0.00809306	0.412922	chr1	85251175	LPAR3
cg07734106	0.38281	0.277858	-0.104952	0.00151489	0.339117	chr14	96117415	TCL1B
cg07809479	0.588706	0.463948	-0.124758	0.00263379	0.360534	chr3	125820613	SLC41A3
cg07815897	0.741683	0.627047	-0.114635	0.00184546	0.346103	chr3	141011132	ACPL2
cg07824483	0.461149	0.602912	0.141763	0.00566403	0.39375	chr17	79882042	MAFG
cg07831351	0.155638	0.282557	0.126919	0.000612102	0.310862	chr20	3229402	SLC4A11
cg07835424	0.228555	0.359896	0.131342	0.00211806	0.352784	chr2	200327334	SATB2
cg07859288	0.377506	0.262583	-0.114923	0.000183204	0.288306	chr8	132003249	ADCY8
cg07891033	0.620022	0.517988	-0.102034	0.00720088	0.40676	chr5	11725225	CTNND2
cg07891507	0.439544	0.317816	-0.121728	0.000274094	0.289094	chr3	155463719	C3orf33
cg07906449	0.672366	0.800716	0.12835	0.00979762	0.425799	chr12	66425251	LLPH
cg07909786	0.429682	0.587811	0.15813	0.00236893	0.35793	chr1	21444331	EIF4G3
cg07910684	0.724379	0.615569	-0.108809	0.00676449	0.405554	chr6	19641474	ID4
cg07915976	0.682413	0.5599	-0.122513	0.0044435	0.383879	chr12	54414427	HOXC6
cg07917150	0.32104	0.204411	-0.116629	0.00110278	0.329786	chr7	27154264	HOXA3
cg07923794	0.379521	0.484999	0.105478	0.00053902	0.306937	chr17	77834237	CBX4
cg07942135	0.294769	0.180484	-0.114285	0.000478721	0.304803	chr7	27154262	HOXA3
cg07943832	0.472777	0.35859	-0.114187	0.0092268	0.422728	chr6	155568918	CLDN20
cg07956695	0.226205	0.331213	0.105008	0.000493773	0.304803	chr17	47900535	TAC4
cg07957632	0.451148	0.339501	-0.111647	0.00866564	0.419731	chr15	27483457	GABRG3
cg07965924	0.313519	0.203771	-0.109749	0.00865812	0.419731	chr12	122234980	RHOF
cg07973095	0.344591	0.46453	0.119939	0.000719869	0.312596	chr16	451040	DECR2
cg07986005	0.710045	0.60685	-0.103195	0.00241889	0.358579	chr2	74494480	MTHFD2
cg07992435	0.392006	0.291364	-0.100642	0.00931323	0.423163	chr11	67182615	CARNS1
cg08004073	0.749455	0.622083	-0.127372	0.00678733	0.405554	chr3	169377725	ACTRT3
cg08017409	0.510861	0.359746	-0.151115	0.00732469	0.406797	chr16	86185121	IRF8
cg08019384	0.467626	0.344822	-0.122803	0.00888086	0.421162	chr7	3920439	SDK1
cg08023442	0.543217	0.408778	-0.134439	0.00197057	0.34998	chr3	34767621	ARPP21
cg08029281	0.496497	0.687168	0.190671	0.00250293	0.358579	chr1	67600428	IL23R
cg08041998	0.490287	0.614484	0.124197	0.00251782	0.358579	chr6	139592441	TXLNB
cg08045176	0.752337	0.624827	-0.12751	0.00250647	0.358579	chr18	49813488	DCC
cg08046784	0.463464	0.347669	-0.115795	0.00444532	0.383879	chr4	45946199	GABRG1
cg08052848	0.618141	0.748983	0.130841	0.00143722	0.33828	chr5	92276437	NR2F1
cg08089030	0.555642	0.447744	-0.107898	0.00444825	0.383879	chr4	68794552	TMPRSS11A
cg08090385	0.369902	0.621011	0.251109	0.000314109	0.298904	chr1	1099583	TTLL10
cg08090496	0.568216	0.693246	0.12503	0.00477107	0.385572	chr3	134126381	AMOTL2
cg08105471	0.558536	0.45195	-0.106586	0.00175796	0.345812	chr3	74439236	CNTN3
cg08121550	0.401167	0.553955	0.152788	0.000133224	0.283383	chr3	66500294	LRIG1
cg08124910	0.327641	0.463384	0.135743	0.00837051	0.416257	chr17	43339515	SPATA32
cg08138685	0.29738	0.400149	0.102769	0.00303776	0.365566	chr2	119610526	EN1
cg08138859	0.657415	0.532345	-0.12507	0.00916627	0.422671	chr3	100784837	ABI3BP
cg08151857	0.163572	0.375939	0.212367	0.00130823	0.333191	chr17	46691820	HOXB8
cg08154437	0.211154	0.329111	0.117957	0.00154901	0.339875	chr19	17008650	F2RL3
cg08180187	0.350766	0.23077	-0.119996	0.00157456	0.340915	chr4	24796689	SOD3
cg08184392	0.415183	0.597641	0.182458	0.00107893	0.32874	chr11	125977322	CDON
cg08195050	0.280239	0.39074	0.110501	0.00460766	0.384108	chr6	73494361	KCNQ5
cg08200546	0.553168	0.679024	0.125856	0.000719343	0.312596	chr14	75441107	PGF
cg08203788	0.493826	0.660835	0.167008	4.15998e-06	0.167204	chr7	25900279	NFE2L3
cg08204514	0.537232	0.403487	-0.133745	0.000576786	0.308587	chr15	71983789	SENP8
cg08227896	0.407666	0.534751	0.127085	0.0048764	0.386549	chr6	31894831	C2
cg08232909	0.618743	0.483108	-0.135636	0.00295524	0.364891	chr4	18293080	LCORL
cg08236522	0.582155	0.693868	0.111713	0.00445395	0.383904	chr6	166190134	PDE10A
cg08240847	0.402529	0.524045	0.121516	0.00243274	0.358579	chr8	134354024	NDRG1
cg08244436	0.512965	0.32157	-0.191395	4.76092e-05	0.236245	chr16	15612327	C16orf45
cg08260766	0.303456	0.475859	0.172403	0.00262252	0.360534	chr7	132037036	PLXNA4
cg08264401	0.303135	0.190131	-0.113004	0.00170489	0.343627	chr9	27109071	TEK
cg08281415	0.398708	0.587992	0.189283	0.000751806	0.31339	chr16	86959156	FOXL1
cg08306076	0.248372	0.352613	0.104241	6.83561e-05	0.253424	chr6	2974079	SERPINB6
cg08339898	0.2859	0.173679	-0.112221	0.00533382	0.390267	chr20	34472094	SCAND1
cg08394070	0.734642	0.579896	-0.154746	0.00892895	0.42123	chr10	96087958	NOC3L
cg08419450	0.475744	0.347149	-0.128595	0.000852423	0.317681	chr10	90013989	RNLS
cg08425603	0.482691	0.378735	-0.103956	0.00475002	0.385253	chr17	72589089	CD300LD
cg08442713	0.46108	0.311256	-0.149824	0.00287627	0.363776	chr5	117822219	DTWD2
cg08447739	0.436414	0.536603	0.100189	0.0020101	0.35035	chr10	124220359	HTRA1
cg08450478	0.566601	0.682788	0.116187	0.00474309	0.385253	chr1	78955823	PTGFR
cg08462372	0.694296	0.854266	0.15997	0.00145349	0.338483	chr4	757312	PCGF3
cg08466944	0.479807	0.347063	-0.132744	0.00114057	0.329994	chr3	193601575	HES1
cg08487888	0.500904	0.389834	-0.11107	0.00695442	0.406052	chr5	72318398	FCHO2
cg08489674	0.615342	0.722423	0.107082	0.00574917	0.394494	chr2	119609557	EN1
cg08508338	0.401422	0.551588	0.150166	0.00280566	0.362369	chr16	58721060	SLC38A7
cg08513123	0.663085	0.774676	0.111591	0.00939825	0.423865	chr6	30121930	TRIM10
cg08537751	0.414906	0.276626	-0.13828	0.0023614	0.35793	chr5	22213263	CDH12
cg08540973	0.549178	0.403022	-0.146157	0.00226028	0.35625	chr13	46427283	SIAH3
cg08545632	0.480555	0.667673	0.187118	0.000470695	0.304803	chr6	44630692	CDC5L
cg08554390	0.607095	0.468198	-0.138897	0.00419412	0.382214	chr9	107950153	SLC44A1
cg08569608	0.615731	0.722212	0.106481	0.00304585	0.365823	chr6	139439311	HECA
cg08575722	0.296477	0.168708	-0.127769	0.000237768	0.288929	chr11	32421845	WT1
cg08583273	0.641657	0.742039	0.100382	0.00098823	0.327119	chr6	167110788	RPS6KA2
cg08583286	0.463221	0.599317	0.136096	0.00751598	0.40861	chr3	42073297	TRAK1
cg08594218	0.222189	0.352248	0.130059	0.000500663	0.304803	chr17	46803008	PRAC1
cg08615604	0.612521	0.456964	-0.155556	0.00974375	0.425411	chr7	86737073	DMTF1
cg08627768	0.720098	0.604975	-0.115122	0.00133162	0.335289	chr10	11511100	USP6NL
cg08648606	0.572346	0.459884	-0.112463	0.00513761	0.389436	chr8	21441570	GFRA2
cg08657589	0.618091	0.740204	0.122113	0.000377325	0.302593	chr6	31673939	LY6G6F
cg08657911	0.640281	0.48489	-0.155392	0.00098127	0.327101	chr8	101288539	RNF19A
cg08690159	0.497486	0.679245	0.181759	4.43645e-05	0.236245	chr2	3689565	ALLC
cg08706986	0.624684	0.518715	-0.105969	0.00035445	0.299742	chr7	4040048	FOXK1
cg08718050	0.325725	0.546485	0.22076	8.10634e-05	0.267067	chr11	70563677	SHANK2
cg08725366	0.270521	0.447003	0.176482	0.00262896	0.360534	chr7	18329916	HDAC9
cg08733203	0.376602	0.267155	-0.109448	0.00778671	0.410756	chr1	11342431	UBIAD1
cg08782551	0.473088	0.576733	0.103644	0.00626402	0.400728	chr17	8295257	RNF222
cg08791424	0.508884	0.615279	0.106395	0.000840559	0.316933	chr2	208795653	PLEKHM3
cg08792812	0.452783	0.276721	-0.176061	0.00183746	0.346103	chr2	70009201	ANXA4
cg08800670	0.306247	0.415855	0.109608	0.0076901	0.410318	chr6	436684	IRF4
cg08804228	0.676625	0.795133	0.118508	0.00222202	0.355961	chr9	137623727	COL5A1
cg08819802	0.565309	0.438337	-0.126972	0.00594275	0.396823	chr8	26893913	ADRA1A
cg08828193	0.428451	0.308454	-0.119997	0.00025201	0.288929	chr10	179725	ZMYND11
cg08845123	0.245606	0.369372	0.123767	0.00165544	0.342196	chr1	62784332	KANK4
cg08895590	0.455912	0.327174	-0.128738	0.00668427	0.405317	chr1	91227319	BARHL2
cg08899474	0.670214	0.508932	-0.161282	6.62468e-05	0.253424	chr5	113754185	KCNN2
cg08900384	0.53694	0.422584	-0.114357	0.00841925	0.416875	chr11	72546168	ATG16L2
cg08915632	0.633209	0.742627	0.109418	0.00535475	0.390429	chr8	72466247	EYA1
cg08952488	0.718013	0.576937	-0.141076	0.00672452	0.405327	chr16	17461944	XYLT1
cg08961196	0.698942	0.580046	-0.118895	0.000304135	0.295945	chr8	8749494	MFHAS1
cg08981626	0.486198	0.372298	-0.1139	0.00172768	0.343627	chr7	37574935	ELMO1
cg08988168	0.552423	0.663564	0.111141	0.0072969	0.40676	chr5	141095152	ARAP3
cg09012513	0.220613	0.114269	-0.106344	0.00316749	0.366495	chr8	30242620	RBPMS
cg09013060	0.296615	0.506718	0.210102	0.00389585	0.37866	chr9	99337168	CDC14B
cg09057685	0.383982	0.25918	-0.124802	0.00592177	0.396791	chr5	160386942	ATP10B
cg09068378	0.489868	0.611273	0.121405	0.000960195	0.325817	chr16	89483923	ANKRD11
cg09081994	0.279534	0.389637	0.110103	0.00063366	0.311738	chr3	119011925	ARHGAP31
cg09088720	0.709503	0.598346	-0.111157	0.00365062	0.375353	chr5	154091976	LARP1
cg09096555	0.502457	0.644002	0.141546	0.00212724	0.353458	chr17	72848358	GRIN2C
cg09142587	0.573174	0.440999	-0.132174	0.000200077	0.288914	chr4	57156244	AASDH
cg09151803	0.485844	0.625177	0.139333	0.00692273	0.406052	chr1	245250003	KIF26B
cg09152824	0.468135	0.366366	-0.101769	0.00454767	0.384108	chr3	18929965	KCNH8
cg09168163	0.447719	0.562063	0.114344	0.000805829	0.31615	chr6	167060990	RPS6KA2
cg09190281	0.78056	0.674191	-0.106369	0.00803625	0.412601	chr3	170968248	TNIK
cg09207400	0.355444	0.194489	-0.160955	0.00313828	0.366495	chr7	27183382	HOXA5
cg09209510	0.487783	0.587873	0.10009	0.00530307	0.390267	chr14	100288389	EML1
cg09236831	0.722323	0.838593	0.11627	0.000863942	0.319528	chr11	118763745	CXCR5
cg09241295	0.65496	0.756174	0.101214	0.00449465	0.384108	chr3	192560263	MB21D2
cg09249800	0.63104	0.770761	0.139721	0.00331208	0.369434	chr1	6341287	GPR153
cg09259595	0.560538	0.671305	0.110767	0.00119675	0.329994	chr8	1779056	ARHGEF10
cg09272818	0.282551	0.386676	0.104124	0.00238124	0.35793	chr18	53530381	TCF4
cg09312464	0.524292	0.629686	0.105395	0.000846095	0.317681	chr7	5719085	FSCN1
cg09324745	0.571772	0.440738	-0.131035	0.0061982	0.399819	chr6	133051865	VNN3
cg09329695	0.57596	0.690717	0.114758	7.31219e-05	0.260091	chr15	78130539	LINGO1
cg09343092	0.784665	0.670469	-0.114196	0.00685666	0.405639	chr7	27185282	HOXA5
cg09348925	0.495409	0.352042	-0.143366	0.00859335	0.418634	chr20	52422424	ZNF217
cg09358444	0.633558	0.751956	0.118398	0.00767274	0.410238	chr4	77864353	2011-09-01
cg09363128	0.567684	0.696669	0.128985	0.00282405	0.362504	chr16	85478932	GSE1
cg09380149	0.532322	0.656483	0.124161	0.00494812	0.386705	chr7	649221	PDGFA
cg09394701	0.479447	0.322803	-0.156644	0.00373194	0.376417	chr6	25193291	LRRC16A
cg09411999	0.288608	0.426899	0.13829	0.00207781	0.352497	chr7	27214383	HOXA10
cg09433254	0.604974	0.732962	0.127988	0.00389629	0.37866	chr6	143888314	FUCA2
cg09445027	0.429829	0.324804	-0.105025	0.00228037	0.356407	chr11	107469441	ELMOD1
cg09449150	0.390181	0.257808	-0.132373	0.00669935	0.405317	chr11	129731815	NFRKB
cg09460231	0.401282	0.298438	-0.102844	0.00342114	0.371923	chr8	10736649	PINX1
cg09484377	0.634819	0.530739	-0.10408	0.00533172	0.390267	chr8	16613520	FGF20
cg09495303	0.729607	0.628273	-0.101335	0.00159576	0.341492	chr17	4804838	CHRNE
cg09513031	0.328461	0.193333	-0.135128	0.000964665	0.325817	chr7	19146282	TWIST1
cg09530439	0.607268	0.4967	-0.110568	0.00607635	0.398691	chr2	142795539	LRP1B
cg09549073	0.434103	0.231255	-0.202847	0.0032918	0.368997	chr7	27183274	HOXA5
cg09559196	0.372984	0.486104	0.113119	0.00921001	0.422671	chr5	149375082	HMGXB3
cg09570807	0.662662	0.546708	-0.115954	0.00839766	0.416357	chr4	74125882	ANKRD17
cg09576994	0.479021	0.364531	-0.11449	0.00591092	0.396791	chr13	21945364	ZDHHC20
cg09580336	0.349406	0.235794	-0.113612	0.00138902	0.337128	chr1	116915122	ATP1A1
cg09596614	0.625025	0.496204	-0.128821	0.00100396	0.328093	chr9	112970404	TXN
cg09597070	0.634501	0.763251	0.12875	0.00499331	0.386744	chr12	54088972	ATP5G2
cg09601912	0.649922	0.789264	0.139341	0.00364746	0.375353	chr2	119591144	EN1
cg09604788	0.434149	0.560203	0.126054	0.00844807	0.417224	chr15	39566597	THBS1
cg09635395	0.574368	0.444548	-0.12982	0.00808771	0.412904	chr4	146601470	MMAA
cg09651648	0.467711	0.66123	0.193519	0.000207361	0.288914	chr17	854018	NXN
cg09656152	0.719703	0.575968	-0.143735	0.00308383	0.366219	chr5	61032532	C5orf64
cg09688156	0.549369	0.649942	0.100573	0.00815055	0.413728	chr4	84473816	AGPAT9
cg09695307	0.170939	0.309311	0.138372	0.00434601	0.383879	chr10	63993920	RTKN2
cg09698689	0.814057	0.69879	-0.115267	0.00252817	0.358579	chr8	86435989	CA2
cg09699896	0.337267	0.214764	-0.122502	0.00508249	0.388212	chr2	102856985	IL1RL2
cg09719491	0.366305	0.234801	-0.131504	0.000191654	0.288306	chr8	68877259	PREX2
cg09721659	0.46216	0.353934	-0.108225	0.00527863	0.390148	chr14	81422111	TSHR
cg09734044	0.618362	0.761484	0.143122	2.83307e-05	0.219815	chr22	37910854	CARD10
cg09734418	0.608788	0.493467	-0.115321	0.00272279	0.361422	chr2	9549336	ITGB1BP1
cg09762269	0.428319	0.325498	-0.102821	0.00140766	0.337416	chr7	158805418	VIPR2
cg09766510	0.498793	0.394171	-0.104622	0.00057206	0.308587	chr16	87174481	FBXO31
cg09777775	0.323829	0.461003	0.137174	0.00663421	0.404836	chr21	45336673	AGPAT3
cg09786053	0.259683	0.157821	-0.101862	0.00324369	0.368395	chr2	84525942	SUCLG1
cg09796101	0.678608	0.570498	-0.10811	0.00221538	0.355961	chr19	14196753	SAMD1
cg09804503	0.814349	0.68712	-0.127229	0.00914048	0.422479	chr1	33231313	KIAA1522
cg09809672	0.426076	0.583445	0.157369	0.000377043	0.302593	chr1	236557682	EDARADD
cg09824731	0.420261	0.55382	0.133559	0.000823302	0.316852	chr6	34113930	GRM4
cg09827761	0.525648	0.628618	0.10297	0.00524661	0.390131	chr15	66947392	SMAD6
cg09843580	0.296956	0.429955	0.133	0.00344778	0.371923	chr17	55602528	CCDC182
cg09844805	0.659921	0.542594	-0.117327	0.000277804	0.291106	chr1	34325183	HMGB4
cg09855279	0.537146	0.691339	0.154193	0.000483707	0.304803	chr18	57490055	PMAIP1
cg09862148	0.427303	0.32252	-0.104783	0.00149773	0.339117	chr6	10388322	TFAP2A
cg09863596	0.648969	0.525077	-0.123892	0.00761825	0.409728	chr9	36853673	PAX5
cg09874659	0.510422	0.354562	-0.15586	0.00524786	0.390131	chr13	74512598	KLF12
cg09916651	0.478623	0.273425	-0.205198	0.00392542	0.378675	chr12	111620313	CUX2
cg09945123	0.423862	0.54004	0.116178	0.00165906	0.342196	chr17	40220033	ZNF385C
cg09994109	0.654219	0.761122	0.106903	0.00744083	0.408058	chr5	132148317	SHROOM1
cg10019537	0.516949	0.411316	-0.105632	0.00314714	0.366495	chr3	162702472	OTOL1
cg10046101	0.522321	0.71868	0.196359	7.44522e-06	0.209725	chr7	51096721	COBL
cg10077926	0.513298	0.411503	-0.101795	0.00443895	0.383879	chr13	33728130	STARD13
cg10088491	0.356972	0.25559	-0.101383	0.000384662	0.302593	chr15	76634454	ISL2
cg10112854	0.615819	0.499509	-0.11631	0.00290295	0.364442	chr16	80839183	CDYL2
cg10114725	0.596774	0.480841	-0.115933	0.00254664	0.358775	chr2	225266733	FAM124B
cg10135569	0.647889	0.800792	0.152902	5.75256e-06	0.183289	chr18	77647846	KCNG2
cg10138338	0.358289	0.233005	-0.125284	0.0015513	0.340039	chr8	142289648	SLC45A4
cg10142237	0.233308	0.132482	-0.100826	0.00958802	0.424566	chr22	38714395	CSNK1E
cg10149600	0.177972	0.306406	0.128433	0.00887477	0.421139	chr11	64739636	C11orf85
cg10186330	0.381541	0.484399	0.102858	0.00703941	0.406503	chr15	39960859	THBS1
cg10199272	0.326844	0.480857	0.154013	0.000144851	0.284101	chr9	128582872	PBX3
cg10231412	0.587439	0.420331	-0.167108	0.00405257	0.379646	chr3	194119060	GP5
cg10238725	0.572334	0.449192	-0.123142	0.00526151	0.390131	chr13	114308695	ATP4B
cg10242279	0.476286	0.325715	-0.150571	0.00360943	0.374744	chr4	10666415	CLNK
cg10244666	0.28942	0.181847	-0.107572	0.000318659	0.298904	chr11	32421808	WT1
cg10273151	0.542794	0.414065	-0.128729	0.000615638	0.310862	chr5	160279249	ATP10B
cg10310427	0.513925	0.392537	-0.121388	0.00823326	0.414684	chr6	30716985	IER3
cg10313988	0.724989	0.611409	-0.11358	0.00871692	0.420288	chr11	83352844	CCDC90B
cg10328393	0.794248	0.679692	-0.114556	0.00684386	0.405639	chr4	23934534	PPARGC1A
cg10342275	0.722296	0.618438	-0.103858	0.00292884	0.364584	chr8	129406697	TMEM75
cg10355893	0.640305	0.763196	0.122891	0.00724758	0.40676	chr19	3708008	PIP5K1C
cg10411673	0.296771	0.46607	0.169299	0.00142329	0.338077	chr7	24419059	NPY
cg10426370	0.208364	0.359237	0.150873	0.00765058	0.409984	chr5	54282459	ESM1
cg10445545	0.37869	0.263692	-0.114998	0.000917584	0.323299	chr3	178276627	KCNMB2
cg10468736	0.668222	0.779571	0.111349	0.00349872	0.373442	chr16	1226302	CACNA1H
cg10493961	0.758355	0.633527	-0.124827	0.00906878	0.421998	chr8	139855971	COL22A1
cg10501349	0.467333	0.580512	0.113179	0.00544338	0.391257	chr14	75961925	BATF
cg10513220	0.430212	0.552626	0.122414	0.00632616	0.401353	chr17	39607528	KRT38
cg10522535	0.599583	0.449559	-0.150024	0.000290367	0.293219	chr11	127481918	KIRREL3
cg10526113	0.624206	0.516898	-0.107308	0.0013237	0.33521	chr2	45151644	SIX3
cg10549502	0.506543	0.398634	-0.107909	0.0068803	0.40591	chr5	170262829	RANBP17
cg10552446	0.663223	0.770479	0.107256	0.00753112	0.40861	chr2	66809923	MEIS1
cg10561907	0.389599	0.26443	-0.125168	0.00837629	0.416257	chr7	98023960	BAIAP2L1
cg10572264	0.448926	0.334525	-0.1144	0.00399881	0.379184	chr3	15862565	ANKRD28
cg10579530	0.443294	0.330913	-0.11238	0.00267537	0.360654	chr2	80550119	LRRTM1
cg10581898	0.449013	0.58624	0.137227	0.00229388	0.356407	chr6	113703492	MARCKS
cg10582407	0.444887	0.548044	0.103157	0.00207185	0.352039	chr7	79135972	MAGI2
cg10610648	0.617949	0.439484	-0.178465	0.00223805	0.355961	chr10	5969457	FBXO18
cg10619342	0.60124	0.703122	0.101882	0.000300671	0.295945	chr15	65369005	KBTBD13
cg10644896	0.446345	0.549329	0.102984	0.00414387	0.382109	chr6	22147559	PRL
cg10650018	0.471602	0.572489	0.100886	0.00921377	0.422671	chr10	92616759	HTR7
cg10657823	0.622306	0.742888	0.120582	0.00879331	0.420288	chr9	140197553	NRARP
cg10658438	0.473027	0.586134	0.113107	0.00974687	0.425411	chr3	194117018	GP5
cg10698607	0.500582	0.637007	0.136424	0.00910433	0.422201	chr7	97829881	BHLHA15
cg10727812	0.532974	0.642802	0.109828	0.00784191	0.41108	chr2	211179707	MYL1
cg10749585	0.571513	0.693853	0.122339	0.0097918	0.425708	chr7	80253343	GNAT3
cg10752190	0.488996	0.362617	-0.126378	0.00351656	0.373442	chr17	9604414	USP43
cg10770784	0.657052	0.769469	0.112417	0.00566412	0.39375	chr9	216855	DOCK8
cg10772086	0.468485	0.582657	0.114172	0.0019967	0.350158	chr3	133464651	TF
cg10781276	0.658076	0.520118	-0.137958	0.00936515	0.423681	chr20	39946942	ZHX3
cg10781408	0.468661	0.685943	0.217283	0.00178515	0.346103	chr1	151810899	C2CD4D
cg10783026	0.306348	0.169887	-0.13646	0.000576956	0.308587	chr4	24796514	SOD3
cg10794257	0.393276	0.282474	-0.110802	0.00627973	0.400737	chr7	27154305	HOXA3
cg10798988	0.522678	0.406657	-0.116021	0.00238057	0.35793	chr4	157870965	PDGFC
cg10827125	0.773118	0.581419	-0.191699	9.84494e-05	0.274793	chr7	91272829	MTERF
cg10858553	0.451345	0.30147	-0.149875	0.000187106	0.288306	chr18	71294188	FBXO15
cg10875367	0.608244	0.504392	-0.103852	0.00384067	0.378559	chr1	162210667	C1orf111
cg10887937	0.337159	0.437371	0.100212	0.00356748	0.374483	chr12	112203795	ALDH2
cg10888790	0.652429	0.768451	0.116022	0.00213537	0.353894	chr10	131766874	EBF3
cg10892749	0.402482	0.514647	0.112165	0.00785802	0.411145	chr14	34793536	SPTSSA
cg10898184	0.588844	0.725071	0.136226	8.38055e-05	0.267892	chr7	157373930	DNAJB6
cg10905995	0.365719	0.471775	0.106056	7.6058e-05	0.260173	chr16	66614916	CMTM2
cg10909192	0.732439	0.629004	-0.103435	0.0014821	0.338749	chr14	45579847	FKBP3
cg10914292	0.241917	0.370054	0.128137	0.00963933	0.424786	chr5	67746210	PIK3R1
cg10923662	0.2552	0.410573	0.155374	0.0039266	0.378675	chr6	32064258	ATF6B
cg10924731	0.474882	0.58274	0.107858	0.00905652	0.421998	chr16	19525303	GDE1
cg10931792	0.749463	0.639518	-0.109945	0.000776748	0.313528	chr5	152022470	NMUR2
cg10932018	0.198808	0.313346	0.114538	0.00307478	0.366219	chr5	54516487	MCIDAS
cg10934001	0.518153	0.623285	0.105132	0.0050592	0.387719	chr22	47331872	TBC1D22A
cg10938233	0.364283	0.220257	-0.144026	1.23316e-05	0.219815	chr8	4573688	CSMD1
cg10958340	0.469295	0.590744	0.121449	0.000968312	0.325817	chr11	130281312	ADAMTS8
cg10980055	0.419042	0.315112	-0.10393	0.00228112	0.356407	chr6	117717453	ROS1
cg10980140	0.349323	0.460073	0.11075	0.00603216	0.397971	chr5	15605142	FBXL7
cg10980495	0.466711	0.649362	0.182651	0.000647047	0.312335	chr11	1774722	IFITM10
cg10996039	0.634781	0.42003	-0.21475	0.00642659	0.402136	chr7	27178861	HOXA5
cg11003665	0.722031	0.595138	-0.126893	0.00860689	0.418736	chr16	23083302	USP31
cg11008216	0.642872	0.499079	-0.143793	1.02512e-05	0.216859	chr11	77734781	KCTD14
cg11017804	0.276009	0.155041	-0.120969	0.00726407	0.40676	chr14	87717951	GALC
cg11020329	0.518916	0.636598	0.117682	0.00291449	0.364578	chr13	80412499	NDFIP2
cg11023970	0.442015	0.548766	0.106751	0.00861119	0.418775	chr10	6337849	PFKFB3
cg11024728	0.420305	0.319512	-0.100793	0.00217713	0.354489	chr7	1425807	MICALL2
cg11065747	0.554832	0.706827	0.151995	0.00885314	0.421104	chr9	131349902	SPTAN1
cg11085358	0.505561	0.607156	0.101595	0.00315427	0.366495	chr3	133383768	TOPBP1
cg11085454	0.539098	0.375483	-0.163615	0.000630413	0.311491	chr17	46628404	HOXB3
cg11099555	0.669057	0.55931	-0.109747	0.00188871	0.347634	chr7	136383687	CHRM2
cg11122641	0.35736	0.2315	-0.125861	0.000271803	0.289094	chr2	180566778	ZNF385B
cg11153070	0.473391	0.348676	-0.124715	0.00217446	0.354489	chr21	16868337	USP25
cg11155924	0.311295	0.455207	0.143912	0.000734353	0.31339	chr11	70449258	CTTN
cg11157076	0.541811	0.652054	0.110243	0.000978823	0.326791	chr1	12703864	AADACL4
cg11159301	0.604573	0.464117	-0.140455	0.00640332	0.402079	chr8	96572447	C8orf37
cg11159599	0.314362	0.202706	-0.111657	0.000959694	0.325817	chr8	21670198	GFRA2
cg11168687	0.493151	0.622991	0.129839	0.00728994	0.40676	chr4	185726782	ACSL1
cg11173636	0.189867	0.0761013	-0.113766	5.39424e-05	0.250354	chr10	65632259	REEP3
cg11190953	0.554951	0.421983	-0.132968	0.000606549	0.310628	chr8	6229904	MCPH1
cg11216153	0.479365	0.628476	0.149112	0.00401892	0.37933	chr4	108921304	HADH
cg11226336	0.536553	0.658174	0.121621	0.00739944	0.407773	chr1	5994346	NPHP4
cg11248166	0.353562	0.458829	0.105267	0.00993513	0.42702	chr1	74988194	LRRC53
cg11252953	0.548316	0.689505	0.141189	0.00312631	0.366491	chr17	80358829	HEXDC
cg11267546	0.261987	0.375421	0.113434	0.00027066	0.289035	chr7	27167828	HOXA4
cg11269819	0.404447	0.526184	0.121736	1.61842e-05	0.219815	chr11	31833747	PAX6
cg11277156	0.563004	0.693348	0.130344	0.000771481	0.31339	chr3	139066791	COPB2
cg11291885	0.478184	0.365987	-0.112197	0.00103311	0.328729	chr8	78059867	PEX2
cg11292440	0.67313	0.777168	0.104037	0.0015255	0.33923	chr10	7409618	SFMBT2
cg11317745	0.172019	0.0665934	-0.105426	0.00932299	0.423217	chr20	3388487	C20orf194
cg11380821	0.491188	0.348725	-0.142463	0.000810862	0.316852	chr1	184094786	TSEN15
cg11384427	0.633902	0.73448	0.100578	0.0042301	0.382214	chr12	6553585	CD27
cg11394600	0.162592	0.378761	0.216169	0.00438883	0.383879	chr7	111721233	DOCK4
cg11402677	0.616994	0.463632	-0.153362	0.00159115	0.34139	chr7	36068381	EEPD1
cg11404795	0.672676	0.777515	0.10484	0.00348402	0.373148	chr17	27948506	CORO6
cg11407764	0.352305	0.249414	-0.102891	0.000977505	0.326731	chr4	153165275	FBXW7
cg11427848	0.537009	0.653219	0.11621	0.000497163	0.304803	chr4	95487846	PDLIM5
cg11439662	0.497277	0.381997	-0.11528	0.00430773	0.383879	chr8	111072284	KCNV1
cg11440240	0.437814	0.551892	0.114078	0.00305366	0.365917	chr10	134542379	NKX6-2
cg11441739	0.63955	0.483994	-0.155556	0.0083352	0.416121	chr20	11830284	BTBD3
cg11443730	0.432417	0.548458	0.116041	0.00879612	0.420314	chr7	22641708	STEAP1B
cg11457365	0.516034	0.400581	-0.115453	0.0096931	0.42535	chr5	8057530	MTRR
cg11470028	0.265627	0.391364	0.125736	0.00632071	0.401314	chr2	189962873	COL5A2
cg11481568	0.643418	0.496867	-0.146551	0.00251739	0.358579	chr4	57156203	AASDH
cg11499091	0.778945	0.678521	-0.100424	0.00676669	0.405554	chr17	78735302	RPTOR
cg11499854	0.628091	0.435593	-0.192498	0.000709753	0.312596	chr21	32630525	KRTAP19-8
cg11505319	0.398728	0.293976	-0.104751	0.00530006	0.390267	chr12	55114353	DCD
cg11507636	0.417506	0.313488	-0.104018	0.00487392	0.38652	chr1	67683095	IL23R
cg11510499	0.490387	0.373266	-0.117121	0.00233662	0.357303	chr8	71717540	XKR9
cg11529346	0.380622	0.257987	-0.122635	0.0088912	0.421162	chr6	168665455	DACT2
cg11539857	0.368649	0.527618	0.158969	0.00537888	0.390544	chr6	436594	IRF4
cg11551879	0.636713	0.392715	-0.243997	0.000790024	0.313773	chr12	111620258	CUX2
cg11578213	0.654256	0.533477	-0.120779	0.00420477	0.382214	chr6	144636859	UTRN
cg11581475	0.724052	0.597665	-0.126386	0.000533512	0.306558	chr19	44124724	ZNF428
cg11585358	0.547945	0.677613	0.129668	0.00801684	0.412263	chr1	92494898	EPHX4
cg11594770	0.645119	0.524298	-0.12082	0.00745543	0.408102	chr3	43221815	POMGNT2
cg11603350	0.610217	0.415819	-0.194399	0.000162222	0.286605	chr8	87534931	CPNE3
cg11612727	0.433686	0.550042	0.116356	0.0017622	0.346103	chr10	105110686	PCGF6
cg11614941	0.404837	0.257977	-0.14686	0.00135825	0.336528	chr20	4906994	SLC23A2
cg11618005	0.338694	0.230315	-0.108379	0.00198997	0.34998	chr11	1643899	KRTAP5-4
cg11632685	0.551497	0.652056	0.100559	0.000707435	0.312596	chr20	25128770	ENTPD6
cg11666731	0.555722	0.401226	-0.154496	0.000143453	0.284101	chr10	54715415	MBL2
cg11692403	0.567098	0.465983	-0.101115	0.0063133	0.401264	chr10	72191087	NODAL
cg11699125	0.512216	0.646809	0.134592	0.0014022	0.337416	chr1	6341327	GPR153
cg11702085	0.192495	0.321129	0.128633	0.00505902	0.387719	chr6	28956804	ZNF311
cg11706308	0.438542	0.326329	-0.112214	0.000835041	0.316852	chr12	62866511	MON2
cg11719362	0.497621	0.635593	0.137972	0.00344142	0.371923	chr7	25900355	NFE2L3
cg11723340	0.645201	0.775076	0.129876	0.000210302	0.288914	chr18	47368419	ACAA2
cg11729779	0.314284	0.199398	-0.114886	0.00619604	0.399752	chr2	60488008	BCL11A
cg11742268	0.728786	0.565429	-0.163357	0.0089967	0.421431	chr12	60673288	SLC16A7
cg11744767	0.262588	0.369439	0.10685	0.00237561	0.35793	chr11	2907672	CDKN1C
cg11746396	0.560767	0.454456	-0.106311	0.000954226	0.325813	chr1	65157749	RAVER2
cg11753540	0.320647	0.46165	0.141003	0.00228743	0.356407	chr11	10325440	ADM
cg11777290	0.561634	0.667781	0.106147	0.00271519	0.361128	chr7	64535486	ERV3-1
cg11790196	0.522887	0.669673	0.146785	0.00575436	0.394494	chr14	89995679	FOXN3
cg11795262	0.630894	0.751344	0.12045	0.00167271	0.342753	chr19	19569574	NDUFA13
cg11797226	0.589108	0.710836	0.121727	0.00109819	0.32945	chr17	27028982	PROCA1
cg11803761	0.512897	0.651296	0.138399	2.37583e-05	0.219815	chr12	119551679	HSPB8
cg11841894	0.339325	0.46671	0.127386	0.00376426	0.37677	chr9	123334381	CDK5RAP2
cg11852794	0.691571	0.541093	-0.150478	0.00558938	0.393448	chr14	92198970	CATSPERB
cg11853697	0.59477	0.475397	-0.119373	0.00172556	0.343627	chr20	60510235	TAF4
cg11902941	0.609521	0.441413	-0.168108	0.00198048	0.34998	chr2	741806	TMEM18
cg11917938	0.38241	0.280209	-0.1022	0.00334465	0.370876	chr9	80985105	PSAT1
cg11942669	0.474578	0.61064	0.136062	0.00712559	0.40676	chr6	168426326	KIF25
cg11950383	0.399712	0.297779	-0.101933	0.00185563	0.346508	chr21	34400072	OLIG2
cg11965913	0.267776	0.446474	0.178698	0.000737304	0.31339	chr1	205819406	PM20D1
cg11971423	0.628382	0.45989	-0.168492	0.00154189	0.33978	chr17	46653711	HOXB4
cg11992621	0.1766	0.291482	0.114882	0.00195544	0.349626	chr2	172960519	DLX2
cg11994863	0.337291	0.230679	-0.106612	0.00803856	0.412601	chr9	23823125	ELAVL2
cg12002710	0.680569	0.790682	0.110114	2.20794e-05	0.219815	chr11	44765125	TSPAN18
cg12010464	0.438583	0.545172	0.106589	0.00383149	0.378559	chr11	5735113	OR56B1
cg12012983	0.419002	0.301672	-0.11733	0.0043781	0.383879	chr18	31923098	NOL4
cg12013685	0.544596	0.691731	0.147135	0.00103139	0.32866	chr15	63243220	TPM1
cg12025832	0.661311	0.510421	-0.15089	0.00589479	0.396717	chr14	101003831	BEGAIN
cg12034199	0.667415	0.557987	-0.109428	0.0016988	0.343627	chr7	75045307	TRIM73
cg12055220	0.51517	0.412658	-0.102512	0.00284773	0.36325	chr11	128730011	KCNJ1
cg12066621	0.569912	0.465126	-0.104786	0.00460734	0.384108	chr20	55782505	BMP7
cg12075858	0.542335	0.44211	-0.100225	0.00556579	0.393413	chr3	157809495	SHOX2
cg12090729	0.57652	0.401733	-0.174788	0.00476603	0.385507	chr21	38117064	SIM2
cg12110554	0.330824	0.228893	-0.101931	0.00111276	0.329994	chr7	53433125	POM121L12
cg12114131	0.534897	0.637945	0.103048	0.00653452	0.403762	chr8	29118762	KIF13B
cg12124368	0.732685	0.607215	-0.12547	0.00410071	0.380777	chr15	29525899	NDNL2
cg12163132	0.365375	0.484184	0.118809	0.00112447	0.329994	chr17	59475917	TBX2
cg12198432	0.656714	0.772613	0.115899	0.00265269	0.360534	chr12	115104183	TBX3
cg12211132	0.502258	0.360736	-0.141522	0.00643917	0.40222	chr12	12491924	MANSC1
cg12222244	0.664362	0.558529	-0.105833	0.00379477	0.377935	chr3	181633701	SOX2
cg12231969	0.320537	0.199169	-0.121368	0.00281819	0.362504	chr2	119605253	EN1
cg12236088	0.400974	0.519266	0.118293	0.00135224	0.336528	chr2	105275812	POU3F3
cg12298135	0.432194	0.294045	-0.138149	0.0015296	0.339371	chr18	36131946	CELF4
cg12299422	0.379921	0.483773	0.103852	0.00653656	0.403767	chr5	136934174	SPOCK1
cg12304855	0.586538	0.695292	0.108754	0.00833423	0.416121	chr9	92457474	GADD45G
cg12313842	0.691529	0.552078	-0.139451	0.00126802	0.332553	chr5	177924073	COL23A1
cg12314335	0.527183	0.688305	0.161122	0.00452468	0.384108	chr13	113699016	F7
cg12320584	0.398186	0.507052	0.108866	0.00973188	0.425411	chr7	107796618	LAMB4
cg12333008	0.631678	0.740649	0.108971	0.00119399	0.329994	chr4	7283433	SORCS2
cg12334758	0.458699	0.595509	0.136811	0.00936138	0.423669	chr1	212391504	PPP2R5A
cg12347098	0.379659	0.531526	0.151867	0.00741462	0.407934	chr13	49356869	CYSLTR2
cg12360751	0.612767	0.738462	0.125695	0.00117987	0.329994	chr11	19450443	E2F8
cg12378878	0.27142	0.385106	0.113686	0.00366224	0.37551	chr13	50700606	DLEU1
cg12385911	0.261433	0.152562	-0.108871	0.0066012	0.40446	chr5	133888273	JADE2
cg12397900	0.565237	0.436934	-0.128303	0.00146784	0.338483	chr14	101683359	RTL1
cg12415455	0.519013	0.644988	0.125975	0.00150848	0.339117	chr1	2846998	ACTRT2
cg12439011	0.498976	0.316371	-0.182605	0.00266798	0.360534	chr20	4906961	SLC23A2
cg12481170	0.601039	0.436794	-0.164245	0.00636823	0.401571	chr5	61337620	KIF2A
cg12499062	0.831315	0.717592	-0.113723	0.00131079	0.333455	chr18	11519034	GNAL
cg12509933	0.513256	0.688721	0.175465	0.00182493	0.346103	chr2	42398315	EML4
cg12534390	0.470032	0.585048	0.115016	0.000997277	0.327825	chr19	12880420	HOOK2
cg12569592	0.79304	0.662015	-0.131026	0.00449122	0.384108	chr6	16753450	ATXN1
cg12591969	0.697907	0.808729	0.110822	0.00152608	0.339262	chr17	919129	TIMM22
cg12600784	0.640913	0.75683	0.115917	0.00438806	0.383879	chr2	217692819	TNP1
cg12610207	0.646258	0.765246	0.118988	0.00452871	0.384108	chr12	114833950	TBX5
cg12611551	0.673749	0.525117	-0.148632	0.00388123	0.37866	chr20	44773856	CD40
cg12618699	0.558133	0.660291	0.102158	0.0065168	0.403341	chr12	133183756	P2RX2
cg12626003	0.352463	0.240329	-0.112135	0.000680489	0.312335	chr20	34407176	PHF20
cg12635783	0.753773	0.584859	-0.168914	0.00978168	0.425684	chr1	113750056	LRIG2
cg12642234	0.31596	0.438826	0.122866	0.00412447	0.381445	chr18	57368072	CCBE1
cg12645509	0.719751	0.617421	-0.102331	0.00606846	0.398681	chr18	55344926	NARS
cg12678861	0.616814	0.42386	-0.192954	4.08029e-05	0.235875	chr1	84083797	TTLL7
cg12680124	0.489954	0.626079	0.136125	0.000686803	0.312335	chr3	77236105	ROBO2
cg12686478	0.615362	0.766029	0.150667	0.00274962	0.361828	chr2	121748565	GLI2
cg12687452	0.424296	0.319124	-0.105171	0.0053814	0.390544	chr2	60545717	BCL11A
cg12700710	0.671321	0.772955	0.101634	0.00106334	0.32874	chr22	25472360	CRYBB3
cg12707346	0.632708	0.767589	0.134881	0.00760944	0.409693	chr12	64960957	RASSF3
cg12709880	0.292998	0.435441	0.142443	0.00515439	0.389492	chr18	21163172	NPC1
cg12734820	0.752278	0.880335	0.128057	0.00137602	0.336649	chr8	1890640	KBTBD11
cg12737358	0.611184	0.456408	-0.154776	0.000755655	0.31339	chr8	34529184	UNC5D
cg12778204	0.560528	0.690825	0.130297	0.00204923	0.351165	chr8	102149991	ZNF706
cg12795893	0.334821	0.443214	0.108393	0.00343954	0.371923	chr12	57038757	ATP5B
cg12807368	0.36895	0.265879	-0.103071	0.00134362	0.33574	chr10	106594896	SORCS3
cg12827601	0.840822	0.720069	-0.120753	0.00746811	0.408102	chr5	73196969	ARHGEF28
cg12836280	0.63387	0.480801	-0.153069	0.00832878	0.416009	chr5	50260240	PARP8
cg12836721	0.562707	0.684079	0.121372	0.00950506	0.424373	chr7	25216526	C7orf31
cg12841068	0.380391	0.245597	-0.134794	0.00899528	0.421389	chr10	54683341	MBL2
cg12854232	0.551091	0.405054	-0.146037	0.00212864	0.353458	chr2	212399544	ERBB4
cg12875748	0.292891	0.46458	0.17169	0.00212096	0.353144	chr1	63276315	ATG4C
cg12883014	0.384573	0.530922	0.146349	0.00335885	0.370988	chr12	104855500	CHST11
cg12891971	0.572432	0.693285	0.120853	0.000604076	0.310088	chr13	51603301	RNASEH2B
cg12898220	0.510734	0.685339	0.174605	0.00624961	0.40066	chr1	205819356	PM20D1
cg12902479	0.483425	0.628258	0.144833	0.00303141	0.365501	chr4	26362902	RBPJ
cg12909317	0.476213	0.374581	-0.101632	0.000489699	0.304803	chr3	84992825	CADM2
cg12956380	0.784093	0.887832	0.103739	0.00354356	0.374201	chr6	169568536	THBS2
cg12991634	0.413139	0.311179	-0.10196	0.00274247	0.361828	chr4	45319563	GNPDA2
cg12999507	0.515414	0.408998	-0.106417	0.00954512	0.424439	chr7	6424938	RAC1
cg13016797	0.537363	0.655815	0.118453	0.00210856	0.352638	chr5	179038561	HNRNPH1
cg13022624	0.773416	0.658118	-0.115298	0.00319955	0.367291	chr2	38742789	HNRNPLL
cg13039848	0.530167	0.681009	0.150841	0.00144108	0.338388	chr13	34211340	RFC3
cg13048904	0.43112	0.554371	0.123251	0.00721445	0.40676	chr4	79781216	PAQR3
cg13092001	0.677716	0.471966	-0.205751	0.00108535	0.32874	chr3	187984617	LPP
cg13096007	0.172161	0.295104	0.122943	0.0061494	0.399628	chr4	24802340	SOD3
cg13106472	0.693898	0.568609	-0.125289	0.00275419	0.361828	chr14	30612659	PRKD1
cg13123707	0.662948	0.764222	0.101274	0.00434438	0.383879	chr9	100990823	TBC1D2
cg13125488	0.558174	0.422437	-0.135738	0.0061613	0.399691	chr11	121987180	BLID
cg13129145	0.347677	0.213281	-0.134397	0.00739636	0.407687	chr4	132565902	PCDH10
cg13138441	0.498973	0.629081	0.130108	0.00114311	0.329994	chr1	17920733	ARHGEF10L
cg13146294	0.266626	0.139388	-0.127237	0.0057518	0.394494	chr12	55079205	DCD
cg13151425	0.317747	0.47924	0.161493	0.00145825	0.338483	chr7	2561116	LFNG
cg13155387	0.781524	0.680481	-0.101044	0.00454602	0.384108	chr12	127360685	TMEM132C
cg13180844	0.583546	0.436283	-0.147263	0.000139513	0.283383	chr2	2711168	MYT1L
cg13192013	0.381231	0.266733	-0.114498	0.00637617	0.401663	chr4	160188736	RAPGEF2
cg13217204	0.469308	0.329768	-0.13954	0.00316053	0.366495	chr7	34891196	DPY19L1
cg13217554	0.484169	0.383094	-0.101075	0.00898619	0.421344	chr2	28022715	MRPL33
cg13236858	0.560507	0.665303	0.104796	0.00920924	0.422671	chr12	57596889	NXPH4
cg13260423	0.60444	0.447286	-0.157155	0.00163187	0.342196	chr3	182478668	ATP11B
cg13270626	0.500912	0.38582	-0.115092	0.00709512	0.40676	chr13	110470063	IRS2
cg13275070	0.482258	0.352958	-0.129299	0.00210964	0.352638	chr15	30357814	GOLGA8J
cg13278267	0.693614	0.578795	-0.114819	0.00502423	0.387343	chr2	38742843	HNRNPLL
cg13289579	0.249793	0.139348	-0.110445	5.75141e-05	0.253408	chr8	142289876	SLC45A4
cg13291570	0.400122	0.287744	-0.112378	0.00452468	0.384108	chr8	514736	TDRP
cg13315995	0.492567	0.595235	0.102668	0.00847168	0.417504	chr20	54828009	MC3R
cg13319542	0.69511	0.824316	0.129205	0.00929094	0.423163	chr2	71580473	ZNF638
cg13328354	0.544201	0.659108	0.114907	0.0065942	0.40446	chr21	45250527	RRP1
cg13352668	0.51975	0.410924	-0.108827	0.000151413	0.286391	chr14	88033863	GALC
cg13357229	0.634927	0.465384	-0.169543	0.00413098	0.381567	chr4	154711171	SFRP2
cg13373392	0.344775	0.223244	-0.12153	0.00142574	0.338077	chr10	110636920	XPNPEP1
cg13374631	0.768675	0.654286	-0.114389	0.0086439	0.419425	chr1	236894443	ACTN2
cg13374648	0.354547	0.245619	-0.108928	0.00115476	0.329994	chr19	57352785	ZIM2
cg13386217	0.36336	0.492565	0.129205	0.008866	0.421139	chr8	2019935	MYOM2
cg13401658	0.735155	0.624678	-0.110478	0.00650688	0.403331	chr2	177311027	MTX2
cg13422047	0.592221	0.478746	-0.113475	0.00715151	0.40676	chr16	22037961	VWA3A
cg13435220	0.627975	0.513204	-0.11477	0.00523819	0.390131	chr19	47377515	AP2S1
cg13436417	0.663242	0.478572	-0.18467	0.00441745	0.383879	chr10	122262925	PPAPDC1A
cg13441927	0.597256	0.700069	0.102813	0.0050389	0.387688	chr10	93220988	HECTD2
cg13455652	0.615619	0.511783	-0.103835	0.00155927	0.340286	chr15	68565287	FEM1B
cg13458636	0.584485	0.462247	-0.122238	0.00792958	0.4117	chr12	65460501	WIF1
cg13458645	0.179132	0.0785882	-0.100544	0.000597047	0.310044	chr4	111544271	PITX2
cg13481250	0.422763	0.31689	-0.105873	0.000123678	0.283196	chr12	101795785	ARL1
cg13487183	0.567038	0.461489	-0.105549	0.0068869	0.405978	chr13	78428203	EDNRB
cg13502125	0.535882	0.649758	0.113876	2.10773e-06	0.112956	chr1	147826191	PPIAL4A
cg13513668	0.633083	0.48798	-0.145102	0.00916505	0.422671	chr7	70663854	WBSCR17
cg13515990	0.581009	0.688599	0.10759	0.00822906	0.414654	chr22	48827053	FAM19A5
cg13516513	0.492107	0.372037	-0.120071	0.00980092	0.425828	chr16	68670061	CDH3
cg13520736	0.689524	0.582525	-0.106999	0.00100338	0.328093	chr6	125543048	TPD52L1
cg13538551	0.626471	0.501407	-0.125063	0.00139032	0.337128	chr21	39493881	DSCR8
cg13546506	0.412194	0.296033	-0.116161	0.00562404	0.39375	chr14	78864773	NRXN3
cg13557508	0.235041	0.368304	0.133263	0.00161576	0.342196	chr3	112817341	C3orf17
cg13560270	0.340995	0.459548	0.118553	0.00378077	0.377389	chr21	44081028	PDE9A
cg13622587	0.282671	0.384695	0.102024	0.00616291	0.399691	chr1	226014225	EPHX1
cg13630878	0.837084	0.704977	-0.132107	0.00459333	0.384108	chr15	31215822	FAN1
cg13637551	0.669801	0.476613	-0.193188	0.00206668	0.351936	chr8	64383487	YTHDF3
cg13637654	0.435183	0.535708	0.100525	0.00217661	0.354489	chr10	103538719	FGF8
cg13661519	0.54042	0.355412	-0.185007	0.00254582	0.358775	chr7	27141088	HOXA2
cg13691599	0.510046	0.346994	-0.163051	1.9943e-08	0.0079952	chr9	74863413	GDA
cg13692517	0.273144	0.384256	0.111113	0.00795729	0.412039	chr3	61558087	PTPRG
cg13693256	0.592993	0.693117	0.100125	0.000165014	0.287789	chr9	132098311	PPP2R4
cg13699101	0.643485	0.516261	-0.127224	0.00924467	0.422987	chr5	152745735	GRIA1
cg13712852	0.518246	0.622476	0.10423	0.00501595	0.387225	chr2	85814940	VAMP5
cg13714378	0.631996	0.489561	-0.142435	0.00393842	0.378675	chr11	34702946	EHF
cg13716778	0.739622	0.62532	-0.114301	0.009499	0.424364	chr3	86294467	CADM2
cg13717446	0.467085	0.58834	0.121256	0.00051794	0.304803	chr17	62777761	SMURF2
cg13720639	0.565443	0.428415	-0.137028	0.00581662	0.395732	chr14	72061746	SIPA1L1
cg13733643	0.658805	0.552819	-0.105986	0.00409515	0.380706	chr11	20176349	DBX1
cg13752418	0.486488	0.379564	-0.106924	0.0055414	0.3932	chr7	75880146	HSPB1
cg13766128	0.505527	0.36658	-0.138946	0.00296886	0.364891	chr1	171227124	FMO1
cg13770812	0.64572	0.535194	-0.110526	0.00737362	0.407429	chr21	30560298	MAP3K7CL
cg13783071	0.614192	0.476185	-0.138007	0.00255872	0.359461	chr14	75083863	LTBP2
cg13791131	0.194854	0.320602	0.125748	0.0010521	0.32874	chr11	2161892	IGF2
cg13798265	0.638398	0.785207	0.14681	0.00876494	0.420288	chr15	72559992	PARP6
cg13826941	0.720451	0.605596	-0.114855	0.00327248	0.368997	chr1	231643628	TSNAX-DISC1
cg13837837	0.469212	0.588123	0.11891	0.00345399	0.372193	chr7	93895509	COL1A2
cg13841889	0.616304	0.397019	-0.219285	9.12564e-05	0.272707	chr20	8608448	PLCB1
cg13844237	0.478827	0.65429	0.175463	0.00187681	0.347634	chr9	128284824	MAPKAP1
cg13872005	0.585241	0.728301	0.14306	4.03802e-05	0.235221	chr2	105275613	POU3F3
cg13896190	0.524359	0.681242	0.156883	0.0029219	0.364584	chr8	79710634	IL7
cg13897388	0.560522	0.454968	-0.105554	7.13881e-05	0.25734	chr9	77282233	RORB
cg13911707	0.422977	0.313229	-0.109747	0.00128815	0.332777	chr1	247496404	ZNF496
cg13916421	0.412519	0.274398	-0.138121	0.000608219	0.310628	chr1	215287668	KCNK2
cg13923696	0.486422	0.590843	0.104421	0.00244242	0.358579	chr1	2772212	ACTRT2
cg13937852	0.479248	0.637487	0.158239	0.00406484	0.380057	chr22	45872976	FBLN1
cg13943133	0.705509	0.5811	-0.124409	0.000772581	0.31339	chr9	23537355	ELAVL2
cg13943760	0.536701	0.388526	-0.148175	0.000587179	0.309676	chr10	75313642	PPP3CB
cg13951372	0.586114	0.686251	0.100138	0.00525289	0.390131	chr6	372500	IRF4
[truncated: 982 more rows]
