# Supplementary material for: Targeting aberrant DNA methylation in mesenchymal stromal cells as a treatment for myeloma bone disease
Source: Nat Commun. 2021 Jan 18;12:421. doi: 10.1038/s41467-020-20715-x (PMC7813865; doi:10.1038/s41467-020-20715-x)
Supplement: Supplementary file 3 — Supplementary Data 1–9 [file 41467_2020_20715_MOESM3_ESM.zip › Supplementary Data Files/Supplementary Data 2.xlsx]

## Sheet: MGUS-HD
Supplementary Data 2 Tab 1. List of significant DVPs (p.value < 0.05 & q.val < 0.05) in comparison HD vs MGUS
CpG	HD mean	MGUS mean	MGUS-HD Δbeta	HD var	MGUS var	MGUS-HD log2(var)	MGUS-HD p-val	MGUS-HD q-val bt	CpG chr	CpG position	Gene
cg00025981	0.150695	0.229962	0.0792673	0.000591169	0.00992972	4.07011	0.0349509	0.036213	chr13	42031281	RGCC
cg00040312	0.795321	0.573174	-0.222147	0.00422133	0.0647011	3.93802	0.0232817	0.0425495	chr12	54424679	HOXC5
cg00040592	0.816223	0.713964	-0.102259	0.000285941	0.00710995	4.63605	0.00390376	0.017714	chr5	145317425	SH3RF2
cg00052459	0.852266	0.799972	-0.0522949	0.000287119	0.00516176	4.16814	0.049629	0.0320643	chr10	1425944	WDR37
cg00057663	0.130296	0.210321	0.0800242	0.000383863	0.00903005	4.55607	0.0268302	0.0195888	chr2	105945629	TGFBRAP1
cg00089384	0.658181	0.560766	-0.0974143	0.000386601	0.0101639	4.71646	0.0139036	0.0159322	chr15	51972699	SCG3
cg00105041	0.717213	0.616932	-0.100281	0.00085309	0.012606	3.88526	0.0210074	0.0453248	chr12	7777092	APOBEC1
cg00107982	0.105367	0.208656	0.103288	0.000403743	0.0164803	5.35116	0.0321322	0.0069781	chr22	37813098	ELFN2
cg00145866	0.841365	0.803329	-0.0380366	0.000126161	0.00192801	3.93377	0.0241799	0.0427545	chr4	6658313	MRFAP1
cg00204065	0.772333	0.722272	-0.0500609	0.000278274	0.00408687	3.87642	0.0376874	0.0458162	chr11	2740220	CDKN1C
cg00236467	0.83459	0.721083	-0.113506	0.00102466	0.0190578	4.21716	0.030153	0.0301712	chr20	32237366	NECAB3
cg00238318	0.0591478	0.0832666	0.0241189	4.44288e-05	0.00065447	3.88076	0.0161365	0.0455845	chr10	94607950	EXOC6
cg00242436	0.113558	0.157208	0.0436505	0.000175988	0.00304829	4.11445	0.0357868	0.0342948	chr12	99606127	FAM71C
cg00248302	0.820366	0.760623	-0.0597435	0.000299061	0.00609161	4.34831	0.0404577	0.0255284	chr1	157490756	FCRL5
cg00284704	0.799419	0.764651	-0.0347685	8.06366e-05	0.0018776	4.54131	0.0330965	0.019944	chr11	8575092	STK33
cg00301998	0.771942	0.73087	-0.0410717	4.99527e-05	0.00251896	5.65612	0.0297754	0.00477595	chr20	62437492	ZBTB46
cg00303301	0.68726	0.601712	-0.0855479	0.000292129	0.0108623	5.21658	0.029574	0.00831224	chr13	80221908	NDFIP2
cg00308519	0.793575	0.742065	-0.0515104	0.000238854	0.00464294	4.28083	0.0426392	0.0278036	chr17	80373608	HEXDC
cg00323501	0.0965729	0.121624	0.0250514	6.40968e-05	0.0010191	3.99091	0.0371316	0.0399258	chr22	37464839	KCTD17
cg00376357	0.826675	0.782356	-0.0443186	0.000134208	0.00325977	4.60222	0.0379054	0.018475	chr4	10461465	ZNF518B
cg00377087	0.860643	0.813928	-0.0467146	0.000116365	0.00197587	4.08576	0.00903594	0.0355408	chr13	112901213	SPACA7
cg00409447	0.864858	0.80912	-0.0557385	0.000258693	0.00560028	4.43618	0.0449384	0.022868	chr5	134656354	H2AFY
cg00420895	0.113562	0.14711	0.033548	6.04636e-05	0.00179285	4.89005	0.0345716	0.0126318	chr6	70577606	COL19A1
cg00425843	0.749425	0.602246	-0.147179	0.0010281	0.0195938	4.25235	0.00897632	0.0288456	chr10	94883021	CYP26A1
cg00446250	0.799997	0.741903	-0.058094	0.000217711	0.00559171	4.6828	0.0376868	0.0166781	chr6	168104369	C6orf123
cg00450384	0.678506	0.618562	-0.0599439	0.000358398	0.00523305	3.86802	0.0296266	0.0462394	chr1	153265891	PGLYRP3
cg00482107	0.699342	0.762105	0.0627627	0.000147279	0.00468818	4.9924	0.0179524	0.0111017	chr3	195109154	ACAP2
cg00500048	0.803748	0.758016	-0.0457313	0.000224035	0.00342193	3.93301	0.0378308	0.0427824	chr20	44097563	WFDC2
cg00524115	0.0964573	0.128289	0.0318313	0.000100004	0.0018039	4.17299	0.0443187	0.0318369	chr1	11333873	UBIAD1
cg00555816	0.0792055	0.157711	0.0785058	8.12214e-05	0.0108719	7.06453	0.0414315	0.000866135	chr13	113584082	MCF2L
cg00561180	0.780879	0.726525	-0.0543535	0.000171212	0.00512116	4.90261	0.041042	0.0124554	chr5	177858259	COL23A1
cg00580604	0.766825	0.693606	-0.0732193	0.000482397	0.00745695	3.95029	0.0266338	0.041919	chr10	1011248	GTPBP4
cg00622763	0.880981	0.857834	-0.0231469	6.69953e-05	0.00094234	3.81412	0.0440736	0.0493597	chr7	128556770	IRF5
cg00636942	0.795933	0.697208	-0.0987245	0.000915495	0.0172298	4.23421	0.0435909	0.029516	chr5	180396076	BTNL3
cg00639010	0.685662	0.563112	-0.12255	0.00162191	0.0283527	4.12771	0.0497391	0.0336865	chr7	553693	PDGFA
cg00643051	0.559369	0.479152	-0.0802172	0.000702845	0.0102982	3.87304	0.0362505	0.045971	chr5	53455211	ARL15
cg00661735	0.769413	0.695055	-0.0743576	0.000425718	0.00611371	3.84408	0.0154744	0.0475911	chr3	192373255	FGF12
cg00678539	0.105101	0.154076	0.0489746	6.06646e-05	0.00222903	5.19942	0.0095543	0.00850924	chr15	56757625	MNS1
cg00684018	0.863099	0.81811	-0.0449887	7.87186e-05	0.00324409	5.36496	0.034697	0.00686894	chr2	172873900	METAP1D
cg00688775	0.137732	0.183832	0.0460997	0.000131303	0.0033179	4.6593	0.0333416	0.0171627	chr7	100707207	TRIM56
cg00695387	0.756752	0.689288	-0.067464	0.0001853	0.00674417	5.1857	0.0294843	0.00864679	chr11	69286233	CCND1
cg00711072	0.860101	0.817522	-0.0425788	9.36202e-05	0.00301384	5.00864	0.0376392	0.0108827	chr17	46669489	HOXB5
cg00712181	0.205916	0.286192	0.0802761	0.000561206	0.0100126	4.15714	0.0335897	0.0324795	chr10	71577188	COL13A1
cg00729876	0.851936	0.805573	-0.0463635	0.000220667	0.00351466	3.99344	0.0376564	0.0398037	chr9	96155696	C9orf129
cg00740089	0.762174	0.639982	-0.122192	0.000835965	0.015018	4.16711	0.0119706	0.0320906	chr7	29842121	WIPF3
cg00758259	0.8217	0.775231	-0.0464697	0.000128596	0.00367328	4.83615	0.0395872	0.0135901	chr11	115188157	CADM1
cg00769305	0.332359	0.404243	0.0718839	0.000223224	0.00836825	5.22836	0.0355252	0.00817433	chr1	6303279	HES3
cg00770693	0.810414	0.780142	-0.0302718	0.000106911	0.00167985	3.97385	0.0473677	0.0407317	chr12	132932098	FBRSL1
cg00775172	0.668771	0.597468	-0.0713025	0.000302859	0.00549163	4.18052	0.0143897	0.0315239	chr22	37601268	SSTR3
cg00782260	0.0987286	0.121735	0.0230061	5.28263e-05	0.000957218	4.17952	0.0456886	0.0315511	chr1	16142290	SPEN
cg00782811	0.222512	0.303119	0.0806073	0.000440896	0.011251	4.67347	0.0412015	0.0168641	chr6	46293734	ENPP5
cg00792185	0.788933	0.705229	-0.083704	0.000207625	0.00350129	4.07583	0.00141823	0.0359835	chr16	9855960	GRIN2A
cg00796424	0.822671	0.661654	-0.161017	0.00170267	0.0409719	4.58877	0.034272	0.0187706	chr12	54365966	HOXC11
cg00837091	0.117687	0.13815	0.0204626	2.79701e-05	0.000393657	3.81498	0.0101107	0.0493108	chr11	64851746	ZFPL1
cg00839413	0.822108	0.778539	-0.0435689	0.000192593	0.00325191	4.07766	0.0412353	0.035911	chr11	85431179	SYTL2
cg00889398	0.129949	0.165195	0.035245	5.14804e-05	0.000929989	4.17512	0.00522414	0.0317442	chr13	28502089	PDX1
cg00905524	0.104936	0.30883	0.203894	0.00222652	0.0555093	4.63987	0.0236752	0.0176223	chr7	27206907	HOXA9
cg00908733	0.127136	0.148366	0.0212301	2.4478e-05	0.000405624	4.05058	0.00889392	0.0370901	chr19	51071294	LRRC4B
cg00935670	0.77649	0.691123	-0.0853665	0.000561474	0.0125552	4.48292	0.041032	0.0215436	chr6	16841362	ATXN1
cg00942551	0.140343	0.243243	0.1029	0.000396894	0.0124713	4.97372	0.017513	0.0113681	chr19	3585406	GIPC3
cg00950856	0.781552	0.696346	-0.0852057	0.000303574	0.0077233	4.6691	0.0136775	0.0169528	chr17	9631505	DHRS7C
cg00955063	0.479045	0.415428	-0.0636176	0.000347769	0.00505833	3.86246	0.0208845	0.0465305	chr1	37785262	ZC3H12A
cg00979476	0.667395	0.624902	-0.0424925	0.000130476	0.00278666	4.41669	0.0327851	0.0234516	chr22	49918613	BRD1
cg00983437	0.11622	0.162584	0.0463642	0.000158613	0.00354268	4.48126	0.0375098	0.0215926	chr20	592164	TCF15
cg01010517	0.710276	0.629138	-0.0811383	0.000354703	0.0076932	4.4389	0.0173739	0.0227987	chr8	117952708	AARD
cg01024168	0.0914248	0.239668	0.148243	9.81027e-05	0.0305077	8.28066	0.0250956	0.000227976	chr7	27209281	HOXA9
cg01086644	0.841729	0.693186	-0.148543	0.000197	0.0262716	7.05916	0.0177096	0.000871856	chr11	28824650	METTL15
cg01121275	0.863166	0.781689	-0.081477	0.000268689	0.00811669	4.91688	0.0191712	0.0122289	chr5	115696282	SEMA6A
cg01129951	0.880567	0.81229	-0.0682777	0.000271802	0.00634552	4.54511	0.0247958	0.0198614	chr16	1994804	MSRB1
cg01165776	0.701466	0.457528	-0.243939	0.00213515	0.0304309	3.83313	0.00152548	0.0482772	chr2	119602546	EN1
cg01166827	0.643552	0.71056	0.0670085	0.000469616	0.00661618	3.81644	0.0304842	0.0492102	chr2	101889574	CNOT11
cg01185433	0.080898	0.119008	0.0381101	0.000125239	0.00192244	3.94018	0.0237987	0.042448	chr4	175139081	CEP44
cg01191262	0.227186	0.455395	0.228209	0.00161966	0.0597464	5.20509	0.0163755	0.00845023	chr12	79696256	PAWR
cg01207144	0.761729	0.65707	-0.104658	0.000714951	0.0148949	4.38083	0.0248664	0.0244915	chr1	30417477	MATN1
cg01239651	0.25642	0.329697	0.0732771	0.000551473	0.00874791	3.98758	0.0373889	0.040069	chr5	67583598	PIK3R1
cg01246622	0.106746	0.180258	0.0735127	0.000359313	0.00631059	4.13446	0.0175117	0.0334004	chr10	115141827	HABP2
cg01281061	0.829508	0.780121	-0.049387	0.000126416	0.00352933	4.80314	0.0282196	0.0141981	chr1	229541873	ACTA1
cg01285501	0.177503	0.408768	0.231265	0.00233092	0.0734008	4.97682	0.025004	0.0113276	chr7	27206461	HOXA9
cg01297808	0.182285	0.275194	0.0929091	0.000340219	0.00697	4.35662	0.00650842	0.0252573	chr10	94180551	MARCH5
cg01310137	0.848323	0.78358	-0.0647424	0.000108418	0.00610241	5.8147	0.0281444	0.00390798	chr1	117018130	CD58
cg01380340	0.735477	0.672909	-0.0625676	0.0004929	0.00702741	3.83363	0.0458302	0.0482581	chr2	237163522	ASB18
cg01391954	0.784509	0.733109	-0.0513996	0.00018014	0.00305606	4.08448	0.0171418	0.035593	chr3	54307038	CACNA2D3
cg01392097	0.111765	0.133017	0.0212515	3.32589e-05	0.000791213	4.57226	0.0422967	0.0191889	chr7	101331643	MYL10
cg01396176	0.135643	0.304214	0.168571	0.00106395	0.0375059	5.13961	0.0228245	0.0091694	chr12	114881783	TBX5
cg01497613	0.155747	0.232688	0.0769415	0.000266656	0.00426536	3.99962	0.00466292	0.0395164	chr17	48041301	DLX4
cg01529365	0.087949	0.411313	0.323364	0.00042831	0.0806335	7.55658	0.00572246	0.000487574	chr12	114879154	TBX5
cg01553295	0.0750178	0.0989694	0.0239516	5.34396e-05	0.000996323	4.22063	0.0421099	0.0300511	chr17	46178995	CBX1
cg01627436	0.837728	0.809213	-0.028515	5.04406e-05	0.00103705	4.36175	0.0214657	0.0250983	chr15	78472529	IDH3A
cg01644741	0.208933	0.327013	0.11808	0.00113358	0.0264112	4.5422	0.0492549	0.0199223	chr20	47896888	ZNFX1
cg01663821	0.12367	0.190651	0.0669808	0.000286373	0.0071022	4.6323	0.0343524	0.017801	chr1	119870093	HAO2
cg01668054	0.823473	0.754984	-0.0684894	0.000330941	0.00687861	4.37747	0.0294108	0.0245941	chr11	111299663	POU2AF1
cg01682043	0.822576	0.791412	-0.0311634	6.546e-05	0.0015498	4.56532	0.0350032	0.0193471	chr6	20205751	MBOAT1
cg01715360	0.872362	0.818416	-0.0539457	0.000189485	0.00428716	4.49987	0.029588	0.0210326	chr11	118618561	DDX6
cg01736638	0.0984625	0.138404	0.0399411	6.45873e-05	0.00261124	5.33734	0.0362441	0.00709795	chr12	108323392	ASCL4
cg01776691	0.591742	0.501322	-0.0904207	0.000747262	0.0125048	4.06472	0.0326187	0.0364571	chr7	44279727	YKT6
cg01778622	0.811202	0.774027	-0.0371748	7.24928e-05	0.00255538	5.13955	0.0463138	0.0091694	chr4	120419485	PDE5A
cg01800345	0.0925873	0.129271	0.036684	0.000116239	0.00205864	4.14652	0.0325128	0.0329128	chr3	156009151	KCNAB1
cg01824150	0.822423	0.775621	-0.0468019	0.000141059	0.00392774	4.79933	0.0439867	0.0142691	chr17	47342475	PHOSPHO1
cg01829002	0.0691843	0.105712	0.0365278	1.88219e-05	0.00144075	6.25826	0.0140029	0.00221855	chr5	50259133	PARP8
cg01833436	0.817907	0.737971	-0.0799357	0.000508834	0.00805777	3.98511	0.0212056	0.0401805	chr1	243653490	SDCCAG8
cg01842321	0.852883	0.721322	-0.131561	0.000398673	0.033394	6.38824	0.0493761	0.00192633	chr6	31023592	MUC22
cg01850449	0.128	0.209405	0.0814045	0.000340562	0.00837895	4.62078	0.020882	0.0180657	chr2	133428510	LYPD1
cg01863398	0.794459	0.659523	-0.134936	0.000679053	0.0263139	5.27615	0.0278873	0.00768387	chr6	170474577	DLL1
cg01864069	0.839941	0.798872	-0.0410688	0.000145077	0.00316918	4.44922	0.0486576	0.0225018	chr14	103024347	RCOR1
cg01866562	0.831145	0.766768	-0.0643769	0.000244796	0.00442683	4.17662	0.0139866	0.0316687	chr7	117323055	CTTNBP2
cg01900216	0.83937	0.791412	-0.0479583	0.000161506	0.00370219	4.51872	0.0356885	0.0205145	chr1	214382277	SMYD2
cg01925594	0.837586	0.746924	-0.0906616	0.000528117	0.00855116	4.01719	0.0131389	0.0386637	chr8	1320786	DLGAP2
cg01926051	0.0958156	0.109035	0.0132197	1.88972e-05	0.000296001	3.96936	0.0405188	0.0409592	chr1	217309178	ESRRG
cg01937601	0.72448	0.652515	-0.0719648	0.000157897	0.00438498	4.79552	0.00742127	0.0143391	chr16	89130931	ACSF3
cg01944450	0.765366	0.688125	-0.0772408	0.000246411	0.00659005	4.74115	0.0150169	0.0154222	chr22	20245699	RTN4R
cg01951202	0.781107	0.684285	-0.0968224	0.000154756	0.0143059	6.53048	0.0309483	0.00160928	chr3	54401460	CACNA2D3
cg01964262	0.0421136	0.0491887	0.00707513	4.26772e-06	8.18372e-05	4.26122	0.0371953	0.0285277	chr13	97874638	MBNL2
cg01966160	0.862546	0.737407	-0.125138	0.00112087	0.0174691	3.96212	0.0157391	0.0413322	chr8	22786360	PEBP4
cg01971717	0.83323	0.774911	-0.0583197	0.000316211	0.0052982	4.06654	0.033912	0.0363793	chr4	185815308	ACSL1
cg01977480	0.115718	0.132317	0.0165989	2.02553e-05	0.000527433	4.70262	0.0499962	0.0162567	chr14	21852744	SUPT16H
cg01995078	0.0434368	0.0564863	0.0130495	6.52357e-06	0.000148209	4.50583	0.00803479	0.020862	chr19	39109698	EIF3K
cg02024449	0.0892751	0.104366	0.0150909	1.27082e-05	0.000355885	4.80758	0.0332786	0.0141107	chr2	153032612	STAM2
cg02041108	0.816989	0.766559	-0.0504299	0.000187442	0.00290675	3.95489	0.0167289	0.041717	chr5	35946185	CAPSL
cg02054390	0.771831	0.720701	-0.0511299	0.000196034	0.00316781	4.01431	0.0192528	0.0388044	chr3	56327494	ERC2
cg02064275	0.765684	0.679133	-0.0865508	0.000695582	0.01383	4.31344	0.0472854	0.0266814	chr17	39465713	KRTAP16-1
cg02066476	0.775772	0.693051	-0.0827209	0.000272961	0.00602331	4.46379	0.0082961	0.0220595	chr2	66556107	MEIS1
cg02071825	0.101597	0.143181	0.0415841	0.000104791	0.00272323	4.69973	0.0339161	0.0163227	chr17	56833096	PPM1E
cg02075410	0.861111	0.732521	-0.12859	0.000866912	0.0314818	5.18249	0.0489177	0.0086765	chr4	151504138	MAB21L2
cg02075586	0.833342	0.76108	-0.0722621	0.000210464	0.00312839	3.89378	0.00260382	0.0448611	chr5	32653477	NPR3
cg02076355	0.0913417	0.116319	0.0249777	7.01893e-05	0.00100361	3.8378	0.0367149	0.0479966	chr10	45474372	C10orf10
cg02080641	0.0879804	0.123219	0.0352384	0.00015486	0.00233401	3.91377	0.0498618	0.0437945	chr1	100111949	PALMD
cg02112183	0.77331	0.525851	-0.24746	0.00155387	0.0436457	4.8119	0.00450618	0.0140368	chr6	170754881	PSMB1
cg02139186	0.692396	0.639565	-0.0528316	0.000216057	0.00318194	3.88042	0.0166776	0.045599	chr3	12783787	TMEM40
cg02149189	0.0735623	0.142049	0.0684866	0.000134007	0.00672635	5.64944	0.0272835	0.00481652	chr6	29521138	UBD
cg02158063	0.809298	0.753557	-0.0557418	0.000217852	0.00378357	4.11833	0.0193987	0.0341191	chr9	140971469	CACNA1B
cg02193355	0.820531	0.830684	0.0101533	9.11399e-06	0.000165411	4.18183	0.0358996	0.0314734	chr10	851439	LARP4B
cg02230593	0.751857	0.569649	-0.182208	0.00430855	0.0610889	3.82564	0.048108	0.0486972	chr10	119293083	EMX2
cg02250177	0.584713	0.514953	-0.0697603	0.000451997	0.00912413	4.3353	0.0486609	0.0259563	chr14	101838820	DIO3
cg02285799	0.771905	0.722497	-0.0494079	0.000225477	0.00331393	3.87749	0.025301	0.0457624	chr14	74855835	SYNDIG1L
cg02291390	0.405741	0.331965	-0.0737764	0.000261203	0.00485797	4.21711	0.00865726	0.0301731	chr10	133577770	PPP2R2D
cg02301319	0.802569	0.712766	-0.089803	0.000312972	0.00862192	4.7839	0.0138238	0.0145667	chr2	239930865	TWIST2
cg02304226	0.196589	0.255852	0.059263	0.00022059	0.00428169	4.27874	0.019341	0.0278661	chr16	50699197	SNX20
cg02335631	0.74515	0.544679	-0.200471	0.00099334	0.0429378	5.43382	0.013698	0.00630638	chr5	5062171	ADAMTS16
cg02344891	0.828056	0.772996	-0.0550596	9.46468e-05	0.00421954	5.47839	0.0255998	0.0059653	chr14	101350872	RTL1
cg02361260	0.181696	0.312878	0.131182	0.00106545	0.0306003	4.84401	0.0432219	0.0134612	chr12	72451351	TPH2
cg02366844	0.106254	0.163967	0.0577122	0.00011885	0.00427338	5.16817	0.0213763	0.00883463	chr16	31044544	STX4
cg02384661	0.708423	0.484969	-0.223454	0.00571574	0.0808772	3.82272	0.0372764	0.0488759	chr12	54369638	HOXC11
cg02388453	0.76374	0.640896	-0.122844	0.000442164	0.019677	5.47578	0.0220955	0.00598556	chr15	37084662	MEIS2
cg02420850	0.0833113	0.130693	0.0473818	9.37734e-05	0.00384061	5.35601	0.0396149	0.00693341	chr10	119302157	EMX2
cg02422265	0.914685	0.853317	-0.0613681	0.000136743	0.00338043	4.62767	0.00873705	0.0179039	chr7	1121644	GPER1
cg02424835	0.759779	0.707312	-0.0524675	0.000122177	0.00287836	4.5582	0.0131147	0.0195288	chr2	111489389	ACOXL
cg02441892	0.83243	0.778521	-0.0539098	0.000186681	0.00342553	4.19768	0.0178748	0.0308871	chr7	45159368	TBRG4
cg02455203	0.862296	0.838302	-0.0239946	5.62727e-05	0.00079381	3.81829	0.0262935	0.0491079	chr18	76782895	SALL3
cg02483701	0.329182	0.53821	0.209029	0.00331998	0.0659009	4.31105	0.0313334	0.0267736	chr7	27215610	HOXA10
cg02514003	0.777838	0.665029	-0.112809	0.000605594	0.011526	4.2504	0.00900877	0.0289178	chr2	1378035	TPO
cg02528189	0.783543	0.70159	-0.0819527	0.000676319	0.0109302	4.01447	0.0372556	0.0387972	chr8	140931333	C8orf17
cg02538753	0.709938	0.58538	-0.124558	0.000616025	0.0114794	4.21992	0.00504186	0.0300848	chr1	178473057	TEX35
cg02578855	0.848043	0.791841	-0.0562029	0.000211027	0.00518784	4.61963	0.0370841	0.0180865	chr10	95278448	CEP55
cg02605237	0.836211	0.764492	-0.0717194	0.000470828	0.00832938	4.14494	0.0366491	0.0329703	chr17	80887041	ZNF750
cg02625725	0.502185	0.556888	0.0547023	0.000289938	0.00416557	3.8447	0.0268307	0.047551	chr1	1264265	TAS1R3
cg02628700	0.52482	0.382409	-0.142411	0.00100403	0.015211	3.92124	0.00527101	0.0433774	chr10	6220989	PFKFB3
cg02643054	0.163502	0.378706	0.215203	0.00275339	0.0648337	4.55746	0.0264002	0.0195485	chr7	27206544	HOXA9
cg02645408	0.829698	0.784759	-0.0449394	0.000127961	0.00276938	4.43578	0.0252971	0.0228782	chr7	731437	PRKAR1B
cg02695609	0.146803	0.24595	0.0991468	0.000139049	0.0105811	6.24976	0.0138942	0.00224362	chr7	124430950	GPR37
cg02723672	0.733837	0.639894	-0.0939435	0.000325395	0.00681753	4.38898	0.00572134	0.0242444	chr2	204955123	ICOS
cg02728595	0.0992363	0.179825	0.0805889	0.000420771	0.0109069	4.69607	0.0387216	0.0163891	chr3	196255632	SMCO1
cg02734326	0.109024	0.161918	0.0528933	0.000186843	0.00439417	4.55569	0.0338682	0.0195956	chr4	10020555	SLC2A9
cg02757970	0.795501	0.716595	-0.078906	0.000456334	0.00689763	3.91794	0.0154961	0.0435627	chr2	25427350	POMC
cg02784812	0.11919	0.160931	0.041741	4.24627e-05	0.00182501	5.42556	0.0130308	0.00636957	chr3	52189177	POC1A
cg02786019	0.749006	0.679667	-0.0693381	0.0002773	0.00586744	4.40321	0.0193145	0.0238513	chr7	142582859	TRPV6
cg02824386	0.11299	0.361691	0.248701	0.000324784	0.0512637	7.30231	0.00699549	0.000659884	chr12	114882603	TBX5
cg02859295	0.850358	0.788514	-0.0618437	0.000367501	0.00614148	4.06277	0.0361496	0.0365369	chr16	85799067	EMC8
cg02869235	0.816027	0.783595	-0.0324328	0.000123497	0.00186088	3.91344	0.0443314	0.0438113	chr12	124726864	FAM101A
cg02886033	0.135619	0.355438	0.219819	0.00267011	0.0719882	4.75279	0.0301012	0.0151928	chr7	27208114	HOXA9
cg02897989	0.0921712	0.320457	0.228286	0.000478895	0.0540314	6.81795	0.0126303	0.0011532	chr1	170637723	PRRX1
cg02923815	0.823365	0.635445	-0.18792	0.00267486	0.0406503	3.92573	0.0170486	0.043156	chr8	128232015	POU5F1B
cg02924053	0.0855549	0.0934229	0.00786798	5.92372e-06	0.000112153	4.24282	0.0457203	0.0292148	chr7	12610169	SCIN
cg02948884	0.0780073	0.14267	0.0646629	8.18819e-05	0.00514032	5.97217	0.0191881	0.00321462	chr5	134369017	PITX1
cg02954677	0.633587	0.6957	0.0621124	0.000405094	0.00589635	3.86349	0.0329048	0.0464762	chr7	107598580	LAMB1
cg03000485	0.881612	0.899714	0.0181015	3.3302e-05	0.000614072	4.20473	0.048882	0.0306316	chr8	144973638	NRBP2
cg03024066	0.517763	0.608508	0.0907448	0.000610137	0.00868486	3.8313	0.0137186	0.0483791	chr6	170715059	FAM120B
cg03072934	0.754694	0.627649	-0.127045	0.000635175	0.0131423	4.37092	0.00666607	0.0248075	chr13	34542947	RFC3
cg03078363	0.827646	0.738861	-0.0887849	0.00040122	0.00735218	4.19571	0.00977405	0.0309616	chr12	54408664	HOXC8
cg03103218	0.169911	0.281873	0.111962	0.000646691	0.017469	4.75557	0.0259985	0.0151413	chr11	63828672	FLRT1
cg03146625	0.847772	0.611442	-0.236331	0.00195511	0.0715292	5.19321	0.0212782	0.00857499	chr12	54448729	HOXC4
cg03157395	0.733024	0.64156	-0.0914642	0.000405607	0.006298	3.95674	0.00532736	0.0416089	chr2	44065964	ABCG5
cg03171924	0.85528	0.690416	-0.164864	0.0019869	0.0295582	3.89497	0.0147993	0.0447991	chr1	25258332	RUNX3
cg03228893	0.10541	0.164105	0.0586948	0.000110737	0.00469543	5.40604	0.0244501	0.00653937	chr19	17400502	ANKLE1
cg03229590	0.596238	0.447661	-0.148577	0.00180995	0.0256942	3.82742	0.0176054	0.0485929	chr7	71868494	CALN1
cg03255182	0.808278	0.579993	-0.228284	0.00130434	0.0513731	5.29962	0.011158	0.00745428	chr12	54423566	HOXC6
cg03282969	0.857685	0.826378	-0.0313077	5.5567e-05	0.00141994	4.67546	0.0283816	0.0168211	chr2	53462086	CHAC2
cg03294961	0.816417	0.749445	-0.066972	0.000442646	0.00675035	3.93074	0.0317181	0.0429106	chr20	31594014	BPIFB2
cg03302983	0.849763	0.802887	-0.0468763	0.000218094	0.00358703	4.03977	0.0374448	0.0376337	chr6	168231428	MLLT4
cg03371275	0.281759	0.404537	0.122779	0.00138364	0.0237573	4.10183	0.034698	0.0348539	chr11	95974543	MAML2
cg03388431	0.768778	0.795213	0.0264341	5.52164e-05	0.000789277	3.83736	0.0163316	0.0480199	chr1	1583010	CDK11B
cg03400944	0.0858732	0.101732	0.0158584	5.48182e-06	0.000173391	4.98323	0.00408206	0.0112391	chr3	72149749	PROK2
cg03402373	0.845498	0.760227	-0.0852715	0.000323689	0.0070839	4.45186	0.0109275	0.022419	chr2	212989562	ERBB4
cg03402807	0.894699	0.858277	-0.0364214	0.000158287	0.002385	3.91338	0.0457633	0.0438147	chr3	64153239	PRICKLE2
cg03428702	0.823525	0.760471	-0.0630544	3.79706e-05	0.00604659	7.31509	0.0306162	0.000651754	chr17	4594694	PELP1
cg03430065	0.805799	0.75631	-0.0494884	0.000293387	0.00418593	3.83467	0.0415735	0.0481962	chr12	130623373	FZD10
cg03451833	0.695241	0.559111	-0.13613	0.00234491	0.0331486	3.82135	0.0455458	0.0489448	chr5	50265905	PARP8
cg03481035	0.628676	0.538694	-0.0899826	0.000296137	0.00556507	4.23206	0.00403025	0.0296008	chr6	170786302	PSMB1
cg03497846	0.0738233	0.109418	0.035595	0.000106886	0.00203667	4.25208	0.0359308	0.0288563	chr6	6916301	RREB1
cg03532904	0.150418	0.410129	0.259711	0.000649354	0.0429901	6.04886	0.00324778	0.00290719	chr12	114877894	TBX5
cg03575195	0.109701	0.176484	0.0667822	0.000181516	0.00681149	5.2298	0.0314303	0.00816676	chr7	148787230	ZNF786
cg03588418	0.632852	0.56773	-0.0651219	0.000496721	0.00755104	3.92617	0.0448677	0.0431316	chr20	30662030	HCK
cg03653726	0.878143	0.792332	-0.0858115	0.00072761	0.0105802	3.86205	0.0287667	0.0465573	chr7	2769253	AMZ1
cg03727202	0.105435	0.139527	0.0340919	0.000103304	0.00217558	4.39643	0.0483986	0.0240381	chr15	53075718	ONECUT1
cg03732535	0.0588944	0.083497	0.0246027	6.91622e-05	0.00111068	4.00532	0.0473823	0.039231	chr3	49171051	LAMB2
cg03741862	0.130957	0.250022	0.119065	0.000900863	0.0184033	4.35251	0.022375	0.025393	chr17	63225392	RGS9
cg03779078	0.726111	0.588843	-0.137268	0.00130649	0.0271499	4.37718	0.0283011	0.0246063	chr7	45554419	ADCY1
cg03791005	0.0639548	0.0911996	0.0272448	5.99498e-05	0.000991202	4.04735	0.0241643	0.0372469	chr16	3233452	OR1F1
cg03835233	0.83647	0.648137	-0.188333	0.000383487	0.0313421	6.35278	0.00832432	0.00200696	chr6	170754691	PSMB1
cg03901454	0.692858	0.589995	-0.102863	0.00101413	0.0147109	3.85856	0.0267351	0.0467668	chr16	87588683	JPH3
cg03901910	0.801067	0.719066	-0.0820005	0.000465617	0.00656508	3.8176	0.0111993	0.0491426	chr8	1588899	CLN8
cg03975306	0.82435	0.531374	-0.292976	0.000722105	0.0841323	6.86431	0.0109433	0.00108898	chr8	11519192	GATA4
cg03996822	0.553509	0.504279	-0.0492299	0.000284788	0.00407551	3.83902	0.0402188	0.0479163	chr4	74486558	RASSF6
cg04022561	0.739934	0.434751	-0.305183	0.00448543	0.0868759	4.27564	0.00975858	0.0279826	chr5	50673245	ISL1
cg04027736	0.776807	0.61635	-0.160457	0.0019251	0.0400868	4.38012	0.0334449	0.0245129	chr7	27143403	HOXA2
cg04037038	0.076722	0.11108	0.0343581	8.13713e-05	0.00148884	4.19353	0.0210301	0.0310373	chr2	183732062	FRZB
cg04061696	0.0879347	0.168859	0.0809244	0.000167146	0.0115128	6.10599	0.0414207	0.00268295	chr2	136577747	LCT
cg04092747	0.82609	0.776224	-0.0498661	0.000171389	0.00369034	4.4284	0.0301338	0.0231056	chr1	173639380	ANKRD45
cg04104147	0.80401	0.609005	-0.195005	0.00143702	0.0541449	5.23567	0.0270104	0.0080998	chr18	61546299	SERPINB2
cg04106255	0.799108	0.725712	-0.0733961	0.000247484	0.00570529	4.52689	0.0135609	0.0203095	chr1	67159534	TCTEX1D1
cg04111789	0.218901	0.314081	0.0951806	0.000766598	0.0134037	4.12802	0.0302801	0.0336779	chr6	41908262	CCND3
cg04114034	0.773496	0.69964	-0.0738559	0.000143044	0.00519972	5.1839	0.0102242	0.00866524	chr20	18084252	PET117
cg04140556	0.652128	0.51811	-0.134018	0.00153479	0.0294026	4.25982	0.0372991	0.028584	chr3	95911909	MTRNR2L12
cg04157587	0.13683	0.245679	0.108849	0.0009842	0.0153474	3.9629	0.0226087	0.0412965	chr7	25895751	NFE2L3
cg04160181	0.753317	0.590143	-0.163174	0.00126138	0.0341065	4.75697	0.0214569	0.0151108	chr9	129401542	LMX1B
cg04164058	0.121444	0.169632	0.0481875	0.000226985	0.00370344	4.0282	0.0357011	0.0381399	chr15	89949694	POLG
cg04169021	0.143317	0.190841	0.0475242	0.000100803	0.00358579	5.15268	0.0341439	0.00900057	chr17	35060451	MRM1
cg04180963	0.836235	0.7447	-0.091535	0.000260056	0.0130178	5.64552	0.0323907	0.00483351	chr1	98434591	DPYD
cg04206484	0.905961	0.856652	-0.0493092	0.000223602	0.00421195	4.23549	0.0418707	0.0294689	chr7	1121657	GPER1
cg04223417	0.732783	0.629048	-0.103735	0.00105038	0.0154812	3.88154	0.0288175	0.0455346	chr1	33419944	RNF19B
cg04264608	0.810717	0.721952	-0.0887647	0.000728488	0.0120721	4.05062	0.0327629	0.0370881	chr7	50366092	IKZF1
cg04278110	0.144756	0.25249	0.107734	0.000638632	0.0190592	4.89936	0.036799	0.0124969	chr2	198063759	ANKRD44
cg04284625	0.798873	0.742893	-0.0559798	0.000216422	0.00573932	4.72896	0.0459175	0.0156783	chr3	134385710	KY
cg04285549	0.0864527	0.139583	0.0531299	0.000258389	0.00493285	4.25481	0.0425708	0.0287455	chr14	21121535	OR6S1
cg04298953	0.0809476	0.267345	0.186397	0.00014621	0.0428819	8.19619	0.0192314	0.000261	chr7	27208887	HOXA9
cg04311880	0.787353	0.737182	-0.0501704	0.000280548	0.0041236	3.87758	0.0380425	0.0457607	chr14	80327922	DIO2
cg04343893	0.456357	0.326477	-0.12988	0.000795793	0.011298	3.82753	0.00372653	0.0485907	chr22	49758321	BRD1
cg04361678	0.799276	0.754009	-0.0452676	0.000265592	0.00383467	3.85182	0.0496164	0.0471313	chr22	32750744	RFPL3
cg04369686	0.837748	0.797967	-0.0397812	0.000134121	0.00283716	4.40284	0.0445153	0.023857	chr14	94988897	SERPINA12
cg04373379	0.862759	0.833651	-0.0291087	8.03253e-05	0.00112264	3.8049	0.0240227	0.0499017	chr17	33810868	SLFN12L
cg04463233	0.643277	0.561068	-0.0822092	0.000336895	0.00661835	4.2961	0.0111155	0.0272798	chr14	62898305	SYT16
cg04477130	0.720651	0.626954	-0.0936969	0.000589302	0.00942139	3.99886	0.0142442	0.0395552	chr2	242986565	CXXC11
cg04483267	0.541613	0.44909	-0.0925227	0.000678551	0.00947597	3.80375	0.0155477	0.0499648	chr16	70613641	IL34
cg04511887	0.138742	0.408558	0.269816	0.000317452	0.0984824	8.27718	0.0236973	0.000228871	chr7	27211623	HOXA10
cg04555312	0.0778663	0.191602	0.113735	0.000126977	0.0188232	7.2118	0.027874	0.000734483	chr12	54389114	HOXC9
cg04588356	0.743972	0.617963	-0.126008	0.000810121	0.0132274	4.02924	0.00715745	0.0380994	chr2	3473852	ADI1
cg04786857	0.117857	0.222677	0.10482	0.000558626	0.0154227	4.78703	0.0264016	0.0145118	chr2	29033897	SPDYA
cg04789550	0.0999326	0.152206	0.0522737	0.000198873	0.00473562	4.57363	0.0413953	0.0191553	chr3	38065744	PLCD1
cg04813711	0.76605	0.686555	-0.079495	0.000377195	0.0108794	4.85014	0.040535	0.0133534	chr16	57597905	GPR114
cg04861353	0.40854	0.505011	0.0964709	0.00108731	0.016453	3.91951	0.0442568	0.0434692	chr15	83437558	FSD2
cg04861934	0.819838	0.761239	-0.0585987	0.000229977	0.00466692	4.34291	0.0248675	0.0257088	chr2	129249724	HS6ST1
cg04868985	0.687641	0.49721	-0.190431	0.00138537	0.0307375	4.47166	0.00746397	0.0218428	chr11	105694094	MSANTD4
cg04878315	0.0836482	0.217731	0.134083	0.000395652	0.0317032	6.32426	0.0415925	0.00207374	chr7	27204127	HOXA9
cg04939172	0.824791	0.73027	-0.0945211	0.000211038	0.00912991	5.43503	0.0122345	0.00629777	chr13	89179261	SLITRK5
cg04948194	0.55154	0.38831	-0.163229	0.000541758	0.00884788	4.02961	0.000314552	0.0380859	chr14	45840127	MIS18BP1
cg04962286	0.545329	0.407346	-0.137983	0.00163603	0.025078	3.93815	0.0235324	0.0425422	chr4	69598848	UGT2B15
cg04994795	0.792762	0.719824	-0.072938	0.000204448	0.00530119	4.69651	0.0115489	0.0163862	chr1	8404050	SLC45A1
cg05025860	0.245738	0.315676	0.069938	0.000538779	0.00795531	3.88415	0.0374631	0.0453897	chr4	115256327	UGT8
cg05026346	0.777431	0.62631	-0.151121	0.00152532	0.0213303	3.80572	0.00993435	0.0498636	chr7	23057327	FAM126A
cg05027336	0.0760349	0.265747	0.189712	0.000289012	0.0460446	7.31576	0.0209267	0.000651754	chr7	27209350	HOXA9
cg05031081	0.837319	0.771944	-0.0653753	0.000242199	0.00725034	4.90378	0.0393057	0.0124366	chr17	72239436	TTYH2
cg05049931	0.772187	0.727741	-0.0444462	0.000201222	0.00342429	4.08894	0.0421964	0.0353994	chr15	101070562	CERS3
cg05058354	0.547631	0.474455	-0.0731759	0.000314395	0.00634085	4.33402	0.0179979	0.0260008	chr7	1513548	MICALL2
cg05063412	0.125956	0.217115	0.0911596	0.000800752	0.0137473	4.10165	0.0383714	0.0348607	chr12	114917737	TBX5
cg05064990	0.412583	0.481273	0.0686898	0.000384552	0.00553682	3.84781	0.0179445	0.0473616	chr11	75162151	KLHL35
cg05079055	0.844219	0.789296	-0.0549232	0.000268137	0.00381061	3.82898	0.0214575	0.0485215	chr14	85860394	FLRT2
cg05090195	0.12861	0.263666	0.135055	0.00151115	0.0257468	4.09068	0.0273455	0.0353173	chr12	54379493	HOXC10
cg05119363	0.0774113	0.129825	0.0524135	0.000222909	0.00505697	4.50375	0.0466927	0.0209231	chr14	21100442	OR6S1
cg05120860	0.793963	0.717802	-0.0761608	0.000424089	0.00680849	4.0049	0.0178261	0.0392549	chr13	35192071	NBEA
cg05139500	0.472359	0.653746	0.181387	0.000952529	0.0446659	5.55127	0.0241915	0.00543721	chr7	27214902	HOXA10
cg05167857	0.619451	0.434827	-0.184624	0.00114768	0.0251226	4.4522	0.00497824	0.022406	chr16	86121574	IRF8
cg05177585	0.746629	0.662909	-0.0837199	0.000492846	0.0105512	4.42013	0.0310838	0.023345	chr18	21386119	LAMA3
cg05210501	0.0993835	0.17054	0.0711561	0.000196308	0.00836254	5.41275	0.0368714	0.00648636	chr7	27219344	ENSG00000257184
cg05218470	0.135905	0.237375	0.10147	0.000607541	0.00881232	3.85847	0.00776839	0.0467709	chr5	56326114	MIER3
cg05235761	0.118747	0.146473	0.0277253	4.94673e-05	0.00115996	4.55146	0.0311138	0.0197101	chr6	132722045	MOXD1
cg05248581	0.133864	0.178924	0.0450598	0.000150449	0.00293354	4.2853	0.0285657	0.0276566	chr19	49925731	PTH2
cg05250768	0.168896	0.354383	0.185487	0.00148593	0.0376007	4.66132	0.0146435	0.0171325	chr7	27209270	HOXA9
cg05258820	0.814646	0.769567	-0.0450792	0.00022432	0.0035438	3.98167	0.0429326	0.0403386	chr6	6624448	LY86
cg05284091	0.817154	0.769131	-0.0480236	0.000267029	0.00396733	3.8931	0.0419766	0.0449033	chr3	38995870	SCN11A
cg05296099	0.865971	0.827813	-0.038158	5.05726e-05	0.000718371	3.8283	0.00134586	0.0485489	chr12	131624473	GPR133
cg05315633	0.831964	0.737464	-0.0945001	0.00015277	0.00535035	5.1302	0.00264953	0.00927436	chr6	168628719	DACT2
cg05323141	0.569437	0.643692	0.0742555	0.000213514	0.00378764	4.1489	0.00402393	0.0328113	chr14	105354219	CEP170B
cg05334419	0.841637	0.748225	-0.0934111	0.000486906	0.0083546	4.10086	0.0105197	0.0348885	chr1	180494132	ACBD6
cg05365092	0.843104	0.785373	-0.0577311	0.000147722	0.00343045	4.53744	0.0125988	0.0200231	chr4	103496745	NFKB1
cg05366058	0.80781	0.760902	-0.0469079	0.000170485	0.00318166	4.22206	0.0286858	0.0299888	chr8	25313630	KCTD9
cg05379828	0.810429	0.698414	-0.112015	0.000288474	0.0114249	5.3076	0.00903936	0.00738102	chr10	121424090	BAG3
cg05408602	0.773346	0.724094	-0.0492515	0.00019994	0.00288725	3.85206	0.0185757	0.047117	chr12	100169425	FAM71C
cg05446586	0.869163	0.82349	-0.0456729	0.000208311	0.00387406	4.21703	0.0480152	0.0301731	chr22	40360681	GRAP2
cg05451400	0.083123	0.137201	0.0540779	0.000246968	0.0035659	3.85187	0.0196959	0.0471313	chr2	37423638	CEBPZ-AS1
cg05460716	0.866074	0.798351	-0.0677227	0.000275532	0.00508104	4.20483	0.0153287	0.0306295	chr1	167063879	DUSP27
cg05475564	0.757848	0.666471	-0.0913774	0.000549988	0.015511	4.81775	0.0470743	0.0139282	chr10	130366226	MKI67
cg05490659	0.110501	0.218479	0.107978	0.000114437	0.0167473	7.19323	0.0271052	0.000747849	chr7	27212357	HOXA10
cg05497656	0.816667	0.777535	-0.0391321	0.000175166	0.00248402	3.82588	0.0373836	0.0486786	chr19	56698391	ZSCAN5B
cg05499690	0.62271	0.715146	0.0924365	0.000719693	0.0108343	3.91208	0.021557	0.0438904	chr2	187469863	ITGAV
cg05514932	0.824286	0.779223	-0.0450624	0.000163137	0.00259076	3.98922	0.0217931	0.0399985	chr2	85577808	RETSAT
cg05525374	0.766167	0.698599	-0.0675677	0.000241864	0.00788074	5.02607	0.0405862	0.0106448	chr6	32904402	HLA-DMB
cg05539217	0.0872459	0.171103	0.0838574	7.5512e-05	0.0128519	7.41106	0.0443108	0.000573843	chr10	119304379	EMX2
cg05555207	0.772257	0.613369	-0.158888	0.00182317	0.0470674	4.69021	0.0475696	0.016535	chr12	114847641	TBX5
cg05624932	0.0609751	0.0789842	0.0180091	3.13608e-05	0.000478324	3.93095	0.030353	0.0429029	chr8	75897310	CRISPLD1
cg05626927	0.203317	0.3093	0.105983	0.000787785	0.0209095	4.73022	0.0473755	0.015656	chr4	14362239	CPEB2
cg05688651	0.102747	0.133329	0.0305814	6.67808e-05	0.00107711	4.01159	0.0170073	0.0389274	chr18	75612141	GALR1
cg05690805	0.831997	0.72723	-0.104767	0.000419941	0.0200232	5.57534	0.0447881	0.00528373	chr9	574139	KANK1
cg05706117	0.0591806	0.0902471	0.0310666	7.46412e-05	0.00112709	3.91649	0.0176734	0.0436493	chr5	38258451	EGFLAM
cg05722568	0.158231	0.251865	0.0936333	0.000709812	0.015816	4.4778	0.0449411	0.0216753	chr11	16302064	SOX6
cg05723179	0.643844	0.540527	-0.103317	0.000507363	0.015462	4.92957	0.0282053	0.0120306	chr7	137671793	CREB3L2
cg05730385	0.792283	0.675354	-0.116929	0.000403338	0.0102323	4.66499	0.00520769	0.0170507	chr10	1939683	ADARB2
cg05741926	0.592919	0.420737	-0.172181	0.00186405	0.0280217	3.91003	0.0102218	0.0440089	chr8	56056357	XKR4
cg05783915	0.113245	0.20362	0.0903746	0.000840268	0.0148415	4.14265	0.0461884	0.0330626	chr10	119302062	EMX2
cg05824174	0.90498	0.918844	0.0138642	1.76218e-05	0.000249552	3.82391	0.0228911	0.0488106	chr12	3142845	TSPAN9
cg05824509	0.77002	0.691012	-0.0790073	0.000680774	0.00978442	3.84524	0.0347571	0.0475254	chr15	94525025	MCTP2
cg05868512	0.126771	0.164591	0.0378206	0.000142636	0.00266194	4.22207	0.0481944	0.0299888	chr8	54794875	RGS20
cg05897048	0.176239	0.23266	0.0564216	0.000292648	0.00423961	3.85669	0.0242414	0.0468438	chr11	63382143	PLA2G16
cg05912181	0.0819257	0.138161	0.0562354	0.000189401	0.00429393	4.50278	0.0246878	0.020947	chr7	29026534	CHN2
cg05915593	0.764035	0.697277	-0.0667578	0.000469979	0.00832916	4.1475	0.0487499	0.0328706	chr14	64361272	SYNE2
cg05928448	0.140576	0.229896	0.0893199	0.000499698	0.0140646	4.81487	0.0425265	0.0139833	chr18	13216522	LDLRAD4
cg06017661	0.813138	0.727756	-0.0853817	0.000689392	0.0135094	4.2925	0.0476667	0.027411	chr8	37795185	GOT1L1
cg06080179	0.748038	0.680485	-0.0675531	0.000187757	0.00864268	5.52454	0.0481464	0.005595	chr18	10390019	APCDD1
cg06096446	0.84705	0.868647	0.0215961	1.45235e-05	0.000429891	4.88751	0.00936644	0.0126834	chr6	158744008	TULP4
cg06141846	0.781667	0.53095	-0.250717	0.00793679	0.116222	3.87218	0.0484261	0.0460148	chr10	119296305	EMX2
cg06155979	0.0820081	0.101205	0.0191964	2.49789e-05	0.000679412	4.7655	0.0464643	0.014937	chr2	232575824	PTMA
cg06185140	0.118169	0.257092	0.138923	0.000983558	0.0207458	4.39867	0.0141253	0.0239596	chr1	170640754	PRRX1
cg06206419	0.787628	0.694691	-0.0929366	0.000971468	0.0139496	3.84391	0.0370068	0.0476041	chr18	72176176	CNDP2
cg06219670	0.878465	0.885569	0.00710457	3.95534e-06	8.63448e-05	4.44824	0.0405003	0.0225227	chr11	95886395	MAML2
cg06233985	0.385121	0.507792	0.122671	0.00106972	0.018546	4.11579	0.0199683	0.0342268	chr11	5249528	HBB
cg06239923	0.80885	0.725446	-0.0834046	0.000527904	0.0104148	4.30221	0.0308487	0.0270637	chr20	55923774	RAE1
cg06240690	0.0680162	0.0820292	0.014013	1.41842e-05	0.000360803	4.66886	0.0462867	0.0169572	chr2	158114069	GALNT5
cg06250386	0.759611	0.62193	-0.137681	0.000471759	0.0195112	5.37011	0.012468	0.00682273	chr7	153112077	DPP6
cg06270462	0.436035	0.479992	0.0439574	0.00012997	0.00288807	4.47386	0.030555	0.0217845	chr2	233526174	EFHD1
cg06311422	0.614147	0.474973	-0.139174	0.00166788	0.0329501	4.30419	0.0402627	0.026992	chr6	56406336	DST
cg06323153	0.735384	0.571893	-0.163492	0.00271014	0.0458925	4.08182	0.0414112	0.0357162	chr7	12192371	TMEM106B
cg06334000	0.760621	0.645057	-0.115564	0.000681067	0.0173429	4.67041	0.0221933	0.0169271	chr12	132100469	SFSWAP
cg06348934	0.740033	0.592506	-0.147527	0.000936451	0.0153978	4.03938	0.00440856	0.0376529	chr19	57277930	PEG3
cg06349515	0.605903	0.497942	-0.107961	0.000659835	0.0168393	4.67358	0.028215	0.016864	chr17	1360441	CRK
cg06351831	0.0717438	0.0869125	0.0151687	2.02821e-05	0.000356962	4.13749	0.0335123	0.0332659	chr9	127905149	SCAI
cg06361948	0.81786	0.746919	-0.070941	0.000504785	0.00826393	4.03309	0.0379154	0.0379186	chr13	114872535	RASA3
cg06391325	0.638655	0.697758	0.0591034	0.00017655	0.00330609	4.22697	0.0101616	0.0297987	chr19	35504859	GRAMD1A
cg06412669	0.730404	0.615402	-0.115002	0.000939855	0.0209199	4.4763	0.0344608	0.0217247	chr17	78735550	RPTOR
cg06417225	0.0937978	0.11618	0.0223824	3.54378e-05	0.000934507	4.72084	0.0475757	0.0158364	chr12	118573533	PEBP1
cg06421751	0.815434	0.746268	-0.0691662	0.000525513	0.00845958	4.00879	0.0440717	0.0390746	chr8	2003997	MYOM2
cg06425081	0.814573	0.757727	-0.0568461	0.000312423	0.00540251	4.11206	0.039188	0.0344016	chr18	37646034	PIK3C3
cg06479512	0.857397	0.798416	-0.0589814	8.77645e-05	0.00489608	5.80185	0.0261409	0.00397006	chr6	160221164	PNLDC1
cg06488775	0.132857	0.231378	0.0985211	0.000493239	0.0169591	5.10363	0.0415046	0.00957968	chr19	8115360	CCL25
cg06514784	0.156283	0.242052	0.0857685	0.000658614	0.0123981	4.23454	0.0396233	0.0295035	chr10	102422119	PAX2
cg06516650	0.0582642	0.068858	0.0105938	1.15689e-05	0.000180081	3.96032	0.0362788	0.0414345	chr11	82783039	RAB30
cg06570025	0.121506	0.179309	0.0578031	0.000209166	0.00442274	4.40222	0.0233676	0.0238705	chr21	34444245	OLIG1
cg06581093	0.84904	0.80483	-0.0442107	0.000169957	0.00242678	3.8358	0.0205856	0.0481149	chr2	132181575	TUBA3D
cg06586483	0.756751	0.586671	-0.17008	0.00201694	0.047394	4.55447	0.0369734	0.0196263	chr3	74214007	CNTN3
cg06622953	0.544449	0.328006	-0.216444	0.00209867	0.0448457	4.41743	0.0104343	0.0234238	chr12	54357752	HOXC12
cg06631184	0.846843	0.772013	-0.0748303	0.000504469	0.0104384	4.37099	0.0480634	0.0248062	chr1	86534132	COL24A1
cg06674793	0.088168	0.114622	0.0264536	3.83419e-05	0.00121429	4.98504	0.0410459	0.0112128	chr16	1543103	TELO2
cg06708937	0.699151	0.531609	-0.167542	0.000755889	0.0362844	5.58503	0.0216325	0.00522458	chr12	54369336	HOXC11
cg06721255	0.106822	0.324903	0.218081	0.000131294	0.0246304	7.55149	0.00171683	0.000488123	chr12	114878877	TBX5
cg06784574	0.745357	0.622116	-0.123241	0.00134539	0.0192198	3.8365	0.0215374	0.048085	chr16	46745827	ORC6
cg06806080	0.800297	0.756946	-0.0433514	0.000207131	0.00352508	4.08904	0.0492199	0.035393	chr3	107810791	CD47
cg06816156	0.798404	0.541781	-0.256623	0.00205609	0.0670829	5.02797	0.0121768	0.0106124	chr5	2170036	IRX4
cg06823991	0.0711552	0.102197	0.0310414	5.16288e-05	0.00184453	5.15893	0.0494433	0.00892628	chr17	46018731	PNPO
cg06887224	0.866525	0.810693	-0.0558323	0.000145531	0.00550691	5.24184	0.0423039	0.00802499	chr5	7399037	ADCY2
cg06977405	0.848675	0.798488	-0.0501865	0.000311024	0.00453237	3.86517	0.0459646	0.046415	chr12	127166060	TMEM132B
cg06990142	0.792083	0.638763	-0.15332	0.000647206	0.012721	4.29684	0.00187114	0.0272638	chr8	284059	FBXO25
cg06993806	0.842905	0.745998	-0.0969068	0.000285315	0.00769826	4.75391	0.00677613	0.0151741	chr10	119316289	EMX2
cg06997663	0.757039	0.697642	-0.059397	0.00035683	0.0056558	3.98642	0.0361606	0.0401201	chr14	101703511	DIO3
cg07064197	0.0985012	0.184108	0.0856068	0.000147798	0.00902663	5.93249	0.0192797	0.00338626	chr19	32715640	ZNF507
cg07068054	0.780956	0.67447	-0.106487	0.000483701	0.00739833	3.93501	0.00342765	0.0426853	chr7	123240932	ASB15
cg07091198	0.784852	0.722582	-0.0622703	0.000331482	0.00671543	4.34048	0.041674	0.0258013	chr11	66830225	RHOD
cg07093617	0.755262	0.680931	-0.0743315	0.000329175	0.00765098	4.53872	0.0257788	0.0199968	chr11	18158918	MRGPRX3
cg07129288	0.054829	0.0678405	0.0130115	1.14502e-05	0.000294561	4.68513	0.041582	0.0166392	chr14	21099343	OR6S1
cg07229893	0.807208	0.761976	-0.045232	0.000180066	0.00387648	4.42815	0.0494725	0.0231125	chr4	1645950	FAM53A
cg07274716	0.797163	0.600409	-0.196754	0.00276638	0.0684145	4.62823	0.0429569	0.0178897	chr5	134363973	PITX1
cg07283994	0.742847	0.64205	-0.100797	0.00097908	0.0191411	4.28911	0.0492008	0.0275245	chr15	28304975	OCA2
cg07307460	0.761058	0.685459	-0.0755991	0.000378485	0.0102603	4.76069	0.0441333	0.0150452	chr22	21899163	UBE2L3
cg07320484	0.817277	0.686956	-0.130321	0.000950126	0.0195958	4.36628	0.0168749	0.0249585	chr18	75310156	GALR1
cg07422207	0.83353	0.796939	-0.0365906	0.000109648	0.00230066	4.3911	0.0409503	0.0241833	chr12	54236701	HOXC13
cg07432213	0.499575	0.551011	0.0514361	0.000259643	0.00381839	3.87836	0.0290268	0.0457253	chr2	38709176	ATL2
cg07437657	0.790096	0.732536	-0.0575602	0.000328496	0.00546646	4.05666	0.0382447	0.0368259	chr13	114220436	TFDP1
cg07440476	0.0889023	0.121492	0.0325895	6.54828e-05	0.00151725	4.5342	0.0276325	0.0200964	chr1	153095424	SPRR2F
cg07444487	0.0735199	0.121912	0.0483924	8.72751e-05	0.00278144	4.99412	0.0178641	0.011076	chr10	123688279	ATE1
cg07461772	0.145451	0.231464	0.0860129	0.000441404	0.00668726	3.92124	0.0090377	0.0433774	chr16	68482809	SMPD3
cg07483304	0.122344	0.415783	0.29344	0.00570017	0.135893	4.57532	0.0341899	0.0191096	chr7	27211741	HOXA10
cg07502358	0.445812	0.378647	-0.0671655	0.000479697	0.00683254	3.83223	0.0323278	0.0483208	chr13	78168218	SCEL
cg07505226	0.903486	0.877525	-0.0259613	7.54579e-05	0.00124329	4.04235	0.047779	0.0374925	chr11	62527797	POLR2G
cg07519259	0.822618	0.707848	-0.114771	0.000568243	0.0137739	4.59928	0.0131065	0.0185409	chr2	31520167	EHD3
cg07532183	0.918492	0.822664	-0.0958274	0.000183652	0.00679024	5.20842	0.00503313	0.00840975	chr8	120684968	ENPP2
cg07532576	0.729418	0.603861	-0.125557	0.000943425	0.022664	4.58635	0.0279784	0.0188264	chr2	179544947	TTN
cg07533951	0.19768	0.493143	0.295462	0.00467078	0.0727036	3.96029	0.00716363	0.0414355	chr12	114879558	TBX5
cg07541701	0.0785197	0.390764	0.312244	7.60811e-05	0.109018	10.4847	0.0151914	3.56377e-05	chr12	54389934	HOXC9
cg07545037	0.843485	0.614125	-0.22936	0.000383478	0.0422932	6.78514	0.00642418	0.00119464	chr12	54423920	HOXC6
cg07546334	0.390276	0.326458	-0.0638182	0.00027347	0.00522112	4.25491	0.0218028	0.0287455	chr3	152557119	P2RY1
cg07550819	0.797702	0.701378	-0.0963238	0.000556707	0.0163564	4.8768	0.0424584	0.0128629	chr12	1482931	FBXL14
cg07583137	0.764989	0.633928	-0.131061	0.00113675	0.0177256	3.96285	0.0128907	0.0412967	chr8	82644012	CHMP4C
cg07687119	0.824416	0.544241	-0.280176	0.00196464	0.0780059	5.31125	0.0113925	0.00734284	chr12	54423549	HOXC6
cg07701567	0.851311	0.813449	-0.0378625	5.8995e-05	0.00159154	4.75369	0.0152046	0.0151759	chr1	1959832	GABRD
cg07702916	0.399963	0.468583	0.0686198	0.000176249	0.00494545	4.81041	0.0132079	0.0140654	chr1	156931687	PEAR1
cg07746960	0.852177	0.815012	-0.0371644	1.26387e-05	0.00170533	7.07605	0.0192875	0.000853393	chr19	42546662	GRIK5
cg07750638	0.800483	0.742238	-0.0582452	0.000326737	0.00573461	4.13349	0.0400359	0.0334385	chr6	166807114	MPC1
cg07830644	0.761743	0.670396	-0.091347	0.000679852	0.0153041	4.49256	0.0463831	0.0212518	chr5	172409790	ATP6V0E1
cg07878486	0.0511582	0.0667467	0.0155885	1.75486e-05	0.000443518	4.65956	0.0457047	0.0171611	chr19	58951885	ZNF132
cg07903939	0.716886	0.550857	-0.16603	0.00165924	0.0368621	4.47354	0.023866	0.0217881	chr21	41048417	IGSF5
cg07969748	0.199273	0.314435	0.115161	0.00062689	0.012748	4.34591	0.0105659	0.0256131	chr4	174452495	HAND2
cg07970421	0.670426	0.5214	-0.149026	0.000647926	0.016959	4.71007	0.00552456	0.0160749	chr6	49826396	CRISP1
cg07979566	0.869982	0.808862	-0.0611204	9.70442e-05	0.00329706	5.0864	0.00831272	0.00979638	chr6	169067435	SMOC2
cg08029105	0.796181	0.746383	-0.0497986	6.09624e-05	0.00174675	4.84061	0.00434973	0.0135176	chr4	65506268	TECRL
cg08071329	0.821904	0.712071	-0.109833	0.000687495	0.0213475	4.95657	0.0426979	0.0116358	chr6	170555857	DLL1
cg08077178	0.792946	0.693326	-0.0996196	0.00112872	0.017746	3.97473	0.0451295	0.0406921	chr2	231134080	SP140
cg08081361	0.767076	0.629886	-0.13719	0.000988508	0.0229334	4.53605	0.0191723	0.0200472	chr6	1462092	FOXF2
cg08082694	0.729466	0.66166	-0.0678057	0.000465705	0.00870203	4.22386	0.0497711	0.0299232	chr8	53372683	ST18
cg08086728	0.0827026	0.139988	0.0572857	0.000125129	0.00615685	5.62071	0.0472282	0.00500344	chr9	124361550	DAB2IP
cg08100300	0.547674	0.634269	0.0865953	0.000382144	0.00791373	4.37217	0.0134863	0.0247662	chr1	246334444	SMYD3
cg08106532	0.729218	0.626301	-0.102917	0.00030429	0.00487427	4.00167	0.00105901	0.039407	chr6	91692001	MAP3K7
cg08159412	0.784351	0.60393	-0.180421	0.00143282	0.0367008	4.67888	0.0158208	0.0167599	chr4	142231036	ZNF330
cg08176764	0.833079	0.805511	-0.0275678	6.12151e-05	0.00136754	4.48155	0.0447136	0.021586	chr1	221165090	HLX
cg08219218	0.885649	0.79217	-0.093479	0.000170524	0.0130097	6.25347	0.0294211	0.00223207	chr4	151503501	MAB21L2
cg08235522	0.871458	0.816154	-0.0553032	0.000197439	0.00335279	4.08588	0.0149877	0.0355384	chr4	5186748	STK32B
cg08244866	0.116915	0.172578	0.0556633	0.000359248	0.00556007	3.95205	0.0454968	0.0418346	chr1	183386237	NMNAT2
cg08250990	0.139504	0.275508	0.136005	0.000911671	0.0155994	4.09683	0.00740157	0.035061	chr16	49630178	C16orf78
cg08263941	0.711811	0.5837	-0.128111	0.00107303	0.0175483	4.03157	0.0140924	0.0379867	chr7	136401170	CHRM2
cg08280512	0.1592	0.211261	0.0520611	0.000110822	0.00358203	5.01446	0.0229416	0.0107974	chr10	116116509	AFAP1L2
cg08286551	0.78376	0.727245	-0.0565147	0.000235257	0.00364077	3.95194	0.0166202	0.0418402	chr19	1168841	SBNO2
cg08298769	0.84411	0.773776	-0.070334	0.000314503	0.00490547	3.96325	0.0116063	0.0412808	chr5	2737897	IRX2
cg08299859	0.872818	0.723228	-0.14959	0.000704301	0.0408782	5.859	0.0447448	0.00370511	chr10	13259274	UCMA
cg08314679	0.0901261	0.118745	0.0286187	3.72424e-05	0.00123971	5.05691	0.0309333	0.0102077	chr10	102295474	HIF1AN
cg08317907	0.605855	0.441884	-0.163971	0.00275228	0.0494687	4.16782	0.0472624	0.032072	chr2	156490617	NR4A2
cg08362210	0.0880403	0.293633	0.205593	0.000268787	0.0577654	7.7476	0.0242628	0.00038957	chr7	27209828	HOXA10
cg08416023	0.747516	0.617352	-0.130163	0.000845177	0.0140379	4.05393	0.00704345	0.0369321	chr4	4404735	ENSG00000168824
cg08421983	0.793304	0.655312	-0.137992	0.00111291	0.0164569	3.88629	0.00797876	0.0452682	chr3	183892060	AP2M1
cg08468913	0.371801	0.440313	0.0685123	0.000146481	0.00692856	5.56377	0.0290768	0.00536079	chr3	122632352	SEMA5B
cg08543952	0.0946827	0.133391	0.0387088	0.000121998	0.00258374	4.40453	0.041217	0.0238157	chr17	79651806	HGS
cg08655444	0.0938087	0.23527	0.141462	0.000219811	0.0303955	7.11145	0.0305573	0.000817186	chr7	27203837	HOXA9
cg08678202	0.664552	0.611524	-0.0530278	0.000100353	0.00179871	4.16381	0.00321974	0.0322278	chr10	1546680	ADARB2
cg08722407	0.783624	0.661909	-0.121715	0.000388509	0.0108885	4.80871	0.00493756	0.0140876	chr20	21056087	XRN2
cg08735141	0.859527	0.795686	-0.0638405	0.00032899	0.00669109	4.34612	0.0373945	0.0256074	chr7	157448241	DNAJB6
cg08749736	0.0952643	0.118612	0.0233473	4.72556e-05	0.000836648	4.14606	0.0327448	0.0329269	chr1	205425944	LEMD1
cg08805210	0.758723	0.674282	-0.0844409	0.000230639	0.00599316	4.69961	0.00727489	0.0163227	chr10	8441710	GATA3
cg08822689	0.782431	0.724668	-0.0577633	0.000248081	0.00385996	3.95971	0.0172338	0.041461	chr16	79021949	MAF
cg08880437	0.127448	0.167525	0.0400778	0.000144584	0.0022851	3.98227	0.0279663	0.0403157	chr14	67896692	PLEK2
cg08938793	0.130258	0.41022	0.279962	0.000572125	0.0857541	7.22773	0.0144324	0.000722946	chr7	27211117	HOXA10
cg08958755	0.87047	0.7889	-0.0815707	0.000103119	0.00837303	6.34337	0.0202168	0.00202706	chr4	17576199	LAP3
cg08964780	0.066421	0.229643	0.163222	3.67415e-05	0.0355629	9.91875	0.0229723	4.1604e-05	chr7	27209463	HOXA9
cg09025185	0.746263	0.582417	-0.163846	0.000320807	0.0139729	5.44478	0.00169439	0.00622626	chr19	32813778	ZNF507
cg09038531	0.824849	0.7712	-0.0536493	6.33236e-05	0.00255672	5.33541	0.00845234	0.00711594	chr1	207237135	PFKFB2
cg09044219	0.0573827	0.0866466	0.0292638	4.02516e-05	0.000745386	4.21087	0.00807349	0.0303919	chr12	510474	CCDC77
cg09045007	0.121655	0.239215	0.117561	0.000299676	0.0218434	6.18765	0.0333859	0.00242198	chr12	54392734	HOXC9
cg09046440	0.488163	0.424672	-0.063491	0.000309748	0.00618491	4.31959	0.0324911	0.0264666	chr8	139490225	FAM135B
cg09058577	0.751523	0.703752	-0.0477703	0.00017269	0.0024329	3.81642	0.0141163	0.0492102	chr8	1112056	DLGAP2
cg09079875	0.797845	0.739557	-0.0582883	0.000358457	0.00569306	3.98933	0.0396044	0.039993	chr1	112152664	RAP1A
cg09138965	0.866232	0.819299	-0.0469329	5.31618e-05	0.00128505	4.59529	0.00241088	0.0186336	chr1	111822347	CHIA
cg09260773	0.102436	0.178245	0.0758095	0.000334004	0.00679789	4.34715	0.017942	0.025575	chr1	119529266	TBX15
cg09278980	0.167031	0.217049	0.0500171	0.000241701	0.00375556	3.95773	0.031501	0.0415647	chr11	64739343	C11orf85
cg09284655	0.227882	0.435285	0.207403	0.0029196	0.078562	4.74999	0.0456431	0.0152465	chr14	70317228	SMOC1
cg09293773	0.169736	0.352365	0.182629	0.00186503	0.0503167	4.75377	0.0309222	0.0151742	chr11	57957939	OR9Q2
cg09314766	0.79834	0.738861	-0.0594789	0.000163278	0.00417082	4.67493	0.0176509	0.016833	chr8	39695697	ADAM2
cg09326025	0.123127	0.16472	0.0415928	6.25613e-05	0.00159549	4.67259	0.00940176	0.0168827	chr3	139396643	NMNAT3
cg09330898	0.111074	0.217035	0.105961	0.000269751	0.0104083	5.26996	0.00948665	0.00775014	chr2	98703682	VWA3B
cg09363891	0.232021	0.437677	0.205655	0.00196944	0.0467868	4.57024	0.0151241	0.0192254	chr12	18572585	PIK3C2G
cg09389854	0.479938	0.430897	-0.0490414	0.000242206	0.00452596	4.22392	0.0492287	0.029921	chr2	11797996	NTSR2
cg09434825	0.123497	0.220937	0.0974398	0.000466109	0.0100187	4.42588	0.0134644	0.0231643	chr14	88655353	KCNK10
cg09460356	0.642147	0.610304	-0.0318434	3.28983e-05	0.00118724	5.17346	0.0172138	0.00876609	chr6	20239255	MBOAT1
cg09462479	0.238512	0.379255	0.140743	0.00152845	0.0331755	4.43998	0.0388168	0.0227741	chr18	40858136	SYT4
cg09473627	0.277898	0.344524	0.0666261	0.000462844	0.00814906	4.13804	0.0471206	0.0332494	chr9	101204649	TBC1D2
cg09493085	0.862414	0.796669	-0.065745	0.000202319	0.00309835	3.9368	0.00459418	0.0426256	chr20	14908695	FLRT3
cg09494672	0.615359	0.558291	-0.0570677	0.000353198	0.00545006	3.94772	0.0395857	0.0420566	chr19	30932051	ZNF536
cg09498007	0.0704068	0.140555	0.0701486	0.000313779	0.00447611	3.83442	0.00922555	0.0482086	chr2	102004370	CREG2
cg09503106	0.796007	0.700289	-0.0957171	0.000527252	0.0161173	4.93397	0.0422254	0.0119562	chr13	112554252	SOX1
cg09518015	0.179345	0.250607	0.0712622	0.000576527	0.00819799	3.82981	0.0370017	0.0484715	chr15	58357047	ALDH1A2
cg09519580	0.606744	0.468246	-0.138499	0.000504965	0.0108942	4.43124	0.0022022	0.0230195	chr1	99872624	ENSG00000117600
cg09557387	0.124308	0.264029	0.139721	0.000836407	0.0352892	5.39888	0.0441241	0.00659268	chr1	207818395	CR1L
cg09574499	0.797688	0.606099	-0.19159	0.000848393	0.0290217	5.09626	0.00610842	0.00966844	chr7	27168962	HOXA4
cg09589189	0.862713	0.810318	-0.0523951	0.000238158	0.00422821	4.15005	0.0329816	0.0327687	chr10	7869138	TAF3
cg09592164	0.820457	0.739228	-0.081229	0.000196052	0.010382	5.7267	0.0332269	0.00437128	chr4	25882914	SEL1L3
cg09592954	0.881298	0.824954	-0.056344	0.000194664	0.00546625	4.8115	0.0405879	0.0140452	chr1	15498143	TMEM51
cg09641578	0.193899	0.24856	0.0546614	0.000240046	0.00351125	3.8706	0.0179876	0.0460922	chr15	40734696	BAHD1
cg09669826	0.852016	0.796437	-0.0555794	0.000226257	0.00491155	4.44015	0.0348773	0.0227708	chr8	117782023	UTP23
cg09671187	0.655811	0.615994	-0.0398174	0.000198396	0.00286121	3.85017	0.0462643	0.0472308	chr13	59606926	DIAPH3
cg09678093	0.772817	0.679283	-0.0935344	0.000528155	0.0121842	4.5279	0.026119	0.0202751	chr16	88154010	BANP
cg09678836	0.0964377	0.135291	0.0388532	6.62395e-05	0.002283	5.10709	0.0308474	0.00954715	chr13	113623844	MCF2L
cg09698689	0.814057	0.727974	-0.0860835	0.000630541	0.0109582	4.11927	0.0302569	0.0340741	chr8	86435989	CA2
cg09698960	0.159177	0.270292	0.111115	0.000445663	0.00966183	4.43827	0.0059398	0.0228202	chr15	91498962	RCCD1
cg09713684	0.818511	0.717449	-0.101062	0.000239126	0.00827258	5.1125	0.00654318	0.00948202	chr5	134372398	PITX1
cg09722555	0.819145	0.763223	-0.0559225	0.000312091	0.00588478	4.23695	0.0491954	0.0294208	chr9	34662282	CCL27
cg09729866	0.411421	0.485506	0.0740851	0.000219414	0.00603364	4.7813	0.0148281	0.0146242	chr11	61665465	FADS3
cg09730930	0.162304	0.22595	0.0636452	0.000383871	0.00684041	4.15539	0.0399161	0.0325463	chr5	174135571	MSX2
cg09731141	0.143366	0.195822	0.0524566	0.000198778	0.00330629	4.05598	0.0188306	0.0368548	chr2	202507362	TMEM237
cg09751342	0.110183	0.157499	0.0473156	8.82697e-05	0.00235466	4.73746	0.0132708	0.0155022	chr1	178501679	TEX35
cg09752264	0.107402	0.137469	0.0300673	8.67648e-05	0.00122794	3.82298	0.0254075	0.0488577	chr1	145473142	POLR3GL
cg09801837	0.784012	0.643581	-0.140431	0.000476796	0.024391	5.67684	0.0195077	0.00465535	chr1	44567128	KLF17
cg09807353	0.790861	0.737181	-0.0536797	0.000144227	0.00397375	4.78408	0.0253799	0.0145667	chr6	156698597	ARID1B
cg09809504	0.841827	0.789688	-0.0521383	0.00021799	0.00404798	4.21486	0.0305944	0.0302494	chr16	1227402	CACNA1H
cg09811958	0.0792979	0.107359	0.028061	7.55231e-06	0.00107402	7.15189	0.0241957	0.000782804	chr20	18039746	OVOL2
cg09828761	0.871096	0.830025	-0.0410711	0.000207569	0.0029994	3.85301	0.0449311	0.0470499	chr5	14450568	FAM105B
cg09868598	0.807441	0.54428	-0.263162	0.00386332	0.0773635	4.32374	0.0155945	0.0263272	chr5	50674015	ISL1
cg09874505	0.0589777	0.0678081	0.00883039	8.0341e-06	0.00013367	4.0564	0.0413324	0.0368361	chr17	26989113	SUPT6H
cg09886025	0.0945364	0.116892	0.0223558	3.61869e-05	0.000767111	4.4059	0.0324175	0.023777	chr1	151162796	VPS72
cg09912562	0.074898	0.0975	0.022602	4.08827e-05	0.000974748	4.57547	0.0498843	0.0191045	chr19	56592195	ZNF787
cg09931140	0.706118	0.647069	-0.0590494	0.000218909	0.00418319	4.2562	0.0186222	0.0286987	chr3	96186316	MTRNR2L12
cg09941406	0.103157	0.415974	0.312816	0.00246998	0.116931	5.56501	0.0179993	0.00535227	chr12	54391325	HOXC9
cg09973548	0.0857169	0.354903	0.269186	0.000151176	0.0847689	9.13116	0.016941	0.000112247	chr7	27208347	HOXA9
cg10012007	0.869394	0.806343	-0.0630511	7.38041e-05	0.00358157	5.60075	0.00877613	0.0051261	chr11	65459860	KAT5
cg10020211	0.131634	0.228608	0.0969741	0.000466043	0.0127488	4.77376	0.0244279	0.0147674	chr2	204816377	ICOS
cg10055139	0.0550838	0.0682137	0.0131299	1.43158e-05	0.000325246	4.50585	0.0489401	0.020862	chr11	111797552	C11orf52
cg10064312	0.783303	0.649469	-0.133834	0.000800812	0.0161244	4.33164	0.00884534	0.0260698	chr16	86121312	IRF8
cg10183670	0.606041	0.542519	-0.063522	0.000384755	0.0070485	4.1953	0.042644	0.030969	chr6	168521614	FRMD1
cg10201671	0.764577	0.727395	-0.0371821	0.000111909	0.00211513	4.24035	0.0323927	0.0293131	chr5	169774274	KCNMB1
cg10203523	0.078432	0.0915526	0.0131206	1.99853e-05	0.000308272	3.9472	0.0453204	0.042084	chr4	6711606	MRFAP1L1
cg10213649	0.0636768	0.0696911	0.00601434	3.13968e-06	5.96284e-05	4.24731	0.0378548	0.0290471	chr15	32907342	ARHGAP11A
cg10215323	0.123009	0.172339	0.0493294	0.000105627	0.00355054	5.07098	0.0285747	0.0100066	chr17	55087635	SCPEP1
cg10224937	0.142228	0.324885	0.182657	0.00243677	0.0631712	4.69623	0.0489799	0.0163891	chr7	27208594	HOXA9
cg10233953	0.558485	0.640615	0.0821297	0.000413842	0.00995919	4.58888	0.0296522	0.0187675	chr7	56131519	SUMF2
cg10271260	0.635404	0.555473	-0.0799315	0.000525816	0.0105462	4.32602	0.0378414	0.0262629	chr10	88020589	GRID1
cg10276272	0.736658	0.673629	-0.0630297	0.000283962	0.00466863	4.03923	0.017852	0.0376641	chr16	10271822	GRIN2A
cg10317283	0.799377	0.68886	-0.110517	0.000120706	0.0137788	6.83481	0.0155669	0.0011293	chr8	1105655	DLGAP2
cg10327769	0.811248	0.759151	-0.0520975	0.000107484	0.0034958	5.02343	0.0216185	0.0106791	chr17	43340243	SPATA32
cg10331922	0.849819	0.798755	-0.0510644	0.000195923	0.00427163	4.44643	0.0370939	0.0225899	chr1	1916718	C1orf222
cg10338364	0.848207	0.803267	-0.0449407	6.05006e-05	0.00310075	5.67952	0.0315757	0.00463656	chr17	80965469	B3GNTL1
cg10377245	0.113697	0.138141	0.0244442	7.55838e-05	0.00106153	3.81192	0.044962	0.0494876	chr17	80189973	SLC16A3
cg10441789	0.113858	0.152669	0.0388108	0.000124163	0.00225799	4.18473	0.0310767	0.0313601	chr17	18473054	TBC1D28
cg10473787	0.830458	0.665394	-0.165064	0.00112794	0.0314743	4.80242	0.016755	0.01421	chr12	54473276	HOXC4
cg10482051	0.780984	0.558009	-0.222975	0.00122456	0.0423154	5.11085	0.00751957	0.00949723	chr6	170754942	PSMB1
cg10494063	0.079044	0.0986059	0.0195619	2.20393e-05	0.000456555	4.37264	0.0183071	0.024758	chr3	5796595	EDEM1
cg10494981	0.849126	0.734789	-0.114337	0.000684653	0.0160224	4.54858	0.0194343	0.0197702	chr10	711556	DIP2C
cg10501454	0.755286	0.693321	-0.0619651	0.000296346	0.0057047	4.2668	0.0303821	0.0282995	chr5	150155758	SMIM3
cg10536898	0.837016	0.612045	-0.224971	0.00154998	0.0641423	5.37096	0.0207172	0.00681414	chr5	50673227	ISL1
cg10549916	0.771154	0.637431	-0.133723	0.000859712	0.0180963	4.39569	0.0120922	0.0240643	chr4	95972631	BMPR1B
cg10558145	0.805417	0.549895	-0.255523	0.000999218	0.0683618	6.09625	0.0129706	0.00271676	chr1	159697240	CRP
cg10577168	0.796579	0.7612	-0.0353797	0.000116965	0.00185612	3.98814	0.0306256	0.0400502	chr1	245039085	HNRNPU
cg10591385	0.837344	0.745174	-0.0921701	0.000288573	0.0138168	5.58134	0.035643	0.0052487	chr6	168450911	FRMD1
cg10594510	0.914377	0.883548	-0.0308295	2.49988e-05	0.00115982	5.5359	0.018924	0.00552412	chr5	1089753	SLC12A7
cg10613318	0.801924	0.727024	-0.0748994	0.000327481	0.00543829	4.05367	0.0108912	0.0369445	chr12	113266359	RPH3A
cg10626663	0.701908	0.586483	-0.115425	0.00108387	0.0175464	4.01692	0.0234385	0.0386798	chr3	52046841	RPL29
cg10640435	0.0927806	0.123366	0.030585	9.36528e-05	0.00161041	4.10396	0.0415923	0.0347593	chr1	156594688	HAPLN2
cg10646566	0.746584	0.671248	-0.0753355	0.000309611	0.00539395	4.12282	0.0103049	0.0339175	chr2	219323874	VIL1
cg10697995	0.0683064	0.251447	0.183141	0.000193579	0.0392162	7.66238	0.016941	0.000436117	chr12	114881453	TBX5
cg10700718	0.0886363	0.166331	0.0776943	0.000182184	0.0101141	5.79483	0.0377649	0.00400649	chr8	1992719	MYOM2
cg10706013	0.145767	0.213909	0.0681418	0.000295143	0.00886863	4.90923	0.0495101	0.0123516	chr21	44104950	PDE9A
cg10732920	0.0892099	0.126524	0.037314	6.13535e-05	0.0022234	5.17948	0.0345403	0.008704	chr10	69835277	HERC4
cg10743363	0.672596	0.590362	-0.082234	0.00028896	0.00911309	4.979	0.0239967	0.0112976	chr10	120116655	PRLHR
cg10767797	0.799995	0.706126	-0.0938693	0.000779154	0.0128019	4.03831	0.029218	0.0377105	chr6	29141346	OR2J2
cg10834819	0.85272	0.815644	-0.0370758	0.000131346	0.00207126	3.97906	0.0317207	0.0404618	chr3	192637111	MB21D2
cg10868812	0.800312	0.745152	-0.0551593	0.000125824	0.00395641	4.97471	0.0221202	0.0113519	chr5	175017870	HRH2
cg10870177	0.768729	0.699536	-0.0691927	0.000292858	0.00417908	3.83491	0.00822044	0.0481815	chr9	74800343	GDA
cg10881451	0.735382	0.655454	-0.079928	0.00027459	0.00665215	4.59847	0.0129657	0.018559	chr1	173443209	PRDX6
cg10893220	0.820952	0.752053	-0.0688994	0.000266119	0.00626105	4.55626	0.023069	0.0195816	chr12	131512597	GPR133
cg10897447	0.82912	0.791763	-0.0373573	7.17991e-05	0.0026188	5.1888	0.0475873	0.00862323	chr16	89660269	CPNE7
cg10919664	0.237007	0.407885	0.170877	0.0015404	0.0257837	4.06509	0.00843318	0.0364386	chr6	28945322	ZNF311
cg10951853	0.858358	0.825759	-0.0325988	5.63015e-05	0.00101017	4.16528	0.0102984	0.0321699	chr8	70731115	SLCO5A1
cg10967863	0.784752	0.745806	-0.0389466	0.000136537	0.00211056	3.95026	0.0266543	0.0419208	chr14	84382726	FLRT2
cg11030227	0.0948569	0.128029	0.0331725	9.9558e-05	0.00189763	4.25251	0.0414632	0.0288403	chr19	10305992	DNMT1
cg11051139	0.64774	0.560359	-0.0873804	0.000428577	0.00695634	4.0207	0.00920888	0.0384774	chr12	52580428	KRT80
cg11052673	0.329265	0.267078	-0.0621873	0.000189696	0.00473798	4.64251	0.0193721	0.017562	chr17	80693912	FN3K
cg11074044	0.75439	0.590686	-0.163705	0.000977058	0.0366453	5.22904	0.0246924	0.00817267	chr7	107476898	SLC26A3
cg11099009	0.902042	0.880305	-0.021737	4.18994e-05	0.000747849	4.15775	0.0349248	0.0324499	chr3	127339475	PODXL2
cg11114504	0.106259	0.309201	0.202942	0.003252	0.0633194	4.28325	0.0326772	0.0277172	chr7	27208476	HOXA9
cg11143310	0.0628112	0.0730536	0.0102424	9.58387e-06	0.000182389	4.25027	0.0421466	0.0289226	chr12	108908745	FICD
cg11151193	0.871871	0.819098	-0.0527733	0.000153331	0.00404908	4.72287	0.02857	0.015804	chr5	134990806	CXCL14
cg11213769	0.699886	0.576433	-0.123453	0.000756342	0.012525	4.04963	0.00688042	0.037125	chr10	6060590	IL15RA
cg11222053	0.770778	0.714925	-0.0558524	0.000254972	0.00407527	3.99848	0.0230221	0.0395752	chr17	48132102	ITGA3
cg11232276	0.0415168	0.0625338	0.0210171	2.816e-05	0.000763558	4.76102	0.0409609	0.0150384	chr6	29760782	HLA-G
cg11289139	0.61265	0.552283	-0.0603669	0.000403463	0.00662736	4.03792	0.0464923	0.037728	chr4	113623016	LARP7
cg11294513	0.110968	0.134265	0.0232969	5.37829e-05	0.000818409	3.9276	0.0318549	0.0430576	chr19	58220295	ZNF154
cg11308480	0.801982	0.701148	-0.100833	0.000578904	0.00997356	4.10671	0.0112223	0.0346157	chr14	60737747	PPM1A
cg11311497	0.659731	0.517943	-0.141788	0.000396577	0.00832108	4.3911	0.00073913	0.0241833	chr17	9972895	GAS7
cg11315979	0.119866	0.164567	0.0447009	6.77173e-05	0.00200239	4.88605	0.0116904	0.0127078	chr19	49925920	PTH2
cg11320259	0.840082	0.78979	-0.0502919	0.000170706	0.00454505	4.73471	0.0442476	0.0155626	chr11	91885524	FAT3
cg11344121	0.832762	0.777697	-0.0550652	0.000258298	0.00501044	4.27783	0.0379948	0.0279004	chr7	140776653	TMEM178B
cg11362681	0.777499	0.699129	-0.0783703	0.000660578	0.00979452	3.89017	0.0359477	0.0450469	chr16	68664927	CDH3
cg11407384	0.832607	0.792647	-0.0399598	0.000102493	0.00173457	4.08099	0.0146476	0.035758	chr8	86255751	CA1
cg11411968	0.880318	0.820802	-0.059516	0.000356615	0.00617492	4.11398	0.042626	0.0343163	chr3	81813238	GBE1
cg11423060	0.741367	0.649913	-0.0914542	0.000536527	0.0115545	4.42866	0.025728	0.0231055	chr1	20423615	PLA2G2D
cg11441929	0.686516	0.58731	-0.0992059	0.000275515	0.00634369	4.52512	0.00330665	0.0203509	chr9	137827301	FCN1
cg11449097	0.848686	0.717409	-0.131277	0.0004575	0.0273656	5.90245	0.0337992	0.00351678	chr3	44945312	TGM4
cg11473614	0.446632	0.394857	-0.0517755	0.00019493	0.00291669	3.9033	0.0148124	0.0443988	chr10	118381374	PNLIPRP1
cg11492063	0.828575	0.754662	-0.0739128	0.000485174	0.00935254	4.26878	0.0408355	0.0282283	chr17	5990345	WSCD1
cg11500952	0.176836	0.318799	0.141964	0.0019469	0.0345529	4.14956	0.0411644	0.0327878	chr9	135362985	C9orf171
cg11534293	0.0981724	0.189257	0.0910848	0.000373916	0.0150626	5.33211	0.0445478	0.00714272	chr1	153234342	LOR
cg11538624	0.789585	0.748174	-0.0414111	0.000182334	0.00261016	3.83948	0.0326591	0.0478923	chr12	90147327	ATP2B1
cg11582484	0.561344	0.504479	-0.0568653	0.000403686	0.0056643	3.81059	0.0437279	0.0495523	chr15	25491315	UBE3A
cg11640208	0.174189	0.250815	0.0766263	0.000519426	0.00764078	3.87873	0.0229485	0.0456982	chr17	42857157	ADAM11
cg11653936	0.645442	0.565953	-0.0794888	0.000484158	0.00912798	4.23675	0.0286113	0.0294273	chr9	27284225	EQTN
cg11655730	0.64936	0.586983	-0.0623771	0.000180892	0.00562101	4.95763	0.0280245	0.0116208	chr2	125067297	CNTNAP5
cg11691561	0.0951028	0.180309	0.0852059	0.000709413	0.0129296	4.1879	0.044318	0.031245	chr12	114877721	TBX5
cg11692435	0.917842	0.893934	-0.0239086	3.57757e-05	0.000553747	3.95217	0.0109081	0.0418329	chr8	1105844	DLGAP2
cg11701148	0.154852	0.204426	0.0495737	0.000132738	0.00428385	5.01225	0.0413937	0.0108358	chr8	1993035	MYOM2
cg11717194	0.0997909	0.118999	0.019208	3.71149e-05	0.000698387	4.23395	0.0497596	0.0295243	chr1	11990078	KIAA2013
cg11826327	0.734769	0.652751	-0.0820173	4.90089e-05	0.00397763	6.34272	0.00258455	0.00202754	chr11	1669926	KRTAP5-5
cg11926444	0.888228	0.819264	-0.0689635	8.16121e-05	0.00464171	5.82973	0.0108432	0.00383346	chr3	119137289	TMEM39A
cg11992171	0.808773	0.715725	-0.0930482	0.000440244	0.0131682	4.90261	0.0313533	0.0124554	chr2	155550084	KCNJ3
cg12008764	0.280861	0.378395	0.0975338	0.000943538	0.0145293	3.94474	0.0327141	0.042199	chr5	170120755	GABRP
cg12009856	0.631779	0.537037	-0.0947418	0.000498029	0.0114533	4.52338	0.0213857	0.0203982	chr10	15131892	ACBD7
cg12034118	0.143875	0.249706	0.105831	0.000588025	0.012952	4.46115	0.0169244	0.0221219	chr1	209979487	IRF6
cg12093204	0.826626	0.799064	-0.0275619	5.60472e-05	0.00119913	4.4192	0.0343781	0.0233785	chr14	76098926	C14orf1
cg12106761	0.831771	0.779836	-0.0519353	0.000147942	0.002946	4.31566	0.01474	0.0265921	chr14	105904727	MTA1
cg12162682	0.13485	0.201885	0.0670353	0.000305403	0.00701739	4.52215	0.0334942	0.0204241	chr1	180200589	LHX4
cg12171221	0.788843	0.637104	-0.151739	0.00252058	0.035468	3.81469	0.0335557	0.0493207	chr6	170816142	PSMB1
cg12177460	0.122999	0.184617	0.061618	0.000375015	0.00709103	4.24097	0.0484868	0.0292879	chr15	75600469	GOLGA6D
cg12279125	0.792616	0.681824	-0.110792	0.000425692	0.0199075	5.54736	0.0354533	0.00546013	chr8	2129970	MYOM2
cg12297839	0.723342	0.680436	-0.0429065	0.000205789	0.0033667	4.0321	0.0470098	0.0379625	chr10	134843184	GPR123
cg12312561	0.81804	0.765624	-0.0524164	0.000179253	0.00465128	4.69756	0.039353	0.0163702	chr13	98330482	RAP2A
cg12327866	0.759119	0.643559	-0.11556	0.000772521	0.0126266	4.03075	0.01019	0.0380265	chr10	1939663	ADARB2
cg12363472	0.414977	0.527109	0.112132	0.000711115	0.0140672	4.30611	0.0156619	0.0269235	chr6	166218867	SDIM1
cg12393651	0.44492	0.511684	0.0667648	0.000229846	0.00605951	4.72046	0.0246096	0.0158422	chr22	46518684	PPARA
cg12491401	0.858776	0.771878	-0.0868983	0.00017735	0.00555442	4.96896	0.00495125	0.0114409	chr6	104910983	HACE1
cg12662260	0.212581	0.369817	0.157237	0.00136085	0.0228777	4.07136	0.00959673	0.0361829	chr2	215177317	VWC2L
cg12711965	0.6761	0.593668	-0.0824323	0.000694319	0.0106244	3.93564	0.0344021	0.0426682	chr1	179736289	FAM163A
cg12720030	0.886709	0.797346	-0.0893628	0.000170221	0.00844036	5.63182	0.0133121	0.00492618	chr16	47155161	NETO2
cg12753529	0.795027	0.659482	-0.135544	0.000629278	0.0225428	5.16283	0.0192572	0.0088863	chr10	51525504	MSMB
cg12756312	0.800635	0.718196	-0.0824391	0.000486168	0.00923919	4.24824	0.0249665	0.0290032	chr11	120038992	TRIM29
cg12760869	0.792841	0.732745	-0.0600961	0.000382136	0.00605859	3.98683	0.0397018	0.0401095	chr12	49727110	C1QL4
cg12782801	0.104113	0.156734	0.0526206	0.000346303	0.00508561	3.87631	0.0477977	0.0458174	chr10	11191659	CELF2
cg12791555	0.0839534	0.110126	0.0261727	7.15481e-05	0.00109792	3.93972	0.0362324	0.0424638	chr15	75118714	CPLX3
cg12821876	0.788374	0.728997	-0.0593768	0.000238456	0.00411372	4.10865	0.0174946	0.0345296	chr2	496855	TMEM18
cg12840099	0.63041	0.448862	-0.181548	0.00224437	0.036663	4.02995	0.015583	0.0380708	chr11	5416405	OR51M1
cg12841013	0.787944	0.72968	-0.0582631	0.000210135	0.00574777	4.77361	0.0392849	0.0147689	chr11	13905856	FAR1
cg12841415	0.855069	0.823154	-0.0319156	0.000101143	0.0017682	4.12781	0.0422417	0.0336839	chr7	44171375	POLD2
cg12865888	0.882439	0.825237	-0.0572016	0.000198442	0.00599698	4.91745	0.0457572	0.0122197	chr8	141220177	TRAPPC9
cg12897597	0.755722	0.653191	-0.10253	0.000585453	0.0106641	4.18706	0.0122335	0.0312756	chr11	64725358	C11orf85
cg12898442	0.147259	0.304351	0.157092	0.00186107	0.0367595	4.30392	0.0305098	0.0269953	chr11	124616323	VSIG2
cg12918421	0.757254	0.647018	-0.110236	0.000933493	0.0160386	4.10277	0.0234663	0.0348076	chr14	86897489	FLRT2
cg12930124	0.142933	0.217281	0.0743475	0.000361885	0.00909084	4.65081	0.0371557	0.0173521	chr12	49485778	DHH
cg12946808	0.0528409	0.0670481	0.0142072	1.02149e-05	0.000304278	4.89664	0.0307682	0.0125314	chr11	115493909	CADM1
cg12963261	0.170693	0.249437	0.0787449	0.000736566	0.011226	3.92989	0.0463439	0.0429488	chr19	1760947	ONECUT3
cg12989934	0.0936419	0.122037	0.0283948	2.24095e-05	0.000998628	5.47776	0.0196116	0.00596973	chr5	170108187	GABRP
cg12994147	0.13685	0.344555	0.207705	0.00132496	0.0682643	5.68711	0.0336336	0.00459758	chr10	119301038	EMX2
cg13038847	0.85117	0.778653	-0.0725165	0.000320195	0.00887839	4.79327	0.0390371	0.0143802	chr22	28073997	MN1
cg13089285	0.863837	0.836809	-0.0270281	6.45882e-05	0.000945136	3.87118	0.0226487	0.0460782	chr11	1066223	MUC2
cg13160941	0.788975	0.701695	-0.0872799	0.000851526	0.012007	3.81768	0.0352214	0.0491417	chr9	96676173	BARX1
cg13232683	0.589265	0.415556	-0.173709	0.000853757	0.0216139	4.66199	0.00457124	0.0171175	chr2	28739956	PLB1
cg13239348	0.210207	0.379517	0.169311	0.000512703	0.0350583	6.09549	0.0189401	0.00271741	chr10	131768533	EBF3
cg13305657	0.840141	0.737086	-0.103055	0.0011715	0.0170043	3.85947	0.0363118	0.0467033	chr1	25258181	RUNX3
cg13310971	0.824873	0.763635	-0.0612378	0.000393516	0.00626231	3.9922	0.0393237	0.0398554	chr7	137624019	CREB3L2
cg13335081	0.145996	0.262696	0.1167	0.000372021	0.0154713	5.37807	0.0159577	0.00675066	chr8	66894111	DNAJC5B
cg13345683	0.844845	0.81598	-0.0288649	4.26775e-05	0.00147186	5.10802	0.0424119	0.00953246	chr7	154003305	DPP6
cg13384781	0.0865567	0.129904	0.0433471	5.1212e-05	0.00184209	5.16872	0.0110092	0.00882818	chr10	102414426	PAX2
cg13417891	0.848996	0.813898	-0.035098	0.000108413	0.00195454	4.17222	0.0350829	0.0318751	chr17	35836996	DUSP14
cg13430006	0.872692	0.833206	-0.039486	0.000144409	0.0025437	4.1387	0.0372289	0.0332259	chr2	12655199	TRIB2
cg13442966	0.770564	0.717494	-0.0530692	0.000261014	0.00383939	3.87868	0.025543	0.0457019	chr18	74728979	MBP
cg13462030	0.07053	0.0938032	0.0232732	5.96019e-05	0.000923867	3.95426	0.0411294	0.0417387	chr8	22926911	TNFRSF10B
cg13549497	0.851379	0.81985	-0.0315296	4.39397e-05	0.00112255	4.67512	0.0158825	0.0168271	chr6	1621093	FOXC1
cg13555491	0.672326	0.560283	-0.112043	0.00120781	0.0226061	4.22624	0.0452159	0.0298293	chr18	3887106	TGIF1
cg13556624	0.879239	0.854414	-0.0248247	4.0978e-05	0.000839815	4.35715	0.0250067	0.0252447	chr7	105331310	EFCAB10
cg13558262	0.0761839	0.101152	0.0249683	5.96109e-05	0.00106255	4.15581	0.0406682	0.032527	chr6	24283533	KAAG1
cg13578647	0.184164	0.223639	0.0394745	0.000156524	0.00255639	4.02966	0.0378505	0.0380859	chr7	139168804	KLRG2
cg13600257	0.663782	0.583081	-0.0807008	0.00047511	0.00778993	4.03528	0.0186415	0.0378422	chr6	170449417	DLL1
cg13603903	0.687589	0.641818	-0.0457715	0.000153974	0.00330687	4.42471	0.0343679	0.0231998	chr3	53738047	CHDH
cg13614962	0.822462	0.748543	-0.0739188	8.56561e-05	0.00562785	6.03789	0.0124458	0.00295548	chr8	962418	TDRP
cg13618100	0.888824	0.862031	-0.0267933	4.08217e-05	0.00109789	4.74926	0.0318406	0.015253	chr8	7599371	DEFB107A
cg13680095	0.830302	0.795799	-0.0345032	6.22811e-05	0.00206702	5.05261	0.0410368	0.010262	chr1	92372418	TGFBR3
cg13727626	0.826237	0.739453	-0.086784	0.000401884	0.00959918	4.57806	0.0212983	0.0190285	chr9	36881908	PAX5
cg13768137	0.366324	0.472539	0.106215	0.00114526	0.0170115	3.89276	0.0319145	0.0449179	chr2	177039426	HOXD1
cg13775636	0.801746	0.684453	-0.117293	0.00129412	0.0217055	4.06802	0.0348321	0.0363093	chr10	711897	DIP2C
cg13826247	0.813515	0.524029	-0.289486	0.00449089	0.0770903	4.10148	0.00943525	0.0348645	chr12	54424203	HOXC6
cg13863525	0.838845	0.790873	-0.0479716	0.000245784	0.00374554	3.92971	0.0374262	0.0429515	chr6	160355325	MAS1
cg13875763	0.864886	0.847953	-0.0169326	3.13773e-05	0.000445184	3.82661	0.0341041	0.0486341	chr9	106761999	SMC2
cg13891567	0.701105	0.596371	-0.104734	0.000547254	0.0130975	4.58094	0.0182402	0.0189605	chr2	165966479	SCN3A
cg13906377	0.189388	0.24007	0.0506826	0.000237407	0.00455034	4.26054	0.0437208	0.0285551	chr1	63792695	FOXD3
cg13935024	0.750434	0.683966	-0.0664689	0.000231058	0.00826574	5.16082	0.0473418	0.00890956	chr14	36419999	BRMS1L
cg13941760	0.14263	0.259417	0.116787	0.000719553	0.0147619	4.35864	0.0143876	0.0251882	chr2	198063781	ANKRD44
cg13974001	0.851381	0.809517	-0.0418642	0.000200218	0.00301588	3.91294	0.0419578	0.0438394	chr6	109983476	AK9
cg14033341	0.0892784	0.137525	0.0482463	0.000159273	0.00266795	4.06615	0.0167685	0.036398	chr7	150904029	ASB10
cg14034629	0.621137	0.547126	-0.0740114	0.000542581	0.00808392	3.89714	0.0304512	0.0447021	chr12	117492824	TESC
cg14072845	0.718776	0.659192	-0.0595833	0.000290025	0.00446252	3.94361	0.0210849	0.0422551	chr21	15827611	HSPA13
cg14074534	0.433347	0.513293	0.079946	0.000809018	0.011772	3.86304	0.0480949	0.0464964	chr2	33333102	LTBP1
cg14094639	0.749162	0.775751	0.0265888	1.74419e-05	0.00058639	5.07123	0.00699754	0.0100049	chr1	1309477	AURKAIP1
cg14095607	0.822143	0.775156	-0.0469861	0.000132214	0.00193822	3.87379	0.0083441	0.0459423	chr1	2827034	ACTRT2
cg14121103	0.100899	0.176308	0.0754086	8.24071e-05	0.0107898	7.03269	0.0476618	0.000908385	chr3	43731973	ABHD5
cg14157947	0.0662758	0.0756631	0.00938738	5.09426e-06	0.000152112	4.90012	0.0407003	0.0124875	chr18	20513080	RBBP8
cg14168923	0.104167	0.167554	0.0633874	0.000401509	0.00604437	3.91209	0.0317187	0.0438904	chr13	28366606	GSX1
cg14204784	0.83806	0.71614	-0.12192	0.000489355	0.0158994	5.02195	0.0137939	0.0106938	chr9	129387231	LMX1B
cg14254534	0.590557	0.66442	0.0738624	0.000537418	0.00918494	4.09515	0.0397796	0.0351417	chr19	38883115	SPRED3
cg14266251	0.127238	0.210052	0.0828136	0.000543246	0.0116639	4.4243	0.0400643	0.0232153	chr9	135462291	BARHL1
cg14283944	0.0835329	0.403001	0.319468	0.000155409	0.0636031	8.67688	0.00307393	0.000155344	chr12	114883316	TBX5
cg14285150	0.666863	0.420761	-0.246102	0.00251546	0.0394568	3.97138	0.003411	0.0408719	chr17	46659019	HOXB4
cg14313275	0.800928	0.745119	-0.0558092	0.000219642	0.00369835	4.07366	0.0182836	0.0360916	chr2	38616088	ATL2
cg14333666	0.839916	0.672052	-0.167864	0.000126202	0.0308823	7.9349	0.0144805	0.000328479	chr20	60076649	CDH4
cg14369015	0.813	0.626189	-0.186811	0.000735068	0.0279862	5.25069	0.00636089	0.00794014	chr5	59362611	PDE4D
cg14396328	0.843484	0.731437	-0.112046	0.00104023	0.0212856	4.3549	0.039915	0.0253114	chr7	45761429	ADCY1
cg14411103	0.103133	0.236379	0.133246	0.000267031	0.0275606	6.68945	0.0320495	0.00134144	chr12	114883396	TBX5
cg14424070	0.208949	0.352055	0.143107	0.00219202	0.0344207	3.97294	0.0398829	0.0407842	chr14	75988820	BATF
cg14430742	0.511896	0.457532	-0.054364	0.000255965	0.00442743	4.11245	0.0311288	0.0343849	chr19	42192867	CEACAM7
cg14473522	0.119937	0.192062	0.0721247	0.000256503	0.0041215	4.00612	0.00619205	0.0391865	chr20	2187752	TGM3
cg14518178	0.625699	0.501905	-0.123794	0.00132653	0.0191207	3.8494	0.0208127	0.0472668	chr17	30768042	PSMD11
cg14539978	0.0999552	0.151589	0.0516341	0.000233796	0.00346179	3.8882	0.0228202	0.0451623	chr6	28510532	GPX5
cg14560775	0.858625	0.778686	-0.0799397	0.000471071	0.0111732	4.56795	0.0421369	0.0192793	chr19	14952078	OR7A10
cg14575255	0.871728	0.826141	-0.0455868	0.000108832	0.00326017	4.90478	0.0334726	0.0124211	chr2	100910763	LONRF2
cg14583815	0.863903	0.8228	-0.0411024	0.000202984	0.00300461	3.88774	0.0448611	0.0451908	chr9	125968180	STRBP
cg14598143	0.127721	0.175771	0.0480493	0.000105128	0.00318521	4.92117	0.0253284	0.0121502	chr6	26205244	HIST1H4E
cg14604470	0.578387	0.502226	-0.0761606	0.000300186	0.00892019	4.89315	0.0321056	0.01258	chr9	130713376	DPM2
cg14611628	0.6641	0.57293	-0.0911697	0.000295797	0.00451831	3.9331	0.00188446	0.0427792	chr9	138415108	LCN1
cg14620660	0.739251	0.565443	-0.173808	0.000820871	0.0228782	4.80067	0.00539231	0.0142448	chr5	4101491	IRX1
cg14635269	0.791383	0.597176	-0.194207	0.00247257	0.0554573	4.4873	0.0294776	0.0214099	chr9	129439339	LMX1B
cg14638565	0.791112	0.744463	-0.0466494	0.000119082	0.00302103	4.66501	0.025835	0.0170507	chr13	113729446	F7
cg14639847	0.198156	0.513408	0.315252	0.000533496	0.101704	7.57469	0.0122106	0.000477579	chr12	54389982	HOXC9
cg14642399	0.833489	0.768707	-0.0647821	0.000204953	0.00653918	4.99575	0.0329334	0.0110596	chr8	124967062	FER1L6
cg14659146	0.852874	0.803357	-0.0495162	0.000118976	0.00445028	5.22516	0.0446111	0.00821247	chr14	68658238	RAD51B
cg14669379	0.134938	0.206755	0.0718172	0.000252853	0.00457934	4.17877	0.0085394	0.0315755	chr1	112058559	ADORA3
cg14671277	0.833293	0.770646	-0.0626473	0.000175806	0.00693571	5.30199	0.0422866	0.00743176	chr6	32973717	HLA-DOA
cg14689595	0.779055	0.689289	-0.0897657	0.000320746	0.00571024	4.15405	0.00442729	0.0326142	chr6	168120744	C6orf123
cg14711415	0.22198	0.338823	0.116843	0.00136613	0.0239842	4.13392	0.0432451	0.0334252	chr3	44225893	TOPAZ1
cg14747273	0.68125	0.738897	0.0576469	8.1948e-05	0.00149091	4.18534	0.000975734	0.0313399	chr8	103545840	ODF1
cg14750129	0.855959	0.810176	-0.0457833	0.000191591	0.00341481	4.1557	0.0370904	0.0325318	chr2	169857633	ABCB11
cg14775958	0.829214	0.687132	-0.142082	0.00103002	0.0162706	3.98153	0.00651292	0.0403498	chr6	170754745	PSMB1
cg14822573	0.751778	0.626167	-0.12561	0.0010084	0.0178738	4.14771	0.0162391	0.0328597	chr20	18339960	ZNF133
cg14927321	0.813623	0.77217	-0.0414533	3.77612e-05	0.00268356	6.1511	0.032573	0.00253781	chr15	89491614	MFGE8
cg14930353	0.723031	0.613253	-0.109778	0.00061725	0.0146099	4.56495	0.0189268	0.0193584	chr1	195633105	KCNT2
cg14961031	0.179971	0.254813	0.0748424	0.000357494	0.00569257	3.99309	0.0123707	0.0398201	chr3	4344921	SETMAR
cg15031594	0.830473	0.758249	-0.0722244	0.000160469	0.00463964	4.85365	0.00850281	0.0132962	chr14	101256510	DLK1
cg15089387	0.0958786	0.157812	0.0619333	0.000121767	0.00680455	5.80431	0.0422963	0.00395744	chr5	110406661	TSLP
cg15111978	0.816881	0.764316	-0.0525647	0.000229013	0.00521915	4.51032	0.0490441	0.0207371	chr12	69512829	CPSF6
cg15119274	0.154792	0.248958	0.094166	0.000808493	0.0134961	4.06117	0.0322853	0.0366166	chr2	220174325	PTPRN
cg15149216	0.769827	0.664043	-0.105784	0.000340198	0.0175217	5.68663	0.0329061	0.00460009	chr13	94981596	DCT
cg15186637	0.871753	0.690574	-0.18118	5.34284e-05	0.05354	9.96879	0.0352428	4.1604e-05	chr10	119254201	EMX2
cg15188939	0.314903	0.43308	0.118177	0.00137706	0.019594	3.83075	0.0273274	0.0484159	chr15	72809154	ARIH1
cg15205409	0.846874	0.816153	-0.0307214	6.28823e-05	0.00171318	4.76788	0.045083	0.0148868	chr1	193279822	B3GALT2
cg15233062	0.750429	0.566489	-0.183939	0.00124775	0.0303969	4.60653	0.00876102	0.0183791	chr12	54447349	ENSG00000273266
cg15239179	0.862805	0.807731	-0.0550739	0.000134772	0.00278455	4.36885	0.00932729	0.0248715	chr11	35229448	CD44
cg15291295	0.646746	0.56753	-0.0792152	0.000401901	0.0091148	4.5033	0.0286887	0.0209345	chr16	31558871	AHSP
cg15293367	0.167184	0.428078	0.260894	0.000857	0.0867043	6.66066	0.020764	0.0013778	chr7	27210168	HOXA10
cg15335843	0.211355	0.371982	0.160628	0.000976223	0.0240651	4.62359	0.00969809	0.0180012	chr14	60671041	DHRS7
cg15342896	0.774606	0.71441	-0.0601963	0.000333959	0.00514118	3.94436	0.0278512	0.0422125	chr12	104066210	STAB2
cg15365320	0.11739	0.186963	0.0695728	0.000384657	0.0071436	4.21501	0.0300058	0.0302455	chr11	17373302	NCR3LG1
cg15368775	0.753586	0.718305	-0.0352803	0.000119792	0.00229581	4.2604	0.0473008	0.0285579	chr7	44198899	GCK
cg15370635	0.813447	0.745661	-0.0677856	0.000313253	0.0057324	4.19374	0.0204952	0.0310304	chr14	96551586	C14orf132
cg15371497	0.641065	0.677015	0.0359503	7.39084e-05	0.00176573	4.57838	0.0249812	0.0190182	chr4	106384855	PPA2
cg15386368	0.0912119	0.155868	0.0646561	0.000448113	0.00701799	3.96912	0.0397963	0.0409708	chr17	56833099	PPM1E
cg15399466	0.769504	0.574802	-0.194703	0.00362518	0.0606977	4.06552	0.0359281	0.0364237	chr5	50696059	ISL1
cg15447540	0.0862644	0.10583	0.0195655	2.76585e-05	0.000489274	4.14484	0.0217394	0.0329756	chr8	132054713	ADCY8
cg15473060	0.396019	0.455514	0.0594949	0.000175994	0.0032008	4.18484	0.00898231	0.0313558	chr20	59947061	CDH4
cg15504747	0.160554	0.329561	0.169008	0.00208913	0.029482	3.81886	0.0129764	0.0490708	chr3	129312979	PLXND1
cg15533264	0.791184	0.741168	-0.0500166	0.000137619	0.00261842	4.24995	0.0132465	0.028935	chr11	120687453	TBCEL
cg15536401	0.795286	0.684059	-0.111227	0.000160676	0.0126551	6.29942	0.0122201	0.00211744	chr7	119831208	KCND2
cg15557578	0.69078	0.621006	-0.0697731	0.00041297	0.00831977	4.33243	0.0405915	0.0260504	chr1	154169616	TPM3
cg15564041	0.0807939	0.114533	0.0337389	0.000100918	0.00153496	3.92694	0.0248523	0.0430967	chr3	40566863	ZNF621
cg15582223	0.788103	0.699639	-0.0884641	0.00041087	0.00633754	3.94717	0.00660875	0.0420842	chr10	133457400	PPP2R2D
cg15597618	0.71819	0.775592	0.0574026	0.000313157	0.00474393	3.92113	0.0288039	0.0433834	chr1	193291273	B3GALT2
cg15638483	0.581767	0.525613	-0.0561534	0.000138714	0.00289185	4.38181	0.00929938	0.0244612	chr7	149689853	ATP6V0E2
cg15648389	0.77006	0.503105	-0.266955	0.00520456	0.0906915	4.12312	0.0215383	0.0339048	chr12	54448769	HOXC4
cg15659744	0.731947	0.67462	-0.0573271	0.00024216	0.00374953	3.95268	0.0166565	0.0418141	chr18	48260461	MRO
cg15665037	0.845927	0.811078	-0.0348494	8.06775e-05	0.00219344	4.76488	0.0446478	0.0149492	chr11	16949399	PLEKHA7
cg15668668	0.475774	0.363159	-0.112615	0.000385632	0.00651273	4.07796	0.00155786	0.0358991	chr8	112388575	KCNV1
cg15669090	0.199134	0.250576	0.0514425	0.000336301	0.00497217	3.88605	0.0499015	0.0452802	chr12	6359376	CD9
cg15689570	0.0594658	0.0821014	0.0226356	1.65082e-05	0.000540625	5.03337	0.0133242	0.0105382	chr6	37321673	RNF8
cg15706757	0.205965	0.266567	0.0606018	0.00024024	0.00417963	4.12082	0.0164418	0.034007	chr19	18332057	RAB3A
cg15724256	0.796164	0.6362	-0.159963	0.00116803	0.0261794	4.48629	0.0124168	0.0214352	chr2	119602857	EN1
cg15731035	0.826628	0.673536	-0.153092	0.00107479	0.0336513	4.96853	0.0276439	0.0114451	chr1	6106539	KCNAB2
cg15740605	0.0762421	0.108108	0.0318661	8.10971e-05	0.00125349	3.95015	0.020188	0.0419275	chr15	77196922	SCAPER
cg15758175	0.179564	0.252207	0.0726434	0.00044792	0.00700944	3.96799	0.0239592	0.0410329	chr17	73522598	LLGL2
cg15766287	0.815996	0.654536	-0.161461	0.000822013	0.029782	5.17914	0.0162136	0.00870495	chr19	16511853	EPS15L1
cg15827031	0.080377	0.113669	0.0332917	8.7789e-05	0.00123466	3.81393	0.0157903	0.0493655	chr5	37371628	NUP155
cg15894722	0.719224	0.407729	-0.311495	0.00403979	0.0754906	4.22394	0.00585099	0.0299206	chr12	54447596	ENSG00000273266
cg15896689	0.850745	0.795009	-0.0557367	0.000319378	0.00561037	4.13476	0.045654	0.0333858	chr1	33339035	FNDC5
cg15896717	0.84133	0.781415	-0.0599146	0.00043301	0.00657148	3.92375	0.0473684	0.0432491	chr16	78319440	WWOX
cg15925374	0.845057	0.796935	-0.0481221	0.000220338	0.00372863	4.08086	0.0363231	0.0357608	chr20	8412846	PLCB1
cg15964309	0.147348	0.539907	0.392559	0.00108167	0.0515502	5.57464	0.000365042	0.00528711	chr12	114886561	TBX5
cg15996950	0.71867	0.673632	-0.045038	0.000104524	0.00295903	4.82322	0.0287107	0.0138303	chr13	112282703	TEX29
cg16032470	0.740209	0.621328	-0.118881	0.00163801	0.023852	3.86409	0.0404575	0.0464578	chr20	31818199	BPIFA1
cg16070975	0.854827	0.804808	-0.050019	0.000143207	0.00306778	4.42102	0.0195233	0.0233181	chr3	43257801	SNRK
cg16094520	0.0774495	0.0897681	0.0123187	1.20784e-05	0.000284552	4.55819	0.0482897	0.0195288	chr17	18267123	SHMT1
cg16104915	0.0823866	0.120804	0.0384179	0.000109953	0.0016723	3.92687	0.0163901	0.0431003	chr7	27205217	HOXA9
cg16160895	0.123257	0.185285	0.0620281	0.000276045	0.00628501	4.50894	0.0368021	0.0207738	chr1	27217013	GPN2
cg16218998	0.87318	0.825269	-0.0479109	0.000250855	0.00394072	3.97353	0.0416257	0.0407389	chr2	149859450	LYPD6B
cg16230568	0.67238	0.583249	-0.0891311	9.78444e-05	0.010509	6.74693	0.0226229	0.0012441	chr4	185834670	ACSL1
cg16256373	0.746657	0.697066	-0.0495914	0.000223058	0.0033848	3.92358	0.0260412	0.0432558	chr8	118147563	SLC30A8
cg16258223	0.767695	0.659661	-0.108035	0.000920944	0.0144964	3.97644	0.020462	0.0406042	chr5	134377058	PITX1
cg16259423	0.787648	0.671331	-0.116317	0.00120354	0.0244139	4.34234	0.0451867	0.0257321	chr7	108237524	THAP5
cg16261124	0.146668	0.228799	0.0821313	0.000470775	0.00692053	3.87777	0.0127397	0.0457498	chr5	77231978	TBCA
cg16267059	0.0685391	0.106532	0.0379925	5.12874e-05	0.00247207	5.59097	0.0395634	0.00518747	chr15	44117132	MFAP1
cg16275853	0.797544	0.680385	-0.117159	0.00130637	0.0188131	3.8481	0.0258991	0.0473428	chr13	39886194	NHLRC3
cg16299590	0.843899	0.821242	-0.0226576	3.81611e-05	0.000827306	4.43824	0.0358706	0.0228204	chr13	49282944	CYSLTR2
cg16301890	0.134535	0.19209	0.0575558	0.000280245	0.00516737	4.20467	0.0338035	0.030634	chr10	119301464	EMX2
cg16304993	0.859625	0.750306	-0.109319	0.000708824	0.0099759	3.81495	0.00724197	0.049312	chr9	104032021	BAAT
cg16307498	0.0942204	0.134508	0.0402879	9.97128e-05	0.00190725	4.25757	0.0177054	0.0286553	chr12	56499091	PA2G4
cg16333300	0.824251	0.735741	-0.0885093	0.000772367	0.0124506	4.01078	0.0354703	0.0389778	chr11	121024269	TECTA
cg16334849	0.833498	0.7992	-0.0342982	0.000120801	0.00222598	4.20374	0.0497902	0.0306634	chr8	36636869	KCNU1
cg16340618	0.0883126	0.168517	0.0802047	0.000255186	0.0121047	5.56787	0.0475309	0.00533754	chr18	55104628	ONECUT2
cg16351292	0.779978	0.678863	-0.101115	0.000603149	0.0144513	4.58254	0.0269507	0.0189208	chr18	67136306	DOK6
cg16367429	0.0654223	0.117219	0.0517971	8.21482e-05	0.00508365	5.95149	0.0479244	0.00330215	chr1	204616810	LRRN2
cg16370398	0.804816	0.583659	-0.221157	0.000288608	0.0720895	7.96453	0.0285958	0.000321501	chr12	54448913	HOXC4
cg16371949	0.216251	0.314739	0.0984884	0.000248574	0.00850651	5.09682	0.00816798	0.00966529	chr3	81837752	GBE1
cg16385330	0.836576	0.711171	-0.125405	0.00100783	0.027175	4.75295	0.0409401	0.0151884	chr4	151503878	MAB21L2
cg16400896	0.750553	0.633099	-0.117454	0.000657935	0.0133111	4.33854	0.0106753	0.0258671	chr4	68422645	STAP1
cg16409367	0.0856747	0.107696	0.0220212	3.16412e-05	0.000492826	3.9612	0.0123853	0.0413797	chr15	37394754	MEIS2
cg16419019	0.910911	0.840202	-0.0707099	0.000290487	0.00721267	4.63399	0.0281516	0.0177637	chr10	1285332	WDR37
cg16426261	0.20912	0.298521	0.0894017	0.000275702	0.0142148	5.68814	0.0425674	0.00459058	chr3	45076243	CLEC3B
cg16447012	0.0809208	0.289174	0.208253	0.000118707	0.0477661	8.65244	0.0146494	0.000157903	chr7	27209131	HOXA9
cg16512990	0.736304	0.668373	-0.0679316	0.000274761	0.00411066	3.90312	0.00868215	0.0444051	chr10	50342145	FAM170B
cg16557204	0.163061	0.197167	0.0341053	5.87218e-05	0.00132416	4.49504	0.0162697	0.0211826	chr11	27264214	BBOX1
cg16600991	0.0688841	0.220975	0.152091	0.000209858	0.0368267	7.4552	0.033667	0.000544346	chr12	54389477	HOXC9
cg16602260	0.180178	0.270814	0.0906365	0.000495743	0.0110327	4.47606	0.0240998	0.0217314	chr11	8190661	RIC3
cg16602943	0.790041	0.714377	-0.0756639	0.000283383	0.00887071	4.96822	0.0325662	0.0114505	chr18	923204	ADCYAP1
cg16603385	0.800387	0.709231	-0.0911554	0.000591096	0.0105785	4.1616	0.0215251	0.032313	chr8	39791989	IDO2
cg16609260	0.276057	0.533875	0.257819	0.00150716	0.0467175	4.95406	0.00432413	0.0116698	chr12	114886059	TBX5
cg16611654	0.123418	0.15649	0.0330716	6.16738e-05	0.000900683	3.86829	0.00695217	0.0462326	chr15	68113386	SKOR1
cg16638607	0.722971	0.620179	-0.102792	0.000612301	0.011803	4.26877	0.0156185	0.0282283	chr15	97579756	SPATA8
cg16663891	0.12789	0.221705	0.0938151	0.000699775	0.0155632	4.4751	0.0432187	0.0217448	chr3	66575472	LRIG1
cg16677955	0.0815063	0.0988463	0.01734	3.1155e-05	0.000567594	4.18732	0.0496002	0.0312642	chr1	32930380	ZBTB8B
cg16703193	0.865952	0.758196	-0.107756	0.000531092	0.0190674	5.16601	0.036594	0.00885864	chr3	183891954	AP2M1
cg16704402	0.664522	0.557512	-0.10701	0.000363439	0.00942171	4.6962	0.00684944	0.0163891	chr8	133430039	KCNQ3
cg16745033	0.186786	0.14978	-0.0370059	6.32612e-05	0.00116566	4.20368	0.0075831	0.0306641	chr8	81143546	TPD52
cg16747828	0.821072	0.752679	-0.0683938	0.000529039	0.00867646	4.03566	0.048303	0.0378201	chr12	12938425	DDX47
cg16763840	0.672086	0.61214	-0.0599456	0.000420905	0.0061835	3.87686	0.04204	0.045795	chr1	171226225	FMO1
cg16776945	0.88995	0.826576	-0.0633734	0.000400482	0.00582936	3.86353	0.0294159	0.0464762	chr3	69585622	FRMD4B
cg16798617	0.872261	0.8879	0.0156391	2.67273e-05	0.000411519	3.94457	0.0400298	0.042204	chr7	155474109	RBM33
cg16846370	0.762453	0.597894	-0.164559	0.000733323	0.0307651	5.3907	0.0159583	0.00665638	chr16	80586520	DYNLRB2
cg16861508	0.0743435	0.108635	0.034292	8.85074e-05	0.00161839	4.19262	0.0257248	0.0310601	chr8	22926909	TNFRSF10B
cg16877697	0.814538	0.741087	-0.0734512	0.000325127	0.00510812	3.97372	0.0102465	0.0407341	chr6	64217018	PTP4A1
cg16881843	0.782973	0.726471	-0.0565019	0.000263239	0.0047271	4.16651	0.0302818	0.0321166	chr6	42691042	PRPH2
cg16900694	0.849827	0.701434	-0.148393	0.000564857	0.0289336	5.67871	0.0224366	0.00464249	chr13	34799311	RFC3
cg16921310	0.15647	0.232969	0.0764983	0.00057672	0.00813362	3.81795	0.0267759	0.0491316	chr12	103351987	ASCL1
cg16976419	0.319834	0.372775	0.0529408	0.000143794	0.00398857	4.7938	0.0272123	0.014371	chr17	29592853	OMG
cg16989132	0.765856	0.691158	-0.0746986	0.00017659	0.00977459	5.79056	0.0412688	0.00403282	chr5	159912687	PTTG1
cg16992257	0.835608	0.759102	-0.0765059	0.000281497	0.00547742	4.2823	0.00984336	0.0277449	chr15	65283128	SPG21
cg17008486	0.840111	0.751674	-0.0884375	0.000877159	0.0131406	3.90505	0.0399977	0.0442942	chr8	25543184	CDCA2
cg17038397	0.0520935	0.065506	0.0134125	1.37463e-05	0.000219122	3.99462	0.0195126	0.0397604	chr1	43637937	EBNA1BP2
cg17054708	0.791164	0.826591	0.035427	6.97678e-05	0.00156332	4.4859	0.0202286	0.0214448	chr3	13679636	FBLN2
cg17057218	0.849265	0.823013	-0.0262516	3.55847e-05	0.00109199	4.93956	0.0341538	0.0118705	chr18	77183423	NFATC1
cg17075094	0.876916	0.831291	-0.0456247	0.000194745	0.00304832	3.96835	0.0298299	0.0410162	chr16	11612690	ENSG00000188897
cg17086332	0.870342	0.847404	-0.0229376	3.36057e-05	0.000682743	4.34456	0.0223613	0.0256476	chr10	79799344	RPS24
cg17104258	0.101111	0.257999	0.156889	0.000653765	0.0237878	5.18531	0.0106016	0.00865162	chr1	167090646	DUSP27
cg17105776	0.739127	0.654874	-0.0842529	0.000503246	0.00720174	3.83901	0.0123915	0.0479163	chr13	90206732	GPC5
cg17106415	0.7594	0.682485	-0.0769152	0.000438544	0.00634443	3.8547	0.0143064	0.0469381	chr1	6105003	KCNAB2
cg17150171	0.646825	0.563796	-0.0830292	0.000267468	0.00970895	5.18187	0.0263894	0.00867947	chr17	39389626	KRTAP9-3
cg17208484	0.862848	0.802952	-0.0598958	0.000164525	0.00311814	4.24431	0.0080364	0.0291585	chr11	115078636	CADM1
cg17212404	0.868162	0.810546	-0.0576164	8.05397e-05	0.00199422	4.62998	0.00265024	0.0178592	chr5	7508479	ADCY2
cg17214126	0.107189	0.159383	0.0521942	0.000238913	0.00443118	4.21313	0.0368802	0.0303085	chr9	125133161	PTGS1
cg17286200	0.233576	0.370516	0.13694	0.000804014	0.0227335	4.82146	0.0188194	0.0138649	chr16	25060966	ARHGAP17
cg17326090	0.131465	0.175051	0.0435862	0.00020409	0.00297016	3.86327	0.0345333	0.0464814	chr22	28198472	MN1
cg17337944	0.785342	0.722033	-0.0633091	8.84117e-05	0.00729674	6.36687	0.044234	0.00197403	chr17	35236196	LHX1
cg17350092	0.78465	0.619548	-0.165102	0.00111435	0.039747	5.15657	0.0284899	0.00895241	chr10	119314996	EMX2
cg17383343	0.809402	0.727204	-0.0821974	0.000544382	0.0121945	4.48547	0.044972	0.0214553	chr5	157841458	CLINT1
cg17459922	0.877432	0.830888	-0.0465443	4.72943e-05	0.00233304	5.6244	0.0139542	0.00497589	chr5	104929283	NUDT12
cg17470069	0.881398	0.860128	-0.0212701	1.18403e-05	0.00071661	5.91941	0.0336186	0.00344876	chr5	179277651	C5orf45
cg17476701	0.0495029	0.072874	0.0233711	2.05064e-05	0.000850268	5.37377	0.0326441	0.00678959	chr6	30651563	PPP1R18
cg17487559	0.733553	0.600486	-0.133067	0.00130816	0.0223633	4.09552	0.0211807	0.0351249	chr14	92199007	CATSPERB
cg17493839	0.893991	0.859033	-0.034958	0.000101125	0.00203564	4.33127	0.0385427	0.0260832	chr8	140630830	KCNK9
cg17506437	0.449004	0.502514	0.0535103	0.000189908	0.00306351	4.01181	0.0141266	0.0389185	chr8	61723522	CHD7
cg17524560	0.182283	0.335856	0.153572	0.00110139	0.0290584	4.72155	0.0195992	0.0158204	chr10	120291182	PRLHR
cg17573594	0.0649007	0.0708167	0.00591597	3.86093e-06	6.12409e-05	3.98747	0.0432099	0.0400724	chr12	110338513	TCHP
cg17583844	0.7189	0.472443	-0.246457	0.00219286	0.0814043	5.21422	0.0236036	0.00833836	chr8	11519208	GATA4
cg17595624	0.598808	0.512464	-0.0863441	0.000754952	0.0124573	4.04446	0.0392702	0.0373814	chr12	13246810	GSG1
cg17639046	0.0781844	0.125584	0.0473995	0.000114119	0.0017617	3.94836	0.00601344	0.0420295	chr17	14204027	HS3ST3B1
cg17647091	0.583386	0.457442	-0.125944	0.000982231	0.0179356	4.19062	0.0161404	0.0311473	chr12	54474036	HOXC4
cg17686487	0.735409	0.437964	-0.297445	0.00230022	0.0633539	4.78359	0.00456902	0.014573	chr5	50686281	ISL1
cg17687883	0.152443	0.281552	0.12911	0.000718388	0.0270733	5.23596	0.0357316	0.00809752	chr2	74425467	MTHFD2
cg17736377	0.762485	0.617926	-0.14456	0.00134171	0.0205402	3.9363	0.0113473	0.0426409	chr15	86746978	AGBL1
cg17777559	0.785488	0.747674	-0.0378142	0.000139186	0.002124	3.93169	0.0308284	0.0428589	chr11	17601436	OTOG
cg17799196	0.831792	0.771135	-0.0606565	0.000250727	0.0046835	4.2234	0.0214702	0.029942	chr20	13954097	SEL1L2
cg17826389	0.864981	0.806124	-0.0588569	0.000162186	0.00406965	4.64918	0.0175102	0.0173908	chr16	2088995	TSC2
cg17867325	0.0657977	0.0736571	0.00785945	5.9044e-06	0.000113546	4.26535	0.0469808	0.0283631	chr17	41624234	ETV4
cg17890850	0.802067	0.786644	-0.0154227	2.86883e-05	0.000429959	3.90566	0.0462654	0.0442625	chr17	79954500	ASPSCR1
cg17975227	0.237487	0.363311	0.125824	0.00103929	0.0241815	4.54024	0.0319423	0.0199624	chr10	50257998	VSTM4
cg18005822	0.232402	0.306782	0.0743808	0.000639654	0.00912233	3.83404	0.0386467	0.0482358	chr22	45410174	PHF21B
cg18013376	0.782648	0.569425	-0.213224	0.00105617	0.0297587	4.8164	0.00347833	0.0139559	chr5	4101536	IRX1
cg18037107	0.0917538	0.109466	0.0177118	2.23417e-05	0.00034809	3.96165	0.0155287	0.0413572	chr7	55639581	VOPP1
cg18040901	0.700065	0.445315	-0.25475	0.0054548	0.0814787	3.90082	0.0210695	0.0445224	chr12	54357530	HOXC12
cg18062511	0.0853329	0.131187	0.0458538	0.000245223	0.00368601	3.90989	0.0435504	0.0440159	chr16	20775216	ACSM3
cg18075319	0.795808	0.61674	-0.179067	0.000496829	0.039804	6.32402	0.0195879	0.00207405	chr14	53320312	GNPNAT1
cg18080558	0.828478	0.719598	-0.10888	0.000310824	0.0187239	5.91264	0.0334221	0.00347576	chr4	151502996	MAB21L2
cg18086316	0.775653	0.726465	-0.049188	0.000186034	0.00408786	4.45771	0.039489	0.0222437	chr20	45242547	SLC13A3
cg18098839	0.0785916	0.143426	0.0648344	0.000235253	0.00536944	4.51248	0.0214466	0.0206723	chr3	167742700	GOLIM4
cg18134292	0.191557	0.440085	0.248529	0.00124663	0.0822389	6.04371	0.0230485	0.00292931	chr7	27210274	HOXA10
cg18139502	0.31006	0.453673	0.143613	0.000777103	0.0119715	3.94535	0.00234717	0.0421698	chr15	91950914	SV2B
cg18160135	0.0893458	0.13643	0.0470845	0.000246229	0.00405154	4.0404	0.046929	0.0375998	chr4	99851115	EIF4E
cg18160302	0.806831	0.73882	-0.068011	0.000147633	0.00399655	4.75867	0.00785466	0.0150861	chr11	115151454	CADM1
cg18181034	0.0907329	0.284505	0.193772	0.000137776	0.0453108	8.36139	0.018242	0.000212093	chr7	27208885	HOXA9
cg18196119	0.173743	0.268392	0.0946493	0.000575928	0.00931756	4.01599	0.0131308	0.0387204	chr17	46692260	HOXB8
cg18199113	0.902837	0.852033	-0.0508048	0.000197737	0.00387774	4.29356	0.0310894	0.027374	chr10	119254789	EMX2
cg18207212	0.764516	0.663498	-0.101017	0.00094291	0.0136633	3.85704	0.0245419	0.0468261	chr7	107988512	NRCAM
cg18228883	0.701132	0.646973	-0.0541594	0.00017539	0.0047513	4.75968	0.035904	0.0150681	chr8	88218235	CNGB3
cg18241840	0.0810935	0.0942637	0.0131701	1.45499e-05	0.000221783	3.93007	0.0219667	0.042945	chr3	178865553	PIK3CA
cg18256756	0.139072	0.283083	0.144011	0.000711215	0.0352339	5.63054	0.0389108	0.00493341	chr11	124616407	VSIG2
cg18281744	0.784294	0.707488	-0.0768066	0.000693401	0.0107969	3.96079	0.0472547	0.0414063	chr6	29455512	MAS1L
cg18311537	0.124586	0.301805	0.177218	0.000297654	0.0473841	7.31462	0.0301046	0.000651754	chr7	27209195	HOXA9
cg18342982	0.851249	0.863813	0.0125639	1.00266e-05	0.00013997	3.80322	0.0086021	0.0499885	chr7	862690	SUN1
cg18361401	0.832988	0.769051	-0.0639376	0.00030932	0.00473764	3.937	0.017327	0.0426116	chr18	73986591	ZNF516
cg18369564	0.675562	0.571797	-0.103765	0.000293679	0.0141815	5.59363	0.0225801	0.00516803	chr7	123241615	ASB15
cg18389568	0.791878	0.741816	-0.0500623	0.000240155	0.00437424	4.187	0.0425876	0.0312766	chr5	2156174	IRX4
cg18429212	0.877214	0.728396	-0.148818	0.000592398	0.0182919	4.94849	0.00691669	0.0117398	chr7	127007038	ZNF800
cg18461866	0.138898	0.334927	0.196029	0.000654703	0.0412556	5.97761	0.0138195	0.00319592	chr3	59996864	FHIT
cg18470839	0.219783	0.546434	0.326651	0.00143684	0.0629939	5.45424	0.00254245	0.00615521	chr12	114878173	TBX5
cg18486150	0.267431	0.369666	0.102236	0.000953442	0.0182273	4.25681	0.0423921	0.0286786	chr1	21044874	KIF17
cg18488623	0.0854326	0.101119	0.0156868	1.95685e-05	0.000319227	4.02797	0.0226193	0.0381428	chr20	62496434	TPD52L2
cg18504014	0.809881	0.717634	-0.0922468	0.000643016	0.0146687	4.51174	0.0410381	0.0206932	chr3	141166424	RASA2
cg18519323	0.548301	0.610572	0.0622711	0.000175963	0.0036316	4.36726	0.00984699	0.024926	chr19	39728296	IFNL3
cg18528196	0.695729	0.656342	-0.0393873	0.000126873	0.00258346	4.34784	0.0384974	0.0255472	chr6	40375406	LRFN2
cg18561589	0.801809	0.551817	-0.249992	0.00501693	0.110163	4.45669	0.0429781	0.0222767	chr10	119295770	EMX2
cg18615103	0.887336	0.84803	-0.0393052	0.000105276	0.00247448	4.55488	0.0352837	0.0196155	chr21	47273840	COL6A1
cg18635765	0.70273	0.618379	-0.0843507	0.000663822	0.0129247	4.28319	0.0458823	0.0277192	chr2	148081457	ACVR2A
cg18638206	0.0769895	0.101677	0.0246877	6.26178e-05	0.0011319	4.17603	0.0481007	0.031705	chr2	200336014	SATB2
cg18638855	0.763705	0.499652	-0.264053	0.00214199	0.0587312	4.77711	0.0073155	0.0147004	chr13	70544611	KLHL1
cg18642835	0.773468	0.69554	-0.0779287	0.000387196	0.0101593	4.71359	0.0383996	0.0160004	chr7	127990884	RBM28
cg18691434	0.134111	0.218512	0.0844017	0.000481833	0.00969438	4.33054	0.0249513	0.0261079	chr7	99775425	STAG3
cg18787548	0.0868639	0.136444	0.0495805	6.50055e-05	0.00373251	5.84344	0.0307889	0.00377152	chr12	54388411	HOXC9
cg18792116	0.857344	0.814237	-0.0431066	0.000118905	0.00229011	4.26753	0.0198578	0.0282716	chr7	23389622	MALSU1
cg18841521	0.82361	0.658195	-0.165415	0.000827805	0.0199796	4.59309	0.00484113	0.0186726	chr5	4101453	IRX1
cg18850554	0.686711	0.612565	-0.0741461	0.000684789	0.00998781	3.86644	0.046824	0.0463324	chr4	120986943	MAD2L1
cg18873386	0.133475	0.291731	0.158256	0.000727056	0.0333428	5.51917	0.0231565	0.00562663	chr7	96651915	DLX5
cg18968778	0.649902	0.541228	-0.108674	0.000552802	0.0122397	4.46866	0.0128433	0.0219286	chr3	111192368	CD96
cg18972885	0.802523	0.621494	-0.18103	0.00258935	0.0506253	4.2892	0.0330029	0.0275245	chr10	119292549	EMX2
cg19010490	0.821785	0.626172	-0.195613	0.000511374	0.0274172	5.74456	0.00460146	0.00427885	chr15	37388127	MEIS2
cg19051772	0.13071	0.218608	0.0878981	0.000258465	0.0137914	5.73766	0.0428476	0.00431191	chr13	44691615	SMIM2
cg19138640	0.638185	0.538511	-0.0996743	0.000525268	0.0116338	4.46912	0.0174478	0.0219122	chr6	14645684	CD83
cg19240678	0.275706	0.414891	0.139184	0.00155983	0.0257738	4.04645	0.0239619	0.0372907	chr11	132582550	OPCML
cg19245011	0.19258	0.271361	0.0787808	0.000668096	0.010469	3.96993	0.0401822	0.0409381	chr1	92414221	BRDT
cg19264267	0.368634	0.506392	0.137758	0.0012703	0.018177	3.83887	0.0106259	0.0479253	chr4	5428816	C4orf6
cg19339848	0.154071	0.236273	0.0822019	0.000647692	0.01106	4.0939	0.0375559	0.0351978	chr6	74170937	MTO1
cg19355210	0.0663519	0.0890159	0.0226641	6.23111e-05	0.000922645	3.88821	0.0457411	0.0451619	chr12	114739935	TBX5
cg19358493	0.129906	0.293651	0.163745	0.000741769	0.047263	5.9936	0.0416843	0.00312537	chr10	119300942	EMX2
cg19416032	0.58093	0.52842	-0.0525102	0.000140551	0.00230441	4.03523	0.00722282	0.0378429	chr14	105054940	C14orf180
cg19436684	0.508758	0.617035	0.108278	0.000551217	0.013775	4.64328	0.0175174	0.0175459	chr20	59878174	CDH4
cg19470459	0.795672	0.73749	-0.0581814	0.000191	0.00625294	5.03289	0.0463279	0.0105445	chr7	154685278	PAXIP1
cg19500479	0.109993	0.185808	0.0758152	0.000120555	0.00738057	5.93597	0.0212364	0.00337244	chr2	20865674	GDF7
cg19506005	0.849486	0.783226	-0.0662595	0.000298671	0.00422286	3.82159	0.010755	0.0489356	chr18	67382764	CD226
cg19509763	0.177339	0.281894	0.104556	0.000262651	0.0209007	6.31426	0.0485718	0.00209025	chr14	50320632	NEMF
cg19550530	0.168513	0.231881	0.0633685	0.000301772	0.00541943	4.16661	0.024634	0.0321107	chr2	1629838	PXDN
cg19564591	0.838216	0.802067	-0.036149	7.90117e-05	0.00244653	4.95253	0.0476221	0.0116912	chr6	162530827	PACRG
cg19576736	0.807602	0.769454	-0.0381479	0.000165071	0.0023602	3.83775	0.0373435	0.048	chr2	120240175	SCTR
cg19587887	0.83822	0.798847	-0.0393725	0.000144805	0.00236331	4.02863	0.0324493	0.0381252	chr8	87082065	PSKH2
cg19601664	0.893715	0.879245	-0.0144707	7.46209e-06	0.000358964	5.58812	0.0396392	0.00520608	chr1	117284614	CD2
cg19656119	0.135163	0.27113	0.135967	0.000694266	0.0149876	4.43213	0.00657923	0.0229873	chr5	134369025	PITX1
cg19668538	0.169862	0.210477	0.040615	0.000149756	0.00212606	3.8275	0.0224989	0.0485915	chr17	26578611	TMEM97
cg19731276	0.861812	0.81235	-0.0494621	0.000251225	0.00426461	4.08536	0.0426773	0.0355525	chr10	45799211	OR13A1
cg19755318	0.136095	0.187931	0.0518358	0.000175791	0.00305935	4.12129	0.0164608	0.0339816	chr3	50243323	GNAT1
cg19794507	0.0878519	0.371224	0.283372	0.00111554	0.112042	6.65016	0.0254948	0.00139377	chr12	54391285	HOXC9
cg19816930	0.204331	0.268793	0.0644621	0.000459423	0.00730258	3.99051	0.0435753	0.0399432	chr17	58218781	CA4
cg19820543	0.837032	0.71117	-0.125863	0.000352674	0.0171031	5.59978	0.0140447	0.00513009	chr6	168120556	C6orf123
cg19845720	0.750446	0.697964	-0.0524821	0.00023214	0.00369737	3.99343	0.024517	0.0398037	chr19	55218146	KIR3DL3
cg19847963	0.0874023	0.114025	0.0266223	3.05056e-05	0.00114351	5.22826	0.0352532	0.0081744	chr12	131356126	RAN
cg19858749	0.141611	0.376879	0.235268	0.00290502	0.0548914	4.23996	0.0115088	0.0293246	chr12	114882068	TBX5
cg19877840	0.780885	0.752765	-0.0281198	7.80976e-05	0.00149601	4.2597	0.0496576	0.0285872	chr4	67578320	CENPC
cg19902487	0.783454	0.706334	-0.0771198	0.000365093	0.0053004	3.85977	0.0087067	0.0466813	chr19	55814358	BRSK1
cg19976948	0.826873	0.779414	-0.0474583	0.000250276	0.00411069	4.03779	0.0468151	0.037731	chr2	60687730	BCL11A
cg19981301	0.714408	0.764162	0.0497543	0.000180874	0.00324589	4.16556	0.0230548	0.0321648	chr2	63820005	MDH1
cg19985056	0.125702	0.2508	0.125098	0.000855618	0.0186153	4.44338	0.0181384	0.0226705	chr5	56595244	GPBP1
cg19993723	0.0631626	0.0750084	0.0118458	1.00098e-05	0.000205579	4.36021	0.0293689	0.0251332	chr4	144434579	SMARCA5
cg20101398	0.831394	0.774786	-0.0566079	0.00033234	0.00585539	4.13903	0.046697	0.0332206	chr6	114384045	HDAC2
cg20141434	0.82561	0.784885	-0.0407252	0.000119346	0.00215085	4.17168	0.0224667	0.0318943	chr8	86568078	REXO1L1P
cg20243679	0.753417	0.686934	-0.0664835	0.000420088	0.00615945	3.87404	0.0268508	0.0459316	chr11	115399176	CADM1
cg20261859	0.0929367	0.356987	0.264051	0.000185941	0.0887166	8.89821	0.0206201	0.000130452	chr7	27208156	HOXA9
cg20263165	0.861616	0.641253	-0.220363	0.000253893	0.0463482	7.51215	0.0102112	0.000504884	chr12	54472008	HOXC4
cg20264360	0.778865	0.722005	-0.0568603	0.00038554	0.0057669	3.90284	0.0450822	0.0444205	chr7	101225503	MYL10
cg20265661	0.152918	0.313112	0.160194	0.00203331	0.0427326	4.39343	0.038429	0.0241189	chr2	133428502	LYPD1
cg20265805	0.651136	0.694855	0.0437195	0.000124866	0.00283365	4.50421	0.0299917	0.0209134	chr20	43029468	HNF4A
cg20272918	0.0860537	0.11512	0.0290664	6.56467e-05	0.00141878	4.43379	0.0390377	0.0229385	chr3	47555463	ELP6
cg20282533	0.396233	0.512433	0.1162	0.00151877	0.0245128	4.01256	0.0463924	0.0388814	chr12	104618451	TXNRD1
cg20293994	0.261003	0.371114	0.110111	0.000484396	0.00888579	4.19724	0.0049005	0.0309015	chr20	37435978	PPP1R16B
cg20303572	0.492863	0.419382	-0.0734807	0.000551111	0.00879711	3.99662	0.0373763	0.0396684	chr2	38602546	ATL2
cg20334738	0.87053	0.786651	-0.0838788	0.000234796	0.0132607	5.8196	0.0475184	0.00388529	chr4	151502939	MAB21L2
cg20336539	0.0865661	0.133444	0.0468776	0.000187483	0.00338378	4.1738	0.0329314	0.0318061	chr5	19791054	CDH18
cg20337021	0.0732437	0.094478	0.0212343	1.84074e-05	0.000403028	4.45252	0.0086563	0.0223937	chr11	105893282	MSANTD4
cg20340739	0.0790293	0.114481	0.0354514	7.76501e-05	0.0015808	4.34753	0.020785	0.02556	chr12	54380150	HOXC10
cg20340866	0.124589	0.425779	0.30119	0.000888447	0.112082	6.97906	0.0193243	0.000954272	chr12	54391631	HOXC9
cg20359654	0.835359	0.79213	-0.0432282	0.000204799	0.00303887	3.89126	0.0374387	0.0449907	chr3	121659777	SLC15A2
cg20370152	0.181883	0.258447	0.0765633	0.000189277	0.0042693	4.49543	0.00480396	0.0211753	chr2	179316706	DFNB59
cg20402477	0.316788	0.451723	0.134935	0.000581778	0.0169165	4.86182	0.00957142	0.0131354	chr19	6087247	RFX2
cg20411671	0.0688052	0.0929656	0.0241604	6.10845e-05	0.000913208	3.90207	0.0345064	0.0444568	chr10	1463014	ADARB2
cg20424470	0.840725	0.792857	-0.0478674	6.01012e-05	0.00308803	5.68315	0.0237641	0.00461515	chr13	112321694	TEX29
cg20475486	0.380183	0.548654	0.168471	0.00350366	0.0523251	3.90057	0.0480794	0.044531	chr14	70317075	SMOC1
cg20497936	0.352477	0.431986	0.0795092	0.000736665	0.0113044	3.93973	0.0452135	0.0424638	chr16	88770188	RNF166
cg20545224	0.561853	0.455761	-0.106092	0.000437925	0.0180375	5.36417	0.0346844	0.00687393	chr7	97614123	OCM2
cg20631419	0.71876	0.550672	-0.168088	0.00190549	0.0270948	3.82978	0.0106647	0.0484717	chr15	68314487	PIAS1
cg20633402	0.49269	0.56854	0.07585	0.000296505	0.00608982	4.36027	0.0135943	0.0251332	chr12	101298245	ANO4
cg20670361	0.851165	0.746974	-0.104192	0.000436141	0.0157556	5.17493	0.0281929	0.00874778	chr1	25258679	RUNX3
cg20675971	0.856797	0.78345	-0.0733467	6.58544e-05	0.00801899	6.928	0.0293833	0.00100568	chr19	1168733	SBNO2
cg20691507	0.132648	0.174853	0.042205	9.33403e-05	0.00205692	4.46184	0.0168652	0.0221052	chr6	28956683	ZNF311
cg20703729	0.0660746	0.0842845	0.0182099	2.80639e-05	0.000539043	4.26361	0.0367572	0.0284354	chr7	96636116	DLX6
cg20757729	0.784978	0.815201	0.0302227	9.97392e-05	0.00146391	3.87552	0.0363539	0.0458478	chr4	71801196	MOB1B
cg20768043	0.0838583	0.160491	0.0766331	0.000218824	0.00637247	4.86401	0.0143337	0.0130948	chr5	50679681	ISL1
cg20771870	0.0968532	0.146923	0.0500694	9.23431e-05	0.00327966	5.1504	0.0223623	0.00902938	chr5	178157956	ZNF354A
cg20798824	0.147289	0.211693	0.064404	0.000216258	0.00594592	4.78108	0.0276597	0.0146282	chr19	36469774	SDHAF1
cg20804243	0.757404	0.651033	-0.106371	0.000591432	0.0177686	4.90897	0.0335411	0.0123516	chr3	171205319	TNIK
cg20874459	0.136587	0.173371	0.0367836	6.27069e-05	0.00166584	4.73148	0.0195607	0.0156299	chr7	6132681	USP42
cg20884887	0.0878438	0.379762	0.291918	0.000619281	0.110364	7.47747	0.0215122	0.000528004	chr7	27208285	HOXA9
cg20901245	0.0888589	0.204537	0.115678	0.000442951	0.0153324	5.1133	0.0163454	0.00947316	chr2	37423632	CEBPZ-AS1
cg20903621	0.806841	0.757221	-0.0496194	0.00022148	0.00434137	4.29291	0.0432687	0.0273955	chr14	56503076	PELI2
cg20908789	0.206527	0.36188	0.155353	0.0013213	0.0327859	4.63304	0.0246261	0.0177901	chr8	11551964	GATA4
cg20945232	0.131812	0.314474	0.182662	0.000439951	0.0361804	6.36172	0.0141458	0.00198271	chr1	18236645	ACTL8
cg20945376	0.855138	0.825245	-0.0298937	8.85598e-05	0.00154993	4.12941	0.0421665	0.0336152	chr14	91805912	CCDC88C
cg20985450	0.123035	0.219857	0.0968216	0.00061594	0.0142647	4.53352	0.0316922	0.0201156	chr13	100621382	ZIC5
cg21007576	0.476363	0.615025	0.138662	0.000906115	0.0160242	4.14441	0.0071492	0.0329918	chr9	98703763	ERCC6L2
cg21164418	0.868776	0.834892	-0.0338837	8.65836e-05	0.00176196	4.34694	0.0324752	0.0255816	chr4	185339813	IRF2
cg21233460	0.103996	0.159366	0.05537	0.000115708	0.00520278	5.49073	0.0389004	0.00586395	chr8	95652239	ESRP1
cg21269859	0.269995	0.396837	0.126841	0.000646656	0.0121925	4.23685	0.00541369	0.0294254	chr2	224464668	SCG2
cg21290814	0.198265	0.33218	0.133915	0.00137053	0.0262294	4.25838	0.0293729	0.0286408	chr19	18793853	CRTC1
cg21406271	0.888983	0.751093	-0.13789	0.00158474	0.0314236	4.30953	0.0379598	0.0268154	chr1	25258082	RUNX3
cg21446946	0.745969	0.694594	-0.0513752	6.49454e-05	0.00276136	5.41001	0.0129927	0.00650491	chr12	132942415	FBRSL1
cg21453831	0.113347	0.168607	0.0552594	0.000209327	0.00538876	4.68612	0.0427627	0.0166189	chr1	228645045	HIST3H2A
cg21478967	0.558436	0.400262	-0.158174	0.0017599	0.0324905	4.20645	0.0225093	0.0305652	chr18	76069690	SALL3
cg21561368	0.834143	0.769155	-0.0649885	0.000482535	0.006831	3.82339	0.0371616	0.0488367	chr3	123667836	CCDC14
cg21582112	0.756711	0.619716	-0.136995	0.00180898	0.0305632	4.07855	0.0371915	0.0358728	chr12	54421335	HOXC6
cg21593001	0.121544	0.232184	0.11064	0.000617818	0.0135561	4.45562	0.0152054	0.0222997	chr12	113531060	DTX1
cg21625552	0.180783	0.281591	0.100808	0.000340881	0.0101399	4.89463	0.0115587	0.0125622	chr17	35754787	ACACA
cg21696946	0.728507	0.629228	-0.0992794	0.000907945	0.0144285	3.99018	0.0297741	0.0399522	chr2	86479101	MRPL35
cg21731779	0.0691599	0.0825445	0.0133845	1.92553e-05	0.000285707	3.89121	0.0359516	0.0449942	chr6	26020561	HIST1H3A
cg21775304	0.108722	0.15186	0.0431385	0.000160005	0.00280152	4.13002	0.0314363	0.0335907	chr11	98472148	CNTN5
cg21781009	0.842931	0.794984	-0.0479471	0.000282865	0.00404343	3.83739	0.0440137	0.0480198	chr5	1729775	MRPL36
cg21815999	0.430113	0.527898	0.0977849	0.000645157	0.0105251	4.02803	0.0151764	0.0381407	chr22	50540737	MOV10L1
cg21845273	0.0821719	0.113599	0.0314273	4.41749e-05	0.00134525	4.92851	0.0246053	0.0120487	chr3	44037001	TOPAZ1
cg21857200	0.788066	0.627803	-0.160263	0.000288332	0.0321586	6.80133	0.0199428	0.00117724	chr15	73735098	C15orf60
cg21905783	0.137107	0.292302	0.155195	0.000606173	0.0351544	5.85783	0.0282869	0.00370978	chr7	27210940	HOXA10
cg21934536	0.843799	0.771848	-0.0719511	0.000641097	0.00910066	3.82736	0.0439939	0.0485929	chr14	24369356	DHRS4
cg21971896	0.894659	0.877525	-0.0171342	1.28886e-05	0.000316129	4.61635	0.0141193	0.0181604	chr6	170062878	WDR27
cg21977434	0.887797	0.780735	-0.107062	0.000118575	0.0158055	7.05849	0.0247961	0.000871856	chr4	151502946	MAB21L2
cg21997141	0.821586	0.757012	-0.0645744	0.000173752	0.00671493	5.27227	0.0350877	0.00772593	chr2	1482185	TPO
cg22005990	0.77364	0.478914	-0.294726	0.00168125	0.0648988	5.27059	0.00518896	0.00774294	chr17	46659939	HOXB4
cg22007486	0.741831	0.508929	-0.232903	0.00207706	0.047828	4.52524	0.00832801	0.0203467	chr2	119602212	EN1
cg22018859	0.741289	0.669991	-0.0712971	0.000487464	0.00843414	4.11287	0.0385846	0.0343613	chr5	24188537	CDH10
cg22103601	0.839342	0.800785	-0.0385569	9.00312e-05	0.0018464	4.35815	0.020166	0.0252084	chr7	4287215	FOXK1
cg22107989	0.728118	0.67405	-0.0540672	0.000273699	0.00474978	4.1172	0.036952	0.0341653	chr21	19858957	TMPRSS15
cg22115076	0.817523	0.560489	-0.257034	0.00622701	0.100344	4.01027	0.0322184	0.0390014	chr5	50673588	ISL1
cg22125569	0.0765769	0.109399	0.0328221	2.4689e-05	0.000815948	5.04653	0.00539587	0.0103471	chr7	28893656	CHN2
cg22128813	0.103449	0.125509	0.0220605	3.47141e-05	0.000907997	4.7091	0.0476098	0.0160985	chr7	26416499	SNX10
cg22146571	0.641863	0.451362	-0.190501	0.000954311	0.0143804	3.9135	0.000610697	0.043809	chr15	35563860	DPH6
cg22174789	0.835896	0.776023	-0.0598733	0.00010985	0.00612045	5.80003	0.0392149	0.00397716	chr19	36601100	OVOL3
cg22265605	0.860234	0.780586	-0.0796485	6.89394e-05	0.0104266	7.24072	0.0359592	0.00071108	chr4	151503546	MAB21L2
cg22273744	0.805043	0.670865	-0.134179	0.00143223	0.0216962	3.9211	0.0190783	0.0433841	chr4	95972614	BMPR1B
cg22284614	0.653458	0.580116	-0.0733426	0.000457653	0.00815347	4.15509	0.0318667	0.0325603	chr17	42342552	SLC4A1
cg22287800	0.538289	0.393728	-0.14456	0.00191387	0.0269511	3.81578	0.0225468	0.049257	chr7	8634300	NXPH1
cg22292713	0.754229	0.65854	-0.095689	0.000369997	0.0149118	5.3328	0.0358728	0.00713808	chr8	29344567	DUSP4
cg22334542	0.816817	0.760638	-0.0561791	0.000296025	0.00577739	4.28663	0.0465644	0.0276152	chr1	101651027	S1PR1
cg22341002	0.152392	0.236427	0.0840358	0.000847025	0.0126391	3.89934	0.0453897	0.0445936	chr17	37975698	IKZF3
cg22364204	0.319351	0.43216	0.112809	0.000434952	0.00762103	4.13106	0.00260529	0.0335507	chr11	2287347	ASCL2
cg22371492	0.374891	0.602247	0.227357	0.00190515	0.0482778	4.66339	0.00972834	0.017087	chr1	170637796	PRRX1
cg22380007	0.853807	0.832291	-0.0215156	5.85656e-05	0.000868886	3.89104	0.0497897	0.0450018	chr3	59718904	FAM3D
cg22462657	0.805116	0.702183	-0.102933	0.000574178	0.0134133	4.54602	0.0209828	0.0198401	chr5	68326727	SLC30A5
cg22475867	0.92435	0.891297	-0.0330535	8.11254e-05	0.0013348	4.04033	0.019616	0.0376017	chr6	169091848	SMOC2
cg22488253	0.178341	0.261149	0.0828072	0.000418269	0.00898603	4.42518	0.0228175	0.0231854	chr18	28979412	DSG4
cg22509052	0.791693	0.722827	-0.0688656	0.000189532	0.00316983	4.06389	0.00369686	0.036499	chr14	22203561	OR4E2
cg22550309	0.82378	0.761033	-0.0627472	5.20188e-05	0.00659283	6.98572	0.037379	0.000950585	chr3	46875360	PRSS42
cg22576361	0.78087	0.746833	-0.0340365	8.41241e-05	0.00150652	4.16255	0.0226197	0.0322767	chr6	74103785	DDX43
cg22685807	0.174339	0.307724	0.133385	0.00148373	0.0272546	4.1992	0.0325355	0.0308261	chr6	28945189	ZNF311
cg22688241	0.776362	0.670584	-0.105778	0.000574075	0.0191569	5.06048	0.0398999	0.0101519	chr12	55369150	TESPA1
cg22697516	0.669513	0.589698	-0.0798152	0.000582929	0.00913299	3.96969	0.0284659	0.0409521	chr10	132942225	PPP2R2D
cg22747076	0.789147	0.491788	-0.297358	0.000415013	0.0863731	7.70128	0.0108422	0.000420203	chr12	54447873	HOXC4
cg22749810	0.06876	0.0978505	0.0290905	3.0103e-05	0.00123767	5.36158	0.0285821	0.00688921	chr17	78237389	RNF213
cg22773899	0.264431	0.431837	0.167407	0.000698615	0.0295022	5.40018	0.0131994	0.0065871	chr12	114878163	TBX5
cg22783058	0.829861	0.730088	-0.0997724	0.000307694	0.00964154	4.96969	0.0106823	0.0114251	chr19	1168987	SBNO2
cg22786657	0.704657	0.647432	-0.0572248	0.000222912	0.00340071	3.93129	0.0131214	0.0428817	chr10	11381854	USP6NL
cg22789545	0.611746	0.57151	-0.0402357	0.000152139	0.00304028	4.32075	0.0488418	0.0264327	chr20	31871352	BPIFB1
cg22799141	0.190594	0.425739	0.235144	0.00435706	0.0640544	3.87787	0.0173579	0.0457446	chr12	114885621	TBX5
cg22802766	0.645386	0.521099	-0.124288	0.000885512	0.0190675	4.42846	0.0198302	0.0231055	chr12	14361288	ATF7IP
cg22851257	0.785614	0.736008	-0.0496067	0.000163907	0.00348592	4.41059	0.0272262	0.0236393	chr10	97245429	SORBS1
cg22857085	0.167149	0.280143	0.112994	0.000552649	0.0118562	4.42314	0.00961312	0.0232539	chr4	85403223	NKX6-1
cg22866825	0.0714415	0.116229	0.0447871	0.00010499	0.00211534	4.33257	0.0134746	0.0260482	chr5	125936419	PHAX
cg22886251	0.0891237	0.119665	0.0305413	2.76881e-05	0.00124237	5.48768	0.0231888	0.00589103	chr17	7451891	TNFSF12-TNFSF13
cg22913231	0.0950212	0.139243	0.044222	0.000162933	0.00244172	3.90554	0.0207899	0.0442643	chr5	72456190	TMEM174
cg22913933	0.101273	0.169164	0.0678907	9.76797e-05	0.00281369	4.84826	0.0027986	0.0133883	chr17	46692168	HOXB8
cg22970987	0.11816	0.216579	0.0984195	0.000209119	0.0138743	6.05195	0.0271063	0.00289462	chr22	50523942	MLC1
cg22980427	0.812096	0.729259	-0.0828368	0.000346492	0.0100668	4.86064	0.0290408	0.0131548	chr6	137421461	IL20RA
cg23002008	0.839767	0.736289	-0.103477	0.00039462	0.0141822	5.16747	0.0229971	0.00884327	chr8	17600575	MTUS1
cg23003500	0.125392	0.192675	0.0672825	0.000267227	0.00705284	4.72207	0.0331385	0.0158111	chr3	42543530	VIPR1
cg23085143	0.577807	0.472907	-0.104899	0.00103195	0.0195702	4.24521	0.0440919	0.0291244	chr7	138349443	SVOPL
cg23090270	0.715611	0.640656	-0.0749549	0.000595058	0.0106092	4.15614	0.0496999	0.0325144	chr13	112274865	TEX29
cg23114830	0.844348	0.717618	-0.12673	0.000623976	0.00989932	3.98777	0.00285719	0.0400619	chr14	97619710	VRK1
cg23133833	0.530744	0.612167	0.0814226	0.000102295	0.00551324	5.75209	0.00704691	0.00423634	chr10	21844431	MLLT10
cg23158419	0.133254	0.209871	0.0766172	0.000600597	0.0100558	4.06549	0.0412553	0.0364243	chr3	155838399	KCNAB1
cg23193639	0.0903706	0.122445	0.032074	3.06628e-05	0.000983483	5.00334	0.0103168	0.0109678	chr7	45961078	IGFBP3
cg23239828	0.160338	0.24809	0.0877521	0.000720561	0.0122434	4.08674	0.0353713	0.0355082	chr5	442821	C5orf55
cg23253309	0.797564	0.735792	-0.0617724	0.000143252	0.00235828	4.04111	0.00288271	0.0375597	chr21	47292253	COL6A1
cg23259851	0.0551286	0.0695765	0.0144478	7.48277e-06	0.000319434	5.4158	0.0314688	0.00646039	chr6	27775964	HIST1H2AI
cg23270818	0.801657	0.747366	-0.0542912	0.000261952	0.00395384	3.91588	0.0245698	0.0436819	chr2	124673450	CNTNAP5
cg23395715	0.771046	0.594636	-0.176409	0.0022707	0.0517797	4.51118	0.0382111	0.020712	chr12	54369514	HOXC11
cg23418714	0.747114	0.646399	-0.100715	0.000277246	0.00884882	4.99625	0.00805438	0.0110574	chr9	19642506	SLC24A2
cg23436081	0.701708	0.645281	-0.0564269	0.000251062	0.00403438	4.00623	0.0214253	0.0391815	chr3	190594456	GMNC
cg23452957	0.4632	0.519794	0.0565943	0.000205107	0.00601782	4.87479	0.0480346	0.0129078	chr10	135091431	ADAM8
cg23464284	0.577622	0.657015	0.079393	0.000231274	0.00893592	5.27194	0.0267378	0.00772676	chr6	166996837	MPC1
cg23478098	0.210126	0.286424	0.0762981	0.000460023	0.00650625	3.82205	0.0159152	0.0489161	chr5	87972122	MEF2C
cg23514562	0.16929	0.236381	0.067091	0.000439382	0.00708403	4.01102	0.0347468	0.0389615	chr6	25167737	LRRC16A
cg23561197	0.635654	0.553451	-0.0822028	0.000628733	0.0105567	4.06957	0.0341157	0.0362349	chr5	125852064	ALDH7A1
cg23586792	0.838378	0.790815	-0.0475631	0.000200899	0.00308509	3.94077	0.0254816	0.0424138	chr2	200423026	SATB2
cg23591642	0.584737	0.424045	-0.160692	0.000758843	0.02034	4.74438	0.00604549	0.0153556	chr4	178829283	AGA
cg23628077	0.0622377	0.0948531	0.0326154	1.48682e-05	0.00175356	6.88192	0.0362333	0.00106804	chr5	141030823	FCHSD1
cg23676047	0.177135	0.262917	0.0857821	0.000348895	0.0111563	4.99893	0.031077	0.0110264	chr6	28652252	SCAND3
cg23681599	0.836828	0.733424	-0.103404	0.0010805	0.0192221	4.153	0.0452123	0.0326561	chr10	711944	DIP2C
cg23719318	0.136101	0.271975	0.135873	0.000922412	0.0232448	4.65535	0.0206586	0.0172494	chr2	20865651	GDF7
cg23732789	0.0864701	0.12662	0.0401496	4.50839e-05	0.00208019	5.52796	0.0215623	0.00557458	chr1	156251672	SMG5
cg23762435	0.636729	0.505439	-0.131291	0.000513057	0.0128549	4.64706	0.00515395	0.0174513	chr13	50432901	KPNA3
cg23807071	0.185008	0.272879	0.0878711	0.000705264	0.0146427	4.37587	0.0496509	0.0246436	chr7	1980222	ELFN1
cg23807354	0.103817	0.17778	0.073963	0.000213572	0.00895633	5.39011	0.0362297	0.00666067	chr1	92950249	GFI1
cg23844997	0.751749	0.659738	-0.092011	0.000736661	0.0128936	4.12951	0.0322288	0.0336142	chr2	58217414	VRK2
cg23845380	0.408011	0.314721	-0.0932894	0.000682142	0.0134743	4.304	0.0331419	0.0269953	chr2	98316634	ZAP70
cg23854860	0.180753	0.360422	0.179669	0.00220621	0.058304	4.72395	0.0447021	0.0157827	chr7	27208590	HOXA9
cg23865775	0.108222	0.124767	0.0165443	2.38676e-05	0.000508478	4.41306	0.047672	0.0235554	chr7	19813144	TMEM196
cg23889232	0.798172	0.740086	-0.0580864	0.000335358	0.00492253	3.87563	0.0297303	0.0458419	chr10	76403913	KAT6B
cg23943589	0.809697	0.736006	-0.0736909	0.00028384	0.00980726	5.1107	0.0442801	0.00949892	chr12	110136015	TRPV4
cg23957653	0.836918	0.792099	-0.0448189	0.000199593	0.00289232	3.85709	0.0289102	0.0468258	chr1	1558726	MIB2
cg23987336	0.244157	0.322277	0.0781204	0.000453922	0.00891813	4.29622	0.0292737	0.0272759	chr17	7959907	ALOX15B
cg24082215	0.829272	0.728422	-0.10085	0.000787553	0.0146203	4.21445	0.028325	0.0302657	chr17	56297515	MKS1
cg24093411	0.15868	0.261371	0.102691	0.00042443	0.00814919	4.26306	0.00573325	0.0284541	chr5	133449651	TCF7
cg24098927	0.0606093	0.0756246	0.0150153	1.62049e-05	0.000264901	4.03095	0.01785	0.0380152	chr7	86273180	GRM3
cg24136440	0.839688	0.759038	-0.0806495	0.000170099	0.00719114	5.40177	0.0149226	0.00657286	chr16	54089789	IRX3
cg24145118	0.809955	0.619754	-0.190201	0.00240205	0.0529858	4.46327	0.0292502	0.0220688	chr10	2777041	PFKP
cg24171803	0.812333	0.746516	-0.0658169	0.00018694	0.00337072	4.17241	0.0058569	0.0318668	chr7	117368273	CTTNBP2
cg24262996	0.476368	0.389358	-0.0870101	0.00038444	0.00560198	3.86511	0.00506619	0.0464183	chr5	170792555	NPM1
cg24366702	0.0854715	0.122687	0.0372154	0.000107392	0.00218419	4.34614	0.0344008	0.0256074	chr19	58951778	ZNF132
cg24424609	0.105659	0.157139	0.0514804	0.000143234	0.00504005	5.13699	0.0488574	0.00919168	chr15	89010657	MRPL46
cg24434901	0.842449	0.80932	-0.033129	9.60743e-05	0.00153084	3.99403	0.0267428	0.0397858	chr4	154678077	RNF175
cg24438172	0.404849	0.344284	-0.0605646	0.000224652	0.00439627	4.29052	0.0185566	0.0274746	chr4	69042715	TMPRSS11F
cg24454673	0.843607	0.79114	-0.0524664	0.000324659	0.0045774	3.81753	0.0393603	0.0491464	chr6	148295864	SASH1
cg24502427	0.842554	0.789959	-0.0525956	0.000272809	0.00453488	4.0551	0.0377453	0.0368915	chr18	32837912	ZNF397
cg24505819	0.841799	0.773257	-0.0685421	0.000276794	0.00412076	3.89602	0.0083163	0.0447567	chr20	55306688	TFAP2C
cg24513021	0.834377	0.76347	-0.070907	0.000342014	0.00796864	4.5422	0.0345307	0.0199223	chr7	129846361	TMEM209
cg24517837	0.791117	0.73358	-0.0575373	0.000246561	0.00353192	3.84044	0.0141259	0.0478226	chr5	167391645	WWC1
cg24541392	0.326706	0.407371	0.080665	0.000583475	0.0102895	4.14036	0.0348858	0.0331538	chr6	169582931	THBS2
cg24599943	0.798231	0.703573	-0.0946577	0.000605226	0.0108326	4.16176	0.0190346	0.0323076	chr12	68720057	MDM1
cg24624841	0.136537	0.229292	0.0927547	0.000526075	0.0115385	4.45504	0.024039	0.0223153	chr19	54704151	RPS9
cg24696067	0.807205	0.712726	-0.0944792	0.000264849	0.0140401	5.72823	0.0332006	0.00436763	chr7	1881390	ELFN1
cg24725789	0.886871	0.688859	-0.198012	0.000754533	0.0672984	6.47884	0.0393876	0.00170141	chr10	119310288	EMX2
cg24726571	0.182208	0.272997	0.0907893	0.000634559	0.0095891	3.91757	0.0175065	0.043584	chr21	37477175	CBR3
cg24764218	0.180526	0.288821	0.108296	0.000595928	0.0194061	5.02523	0.0372722	0.0106575	chr1	18044107	ACTL8
cg24801587	0.111637	0.154938	0.0433002	0.000215409	0.00302179	3.81025	0.0369196	0.0495792	chr7	155244101	EN2
cg24809640	0.0860836	0.118588	0.0325048	2.94311e-05	0.00111473	5.24321	0.0132919	0.00801236	chr13	48669450	MED4
cg24823679	0.68869	0.604866	-0.0838249	0.000666347	0.0112371	4.07586	0.0358216	0.0359835	chr19	5093491	KDM4B
cg24823880	0.0850474	0.106082	0.0210348	2.53869e-05	0.000720905	4.82765	0.0362756	0.0137608	chr19	11545909	CCDC151
cg24840922	0.0807323	0.101853	0.0211207	3.69937e-05	0.000677851	4.19562	0.0319833	0.030965	chr6	96463299	FUT9
cg24895178	0.826671	0.731246	-0.0954251	0.000614469	0.0124473	4.34035	0.0251953	0.0258063	chr17	14207927	HS3ST3B1
cg24923694	0.196063	0.343441	0.147378	0.000369344	0.0237488	6.00675	0.0144597	0.00307559	chr8	25905747	EBF2
cg24926465	0.551956	0.452042	-0.0999134	0.000815913	0.0152356	4.22289	0.0322475	0.0299582	chr3	156007787	KCNAB1
cg24935154	0.843338	0.783044	-0.0602945	0.000125082	0.00468373	5.22671	0.0215635	0.00819028	chr4	144625153	FREM3
cg24982138	0.122263	0.199617	0.0773534	0.000414701	0.0110759	4.73921	0.0468541	0.0154693	chr16	25850027	HS3ST4
cg25022355	0.0987678	0.119304	0.0205366	3.72065e-05	0.000656131	4.14036	0.0337063	0.0331538	chr6	27280141	POM121L2
cg25034991	0.3439	0.501841	0.157941	0.00108094	0.0395057	5.19171	0.0339422	0.0085913	chr10	132031428	GLRX3
cg25036073	0.850045	0.806286	-0.0437589	0.000156651	0.00330831	4.40047	0.0413832	0.0239146	chr14	103799075	EIF5
cg25048987	0.543318	0.655136	0.111818	0.00073322	0.0126887	4.11315	0.0122742	0.0343501	chr12	8645990	CLEC4D
cg25051885	0.837315	0.799265	-0.0380508	0.000142782	0.00257016	4.16998	0.0440705	0.0319818	chr15	36961813	MEIS2
cg25110043	0.0619629	0.0714681	0.00950512	8.03772e-06	0.000113979	3.82584	0.0213943	0.0486815	chr12	56511951	ZC3H10
cg25142665	0.871653	0.810967	-0.0606859	0.000401626	0.00664739	4.04886	0.0457918	0.0371668	chr3	54419390	CACNA2D3
cg25188395	0.0676095	0.202246	0.134637	0.000516452	0.0237455	5.52287	0.0223182	0.00560473	chr7	27204052	HOXA9
cg25268724	0.835539	0.86348	0.0279407	3.02261e-05	0.000464856	3.94291	0.00255284	0.0422923	chr5	141366100	RNF14
cg25285743	0.413292	0.534608	0.121316	0.00111152	0.0170703	3.94088	0.0173591	0.0424138	chr12	16701533	LMO3
cg25288285	0.800736	0.729903	-0.070833	0.000321106	0.00599752	4.22324	0.01848	0.0299453	chr4	21699861	KCNIP4
cg25314531	0.859896	0.814456	-0.0454406	2.73824e-05	0.00227333	6.37542	0.0146861	0.00195611	chr6	169117973	SMOC2
cg25319231	0.170094	0.320791	0.150697	0.00124745	0.0234784	4.23428	0.0128365	0.0295138	chr5	158857966	IL12B
cg25339054	0.824003	0.523645	-0.300359	0.0030772	0.10383	5.07646	0.0165319	0.00993967	chr5	50673808	ISL1
cg25348433	0.832218	0.76536	-0.066858	0.000334893	0.00767527	4.51844	0.0407087	0.020522	chr13	78519244	EDNRB
cg25369248	0.69178	0.613573	-0.0782069	0.000640245	0.00897275	3.80885	0.0302054	0.0496594	chr4	8617910	CPZ
cg25399333	0.778646	0.729242	-0.0494047	0.000306526	0.00428717	3.80594	0.043977	0.0498499	chr13	50856824	DLEU1
cg25403721	0.146813	0.359898	0.213085	0.00142747	0.0284376	4.31626	0.00301439	0.0265774	chr12	114885372	TBX5
cg25414656	0.0851824	0.1042	0.0190179	3.33202e-05	0.00068562	4.36294	0.0496382	0.0250618	chr4	99064526	RAP1GDS1
cg25426203	0.84089	0.695345	-0.145545	0.000963618	0.0330608	5.10052	0.0329764	0.00961793	chr10	88600793	BMPR1A
cg25470148	0.788888	0.688717	-0.100172	0.000703544	0.014402	4.35549	0.0280806	0.0252899	chr1	25257931	RUNX3
cg25562314	0.827686	0.733157	-0.0945288	0.000244176	0.00994888	5.34854	0.0151918	0.00700571	chr19	43023673	CEACAM1
cg25587662	0.159115	0.231224	0.0721093	0.000372455	0.00769699	4.36916	0.0300272	0.0248611	chr18	10525447	NAPG
cg25605550	0.767703	0.665708	-0.101996	0.000625551	0.0128399	4.35937	0.0198671	0.0251603	chr8	101256880	RNF19A
cg25622922	0.808362	0.747309	-0.0610528	0.000265766	0.00599056	4.49446	0.0356014	0.0212026	chr2	64559824	LGALSL
cg25644556	0.129315	0.309055	0.17974	0.00149104	0.0453621	4.92709	0.0263378	0.0120631	chr7	27209582	HOXA10
cg25737891	0.591723	0.498357	-0.0933664	0.000593656	0.00837265	3.81799	0.0107146	0.0491296	chr2	12061277	LPIN1
cg25780348	0.124249	0.180768	0.0565192	0.000153719	0.00483609	4.97547	0.0309967	0.0113437	chr5	125936421	PHAX
cg25818756	0.102198	0.186396	0.0841975	0.000393311	0.0128196	5.02653	0.0444697	0.0106366	chr12	107722627	BTBD11
cg25829945	0.0856165	0.117992	0.0323752	4.4202e-05	0.00127661	4.85206	0.0190187	0.0133216	chr3	159706383	IL12A
cg25855249	0.0628438	0.111502	0.0486583	7.25643e-05	0.00319684	5.46124	0.0239236	0.00610935	chr6	151646817	ZBTB2
cg25875730	0.327875	0.290581	-0.0372941	0.00010782	0.0021158	4.29451	0.0319333	0.0273395	chr18	45302505	SMAD2
cg25883149	0.18342	0.25781	0.0743903	0.000389778	0.00762384	4.28979	0.0256893	0.0275037	chr2	232757080	NPPC
cg25890168	0.178837	0.349965	0.171128	0.00233589	0.051898	4.47364	0.0434084	0.0217872	chr18	19262819	ABHD3
cg25929111	0.865577	0.791698	-0.073879	0.000434848	0.00663623	3.93178	0.0194831	0.0428559	chr14	63645990	RHOJ
cg25979474	0.727141	0.673753	-0.053388	0.000244606	0.00348237	3.83154	0.0198107	0.0483657	chr10	102734779	SEMA4G
cg26022315	0.0679665	0.095702	0.0277355	5.90692e-05	0.00101546	4.10358	0.0234745	0.0347758	chr17	47021804	SNF8
cg26044340	0.771157	0.631128	-0.140028	0.000578888	0.00811467	3.80918	0.000712969	0.0496488	chr1	207277291	C4BPA
cg26045483	0.791771	0.727442	-0.0643293	0.000220663	0.00397908	4.17252	0.0106187	0.0318603	chr14	98671902	BCL11B
cg26054055	0.0657843	0.102483	0.0366986	6.75881e-05	0.00250057	5.20935	0.0466149	0.00839442	chr8	144363574	ZNF696
cg26096322	0.252057	0.36095	0.108893	0.00118563	0.0191865	4.01637	0.03681	0.0387062	chr11	134611028	B3GAT1
cg26153569	0.606232	0.51226	-0.093972	0.000533181	0.0116326	4.44741	0.0230758	0.022553	chr19	46414735	NANOS2
cg26153631	0.0923425	0.185741	0.0933984	0.000221779	0.0106114	5.58034	0.0187757	0.00525703	chr12	54379056	HOXC10
cg26159090	0.284267	0.408789	0.124522	0.000872316	0.0222794	4.67472	0.0278773	0.0168362	chr10	60474252	BICC1
cg26171913	0.0810031	0.115109	0.0341061	5.69317e-05	0.00157269	4.78786	0.0242706	0.0144935	chr17	37755891	NEUROD2
cg26184695	0.809511	0.74024	-0.0692703	0.000442334	0.0091137	4.36483	0.0498174	0.0250076	chr3	126073408	KLF15
cg26256263	0.893417	0.824286	-0.0691311	0.000426151	0.0071482	4.06814	0.0310859	0.0363082	chr1	25258146	RUNX3
cg26256560	0.697207	0.555705	-0.141503	0.000920537	0.0366045	5.3134	0.0451603	0.00732373	chr10	133039159	PPP2R2D
cg26259537	0.222676	0.390841	0.168165	0.00101687	0.027732	4.76935	0.0110623	0.0148565	chr7	27209247	HOXA9
cg26267081	0.628458	0.555325	-0.0731327	0.000562258	0.00813248	3.85439	0.0325617	0.0469541	chr14	94392862	ASB2
cg26275841	0.829235	0.774602	-0.054633	0.000244616	0.00550958	4.49335	0.046959	0.0212327	chr14	103040826	RCOR1
cg26277754	0.805321	0.535172	-0.270148	0.000750166	0.0681001	6.5043	0.00962772	0.00165039	chr5	50673033	ISL1
cg26304744	0.882534	0.778622	-0.103913	0.000101749	0.0106647	6.71169	0.0111626	0.00130176	chr15	60993714	RORA
cg26311782	0.859007	0.756128	-0.102879	0.000537512	0.0145606	4.75963	0.0252567	0.0150685	chr10	712032	DIP2C
cg26337781	0.836814	0.765853	-0.070961	0.000281505	0.00425058	3.91643	0.00745472	0.0436535	chr1	110421382	CSF1
cg26343761	0.790627	0.690927	-0.0997003	0.000742151	0.0112207	3.91831	0.0162442	0.0435397	chr4	3254969	RGS12
cg26349454	0.0651278	0.0738873	0.0087595	3.3934e-06	0.000115915	5.09419	0.0307835	0.00970194	chr17	73150870	HN1
cg26366735	0.228016	0.400293	0.172278	0.00084656	0.0205593	4.60204	0.00413108	0.0184785	chr6	45291843	RUNX2
cg26374250	0.823678	0.750196	-0.0734812	0.000220315	0.00490957	4.47796	0.00906925	0.0216753	chr14	56336399	PELI2
cg26380536	0.16416	0.34192	0.17776	0.00106321	0.0371643	5.12741	0.0174129	0.00929959	chr17	79848536	ALYREF
cg26407571	0.889753	0.62188	-0.267873	6.86743e-05	0.0817325	10.2169	0.0158863	3.56377e-05	chr12	54473534	HOXC4
cg26411522	0.780261	0.649911	-0.13035	0.00134443	0.0194441	3.85426	0.0168581	0.046963	chr1	8403712	SLC45A1
cg26463699	0.86295	0.83007	-0.0328796	0.000107053	0.00193669	4.1772	0.044855	0.031646	chr8	1624741	CLN8
cg26475948	0.172441	0.275606	0.103165	0.000674745	0.0133726	4.3088	0.0207595	0.026837	chr22	46895349	CELSR1
cg26522771	0.728594	0.682537	-0.0460575	0.000150866	0.00403642	4.74173	0.0493767	0.0154144	chr11	76548223	ACER3
cg26529911	0.0679948	0.0844277	0.0164329	1.76469e-05	0.000461407	4.70856	0.0400792	0.0161113	chr4	166795773	TLL1
cg26551975	0.115918	0.449038	0.33312	0.00098213	0.121357	6.94913	0.0144236	0.00098425	chr7	27211555	HOXA10
cg26601074	0.756496	0.61788	-0.138616	0.00037435	0.0172321	5.52457	0.00867021	0.005595	chr14	104845932	C14orf144
cg26603183	0.807752	0.658094	-0.149658	0.000645965	0.0175586	4.76458	0.00596241	0.0149522	chr4	95972744	BMPR1B
cg26640467	0.0704756	0.097123	0.0266474	5.35813e-05	0.00117131	4.45025	0.0376191	0.0224696	chr7	126893304	GRM8
cg26651950	0.183306	0.239786	0.05648	0.000411954	0.00582867	3.82261	0.047468	0.0488763	chr22	37976179	LGALS2
cg26669793	0.201173	0.474191	0.273018	0.00611861	0.0864265	3.8202	0.0174457	0.0490058	chr1	170637600	PRRX1
cg26671477	0.0861672	0.188332	0.102165	0.000242717	0.0112159	5.53012	0.0138866	0.00556171	chr1	121258490	FCGR1B
cg26679756	0.76933	0.697803	-0.0715275	0.000469764	0.00730283	3.95845	0.0282076	0.0415276	chr1	172262169	C1orf105
cg26682589	0.73802	0.637833	-0.100187	0.00105123	0.0188256	4.16254	0.0490456	0.0322767	chr4	88331367	NUDT9
cg26692563	0.841162	0.799234	-0.0419277	7.12732e-05	0.00245784	5.10789	0.0260003	0.00953286	chr20	54581646	CBLN4
cg26745375	0.788563	0.739642	-0.0489218	0.000193385	0.00455766	4.55875	0.0497245	0.0195162	chr3	64003449	PSMD6
cg26795942	0.0476061	0.0597429	0.0121367	1.5219e-05	0.000262915	4.11066	0.0446674	0.0344531	chr2	33359597	LTBP1
cg26802755	0.717771	0.68123	-0.0365412	0.000138518	0.00226788	4.0332	0.0406154	0.0379162	chr19	48310533	TPRX1
cg26843350	0.550892	0.609733	0.0588418	0.000417554	0.00634119	3.92472	0.0474086	0.0432109	chr1	204824061	NFASC
cg26916625	0.204566	0.307204	0.102638	0.00067218	0.0193109	4.84442	0.0458542	0.0134567	chr21	46385436	FAM207A
cg26932455	0.115342	0.214821	0.0994785	0.000734398	0.0168007	4.51582	0.0397971	0.0205967	chr2	136577732	LCT
cg26935265	0.0773697	0.10796	0.0305902	9.28998e-05	0.00154603	4.05675	0.0383513	0.0368218	chr1	24742141	NIPAL3
cg26952010	0.779037	0.642774	-0.136264	0.00100505	0.0174359	4.11673	0.00997636	0.034181	chr4	116035243	NDST4
cg26987376	0.0680449	0.141074	0.0730291	4.00909e-05	0.00861992	7.74826	0.0346971	0.00038957	chr12	54388841	HOXC9
cg27008363	0.860802	0.712342	-0.148461	0.000496561	0.0250084	5.6543	0.0158725	0.0047874	chr12	54449761	HOXC4
cg27021986	0.175657	0.25741	0.081753	0.00021073	0.00599692	4.83075	0.00871063	0.0137002	chr15	41805273	LTK
cg27030541	0.834035	0.78816	-0.0458751	0.000233831	0.00368935	3.97983	0.0433866	0.040422	chr8	86568090	REXO1L1P
cg27063986	0.710639	0.538306	-0.172333	0.00106336	0.0342971	5.01138	0.0166853	0.0108436	chr4	116035232	NDST4
cg27081103	0.0956837	0.133347	0.0376628	3.54464e-05	0.00263759	6.21744	0.0461208	0.00233272	chr16	3241159	OR1F1
cg27099280	0.112819	0.221901	0.109082	0.000656742	0.020287	4.94909	0.039662	0.0117319	chr15	72612204	ENSG00000273025
cg27121408	0.837674	0.725944	-0.11173	0.000541522	0.0127136	4.55321	0.0122536	0.0196744	chr6	9112687	SLC35B3
cg27157482	0.287878	0.52995	0.242072	0.00338335	0.0926729	4.77562	0.0341485	0.0147281	chr7	27215606	HOXA10
cg27181199	0.835149	0.760141	-0.0750083	0.000279137	0.00436013	3.96533	0.00580632	0.0411709	chr12	31945286	H3F3C
cg27245514	0.838637	0.786685	-0.0519518	0.000183088	0.00415417	4.50395	0.0325034	0.0209205	chr12	4274683	CCND2
cg27276180	0.776981	0.812439	0.0354581	8.25975e-05	0.00116144	3.81367	0.00963521	0.049373	chr12	100825190	NR1H4
cg27281285	0.0898485	0.115066	0.0252175	5.30528e-05	0.00078932	3.89511	0.0205094	0.0447928	chr12	120315368	CIT
cg27286106	0.129125	0.207347	0.078222	0.000680935	0.0109629	4.00896	0.0452246	0.0390692	chr10	46222487	FAM21C
cg27292619	0.807508	0.71441	-0.0930983	0.000258616	0.00927208	5.16401	0.0137764	0.00887262	chr11	77587951	AAMDC
cg27369096	0.828562	0.603447	-0.225115	0.00214335	0.0547575	4.67511	0.0142268	0.0168271	chr5	2169769	IRX4
cg27422719	0.805987	0.68797	-0.118017	0.00114566	0.0179048	3.9661	0.0222065	0.0411331	chr5	59670322	DEPDC1B
cg27454780	0.769966	0.70277	-0.0671956	0.000307164	0.00573839	4.22356	0.0213882	0.0299377	chr4	68236744	CENPC
cg27464311	0.104225	0.148994	0.0447698	7.10795e-05	0.00257643	5.1798	0.0214652	0.00870323	chr17	46692347	HOXB8
cg27483791	0.549527	0.478664	-0.070863	8.73486e-05	0.00638336	6.19139	0.0207136	0.00240792	chr7	157493638	DNAJB6
cg27513573	0.153689	0.420346	0.266658	0.00390412	0.0628279	4.00834	0.0084605	0.0390908	chr10	131768098	EBF3
cg27515052	0.860798	0.819986	-0.0408119	0.000131123	0.00293136	4.48258	0.0428058	0.0215515	chr8	8513104	CLDN23
cg27518156	0.17167	0.305974	0.134305	0.00213411	0.0332919	3.96347	0.0480219	0.041265	chr6	6751984	LY86
cg27576785	0.11709	0.162793	0.0457031	0.000140523	0.00235379	4.06611	0.0160749	0.0364005	chr1	17476212	PADI2
cg27596556	0.795425	0.692432	-0.102993	0.000771983	0.012205	3.98276	0.0169873	0.0402876	chr1	94217478	BCAR3
cg27611750	0.544417	0.448909	-0.0955076	0.000351942	0.00948022	4.75151	0.0128689	0.0152218	chr8	20798743	LZTS1
cg27616227	0.0991761	0.136984	0.0378079	4.1486e-05	0.00271511	6.03224	0.0481037	0.00297549	chr8	108510314	ANGPT1
cg27653304	0.116768	0.141641	0.0248732	7.33662e-05	0.0011011	3.90769	0.0448745	0.0441432	chr17	38574661	TOP2A
cg27657132	0.651013	0.486689	-0.164324	0.000607004	0.0262539	5.43468	0.0107542	0.00629789	chr3	181898731	SOX2
ch.1.155695640R	0.0757268	0.0883588	0.0126321	9.38127e-06	0.000156836	4.06333	0.0112966	0.0365168	chr1	157429016	FCRL5
ch.22.28920330F	0.0923807	0.108132	0.0157508	1.17476e-05	0.000230628	4.29512	0.00966504	0.0273208	chr22	30590330	LIF
ch.6.98329815R	0.088642	0.127474	0.0388321	6.77778e-05	0.0021121	4.96172	0.026176	0.0115506	chr6	98223094	MMS22L
ch.9.941347R	0.0631109	0.0790166	0.0159058	1.34765e-05	0.000486982	5.17535	0.0499432	0.00874503	chr9	77851250	OSTF1

## Sheet: SMOLD-HD
Supplementary Data 2 Tab 2. List of significant DVPs (p.value < 0.05 & q.val < 0.05) in comparison HD vs SMOLD.
CpG	HD mean	SMOLD mean	SMOLD-HD Δbeta	HD var	SMOLD var	SMOLD-HD log2(var)	SMOLD-HD p-val	SMOLD-HD q-val bt	CpG chr	CpG position	Gene
cg00004771	0.836791	0.790063	-0.046728	0.000118852	0.00279089	4.55349	0.0414723	0.0251477	chr6	72294826	OGFRL1
cg00040592	0.816223	0.71966	-0.0965633	0.000285941	0.00870228	4.92761	0.0220577	0.0152337	chr5	145317425	SH3RF2
cg00049960	0.679865	0.534125	-0.145741	0.000971952	0.0166963	4.1025	0.0150737	0.0452584	chr3	38995279	SCN11A
cg00082939	0.877563	0.700597	-0.176967	0.000140866	0.0161762	6.8434	0.00556719	0.00148837	chr10	77165293	ZNF503
cg00114710	0.887894	0.785866	-0.102028	0.000163549	0.00724942	5.47007	0.0114531	0.00750999	chr1	154473340	SHE
cg00123546	0.273247	0.52406	0.250813	0.0015164	0.0387516	4.67554	0.00843092	0.0214032	chr8	11549173	GATA4
cg00132991	0.562294	0.417627	-0.144667	0.00109398	0.0183456	4.06778	0.0193035	0.0473124	chr11	12182350	MICAL2
cg00301998	0.771942	0.719085	-0.0528568	4.99527e-05	0.00123818	4.63152	0.00355308	0.0227225	chr20	62437492	ZBTB46
cg00343002	0.151838	0.232576	0.0807382	0.000254891	0.00438989	4.10623	0.0104251	0.0450343	chr17	46574670	HOXB1
cg00364683	0.76081	0.570239	-0.190571	0.000769401	0.0290777	5.24003	0.0157728	0.010196	chr1	209563476	CAMK1G
cg00462525	0.130348	0.174271	0.0439227	9.86911e-05	0.00200326	4.34328	0.0276629	0.0331095	chr2	162275396	TBR1
cg00474970	0.407422	0.709689	0.302267	0.00209043	0.0422969	4.33868	0.00395802	0.0332953	chr4	157564007	PDGFC
cg00558031	0.824275	0.732009	-0.092266	0.000166137	0.00875682	5.71997	0.026975	0.00548722	chr4	8466291	TRMT44
cg00603371	0.201245	0.634502	0.433257	0.00233269	0.0730853	4.96952	0.00251361	0.0144027	chr10	119300783	EMX2
cg00615928	0.826749	0.717178	-0.10957	0.00038352	0.00702615	4.19536	0.00734063	0.0402681	chr20	14504031	FLRT3
cg00618995	0.82212	0.677084	-0.145037	0.00045773	0.0134555	4.87755	0.00928009	0.0163007	chr19	42006952	ATP5SL
cg00677272	0.77584	0.61214	-0.1637	0.000717954	0.0122654	4.09456	0.00379618	0.0456883	chr14	59213434	DACT1
cg00688775	0.137732	0.218953	0.0812205	0.000131303	0.00676509	5.68714	0.02681	0.0057208	chr7	100707207	TRIM56
cg00711072	0.860101	0.759794	-0.100306	9.36202e-05	0.00724601	6.27422	0.0124473	0.00277786	chr17	46669489	HOXB5
cg00729049	0.0847446	0.158147	0.0734019	7.0149e-05	0.00260978	5.21736	0.00459866	0.0104975	chr2	171679402	GAD1
cg00759011	0.650556	0.763388	0.112832	0.000548433	0.00918006	4.06512	0.0122995	0.0474809	chr16	74927594	WDR59
cg00769305	0.332359	0.396984	0.0646248	0.000223224	0.00514037	4.52531	0.0386406	0.0261206	chr1	6303279	HES3
cg00796424	0.822671	0.557792	-0.264879	0.00170267	0.0420045	4.62468	0.00784304	0.0229276	chr12	54365966	HOXC11
cg00802396	0.809867	0.72783	-0.0820372	0.00015312	0.00657084	5.42334	0.0242404	0.00800979	chr2	238473815	PRLH
cg00813560	0.714723	0.489939	-0.224784	0.00110902	0.0330667	4.89803	0.00981411	0.0158451	chr1	6106358	KCNAB2
cg00819981	0.127249	0.171399	0.0441498	0.000151632	0.0026654	4.1357	0.0472896	0.043411	chr15	60813131	NARG2
cg00846036	0.184766	0.276123	0.0913562	0.000460249	0.00764858	4.0547	0.0212899	0.0481272	chr11	84634126	DLG2
cg00846995	0.163011	0.266274	0.103263	0.000699631	0.0131749	4.23505	0.0390868	0.0381863	chr17	46702028	HOXB9
cg00852705	0.8154	0.743926	-0.0714745	0.000204734	0.00410393	4.32519	0.0158485	0.0338614	chr15	62090739	VPS13C
cg00905524	0.104936	0.412158	0.307222	0.00222652	0.0453312	4.34764	0.00437657	0.0329554	chr7	27206907	HOXA9
cg00912757	0.896289	0.818277	-0.0780117	0.000129237	0.00429766	5.05547	0.0117952	0.0128644	chr13	46597943	ZC3H13
cg00941050	0.847261	0.799168	-0.0480933	9.51876e-05	0.00248426	4.7059	0.0295429	0.0205968	chr10	2932620	PFKP
cg00955461	0.810213	0.736411	-0.0738022	0.000303396	0.00645422	4.41097	0.035978	0.0303845	chr19	35924869	FFAR2
cg00966540	0.824355	0.622538	-0.201817	0.00130159	0.031131	4.58	0.0141449	0.0243015	chr12	112785457	HECTD4
cg01024168	0.0914248	0.327986	0.236561	9.81027e-05	0.0241489	7.94345	0.0035135	0.00056698	chr7	27209281	HOXA9
cg01070161	0.75681	0.494481	-0.26233	0.00275182	0.0553179	4.32929	0.0158714	0.0336992	chr3	197547891	LRCH3
cg01074409	0.21556	0.329436	0.113876	0.000444264	0.00945922	4.41223	0.0126685	0.0303275	chr8	25905436	EBF2
cg01086644	0.841729	0.691886	-0.149843	0.000197	0.0141364	6.16508	0.00905249	0.00321521	chr11	28824650	METTL15
cg01191262	0.227186	0.593312	0.366126	0.00161966	0.0682136	5.39629	0.00525451	0.00826144	chr12	79696256	PAWR
cg01210554	0.0913144	0.238353	0.147038	0.000121235	0.00795554	6.03609	0.00222282	0.00379003	chr7	27191564	HOXA6
cg01285501	0.177503	0.509407	0.331904	0.00233092	0.0520305	4.48038	0.00420317	0.0277275	chr7	27206461	HOXA9
cg01295631	0.754071	0.643812	-0.110259	0.000435231	0.0148832	5.09577	0.0380472	0.0122672	chr16	88121167	BANP
cg01296763	0.11465	0.236536	0.121885	0.00111329	0.0193527	4.11963	0.0432707	0.0443184	chr16	68678689	CDH3
cg01364865	0.745115	0.531155	-0.21396	0.0014056	0.0367329	4.70781	0.0158198	0.0205495	chr11	43715469	HSD17B12
cg01396112	0.135863	0.222607	0.0867446	0.000314732	0.00807949	4.68207	0.0295302	0.0212418	chr17	26120702	NOS2
cg01396176	0.135643	0.377177	0.241534	0.00106395	0.0289225	4.76469	0.00483143	0.0189837	chr12	114881783	TBX5
cg01396655	0.864166	0.790749	-0.0734168	0.000129526	0.00422543	5.02779	0.0150239	0.0133129	chr1	33437190	RNF19B
cg01411921	0.1181	0.28094	0.162841	0.000397749	0.0153501	5.27024	0.00728742	0.00979652	chr7	25893858	NFE2L3
cg01520234	0.817593	0.5317	-0.285893	0.00197714	0.0342004	4.11253	0.00295398	0.0446994	chr2	150346350	MMADHC
cg01524853	0.561583	0.234116	-0.327467	0.00535615	0.0999989	4.22265	0.0220788	0.0388278	chr12	54447807	HOXC4
cg01529365	0.087949	0.565811	0.477862	0.00042831	0.0876674	7.67724	0.00256009	0.000713968	chr12	114879154	TBX5
cg01542649	0.692683	0.53952	-0.153163	0.000730834	0.015863	4.43998	0.0105682	0.0292771	chr7	123633252	TMEM229A
cg01670404	0.661796	0.513124	-0.148672	0.000150601	0.0061227	5.34537	0.000952453	0.00884572	chr8	3040703	MYOM2
cg01713276	0.285852	0.405655	0.119804	0.000635631	0.0119456	4.23215	0.0171757	0.0383486	chr12	92903202	CLLU1
cg01715360	0.872362	0.783639	-0.0887229	0.000189485	0.0063468	5.06588	0.0160126	0.0127065	chr11	118618561	DDX6
cg01730072	0.234359	0.441978	0.207618	0.00123427	0.0242928	4.29881	0.00667626	0.0350823	chr2	1629999	PXDN
cg01736638	0.0984625	0.161785	0.0633229	6.45873e-05	0.00382892	5.88954	0.0231402	0.00449685	chr12	108323392	ASCL4
cg01745522	0.125474	0.225925	0.100451	0.000562666	0.013992	4.63618	0.0480888	0.0226139	chr6	26217416	HIST1H2AE
cg01756899	0.837876	0.694043	-0.143833	0.00108719	0.0210972	4.27838	0.0266662	0.0360498	chr16	1070137	SOX8
cg01766737	0.0859281	0.135655	0.0497266	0.000156265	0.0033747	4.43269	0.0468668	0.0295449	chr22	42341948	CENPM
cg01792640	0.853941	0.835685	-0.0182556	1.74684e-05	0.000469898	4.74953	0.0494694	0.0193807	chr3	195600916	TNK2
cg01817589	0.799952	0.682395	-0.117557	0.000288008	0.0140945	5.61288	0.0265142	0.00626603	chr12	59158951	LRIG3
cg01829002	0.0691843	0.105965	0.0367811	1.88219e-05	0.000871249	5.5326	0.00950751	0.00692161	chr5	50259133	PARP8
cg01846692	0.724944	0.649257	-0.0756879	0.000376114	0.00755159	4.32754	0.0440617	0.0337717	chr12	98986733	SLC25A3
cg01863398	0.794459	0.608401	-0.186058	0.000679053	0.0237725	5.12963	0.0110467	0.0117423	chr6	170474577	DLL1
cg01945119	0.835865	0.728764	-0.107101	0.000751323	0.0126186	4.06997	0.0312194	0.0471828	chr4	186682811	SORBS2
cg01951202	0.781107	0.697747	-0.0833605	0.000154756	0.00315212	4.34826	0.00374418	0.0329272	chr3	54401460	CACNA2D3
cg01952313	0.545449	0.388592	-0.156857	0.00131495	0.0254577	4.27502	0.0274797	0.0362086	chr13	36050881	MAB21L1
cg02009895	0.112496	0.181993	0.0694973	8.29386e-05	0.0025237	4.92736	0.00557118	0.0152357	chr12	54380101	HOXC10
cg02037307	0.852483	0.639314	-0.213169	0.00204954	0.0394067	4.26507	0.0188301	0.0367075	chr5	134363562	PITX1
cg02057796	0.790622	0.690942	-0.0996802	0.000470471	0.011042	4.55275	0.0316689	0.0251731	chr17	74530987	CYGB
cg02060627	0.869705	0.838707	-0.0309983	1.67356e-05	0.000777362	5.5376	0.0161614	0.0068831	chr1	22378412	CDC42
cg02063520	0.195427	0.306769	0.111342	0.000183389	0.01169	5.99422	0.0225397	0.00395958	chr6	102516590	GRIK2
cg02075410	0.861111	0.614276	-0.246835	0.000866912	0.0288011	5.05409	0.00429159	0.0128816	chr4	151504138	MAB21L2
cg02080641	0.0879804	0.138743	0.050763	0.00015486	0.0034956	4.4965	0.0463095	0.0271359	chr1	100111949	PALMD
cg02115818	0.0892507	0.112765	0.0235139	2.97348e-05	0.000598822	4.3319	0.0301449	0.0335751	chr17	42393931	RUNDC3A
cg02130953	0.837667	0.807569	-0.0300979	3.02425e-05	0.000595231	4.2988	0.00983594	0.0350823	chr14	78639767	NRXN3
cg02148353	0.509638	0.44499	-0.064648	0.000309801	0.00541199	4.12674	0.0427866	0.0439193	chr19	7702733	STXBP2
cg02158063	0.809298	0.749284	-0.0600143	0.000217852	0.00438952	4.33264	0.0380187	0.0335441	chr9	140971469	CACNA1B
cg02175657	0.85553	0.805607	-0.0499231	8.30111e-05	0.00335369	5.3363	0.0452467	0.00894962	chr7	132767299	CHCHD3
cg02192504	0.844169	0.776505	-0.0676641	0.000235605	0.0055954	4.5698	0.0381021	0.0246189	chr7	1150106	GPER1
cg02193650	0.103093	0.179073	0.0759793	0.000176764	0.00545904	4.94875	0.0226825	0.0147963	chr12	49374710	WNT1
cg02268370	0.872749	0.815024	-0.0577248	0.000196366	0.00381561	4.2803	0.0337097	0.0359641	chr5	37211096	C5orf42
cg02294649	0.132939	0.209695	0.0767563	0.000299815	0.00578751	4.2708	0.0246613	0.0364285	chr17	46723915	HOXB9
cg02303784	0.772989	0.613189	-0.1598	0.000487148	0.0172053	5.14235	0.010557	0.0115404	chr1	173082593	TNFSF18
cg02311337	0.915733	0.87345	-0.0422823	8.74446e-05	0.00164313	4.23193	0.0213948	0.0383545	chr7	1955432	ELFN1
cg02322653	0.503359	0.582402	0.0790432	0.000492656	0.008669	4.13721	0.0485529	0.0433511	chr19	9296688	OR7D2
cg02322908	0.139265	0.183859	0.0445942	7.31514e-05	0.00206141	4.8166	0.0274709	0.0176836	chr2	11051802	KCNF1
cg02326503	0.82934	0.636726	-0.192613	0.00034522	0.0234452	6.08563	0.00912839	0.00356008	chr5	17375702	BASP1
cg02335631	0.74515	0.356384	-0.388766	0.00099334	0.0478028	5.58866	0.00142424	0.00645537	chr5	5062171	ADAMTS16
cg02355924	0.235415	0.418623	0.183208	0.0011017	0.0302828	4.78069	0.0205149	0.0185695	chr2	217168467	MARCH4
cg02361260	0.181696	0.376322	0.194626	0.00106545	0.0209405	4.29676	0.00635044	0.0351797	chr12	72451351	TPH2
cg02370467	0.749572	0.557925	-0.191647	0.000396083	0.00849976	4.42355	0.000507169	0.0298771	chr2	59470247	FANCL
cg02388453	0.76374	0.599869	-0.163872	0.000442164	0.0149658	5.08094	0.00659869	0.0124861	chr15	37084662	MEIS2
cg02420850	0.0833113	0.146236	0.0629247	9.37734e-05	0.00485506	5.69417	0.0380414	0.00567884	chr10	119302157	EMX2
cg02422265	0.914685	0.826522	-0.0881624	0.000136743	0.00518639	5.24519	0.0103252	0.0101263	chr7	1121644	GPER1
cg02483701	0.329182	0.674899	0.345718	0.00331998	0.08057	4.601	0.0105081	0.0236398	chr7	27215610	HOXA10
cg02498091	0.250978	0.434672	0.183694	0.000941894	0.0174698	4.21316	0.00533028	0.0393829	chr5	6849846	PAPD7
cg02551095	0.681581	0.620346	-0.061235	0.000175816	0.00395536	4.49167	0.0285285	0.0273066	chr15	33597346	RYR3
cg02608453	0.833063	0.803822	-0.0292415	4.13031e-05	0.00107931	4.70772	0.0404384	0.0205501	chr9	125241447	OR1J1
cg02625694	0.518784	0.574199	0.055415	0.000156007	0.00324208	4.37724	0.0286099	0.0317192	chr20	60473786	TAF4
cg02695609	0.146803	0.314678	0.167875	0.000139049	0.0127384	6.51745	0.0039232	0.00211379	chr7	124430950	GPR37
cg02713524	0.0997904	0.116631	0.0168405	1.62665e-05	0.000329797	4.3416	0.0347168	0.033167	chr19	1766145	ONECUT3
cg02721826	0.776839	0.683012	-0.0938264	0.000534799	0.00883626	4.04637	0.0258671	0.0486576	chr9	85518918	RASEF
cg02723600	0.799649	0.733984	-0.0656659	0.00025628	0.0045289	4.14337	0.0283837	0.0430301	chr5	134661503	H2AFY
cg02734326	0.109024	0.218369	0.109344	0.000186843	0.012	6.00507	0.0256507	0.00391083	chr4	10020555	SLC2A9
cg02806738	0.810662	0.691385	-0.119277	0.000423602	0.01977	5.54446	0.0478717	0.00683086	chr13	47014093	LRCH1
cg02821166	0.346051	0.453359	0.107308	0.000388271	0.0110354	4.82892	0.0233378	0.0173908	chr13	60053368	DIAPH3
cg02824386	0.11299	0.441935	0.328945	0.000324784	0.038212	6.8784	0.00201477	0.00144064	chr12	114882603	TBX5
cg02897989	0.0921712	0.484995	0.392824	0.000478895	0.0655373	7.09646	0.00334621	0.00115804	chr1	170637723	PRRX1
cg02928476	0.0875192	0.168798	0.0812785	0.000111853	0.00465787	5.37999	0.011783	0.00842407	chr7	98311382	NPTX2
cg02948884	0.0780073	0.203508	0.125501	8.18819e-05	0.00819644	6.64531	0.00566429	0.00182472	chr5	134369017	PITX1
cg02950163	0.806849	0.692379	-0.11447	0.000156985	0.00379133	4.59401	0.00103207	0.0238467	chr22	24063049	RGL4
cg02960500	0.836462	0.778431	-0.0580313	0.000182674	0.00396538	4.44012	0.0355267	0.029275	chr11	131469924	NTM
cg02961397	0.654292	0.414866	-0.239426	0.00242826	0.0398557	4.0368	0.0112622	0.049294	chr2	209267610	PTH2R
cg03072934	0.754694	0.60353	-0.151165	0.000635175	0.0128866	4.34257	0.00669483	0.0331367	chr13	34542947	RFC3
cg03141856	0.731218	0.702959	-0.0282593	1.59302e-05	0.000767605	5.59053	0.0234615	0.00643961	chr22	39529323	CBX7
cg03146625	0.847772	0.427108	-0.420664	0.00195511	0.0838439	5.42238	0.00435886	0.00801537	chr12	54448729	HOXC4
cg03228907	0.819836	0.738018	-0.0818182	0.0001737	0.0048519	4.80388	0.0125149	0.0179882	chr18	19032045	GREB1L
cg03255182	0.808278	0.467842	-0.340436	0.00130434	0.063318	5.60122	0.00632953	0.00636031	chr12	54423566	HOXC6
cg03261757	0.859837	0.786022	-0.0738147	5.88196e-05	0.00644617	6.776	0.0354617	0.00158733	chr1	245297683	KIF26B
cg03273700	0.0966893	0.159178	0.0624889	0.000173207	0.00345116	4.31651	0.0196329	0.0342589	chr6	117997374	NUS1
cg03274699	0.759317	0.595738	-0.163579	0.00109188	0.0364748	5.06202	0.0464143	0.012762	chr9	19186421	DENND4C
cg03400944	0.0858732	0.108641	0.0227675	5.48182e-06	0.000650769	6.89135	0.0396367	0.00141776	chr3	72149749	PROK2
cg03402373	0.845498	0.749116	-0.0963829	0.000323689	0.00713621	4.46248	0.0143036	0.0284285	chr2	212989562	ERBB4
cg03503516	0.143298	0.241126	0.097828	0.000499358	0.0119075	4.57565	0.0394169	0.0244306	chr22	24890811	UPB1
cg03522063	0.0902563	0.179264	0.0890074	0.00013673	0.0064687	5.56407	0.0164996	0.00666345	chr10	119302167	EMX2
cg03532904	0.150418	0.487019	0.336601	0.000649354	0.0397229	5.93482	0.0019354	0.00427593	chr12	114877894	TBX5
cg03564754	0.87446	0.790635	-0.0838255	0.000397993	0.00948395	4.57467	0.0458362	0.0244562	chr9	131580109	ENDOG
cg03598020	0.18431	0.250931	0.0666212	0.000175932	0.00522991	4.8937	0.0354182	0.0159393	chr2	182913029	PPP1R1C
cg03610188	0.778317	0.571293	-0.207024	0.00173084	0.0320172	4.2093	0.0133865	0.0395875	chr17	5006078	USP6
cg03679394	0.423348	0.533656	0.110308	0.000623194	0.013756	4.46424	0.0327936	0.0283519	chr11	70516997	CTTN
cg03706436	0.169029	0.271148	0.102119	0.000557736	0.0120668	4.43532	0.0343399	0.0294378	chr19	30717225	ZNF536
cg03791005	0.0639548	0.0906559	0.0267011	5.99498e-05	0.000989477	4.04484	0.0486748	0.0487565	chr16	3233452	OR1F1
cg03828522	0.831493	0.756194	-0.075299	0.00035245	0.00611068	4.11584	0.0299295	0.0445184	chr17	80409455	C17orf62
cg03833604	0.0724143	0.193815	0.121401	0.000145873	0.00834286	5.83776	0.00694483	0.00477253	chr12	54378500	HOXC10
cg03833931	0.684454	0.563961	-0.120492	0.000413119	0.00956054	4.53246	0.00991854	0.0258604	chr21	27761012	CYYR1
cg03835233	0.83647	0.673859	-0.162611	0.000383487	0.0157095	5.35632	0.00778547	0.00871668	chr6	170754691	PSMB1
cg03969797	0.318807	0.502663	0.183856	0.00100016	0.0295404	4.88438	0.0191393	0.0161606	chr15	23810664	MKRN3
cg03975306	0.82435	0.350058	-0.474292	0.000722105	0.0842134	6.8657	0.00236844	0.00145987	chr8	11519192	GATA4
cg04022561	0.739934	0.34727	-0.392663	0.00448543	0.092647	4.36843	0.0078782	0.0320748	chr5	50673245	ISL1
cg04027736	0.776807	0.434362	-0.342445	0.0019251	0.0449745	4.5461	0.00236005	0.0253966	chr7	27143403	HOXA2
cg04059338	0.0707007	0.128348	0.0576473	8.07698e-05	0.00316785	5.29355	0.0230599	0.00948785	chr13	108922375	TNFSF13B
cg04104147	0.80401	0.515843	-0.288167	0.00143702	0.0380436	4.7265	0.00390388	0.0200445	chr18	61546299	SERPINB2
cg04106255	0.799108	0.705033	-0.0940754	0.000247484	0.00496745	4.3271	0.00661087	0.033789	chr1	67159534	TCTEX1D1
cg04120520	0.759444	0.679925	-0.0795191	0.000452375	0.00752098	4.05533	0.0364444	0.048096	chr16	85708039	GINS2
cg04157587	0.13683	0.332838	0.196008	0.0009842	0.024244	4.62253	0.00894306	0.0229952	chr7	25895751	NFE2L3
cg04159098	0.716866	0.591357	-0.125508	0.000820896	0.0152849	4.21876	0.0240384	0.039048	chr1	33982683	ZSCAN20
cg04160181	0.753317	0.479369	-0.273948	0.00126138	0.0352119	4.80299	0.00417471	0.0180027	chr9	129401542	LMX1B
cg04180963	0.836235	0.681956	-0.154279	0.000260056	0.00922586	5.14879	0.00250024	0.0114435	chr1	98434591	DPYD
cg04206484	0.905961	0.809902	-0.0960588	0.000223602	0.00487547	4.44654	0.00566458	0.0290339	chr7	1121657	GPER1
cg04233490	0.815325	0.776878	-0.0384466	1.81104e-05	0.00157917	6.4462	0.0290871	0.00227451	chr5	131530093	P4HA2
cg04244633	0.867408	0.774759	-0.0926494	0.000320289	0.00803603	4.64904	0.0222179	0.0221967	chr20	47614191	CSE1L
cg04298953	0.0809476	0.330442	0.249495	0.00014621	0.0277808	7.56991	0.00383189	0.000781173	chr7	27208887	HOXA9
cg04483548	0.062208	0.070568	0.00835996	3.37514e-06	6.52519e-05	4.273	0.0221287	0.0363156	chr2	43823369	THADA
cg04511887	0.138742	0.581163	0.442421	0.000317452	0.0708093	7.80126	0.00217656	0.000649389	chr7	27211623	HOXA10
cg04555312	0.0778663	0.212289	0.134422	0.000126977	0.00840741	6.04902	0.00420613	0.00371946	chr12	54389114	HOXC9
cg04578258	0.810177	0.748557	-0.06162	0.000102039	0.00298908	4.87251	0.015157	0.0164024	chr7	147368226	CUL1
cg04599006	0.76622	0.644047	-0.122173	0.000491596	0.0140971	4.84178	0.0226269	0.0170954	chr12	78813489	SYT1
cg04609262	0.0697497	0.0846405	0.0148908	1.2604e-05	0.000211738	4.07033	0.0232656	0.0471694	chr11	108464380	EXPH5
cg04656327	0.774941	0.719725	-0.0552162	7.56351e-05	0.00211174	4.80323	0.0112398	0.017999	chr20	58505303	SYCP2
cg04710680	0.0918451	0.110382	0.0185371	2.3008e-05	0.000382222	4.0542	0.0319308	0.0481495	chr5	43042288	ANXA2R
cg04718682	0.385679	0.495628	0.109949	0.000523589	0.00868725	4.05239	0.0121986	0.0482496	chr1	35150888	GJB5
cg04724081	0.846749	0.720693	-0.126056	0.000373554	0.00968989	4.69709	0.00822365	0.0208115	chr6	164520564	QKI
cg04776304	0.133366	0.185747	0.0523805	0.000136281	0.00296039	4.44113	0.0298816	0.029234	chr1	148241048	PPIAL4D
cg04813711	0.76605	0.61691	-0.14914	0.000377195	0.0134746	5.15879	0.00814849	0.0113079	chr16	57597905	GPR114
cg04826673	0.879367	0.820005	-0.0593616	4.27881e-05	0.00269477	5.97681	0.0142628	0.00405451	chr5	180272367	ZFP62
cg04851348	0.786605	0.633769	-0.152836	0.000528938	0.00893262	4.07791	0.00227572	0.0467073	chr1	162826115	HSD17B7
cg04864152	0.845856	0.80932	-0.0365361	5.43626e-05	0.00088666	4.02769	0.0100693	0.0498396	chr17	19247902	B9D1
cg04868985	0.687641	0.382979	-0.304662	0.00138537	0.0561467	5.34086	0.00813941	0.00889589	chr11	105694094	MSANTD4
cg04878315	0.0836482	0.330699	0.247051	0.000395652	0.0285471	6.17297	0.00427281	0.00318306	chr7	27204127	HOXA9
cg04939172	0.824791	0.669375	-0.155416	0.000211038	0.0110194	5.7064	0.0039667	0.00558198	chr13	89179261	SLITRK5
cg04959634	0.0958918	0.19241	0.0965179	0.000236813	0.00574544	4.6006	0.00844565	0.0236501	chr7	27219224	ENSG00000257184
cg04994795	0.792762	0.712874	-0.079888	0.000204448	0.00555058	4.76283	0.018938	0.0190325	chr1	8404050	SLC45A1
cg05025860	0.245738	0.386563	0.140825	0.000538779	0.00961111	4.15694	0.00445316	0.0422602	chr4	115256327	UGT8
cg05027336	0.0760349	0.387466	0.311431	0.000289012	0.0386815	7.06437	0.00282346	0.00118184	chr7	27209350	HOXA9
cg05029293	0.519274	0.388926	-0.130348	0.000524375	0.0132162	4.65556	0.014734	0.0219976	chr3	48650022	UQCRC1
cg05065989	0.103648	0.158168	0.0545206	0.000183826	0.00372904	4.34239	0.0401624	0.0331433	chr7	27205200	HOXA9
cg05066936	0.83302	0.715332	-0.117688	0.000803906	0.0139424	4.1163	0.026001	0.044497	chr8	116695408	TRPS1
cg05090195	0.12861	0.361297	0.232687	0.00151115	0.0302812	4.32471	0.00654961	0.0338806	chr12	54379493	HOXC10
cg05128922	0.181344	0.554306	0.372963	0.00368959	0.0643401	4.12419	0.00391333	0.0440557	chr12	114882879	TBX5
cg05139500	0.472359	0.758349	0.28599	0.000952529	0.0386662	5.34316	0.00432494	0.00886941	chr7	27214902	HOXA10
cg05157731	0.0813002	0.115485	0.034185	4.22674e-05	0.00120695	4.83568	0.0272638	0.0172344	chr8	11565472	GATA4
cg05167857	0.619451	0.35178	-0.267671	0.00114768	0.0239213	4.38151	0.00156	0.0315314	chr16	86121574	IRF8
cg05210501	0.0993835	0.294902	0.195519	0.000196308	0.0319028	7.34442	0.0173813	0.000911603	chr7	27219344	ENSG00000257184
cg05218470	0.135905	0.320117	0.184211	0.000607541	0.0156097	4.68332	0.00394126	0.0212077	chr5	56326114	MIER3
cg05229723	0.853917	0.771504	-0.0824131	0.000254582	0.0059334	4.54266	0.0191266	0.0255096	chr12	104526470	NFYB
cg05243058	0.839984	0.78234	-0.0576438	0.000204695	0.00392257	4.26026	0.0357905	0.0369586	chr6	76086345	TMEM30A
cg05250768	0.168896	0.430985	0.262089	0.00148593	0.0258069	4.11832	0.00216715	0.044386	chr7	27209270	HOXA9
cg05268203	0.118996	0.188638	0.0696422	0.000325567	0.00587759	4.1742	0.0377046	0.0414076	chr2	118981748	INSIG2
cg05296099	0.865971	0.82786	-0.0381107	5.05726e-05	0.0015443	4.93245	0.0289078	0.0151354	chr12	131624473	GPR133
cg05303752	0.808469	0.734177	-0.0742924	0.000140972	0.00491482	5.12366	0.0199405	0.0118263	chr9	34610002	RPP25L
cg05306782	0.136496	0.183994	0.0474981	0.000147637	0.00319189	4.43429	0.0499959	0.02948	chr14	106519306	TMEM121
cg05323141	0.569437	0.641527	0.0720907	0.000213514	0.00389245	4.18827	0.013467	0.0406503	chr14	105354219	CEP170B
cg05330858	0.81607	0.653971	-0.1621	0.000360888	0.0143453	5.31288	0.00628795	0.00923654	chr3	93877948	DHFRL1
cg05363616	0.156004	0.358542	0.202538	0.00131029	0.0215123	4.0372	0.00548551	0.0492642	chr1	119529219	TBX15
cg05379828	0.810429	0.683505	-0.126923	0.000288474	0.0135397	5.55261	0.0175898	0.00675953	chr10	121424090	BAG3
cg05433889	0.800923	0.690783	-0.11014	0.000825221	0.0156946	4.24934	0.042617	0.0374895	chr11	128291613	ETS1
cg05450477	0.809429	0.70985	-0.0995788	0.000411534	0.0135773	5.04404	0.0467972	0.0130497	chr6	20426845	E2F3
cg05475564	0.757848	0.643332	-0.114516	0.000549988	0.0138978	4.65931	0.0287629	0.0218915	chr10	130366226	MKI67
cg05490659	0.110501	0.275072	0.164571	0.000114437	0.013125	6.84162	0.00472524	0.00149145	chr7	27212357	HOXA10
cg05493394	0.17113	0.429879	0.258749	0.00137475	0.0236962	4.10741	0.0018171	0.0449576	chr6	133562035	EYA4
cg05501996	0.693149	0.322536	-0.370613	0.00486962	0.084689	4.12029	0.00837114	0.0442823	chr5	50673730	ISL1
cg05539217	0.0872459	0.27608	0.188834	7.5512e-05	0.0253715	8.39229	0.0121744	0.000415488	chr10	119304379	EMX2
cg05542299	0.801324	0.743574	-0.0577493	8.40349e-05	0.00295191	5.13452	0.0196827	0.0116674	chr6	168895488	SMOC2
cg05547200	0.106957	0.161216	0.0542587	0.000193784	0.00364978	4.23529	0.0393385	0.0381774	chr18	37421988	PIK3C3
cg05597624	0.195068	0.290809	0.0957407	0.000513559	0.00860017	4.06576	0.0224015	0.0474445	chr1	44874524	RNF220
cg05626927	0.203317	0.36506	0.161743	0.000787785	0.0145469	4.20677	0.00643302	0.0397132	chr4	14362239	CPEB2
cg05634149	0.170801	0.311436	0.140635	0.000533182	0.0190217	5.15687	0.0234972	0.0113438	chr21	34395317	OLIG2
cg05647906	0.901965	0.870519	-0.031446	5.77181e-05	0.0013356	4.53233	0.0459227	0.0258644	chr6	168378810	KIF25
cg05679709	0.8465	0.787305	-0.0591955	0.000140666	0.00338367	4.58825	0.0237349	0.0240378	chr11	128044574	ETS1
cg05690805	0.831997	0.664617	-0.16738	0.000419941	0.0266573	5.9882	0.0229694	0.00399239	chr9	574139	KANK1
cg05730385	0.792283	0.633982	-0.158301	0.000403338	0.0128648	4.99529	0.00532917	0.01389	chr10	1939683	ADARB2
cg05774915	0.164552	0.241261	0.0767091	0.000334848	0.00771161	4.52546	0.0434591	0.0261206	chr3	27755417	EOMES
cg05783915	0.113245	0.235736	0.12249	0.000840268	0.0151826	4.17542	0.0262685	0.0413406	chr10	119302062	EMX2
cg05870305	0.807147	0.6976	-0.109547	0.000497548	0.0141493	4.82975	0.0354784	0.0173776	chr12	102259956	DRAM1
cg05878390	0.7599	0.596531	-0.163369	0.00168547	0.0338878	4.32954	0.0410913	0.0336888	chr4	151502935	MAB21L2
cg05906056	0.862201	0.803836	-0.0583653	0.000183255	0.00424226	4.53291	0.039505	0.0258402	chr17	12452372	MYOCD
cg06023047	0.771902	0.802542	0.0306402	2.57267e-05	0.00114169	5.47176	0.0374886	0.00748755	chr5	120088478	PRR16
cg06036172	0.865393	0.827179	-0.0382143	8.60366e-05	0.00204475	4.57083	0.0489761	0.024581	chr14	76110864	C14orf1
cg06093249	0.822943	0.727399	-0.0955444	0.000290892	0.00622444	4.41939	0.010781	0.0300615	chr10	29777569	LYZL1
cg06185140	0.118169	0.333957	0.215788	0.000983558	0.0185115	4.23427	0.00257024	0.0382292	chr1	170640754	PRRX1
cg06194190	0.658042	0.592462	-0.0655799	0.000313145	0.00579935	4.21099	0.0460317	0.039511	chr11	119895288	TRIM29
cg06233985	0.385121	0.589577	0.204456	0.00106972	0.0284538	4.73331	0.0107725	0.0198526	chr11	5249528	HBB
cg06246293	0.0871668	0.118381	0.0312145	4.67301e-05	0.000984125	4.39642	0.0261115	0.0309609	chr16	16092429	ABCC1
cg06370528	0.850746	0.783178	-0.0675689	0.000231429	0.00444532	4.26364	0.0242047	0.0367753	chr18	34972877	CELF4
cg06466325	0.787462	0.662102	-0.12536	0.000653865	0.0136926	4.38826	0.0190216	0.0312883	chr7	83481638	SEMA3E
cg06494421	0.834625	0.682077	-0.152548	0.000537926	0.0137481	4.67568	0.00759199	0.0214003	chr11	130356164	ADAMTS15
cg06495055	0.643516	0.423091	-0.220426	0.0022551	0.0486555	4.43134	0.0256419	0.0296054	chr4	151505192	MAB21L2
cg06511678	0.116565	0.248982	0.132416	0.000882275	0.0158077	4.16326	0.020524	0.0419918	chr18	7038746	LAMA1
cg06514784	0.156283	0.293606	0.137323	0.000658614	0.0128825	4.28983	0.0108161	0.0355302	chr10	102422119	PAX2
cg06586483	0.756751	0.429864	-0.326886	0.00201694	0.0387999	4.26581	0.00198137	0.0366702	chr3	74214007	CNTN3
cg06615316	0.824825	0.759738	-0.0650877	0.000199583	0.00596239	4.90083	0.0492245	0.0157881	chr18	67482658	CD226
cg06618866	0.12268	0.158565	0.0358854	9.55129e-05	0.00179585	4.23283	0.0489005	0.0383129	chr4	154605087	TLR2
cg06622953	0.544449	0.24478	-0.299669	0.00209867	0.0722	5.10445	0.0159132	0.0121153	chr12	54357752	HOXC12
cg06631147	0.0935185	0.147773	0.0542549	0.000119658	0.00394054	5.04141	0.0449273	0.0130892	chr18	47901257	SKA1
cg06685968	0.106498	0.285454	0.178956	0.000359577	0.0190607	5.72816	0.00785746	0.00543917	chr7	27192246	HOXA7
cg06708937	0.699151	0.485512	-0.21364	0.000755889	0.0232352	4.94199	0.00520615	0.0149281	chr12	54369336	HOXC11
cg06721255	0.106822	0.368946	0.262124	0.000131294	0.030666	7.86769	0.00383935	0.000617652	chr12	114878877	TBX5
cg06787964	0.822229	0.729656	-0.0925734	0.000410085	0.0107002	4.70557	0.0396206	0.0206069	chr22	36792290	MYH9
cg06806080	0.800297	0.724912	-0.0753854	0.000207131	0.00512369	4.62857	0.0204889	0.0227987	chr3	107810791	CD47
cg06816156	0.798404	0.402958	-0.395446	0.00205609	0.0609087	4.88867	0.00250756	0.0160611	chr5	2170036	IRX4
cg06886493	0.791027	0.697657	-0.0933701	0.000164963	0.00360798	4.45098	0.0029142	0.0288741	chr1	60366746	CYP2J2
cg06894723	0.859917	0.751054	-0.108863	0.000454575	0.0102272	4.49174	0.0186178	0.0273036	chr13	110398142	IRS2
cg07050616	0.0964748	0.154179	0.0577045	0.000186038	0.00353793	4.24924	0.0290238	0.0374913	chr10	102996197	LBX1
cg07070613	0.82572	0.70655	-0.11917	0.000629764	0.0132017	4.38977	0.0219079	0.0312229	chr4	151499140	MAB21L2
cg07093617	0.755262	0.635659	-0.119603	0.000329175	0.00805634	4.6132	0.00671312	0.0232784	chr11	18158918	MRGPRX3
cg07097417	0.134244	0.221092	0.0868472	0.000390073	0.00764443	4.29259	0.0263236	0.0353946	chr1	212002770	LPGAT1
cg07120346	0.304342	0.151157	-0.153184	0.00156711	0.0274346	4.12982	0.0351962	0.0437449	chr6	58141890	PRIM2
cg07124687	0.156638	0.363818	0.20718	0.000782058	0.0220167	4.81518	0.00529288	0.0177166	chr6	28956332	ZNF311
cg07155223	0.0803589	0.150147	0.0697885	0.000229766	0.00533091	4.53615	0.0307277	0.0257443	chr1	217307696	ESRRG
cg07182163	0.814701	0.741809	-0.0728923	0.000117241	0.00519212	5.46878	0.0242837	0.007519	chr14	79511907	NRXN3
cg07197230	0.653461	0.362042	-0.291419	0.00275764	0.0479355	4.11959	0.00667425	0.0443184	chr22	17956641	CECR2
cg07208456	0.102013	0.143177	0.0411644	9.97705e-05	0.0023462	4.55557	0.0480134	0.0250717	chr14	39336920	SEC23A
cg07218275	0.090199	0.132104	0.0419048	3.77827e-05	0.0011466	4.92349	0.00976374	0.0153089	chr5	180230146	MGAT1
cg07266404	0.607643	0.25351	-0.354132	0.00526939	0.112627	4.41777	0.0203264	0.0301081	chr12	54447584	ENSG00000273266
cg07274716	0.797163	0.442656	-0.354507	0.00276638	0.0673958	4.60659	0.00591394	0.0234662	chr5	134363973	PITX1
cg07343613	0.793305	0.688121	-0.105184	0.000650406	0.011001	4.08016	0.0253498	0.0465816	chr1	155667721	DAP3
cg07365115	0.0840748	0.144541	0.0604658	0.000122815	0.0033521	4.77051	0.0212402	0.018827	chr5	173344846	CPEB4
cg07372520	0.877052	0.766919	-0.110134	0.000154304	0.011252	6.18826	0.0217794	0.00312659	chr1	180086434	QSOX1
cg07483304	0.122344	0.610534	0.488191	0.00570017	0.110327	4.27464	0.00394711	0.0362251	chr7	27211741	HOXA10
cg07519259	0.822618	0.640039	-0.182579	0.000568243	0.0192492	5.08215	0.00721992	0.0124747	chr2	31520167	EHD3
cg07541701	0.0785197	0.557325	0.478806	7.60811e-05	0.0876716	10.1704	0.00255727	0.000188824	chr12	54389934	HOXC9
cg07545037	0.843485	0.596	-0.247484	0.000383478	0.0241783	5.97842	0.002697	0.0040467	chr12	54423920	HOXC6
cg07687119	0.824416	0.403854	-0.420562	0.00196464	0.0894547	5.50882	0.00518274	0.00712929	chr12	54423549	HOXC6
cg07731211	0.839683	0.79727	-0.0424134	3.76566e-05	0.00159913	5.40824	0.0198721	0.00813669	chr3	106963249	BBX
cg07748540	0.0466842	0.0602084	0.0135243	1.23778e-05	0.000209636	4.08206	0.0338752	0.0464652	chr11	104034619	PDGFD
cg07778029	0.0704993	0.152898	0.0823986	0.00017981	0.00545192	4.92222	0.0158577	0.0153287	chr7	27205114	HOXA9
cg07832135	0.454733	0.538903	0.0841705	0.000549389	0.0096554	4.13544	0.0470031	0.043427	chr8	20798886	LZTS1
cg07868115	0.796368	0.670605	-0.125763	0.000835716	0.0151132	4.17666	0.0232742	0.0412801	chr15	63063085	TLN2
cg07877847	0.0692972	0.09354	0.0242428	3.18003e-05	0.000624258	4.29503	0.0289906	0.0352569	chr10	123356514	FGFR2
cg07883517	0.823441	0.715614	-0.107827	0.00040865	0.00893415	4.45039	0.014313	0.0288898	chr9	20611757	MLLT3
cg07929164	0.0999072	0.162774	0.0628664	0.000110793	0.00220992	4.31806	0.00654504	0.0341914	chr17	80372499	HEXDC
cg07969748	0.199273	0.349179	0.149906	0.00062689	0.0133315	4.41048	0.00763346	0.0303987	chr4	174452495	HAND2
cg07979566	0.869982	0.818621	-0.051361	9.70442e-05	0.00169429	4.1259	0.00927529	0.0439567	chr6	169067435	SMOC2
cg07989437	0.872363	0.841994	-0.0303697	4.56219e-05	0.00113485	4.63664	0.0385672	0.0226008	chr6	30612130	ATAT1
cg07993586	0.818744	0.726163	-0.0925811	0.000347435	0.0087737	4.65837	0.0267941	0.0219196	chr7	157204960	DNAJB6
cg08048195	0.6693	0.56814	-0.10116	0.000335322	0.00758023	4.49862	0.0131429	0.0270661	chr1	33925412	ZSCAN20
cg08104415	0.874871	0.81301	-0.0618619	8.4202e-05	0.00527907	5.97029	0.0471515	0.0040869	chr17	12452369	MYOCD
cg08165520	0.801446	0.751579	-0.0498667	0.000163966	0.00271888	4.05154	0.0308464	0.0483101	chr8	100011926	VPS13B
cg08178991	0.818469	0.736197	-0.0822721	0.000337342	0.00954778	4.82288	0.0494641	0.0175316	chr16	31383642	ITGAX
cg08219218	0.885649	0.705261	-0.180388	0.000170524	0.0168041	6.62269	0.00555339	0.00187139	chr4	151503501	MAB21L2
cg08229340	0.725447	0.624734	-0.100713	0.000392469	0.0116764	4.89487	0.0338509	0.0159189	chr22	31570082	RNF185
cg08299859	0.872818	0.719506	-0.153312	0.000704301	0.0327667	5.5399	0.0481468	0.00686971	chr10	13259274	UCMA
cg08347042	0.122129	0.221327	0.0991979	0.000413864	0.012869	4.9586	0.0430819	0.0146033	chr19	45579378	ZNF296
cg08347471	0.821404	0.751349	-0.0700551	0.000316904	0.00688551	4.44144	0.0492487	0.0292232	chr19	36297670	PRODH2
cg08360523	0.120842	0.174458	0.053616	0.000106779	0.0025789	4.59406	0.0202698	0.0238462	chr9	87019245	SLC28A3
cg08362210	0.0880403	0.429534	0.341494	0.000268787	0.0452993	7.39688	0.00263694	0.000881593	chr7	27209828	HOXA10
cg08393245	0.827946	0.765153	-0.062793	0.0002257	0.00471336	4.38428	0.036605	0.0314306	chr1	12460342	VPS13D
cg08539179	0.0727759	0.0972264	0.0244505	3.56962e-05	0.000801375	4.48864	0.0453225	0.0274083	chr1	227915948	SNAP47
cg08544453	0.766449	0.600643	-0.165806	0.000989475	0.016247	4.03737	0.00750226	0.0492497	chr1	11361900	UBIAD1
cg08598383	0.708521	0.628861	-0.0796601	0.0002567	0.00632038	4.62186	0.0253239	0.0230112	chr12	99175188	APAF1
cg08633345	0.599359	0.4466	-0.152758	0.00100759	0.0215761	4.42045	0.0216523	0.030019	chr10	106340169	SORCS3
cg08638514	0.710347	0.613738	-0.0966083	0.000253469	0.00524259	4.3704	0.00663099	0.0319977	chr17	75672569	TNRC6C
cg08655444	0.0938087	0.340297	0.246489	0.000219811	0.0258744	6.87912	0.00336291	0.00144064	chr7	27203837	HOXA9
cg08657424	0.0679615	0.133991	0.0660294	0.000239273	0.00575414	4.58787	0.0439889	0.0240513	chr1	38259386	MANEAL
cg08722407	0.783624	0.601648	-0.181976	0.000388509	0.0099567	4.67965	0.00116651	0.0213095	chr20	21056087	XRN2
cg08725039	0.834567	0.767311	-0.0672557	8.65943e-05	0.00343587	5.31026	0.0139997	0.00927652	chr5	14756880	FAM105B
cg08744102	0.815322	0.747175	-0.068147	0.000296834	0.00651405	4.45582	0.0492172	0.028677	chr19	50448809	SIGLEC11
cg08745233	0.837713	0.76787	-0.0698434	0.00032226	0.00584782	4.1816	0.0369198	0.041014	chr6	35312300	PPARD
cg08761443	0.772904	0.710791	-0.0621124	0.000223874	0.00484716	4.43638	0.0402215	0.029401	chr7	5164610	WIPI2
cg08779207	0.766927	0.724287	-0.0426399	0.000117996	0.00246349	4.38389	0.0462922	0.0314448	chr15	40586496	PLCB2
cg08821973	0.689495	0.480701	-0.208794	0.00096763	0.0227646	4.55619	0.00550867	0.0250466	chr14	101446337	RTL1
cg08842412	0.132583	0.219186	0.0866033	0.000483204	0.00853388	4.1425	0.0333573	0.0430828	chr14	106461486	TMEM121
cg08857936	0.775598	0.690282	-0.0853165	0.000500325	0.00900645	4.17002	0.0392386	0.0416151	chr4	188539183	ZFP42
cg08909756	0.530147	0.635744	0.105596	0.00039464	0.00715549	4.18044	0.00926226	0.0410689	chr12	105479649	ALDH1L2
cg08938793	0.130258	0.578743	0.448485	0.000572125	0.0751604	7.0375	0.00236189	0.00120662	chr7	27211117	HOXA10
cg08958755	0.87047	0.789836	-0.080634	0.000103119	0.00373252	5.17777	0.00712561	0.0110324	chr4	17576199	LAP3
cg08964780	0.066421	0.317757	0.251336	3.67415e-05	0.0284911	9.59889	0.00396846	0.000252167	chr7	27209463	HOXA9
cg08979319	0.550349	0.439972	-0.110377	0.000964494	0.0161787	4.06818	0.0448876	0.0472874	chr6	100896055	SIM1
cg09025185	0.746263	0.528398	-0.217865	0.000320807	0.0225189	6.13329	0.004433	0.00334381	chr19	32813778	ZNF507
cg09028735	0.751005	0.569454	-0.18155	0.000419275	0.0110734	4.72306	0.00162561	0.0201354	chr8	25133807	DOCK5
cg09045007	0.121655	0.263568	0.141913	0.000299676	0.00760204	4.66491	0.00226961	0.0217094	chr12	54392734	HOXC9
cg09049436	0.811195	0.691781	-0.119414	0.000788853	0.0141764	4.16759	0.0253149	0.0417439	chr5	178854758	ADAMTS2
cg09061423	0.812059	0.65655	-0.155509	0.000544175	0.0106015	4.28405	0.00339668	0.0357927	chr1	67802018	IL12RB2
cg09162949	0.102322	0.1354	0.0330783	4.29873e-05	0.000996041	4.53422	0.0209259	0.0258026	chr15	58357989	ALDH1A2
cg09185295	0.543715	0.631527	0.0878118	0.000504249	0.00935119	4.21294	0.037731	0.0393928	chr20	36265609	CTNNBL1
cg09238196	0.884237	0.687297	-0.19694	0.00024694	0.025633	6.6977	0.0102004	0.00171512	chr2	75348993	TACR1
cg09255272	0.781202	0.703765	-0.0774372	0.000124451	0.00397451	4.99712	0.0101329	0.0138598	chr5	40735651	TTC33
cg09257474	0.861802	0.751743	-0.110059	0.000335951	0.00620254	4.20654	0.00517501	0.0397279	chr4	123693755	BBS12
cg09260773	0.102436	0.312089	0.209653	0.000334004	0.0197555	5.88625	0.00382584	0.00452059	chr1	119529266	TBX15
cg09269866	0.231984	0.318189	0.0862051	3.93045e-05	0.00419871	6.73911	0.00697206	0.00164875	chr1	47900197	FOXD2
cg09278980	0.167031	0.247391	0.0803596	0.000241701	0.00818831	5.08227	0.040645	0.0124747	chr11	64739343	C11orf85
cg09279988	0.123089	0.19963	0.0765405	0.000238232	0.00497584	4.3845	0.0179729	0.0314202	chr3	196255907	SMCO1
cg09284655	0.227882	0.494401	0.266519	0.0029196	0.0590726	4.33864	0.0171435	0.0332953	chr14	70317228	SMOC1
cg09293773	0.169736	0.480758	0.311022	0.00186503	0.036727	4.29957	0.00226039	0.0350484	chr11	57957939	OR9Q2
cg09326795	0.709163	0.576086	-0.133077	0.000815999	0.019012	4.5422	0.0295522	0.0255231	chr7	7305350	C1GALT1
cg09339763	0.110058	0.18853	0.0784724	0.000248933	0.00461366	4.21208	0.013479	0.0394416	chr4	174452612	HAND2
cg09363891	0.232021	0.553427	0.321405	0.00196944	0.0383223	4.28233	0.00211142	0.0358646	chr12	18572585	PIK3C2G
cg09448707	0.0608508	0.0793752	0.0185245	1.93593e-05	0.000336813	4.12085	0.0246535	0.0442473	chr2	27069367	DPYSL5
cg09455834	0.8213	0.752355	-0.068945	0.000166857	0.00440035	4.72093	0.0216863	0.0201992	chr18	31336273	ASXL3
cg09458443	0.0806663	0.142702	0.0620355	0.000192797	0.00423001	4.4555	0.0310118	0.0286913	chr12	14518319	ATF7IP
cg09479785	0.847463	0.798232	-0.0492315	0.000101432	0.00319373	4.97666	0.0436747	0.0142563	chr10	98758583	C10orf12
cg09574499	0.797688	0.492427	-0.305261	0.000848393	0.0431927	5.66991	0.00413468	0.00583755	chr7	27168962	HOXA4
cg09629631	0.365091	0.455936	0.090845	0.000421097	0.00754123	4.16257	0.021137	0.0420287	chr12	1974724	LRTM2
cg09629758	0.824498	0.7402	-0.0842981	0.000550582	0.00925064	4.07052	0.0432591	0.0471528	chr15	56554529	RFX7
cg09636715	0.371194	0.71196	0.340766	0.00418631	0.0863899	4.36711	0.0132673	0.0321242	chr7	27217057	ENSG00000257184
cg09645818	0.846308	0.755761	-0.0905475	0.000403299	0.00829047	4.36153	0.0261805	0.0324073	chr11	10764592	CTR9
cg09648269	0.137651	0.193745	0.0560941	0.00023954	0.00423292	4.14331	0.045894	0.0430301	chr12	101188325	ANO4
cg09713684	0.818511	0.674929	-0.143582	0.000239126	0.0147281	5.94466	0.0121964	0.00421625	chr5	134372398	PITX1
cg09801837	0.784012	0.544258	-0.239754	0.000476796	0.0232297	5.60646	0.00284975	0.00632515	chr1	44567128	KLF17
cg09824255	0.84364	0.77487	-0.0687696	0.000243776	0.00546805	4.4874	0.0342671	0.027449	chr5	140014002	CD14
cg09849543	0.888375	0.845797	-0.0425781	9.55027e-05	0.00251639	4.71967	0.0481232	0.0202283	chr5	54157932	ESM1
cg09871685	0.141398	0.253674	0.112276	7.68319e-05	0.0122078	7.31188	0.023836	0.000939894	chr1	164290179	PBX1
cg09873283	0.862069	0.792342	-0.0697269	7.9346e-05	0.00282303	5.15294	0.00732981	0.0113941	chr6	33772352	MLN
cg09899989	0.783702	0.527082	-0.25662	0.00105787	0.0184499	4.12439	0.000894718	0.0440523	chr10	2776040	PFKP
cg09941406	0.103157	0.567091	0.463934	0.00246998	0.0992247	5.32813	0.00404313	0.00904044	chr12	54391325	HOXC9
cg09973548	0.0857169	0.470017	0.3843	0.000151176	0.0601162	8.63538	0.00301582	0.000349762	chr7	27208347	HOXA9
cg10056878	0.700427	0.522963	-0.177464	0.000753486	0.0329511	5.4506	0.0279334	0.00772712	chr11	58191120	OR5B2
cg10064312	0.783303	0.531021	-0.252282	0.000800812	0.0185995	4.53766	0.00105882	0.0256926	chr16	86121312	IRF8
cg10064339	0.120611	0.194887	0.0742767	8.97595e-05	0.00176209	4.29508	0.00135741	0.035255	chr11	73693792	UCP2
cg10081390	0.657609	0.491956	-0.165653	0.000863626	0.0175661	4.34625	0.00922795	0.0330127	chr12	107594490	CRY1
cg10103187	0.845422	0.766974	-0.0784483	0.000439463	0.00745505	4.0844	0.0377376	0.0463127	chr1	165183299	LMX1A
cg10149042	0.848682	0.802286	-0.0463967	0.000170293	0.00290895	4.09441	0.0463217	0.0457015	chr16	86901448	FOXL1
cg10174582	0.789019	0.719204	-0.0698156	0.000230728	0.00397025	4.10496	0.0163594	0.045107	chr8	91605912	TMEM64
cg10184983	0.311131	0.153967	-0.157165	0.000914704	0.0166604	4.18698	0.0104741	0.040727	chr17	36734911	SRCIN1
cg10224937	0.142228	0.43234	0.290113	0.00243677	0.0486135	4.31832	0.0071161	0.0341807	chr7	27208594	HOXA9
cg10305627	0.687098	0.537898	-0.1492	0.00118256	0.0243831	4.36589	0.0308256	0.0321892	chr3	113116731	WDR52
cg10314295	0.0606296	0.0688387	0.00820912	3.01966e-06	6.80797e-05	4.49476	0.0261029	0.0271881	chr10	75936245	ADK
cg10317283	0.799377	0.670036	-0.129341	0.000120706	0.0129111	6.74098	0.014599	0.00164761	chr8	1105655	DLGAP2
cg10399005	0.46712	0.682151	0.215031	0.00226292	0.0551639	4.60747	0.0363684	0.023437	chr14	70316898	SMOC1
cg10433972	0.214761	0.391608	0.176847	0.00192754	0.0335199	4.12019	0.0295929	0.0442862	chr14	88793982	KCNK10
cg10473787	0.830458	0.589278	-0.24118	0.00112794	0.0289628	4.68244	0.00487538	0.0212339	chr12	54473276	HOXC4
cg10494981	0.849126	0.660707	-0.188419	0.000684653	0.0248505	5.18176	0.0115647	0.0109746	chr10	711556	DIP2C
cg10536898	0.837016	0.511896	-0.32512	0.00154998	0.0515314	5.05513	0.00465841	0.0128654	chr5	50673227	ISL1
cg10549916	0.771154	0.588627	-0.182528	0.000859712	0.0264319	4.94228	0.0154318	0.0149223	chr4	95972631	BMPR1B
cg10558145	0.805417	0.331451	-0.473967	0.000999218	0.0555921	5.79794	0.000694659	0.00501007	chr1	159697240	CRP
cg10591385	0.837344	0.732535	-0.104809	0.000288573	0.00809192	4.80947	0.013	0.01786	chr6	168450911	FRMD1
cg10635645	0.892839	0.785062	-0.107777	7.06848e-05	0.00856653	6.92117	0.013177	0.00137497	chr12	12938397	DDX47
cg10642548	0.854918	0.705749	-0.149169	0.000453933	0.0146173	5.00906	0.00991814	0.0136294	chr10	77165750	ZNF503
cg10675515	0.403774	0.455547	0.0517727	0.000138284	0.00367081	4.73039	0.0469667	0.0199332	chr19	51978789	SIGLEC8
cg10697995	0.0683064	0.331985	0.263679	0.000193579	0.0260374	7.07151	0.00237721	0.00117884	chr12	114881453	TBX5
cg10700718	0.0886363	0.149564	0.0609281	0.000182184	0.00520858	4.83742	0.0489897	0.0171916	chr8	1992719	MYOM2
cg10724867	0.384395	0.681417	0.297022	0.00457441	0.0756566	4.04781	0.0183842	0.0485645	chr7	27218867	ENSG00000257184
cg10726868	0.854101	0.872726	0.018625	2.65539e-05	0.000444562	4.06539	0.0420174	0.0474662	chr11	12743980	TEAD1
cg10743363	0.672596	0.596507	-0.0760897	0.00028896	0.00663748	4.52169	0.0336888	0.0262404	chr10	120116655	PRLHR
cg10832035	0.851748	0.744913	-0.106835	0.000460523	0.00771273	4.06589	0.0105087	0.0474403	chr6	170564889	DLL1
cg10837404	0.863981	0.760854	-0.103127	0.000609802	0.0131841	4.43432	0.0392161	0.02948	chr5	112356289	DCP2
cg10881451	0.735382	0.641079	-0.0943032	0.00027459	0.0114455	5.38136	0.041699	0.00841404	chr1	173443209	PRDX6
cg10892749	0.402482	0.545752	0.14327	0.00109423	0.0195661	4.16037	0.0231568	0.0421146	chr14	34793536	SPTSSA
cg10895156	0.795682	0.68365	-0.112032	0.000437377	0.00742646	4.08573	0.00753291	0.0462306	chr19	6656678	TNFSF14
cg11050992	0.789652	0.705654	-0.0839986	0.000373121	0.00893789	4.58222	0.0407677	0.0242232	chr1	240960462	GREM2
cg11074044	0.75439	0.503789	-0.250601	0.000977058	0.0380628	5.28379	0.00817241	0.00962224	chr7	107476898	SLC26A3
cg11124080	0.764874	0.351274	-0.4136	0.00325211	0.100534	4.95016	0.00752944	0.0147651	chr10	119295875	EMX2
cg11154098	0.259199	0.425405	0.166207	0.000345945	0.0121326	5.1322	0.00352814	0.0116941	chr4	59843820	IGFBP7
cg11186746	0.788936	0.717823	-0.071113	0.00033134	0.00596836	4.17095	0.0358239	0.0415653	chr5	92731631	NR2F1
cg11202380	0.83467	0.733072	-0.101599	0.000299224	0.0123479	5.36689	0.0363521	0.00858151	chr1	33473905	AK2
cg11203244	0.832551	0.766647	-0.0659036	0.000334625	0.00566738	4.08206	0.0434393	0.0464652	chr10	27609286	ACBD5
cg11308480	0.801982	0.62094	-0.181042	0.000578904	0.0120064	4.37434	0.00204721	0.0318356	chr14	60737747	PPM1A
cg11389252	0.638098	0.454709	-0.183389	0.00189079	0.0313581	4.05178	0.0221044	0.048297	chr5	70681227	BDP1
cg11405027	0.855989	0.808909	-0.0470798	0.000135069	0.00231191	4.09732	0.0279992	0.0455582	chr3	142902310	CHST2
cg11440915	0.855154	0.771702	-0.0834513	0.000135165	0.00697224	5.68883	0.0255253	0.00570992	chr13	76387161	LMO7
cg11449097	0.848686	0.672135	-0.176551	0.0004575	0.0144367	4.97982	0.0040541	0.0141932	chr3	44945312	TGM4
cg11513667	0.847062	0.804302	-0.0427599	0.000140461	0.00238106	4.08336	0.0432772	0.0463775	chr8	71014747	PRDM14
cg11561653	0.850895	0.796556	-0.0543388	0.000175029	0.00342122	4.28885	0.0344959	0.0355849	chr7	133409153	LRGUK
cg11703594	0.821456	0.73431	-0.0871458	0.000230482	0.00589396	4.67651	0.0146591	0.0213789	chr2	114601032	ACTR3
cg11721610	0.402924	0.509331	0.106407	0.000524462	0.0141477	4.75358	0.0396572	0.0192796	chr1	200580225	KIF14
cg11785553	0.762075	0.667777	-0.0942974	0.000513044	0.0109484	4.41549	0.0387223	0.0301986	chr1	222958031	BROX
cg11788465	0.140741	0.289711	0.14897	0.000666008	0.0180037	4.75661	0.0162206	0.0192036	chr5	134370313	PITX1
cg11826327	0.734769	0.669084	-0.0656847	4.90089e-05	0.00341919	6.12447	0.0154645	0.00338086	chr11	1669926	KRTAP5-5
cg11926444	0.888228	0.787295	-0.100932	8.16121e-05	0.00496656	5.92732	0.00474496	0.00430617	chr3	119137289	TMEM39A
cg11930554	0.151143	0.209758	0.0586146	0.000247219	0.00410705	4.05424	0.0368031	0.0481488	chr4	74809912	PF4
cg11954479	0.130135	0.21594	0.0858054	0.000334051	0.00588132	4.138	0.0156438	0.0433134	chr1	92952196	GFI1
cg11956108	0.770072	0.703848	-0.0662238	0.000235055	0.00535075	4.50867	0.0380082	0.026686	chr1	1895061	C1orf222
cg12091708	0.124898	0.216433	0.0915356	0.000304576	0.00544054	4.15887	0.00953458	0.0421879	chr5	140248390	PCDHA11
cg12122737	0.8485	0.665437	-0.183063	0.000342739	0.0165852	5.59664	0.00490606	0.006396	chr22	42065726	NHP2L1
cg12154164	0.734889	0.627414	-0.107475	0.000700951	0.016113	4.52276	0.0486832	0.026209	chr1	28484534	PTAFR
cg12171221	0.788843	0.425427	-0.363416	0.00252058	0.0587358	4.54241	0.00357444	0.0255154	chr6	170816142	PSMB1
cg12200866	0.272999	0.378826	0.105827	0.000453065	0.0141083	4.96068	0.0401904	0.0145648	chr3	121150715	POLQ
cg12234374	0.875105	0.778705	-0.0963996	0.000418004	0.00743117	4.152	0.015682	0.042521	chr6	169224886	SMOC2
cg12279125	0.792616	0.534036	-0.258579	0.000425692	0.0172679	5.34214	0.000771192	0.00888028	chr8	2129970	MYOM2
cg12309225	0.0735166	0.102552	0.0290354	5.77613e-05	0.000985796	4.09312	0.0352288	0.0457735	chr11	58912401	FAM111A
cg12327866	0.759119	0.55275	-0.206369	0.000772521	0.0157976	4.35399	0.00212038	0.0326977	chr10	1939663	ADARB2
cg12393651	0.44492	0.526717	0.0817976	0.000229846	0.00446863	4.28109	0.0102351	0.0359203	chr22	46518684	PPARA
cg12466731	0.873812	0.843315	-0.0304968	5.6732e-05	0.000975563	4.104	0.0283229	0.0451683	chr15	29253381	APBA2
cg12470428	0.628779	0.538251	-0.0905282	0.000184214	0.00648761	5.13823	0.0153676	0.0115994	chr19	9214004	OR7G2
cg12491401	0.858776	0.768778	-0.0899985	0.00017735	0.00943378	5.73317	0.0344875	0.00541017	chr6	104910983	HACE1
cg12532667	0.817583	0.690523	-0.127059	0.000776889	0.0136018	4.12994	0.0176608	0.0437412	chr4	101440020	EMCN
cg12629001	0.545891	0.432409	-0.113482	0.000645582	0.0123355	4.25608	0.0233795	0.0371492	chr9	35537849	RUSC2
cg12720030	0.886709	0.75553	-0.131179	0.000170221	0.0063202	5.21449	0.00215378	0.0105333	chr16	47155161	NETO2
cg12744859	0.833813	0.691143	-0.142669	0.000278922	0.0124573	5.48098	0.0083922	0.00739758	chr17	46669492	HOXB5
cg12746120	0.85203	0.72608	-0.12595	0.000191329	0.0106032	5.7923	0.0104181	0.00504358	chr13	110398188	IRS2
cg12756312	0.800635	0.659811	-0.140824	0.000486168	0.0101173	4.37923	0.00515268	0.0316335	chr11	120038992	TRIM29
cg12760625	0.799419	0.702742	-0.0966767	0.000402631	0.00928805	4.52784	0.0252186	0.0260292	chr10	712442	DIP2C
cg12821876	0.788374	0.640928	-0.147446	0.000238456	0.0100875	5.4027	0.0041212	0.00818386	chr2	496855	TMEM18
cg12880969	0.834064	0.769011	-0.065053	0.000138827	0.0037991	4.7743	0.0202951	0.0187251	chr8	27466508	CLU
cg12886492	0.758969	0.615243	-0.143726	0.00068168	0.014075	4.3679	0.0107564	0.0320889	chr5	91253642	ARRDC3
cg12924936	0.85261	0.538466	-0.314144	0.00211602	0.043986	4.37762	0.00357158	0.0317076	chr5	2279098	IRX4
cg12945444	0.166532	0.252867	0.0863344	0.000354604	0.00588904	4.05375	0.0152533	0.0481707	chr8	11536969	GATA4
cg12987775	0.835381	0.771916	-0.0634648	0.000142316	0.00289795	4.34786	0.012257	0.0329446	chr14	79225031	NRXN3
cg12994147	0.13685	0.57877	0.441921	0.00132496	0.0939902	6.14849	0.00460347	0.00327714	chr10	119301038	EMX2
cg13119611	0.124635	0.204701	0.0800653	0.000190803	0.00886997	5.53877	0.0475101	0.00687431	chr9	90589872	CDK20
cg13197216	0.140545	0.242993	0.102448	0.000251618	0.00922234	5.19583	0.0193736	0.0108024	chr8	23567658	NKX2-6
cg13231756	0.75007	0.628676	-0.121393	0.000811211	0.0182549	4.49206	0.0391316	0.0272917	chr5	75905010	F2RL2
cg13239348	0.210207	0.521125	0.310919	0.000512703	0.0483629	6.55963	0.00511619	0.00201247	chr10	131768533	EBF3
cg13319389	0.386294	0.54385	0.157556	0.000612351	0.0158526	4.69421	0.00921929	0.020886	chr14	84215514	FLRT2
cg13335081	0.145996	0.293073	0.147077	0.000372021	0.0129356	5.11982	0.00788569	0.0118721	chr8	66894111	DNAJC5B
cg13354034	0.422596	0.604887	0.182291	0.00206887	0.0366504	4.14692	0.0313452	0.0428025	chr7	27214296	HOXA10
cg13549497	0.851379	0.799312	-0.0520668	4.39397e-05	0.00143208	5.02644	0.00574455	0.0133323	chr6	1621093	FOXC1
cg13555491	0.672326	0.502102	-0.170224	0.00120781	0.0277077	4.51982	0.0232554	0.0263013	chr18	3887106	TGIF1
cg13578647	0.184164	0.268073	0.0839088	0.000156524	0.00668297	5.41604	0.0228524	0.00805822	chr7	139168804	KLRG2
cg13593887	0.701278	0.584909	-0.116369	0.000656596	0.0177893	4.75986	0.0435243	0.0191126	chr9	138159326	OLFM1
cg13600257	0.663782	0.56057	-0.103212	0.00047511	0.0122351	4.68662	0.0337563	0.0211167	chr6	170449417	DLL1
cg13611088	0.0692562	0.0965021	0.0272459	1.76373e-05	0.000301686	4.09634	0.00271571	0.0456099	chr2	204501958	CD28
cg13618100	0.888824	0.849476	-0.0393489	4.08217e-05	0.000760286	4.21913	0.0046253	0.0390285	chr8	7599371	DEFB107A
cg13643794	0.617479	0.45834	-0.159138	0.000994474	0.0233989	4.55636	0.0216066	0.0250417	chr7	123241154	ASB15
cg13677599	0.605425	0.692867	0.0874421	0.000339784	0.00638514	4.23203	0.0173065	0.0383536	chr1	115602138	TSHB
cg13716458	0.749285	0.604736	-0.144549	0.000225607	0.0162331	6.16898	0.0147921	0.00320242	chr11	28997975	METTL15
cg13725340	0.47095	0.689991	0.219041	0.00323629	0.0629821	4.28253	0.0437558	0.0358538	chr9	135432492	BARHL1
cg13764956	0.814246	0.702047	-0.112199	0.000404913	0.0169016	5.3834	0.0450504	0.00839438	chr9	6700000	GLDC
cg13799628	0.589749	0.318151	-0.271599	0.00243062	0.0509529	4.38977	0.0111203	0.0312229	chr7	136544817	CHRM2
cg13808674	0.145942	0.220044	0.0741016	0.000162576	0.00353367	4.44198	0.00936216	0.0292066	chr3	128209319	GATA2
cg13855243	0.0946641	0.166981	0.0723166	0.000144305	0.00596778	5.37	0.0331916	0.00854492	chr12	54368272	HOXC11
cg13858484	0.858192	0.793412	-0.0647796	0.000301179	0.00548825	4.18765	0.0435318	0.040685	chr7	157162202	DNAJB6
cg13943217	0.0916713	0.156503	0.0648314	0.000178493	0.00490255	4.7796	0.0347593	0.0185939	chr9	133542125	PRDM12
cg13974001	0.851381	0.751032	-0.100349	0.000200218	0.00380134	4.24687	0.00221587	0.0376015	chr6	109983476	AK9
cg13982688	0.108809	0.156037	0.0472278	8.47209e-05	0.00314606	5.21469	0.0492708	0.0105321	chr9	97401505	FBP1
cg14039721	0.454903	0.353336	-0.101567	0.000466764	0.00976518	4.38688	0.0227771	0.0313438	chr19	45955189	FOSB
cg14046698	0.483418	0.581768	0.0983507	0.000203335	0.00838409	5.36572	0.0188105	0.00859756	chr19	889646	MED16
cg14072845	0.718776	0.570623	-0.148152	0.000290025	0.0190297	6.03594	0.0188442	0.00379003	chr21	15827611	HSPA13
cg14083853	0.822169	0.734388	-0.087781	0.000187499	0.00906098	5.59471	0.0351448	0.00641336	chr5	130046497	HINT1
cg14094639	0.749162	0.784702	0.0355403	1.74419e-05	0.000848863	5.6049	0.0105376	0.00633285	chr1	1309477	AURKAIP1
cg14166494	0.700603	0.591299	-0.109304	0.000412034	0.00794724	4.26962	0.0101333	0.0364815	chr18	63416728	CDH7
cg14204784	0.83806	0.655716	-0.182344	0.000489355	0.022648	5.53236	0.0108741	0.00692433	chr9	129387231	LMX1B
cg14213692	0.391434	0.517857	0.126424	0.000396344	0.0147625	5.21904	0.0215707	0.0104769	chr4	6732388	BLOC1S4
cg14283944	0.0835329	0.572452	0.488919	0.000155409	0.0728941	8.87359	0.00135635	0.00028578	chr12	114883316	TBX5
cg14285150	0.666863	0.343003	-0.32386	0.00251546	0.059319	4.5596	0.00677802	0.0249456	chr17	46659019	HOXB4
cg14327359	0.839901	0.779218	-0.0606828	0.000195522	0.0032598	4.05938	0.0197296	0.0478474	chr2	47419263	CALM2
cg14333666	0.839916	0.572684	-0.267232	0.000126202	0.0347274	8.1042	0.00480576	0.000496779	chr20	60076649	CDH4
cg14343305	0.765247	0.574633	-0.190614	0.00065277	0.013614	4.38237	0.00218691	0.0314962	chr5	129096035	KIAA1024L
cg14343337	0.838011	0.75395	-0.0840604	0.000341193	0.00845173	4.63059	0.0365391	0.0227478	chr19	33161082	ANKRD27
cg14369015	0.813	0.428382	-0.384619	0.000735068	0.0423984	5.84999	0.00107897	0.00471525	chr5	59362611	PDE4D
cg14401311	0.525194	0.577786	0.0525922	0.000211962	0.00368879	4.12127	0.0451908	0.0442236	chr20	44913391	CDH22
cg14411103	0.103133	0.375564	0.27243	0.000267031	0.0398022	7.2197	0.00613859	0.00101858	chr12	114883396	TBX5
cg14459913	0.780601	0.679081	-0.10152	0.000519954	0.00854953	4.03939	0.0170568	0.0491105	chr3	156206699	SSR3
cg14518178	0.625699	0.433822	-0.191877	0.00132653	0.023851	4.16832	0.00948135	0.0417026	chr17	30768042	PSMD11
cg14532497	0.421805	0.565601	0.143795	0.000432226	0.014751	5.09288	0.012085	0.0123038	chr4	174439756	HAND2
cg14541209	0.139225	0.232721	0.093496	0.0002901	0.00819483	4.82009	0.0222733	0.0175981	chr12	113530566	DTX1
cg14547895	0.684213	0.532339	-0.151875	0.00155559	0.02869	4.20502	0.0396064	0.0397955	chr11	125037226	PKNOX2
cg14565151	0.342984	0.427446	0.084462	0.000299942	0.0080209	4.74101	0.0323578	0.0196335	chr12	95945384	USP44
cg14578311	0.775241	0.505657	-0.269584	0.00126591	0.0302548	4.57892	0.00298067	0.024329	chr10	1019787	GTPBP4
cg14604116	0.815781	0.707816	-0.107965	0.000325625	0.00949206	4.86544	0.0163637	0.0165669	chr11	28776204	METTL15
cg14620660	0.739251	0.529412	-0.209838	0.000820871	0.024592	4.90489	0.00661206	0.0156911	chr5	4101491	IRX1
cg14632735	0.719989	0.546841	-0.173148	0.000917672	0.021749	4.56683	0.0125191	0.0246951	chr17	76661660	DNAH17
cg14635269	0.791383	0.424763	-0.36662	0.00247257	0.0447932	4.1792	0.00152752	0.0411385	chr9	129439339	LMX1B
cg14639847	0.198156	0.6533	0.455143	0.000533496	0.0721991	7.08036	0.00194762	0.00117176	chr12	54389982	HOXC9
cg14657834	0.096066	0.148037	0.051971	0.000156699	0.00269044	4.10178	0.0254377	0.0452999	chr8	67875441	TCF24
cg14754064	0.69118	0.559587	-0.131594	0.000789592	0.013989	4.14704	0.0160514	0.0427988	chr10	29633862	LYZL1
cg14791193	0.872325	0.838435	-0.0338907	6.7155e-05	0.00145638	4.43875	0.0409193	0.0293181	chr1	16702476	FBXO42
cg14969063	0.851282	0.777248	-0.074034	0.000176974	0.00404926	4.51605	0.0130627	0.0264205	chr12	91015507	CCER1
cg14972210	0.450084	0.272099	-0.177986	0.00228949	0.0406757	4.15107	0.0420943	0.0425712	chr10	106340238	SORCS3
cg14972625	0.84936	0.819878	-0.0294818	3.88394e-05	0.000789123	4.34466	0.0208203	0.0330658	chr5	42497453	GHR
cg15071359	0.285171	0.439668	0.154497	0.000593246	0.022887	5.26975	0.0233454	0.0098015	chr10	101841512	CPN1
cg15072091	0.702832	0.59015	-0.112682	0.000801553	0.0133161	4.05423	0.0283322	0.0481488	chr21	43591308	ABCG1
cg15097529	0.322463	0.396363	0.0739	0.000235562	0.00503788	4.41864	0.0215448	0.0300761	chr22	30110867	CABP7
cg15182635	0.83768	0.664802	-0.172878	0.000205215	0.0182677	6.47602	0.00844441	0.00219788	chr10	77165167	ZNF503
cg15186637	0.871753	0.686233	-0.18552	5.34284e-05	0.0235566	8.78431	0.0111341	0.000298234	chr10	119254201	EMX2
cg15233062	0.750429	0.477741	-0.272688	0.00124775	0.0512945	5.36141	0.0111888	0.00865379	chr12	54447349	ENSG00000273266
cg15237002	0.825297	0.800712	-0.0245852	1.76622e-05	0.000560644	4.98834	0.0217687	0.0140138	chr13	101243205	GGACT
cg15239179	0.862805	0.816146	-0.0466586	0.000134772	0.00303461	4.49292	0.0486406	0.0272626	chr11	35229448	CD44
cg15244049	0.222625	0.306174	0.0835484	0.00036278	0.00900524	4.6336	0.0421533	0.0226664	chr6	10883376	GCM2
cg15293367	0.167184	0.588272	0.421088	0.000857	0.0705512	6.36323	0.00277754	0.00250021	chr7	27210168	HOXA10
cg15365320	0.11739	0.236769	0.119379	0.000384657	0.0129121	5.06901	0.0206998	0.012654	chr11	17373302	NCR3LG1
cg15369751	0.766007	0.605021	-0.160986	0.000742265	0.0214045	4.84984	0.0168897	0.0169109	chr14	51940694	FRMD6
cg15399466	0.769504	0.453476	-0.316028	0.00362518	0.0702068	4.27549	0.0115877	0.0361891	chr5	50696059	ISL1
cg15414638	0.14691	0.246355	0.0994445	0.000553027	0.013502	4.60968	0.0467806	0.0233823	chr6	28956731	ZNF311
cg15536947	0.746375	0.618012	-0.128363	0.000520239	0.0181498	5.12464	0.0309976	0.0118199	chr17	65471303	PITPNC1
cg15537229	0.838831	0.783566	-0.0552654	0.000105551	0.00393144	5.21905	0.0417533	0.0104769	chr12	28013027	KLHL42
cg15638483	0.581767	0.504547	-0.0772196	0.000138714	0.00351199	4.66211	0.00753146	0.0218103	chr7	149689853	ATP6V0E2
cg15648389	0.77006	0.317992	-0.452068	0.00520456	0.0951009	4.19161	0.00399051	0.0404802	chr12	54448769	HOXC4
cg15668668	0.475774	0.382549	-0.0932245	0.000385632	0.00766616	4.31321	0.0195495	0.0344112	chr8	112388575	KCNV1
cg15731035	0.826628	0.629274	-0.197354	0.00107479	0.0197643	4.20077	0.00505021	0.0399963	chr1	6106539	KCNAB2
cg15777335	0.928114	0.878755	-0.0493584	8.90262e-05	0.00145708	4.03271	0.00773498	0.0495155	chr10	13736109	PRPF18
cg15864691	0.226738	0.626415	0.399676	0.00476307	0.0937857	4.2994	0.00741708	0.035058	chr7	27217606	ENSG00000257184
cg15894722	0.719224	0.297725	-0.421499	0.00403979	0.120546	4.89916	0.0107094	0.0158194	chr12	54447596	ENSG00000273266
cg15964309	0.147348	0.656624	0.509276	0.00108167	0.0553337	5.67683	0.000438224	0.00578872	chr12	114886561	TBX5
cg15968750	0.842367	0.807338	-0.0350291	7.12339e-05	0.00120632	4.08191	0.0247495	0.0464771	chr17	13522882	HS3ST3A1
cg15994519	0.825531	0.697194	-0.128337	0.000520628	0.0135227	4.69899	0.0166611	0.0207758	chr14	71585510	PCNX
cg16019434	0.242372	0.352859	0.110488	0.00059633	0.00992424	4.05677	0.0162886	0.0480185	chr18	76736785	SALL3
cg16080408	0.155316	0.248484	0.0931682	0.000217177	0.00603495	4.7964	0.0113402	0.018167	chr1	18044171	ACTL8
cg16104915	0.0823866	0.184141	0.101754	0.000109953	0.0110921	6.65649	0.0292426	0.00180333	chr7	27205217	HOXA9
cg16253437	0.776707	0.631777	-0.14493	0.000531139	0.0154407	4.8615	0.0129415	0.0166574	chr6	107169188	QRSL1
cg16255175	0.857236	0.680776	-0.17646	0.000384272	0.0206526	5.74805	0.0102246	0.00533003	chr8	116981796	TRPS1
cg16258223	0.767695	0.609915	-0.15778	0.000920944	0.018708	4.3444	0.0135828	0.0330675	chr5	134377058	PITX1
cg16261124	0.146668	0.288268	0.1416	0.000470775	0.0134556	4.83703	0.0104223	0.0172014	chr5	77231978	TBCA
cg16280616	0.719951	0.637845	-0.0821063	0.000143877	0.00588103	5.35316	0.0190761	0.00875532	chr17	19470367	SLC47A1
cg16288834	0.852459	0.765325	-0.0871338	0.000289522	0.00706742	4.60944	0.0219521	0.0233885	chr17	33400277	RFFL
cg16301890	0.134535	0.282095	0.147561	0.000280245	0.0101058	5.17235	0.00409955	0.0111158	chr10	119301464	EMX2
cg16351292	0.779978	0.6253	-0.154679	0.000603149	0.0105828	4.13306	0.00345771	0.0435734	chr18	67136306	DOK6
cg16370398	0.804816	0.42705	-0.377766	0.000288608	0.0654127	7.82431	0.00411658	0.000638664	chr12	54448913	HOXC4
cg16385330	0.836576	0.586498	-0.250078	0.00100783	0.0346639	5.1041	0.00651062	0.0121205	chr4	151503878	MAB21L2
cg16386961	0.55758	0.410727	-0.146853	0.000801553	0.0166185	4.37385	0.0144028	0.0318596	chr13	90206652	GPC5
cg16400896	0.750553	0.567506	-0.183047	0.000657935	0.0133424	4.34193	0.0025982	0.0331557	chr4	68422645	STAP1
cg16409367	0.0856747	0.113088	0.0274135	3.16412e-05	0.000817612	4.69154	0.0303202	0.0209693	chr15	37394754	MEIS2
cg16447012	0.0809208	0.353769	0.272848	0.000118707	0.0360457	8.24628	0.00475495	0.000463747	chr7	27209131	HOXA9
cg16511524	0.841241	0.700576	-0.140664	0.000437108	0.00828924	4.24518	0.002985	0.0376891	chr7	41070523	INHBA
cg16522953	0.410721	0.346477	-0.0642445	0.000155709	0.00393549	4.65962	0.0231022	0.0218826	chr1	53967067	DMRTB1
cg16544108	0.751683	0.608087	-0.143596	0.000367785	0.0169288	5.52447	0.0166996	0.00699639	chr2	197143240	STK17B
cg16600991	0.0688841	0.271301	0.202416	0.000209858	0.020879	6.6365	0.00536819	0.0018428	chr12	54389477	HOXC9
cg16602943	0.790041	0.692314	-0.0977268	0.000283383	0.00799308	4.81793	0.0173957	0.0176504	chr18	923204	ADCYAP1
cg16609260	0.276057	0.585433	0.309377	0.00150716	0.0675627	5.48632	0.011824	0.00734572	chr12	114886059	TBX5
cg16631682	0.878377	0.830944	-0.0474333	0.000137508	0.00311816	4.5031	0.0481317	0.0268884	chr2	114388878	RABL2A
cg16721582	0.0901608	0.118246	0.028085	3.60006e-05	0.000642127	4.15676	0.0163374	0.0422661	chr8	133688101	LRRC6
cg16747828	0.821072	0.709904	-0.111168	0.000529039	0.00976555	4.20626	0.0152581	0.0397326	chr12	12938425	DDX47
cg16760223	0.222735	0.331463	0.108728	0.000616562	0.0131526	4.41496	0.0317866	0.0302194	chr3	172841689	SPATA16
cg16771406	0.0819496	0.184521	0.102571	3.51843e-05	0.00572744	7.34681	0.00637855	0.000911603	chr7	27191352	HOXA6
cg16775598	0.721577	0.448578	-0.272998	0.00207461	0.0495157	4.57697	0.0101413	0.0243899	chr3	18877557	KCNH8
cg16846370	0.762453	0.562309	-0.200144	0.000733323	0.0160464	4.45165	0.00265806	0.0288549	chr16	80586520	DYNLRB2
cg16895783	0.87253	0.834954	-0.0375762	7.90313e-05	0.00157303	4.31497	0.0319084	0.0343234	chr8	8752298	MFHAS1
cg16900694	0.849827	0.567371	-0.282456	0.000564857	0.029917	5.72694	0.00232396	0.00544343	chr13	34799311	RFC3
cg16913192	0.812615	0.728504	-0.0841106	0.000239799	0.00673867	4.81257	0.0230401	0.0177858	chr3	57531304	DNAH12
cg16913789	0.147174	0.376254	0.22908	0.00131278	0.0284755	4.43902	0.00607193	0.0293112	chr7	27204005	HOXA9
cg16942135	0.817207	0.731268	-0.0859385	3.90374e-05	0.00534296	7.09664	0.012616	0.00115804	chr10	712394	DIP2C
cg16950104	0.878361	0.8296	-0.048761	0.000118374	0.00333284	4.81532	0.0489186	0.0177154	chr19	35648395	FXYD5
cg16972315	0.675714	0.526337	-0.149376	0.00068412	0.0241253	5.14015	0.0298682	0.0115696	chr18	6629692	ARHGAP28
cg16992257	0.835608	0.77467	-0.0609382	0.000281497	0.00477857	4.08539	0.0423231	0.0462457	chr15	65283128	SPG21
cg17054708	0.791164	0.824004	0.0328397	6.97678e-05	0.00137916	4.30509	0.0416638	0.0347759	chr3	13679636	FBLN2
cg17086332	0.870342	0.833779	-0.0365625	3.36057e-05	0.00131792	5.29341	0.0247385	0.00948785	chr10	79799344	RPS24
cg17128320	0.891608	0.79646	-0.0951477	0.000240791	0.00920484	5.25654	0.0263652	0.00997453	chr4	78633646	CNOT6L
cg17150171	0.646825	0.526299	-0.120527	0.000267468	0.0112216	5.39076	0.0145543	0.00831532	chr17	39389626	KRTAP9-3
cg17156867	0.852798	0.78357	-0.0692282	0.000132452	0.00266107	4.32847	0.0064285	0.0337297	chr15	95019541	MCTP2
cg17170429	0.756204	0.708214	-0.0479909	3.6899e-05	0.00226931	5.94253	0.0246971	0.00422808	chr7	64330819	ZNF273
cg17307442	0.121905	0.244556	0.122651	0.000348694	0.00862361	4.62826	0.00702671	0.0228055	chr10	119302053	EMX2
cg17319774	0.124689	0.218737	0.0940479	0.000208658	0.0109339	5.71152	0.0386231	0.00555314	chr13	79171053	POU4F1
cg17320707	0.60757	0.348936	-0.258634	0.00138231	0.0360813	4.70609	0.00601893	0.0205935	chr10	119307931	EMX2
cg17327492	0.835031	0.745805	-0.0892268	0.000388764	0.00711301	4.19349	0.0201174	0.0403751	chr2	49382159	FSHR
cg17360781	0.281559	0.55263	0.271071	0.00106106	0.0221562	4.38413	0.00114944	0.031434	chr2	200329486	SATB2
cg17371189	0.302127	0.578615	0.276489	0.00350925	0.060504	4.10779	0.0153141	0.0449385	chr2	61555931	USP34
cg17433772	0.886214	0.784184	-0.102029	0.000240554	0.00701594	4.86621	0.0105337	0.0165492	chr4	151501739	MAB21L2
cg17459922	0.877432	0.834559	-0.0428731	4.72943e-05	0.00222625	5.55681	0.0371874	0.00672934	chr5	104929283	NUDT12
cg17510385	0.927168	0.879015	-0.0481538	0.000119257	0.00249469	4.38671	0.029724	0.031354	chr5	912821	BRD9
cg17510422	0.809481	0.724439	-0.0850415	0.000199776	0.00419845	4.3934	0.0072209	0.0310744	chr14	73988041	ACOT1
cg17524560	0.182283	0.446143	0.26386	0.00110139	0.0277652	4.65588	0.00265157	0.021991	chr10	120291182	PRLHR
cg17583844	0.7189	0.275441	-0.443459	0.00219286	0.0588777	4.74683	0.00115734	0.0194606	chr8	11519208	GATA4
cg17626637	0.813754	0.734404	-0.0793496	0.000431291	0.00768879	4.15603	0.0382734	0.0422968	chr22	48070601	FAM19A5
cg17639795	0.790906	0.743829	-0.0470766	0.000122603	0.00266972	4.44462	0.0371225	0.0291013	chr19	2949562	ZNF77
cg17683514	0.8804	0.813785	-0.0666151	3.50424e-05	0.00451239	7.00865	0.0263359	0.00124991	chr21	44356197	PKNOX1
cg17686487	0.735409	0.347929	-0.38748	0.00230022	0.0695556	4.91832	0.00404908	0.0154016	chr5	50686281	ISL1
cg17728074	0.70815	0.522226	-0.185924	0.000762358	0.0141581	4.21502	0.00279538	0.0392747	chr20	20639874	RALGAPA2
cg17771497	0.0990374	0.157878	0.0588406	0.000129095	0.00433915	5.07091	0.0397716	0.0126197	chr1	44678548	DMAP1
cg17817521	0.740482	0.369296	-0.371185	0.00318982	0.0578402	4.18053	0.00299244	0.0410681	chr8	3086479	MYOM2
cg17826389	0.864981	0.75907	-0.105911	0.000162186	0.0116271	6.1637	0.027384	0.00321843	chr16	2088995	TSC2
cg17851276	0.433835	0.27874	-0.155095	0.0011589	0.0193181	4.05913	0.0158389	0.0478686	chr4	9476719	DEFB131
cg17970936	0.906714	0.828475	-0.0782398	0.000201618	0.00525886	4.70505	0.0184317	0.0206163	chr11	130356135	ADAMTS15
cg17976731	0.885706	0.823133	-0.0625729	0.000196044	0.0042385	4.4343	0.0300829	0.02948	chr17	46139285	NFE2L1
cg18013376	0.782648	0.516414	-0.266234	0.00105617	0.0307844	4.86529	0.00339128	0.0165685	chr5	4101536	IRX1
cg18029933	0.502263	0.571525	0.069262	0.000148353	0.00302027	4.34757	0.00885446	0.0329578	chr19	55824565	TMEM150B
cg18030841	0.861866	0.811572	-0.0502943	0.000119994	0.00264441	4.46191	0.0280181	0.0284545	chr15	43462251	CCNDBP1
cg18040901	0.700065	0.300708	-0.399357	0.0054548	0.0947109	4.11793	0.00760838	0.0444081	chr12	54357530	HOXC12
cg18075319	0.795808	0.496253	-0.299554	0.000496829	0.0285225	5.84321	0.00145863	0.00474873	chr14	53320312	GNPNAT1
cg18080558	0.828478	0.628903	-0.199576	0.000310824	0.0232763	6.22662	0.00754856	0.00297526	chr4	151502996	MAB21L2
cg18094556	0.857044	0.792478	-0.0645657	0.000245024	0.00444378	4.18079	0.0292428	0.041055	chr4	110748817	RRH
cg18134292	0.191557	0.555533	0.363977	0.00124663	0.0621328	5.63924	0.00426288	0.00604462	chr7	27210274	HOXA10
cg18150217	0.845132	0.795078	-0.0500541	0.000130863	0.00240422	4.19944	0.0234814	0.0400421	chr6	142959108	HIVEP2
cg18151422	0.741116	0.596001	-0.145116	0.00102508	0.0167143	4.02727	0.0154157	0.0498583	chr3	143148893	CHST2
cg18160135	0.0893458	0.156708	0.0673625	0.000246229	0.00434255	4.14047	0.0233576	0.0431733	chr4	99851115	EIF4E
cg18181034	0.0907329	0.39177	0.301038	0.000137776	0.037138	8.07443	0.00306302	0.000510954	chr7	27208885	HOXA9
cg18196119	0.173743	0.315175	0.141433	0.000575928	0.0205795	5.15918	0.0270149	0.0113004	chr17	46692260	HOXB8
cg18197277	0.861202	0.747112	-0.114091	0.000630542	0.0118775	4.2355	0.021062	0.0381676	chr11	47598986	NDUFS3
cg18199113	0.902837	0.833539	-0.069298	0.000197737	0.00562304	4.8297	0.0350063	0.0173776	chr10	119254789	EMX2
cg18311537	0.124586	0.428091	0.303505	0.000297654	0.0393061	7.04497	0.00338664	0.00119761	chr7	27209195	HOXA9
cg18361401	0.832988	0.721899	-0.111089	0.00030932	0.00832674	4.75058	0.0105494	0.0193536	chr18	73986591	ZNF516
cg18369564	0.675562	0.480952	-0.19461	0.000293679	0.0151842	5.69219	0.00279465	0.00569031	chr7	123241615	ASB15
cg18386544	0.660982	0.499729	-0.161253	0.000636924	0.0139908	4.45721	0.00594233	0.0286249	chr12	5979643	ANO2
cg18413237	0.72699	0.561083	-0.165907	0.000609247	0.0112234	4.20334	0.00275835	0.0398735	chr7	41742795	INHBA
cg18429212	0.877214	0.744	-0.133214	0.000592398	0.0125902	4.4096	0.0118598	0.0304377	chr7	127007038	ZNF800
cg18461866	0.138898	0.427808	0.288911	0.000654703	0.037216	5.82894	0.00374042	0.00482726	chr3	59996864	FHIT
cg18470839	0.219783	0.663588	0.443805	0.00143684	0.0525751	5.19341	0.000844404	0.0108308	chr12	114878173	TBX5
cg18496653	0.0900027	0.126801	0.0367982	6.39824e-05	0.0016624	4.69945	0.0383773	0.0207701	chr21	38593042	DSCR3
cg18532542	0.749894	0.599204	-0.150691	0.00110275	0.0217776	4.30367	0.0234322	0.0348492	chr12	12592794	LOH12CR1
cg18561589	0.801809	0.393182	-0.408627	0.00501693	0.0870821	4.1175	0.00541886	0.0444282	chr10	119295770	EMX2
cg18574764	0.861034	0.835207	-0.0258268	3.3304e-05	0.000689835	4.37249	0.0274263	0.0319207	chr6	118859021	PLN
cg18638206	0.0769895	0.162258	0.0852682	6.26178e-05	0.00567403	6.50166	0.0149582	0.00214815	chr2	200336014	SATB2
cg18638855	0.763705	0.381665	-0.38204	0.00214199	0.0715256	5.06144	0.00472378	0.0127695	chr13	70544611	KLHL1
cg18720262	0.147972	0.233384	0.085412	0.000302372	0.00730466	4.59442	0.0256087	0.0238364	chr17	46810264	HOXB13
cg18787548	0.0868639	0.167097	0.0802334	6.50055e-05	0.00379466	5.86726	0.00768447	0.00462713	chr12	54388411	HOXC9
cg18792116	0.857344	0.773867	-0.0834775	0.000118905	0.00737153	5.95408	0.0285328	0.00417114	chr7	23389622	MALSU1
cg18857402	0.797013	0.709901	-0.0871119	0.000432199	0.00794762	4.20076	0.0281983	0.0399963	chr1	244263106	ZBTB18
cg18921637	0.360015	0.279051	-0.0809639	0.000397474	0.00787008	4.30744	0.0369534	0.0346574	chr4	141980411	RNF150
cg18970405	0.15205	0.245392	0.0933427	0.000441073	0.00858653	4.28298	0.0248259	0.0358334	chr11	66147786	SLC29A2
cg18972885	0.802523	0.499691	-0.302833	0.00258935	0.0523898	4.33862	0.00692064	0.0332953	chr10	119292549	EMX2
cg19010490	0.821785	0.707649	-0.114136	0.000511374	0.014636	4.839	0.0322868	0.0171707	chr15	37388127	MEIS2
cg19138640	0.638185	0.43517	-0.203015	0.000525268	0.010274	4.2898	0.000631911	0.0355308	chr6	14645684	CD83
cg19340837	0.764598	0.653497	-0.111101	0.000431363	0.0109571	4.66682	0.0198063	0.0216489	chr6	163647753	QKI
cg19358493	0.129906	0.470638	0.340732	0.000741769	0.0545771	6.20118	0.00433182	0.00307852	chr10	119300942	EMX2
cg19361826	0.342131	0.412431	0.0703001	0.000197734	0.00651383	5.04187	0.0436706	0.0130797	chr1	10864382	CASZ1
cg19500479	0.109993	0.215491	0.105497	0.000120555	0.00661591	5.77817	0.00783781	0.00512836	chr2	20865674	GDF7
cg19519980	0.541088	0.397576	-0.143512	0.000228512	0.0171591	6.23056	0.0172828	0.00296053	chr12	8142678	FOXJ2
cg19550530	0.168513	0.262284	0.093772	0.000301772	0.00761237	4.65682	0.0187469	0.021957	chr2	1629838	PXDN
cg19564591	0.838216	0.772872	-0.0653447	7.90117e-05	0.0018699	4.56475	0.00342889	0.0247723	chr6	162530827	PACRG
cg19590652	0.877852	0.766064	-0.111788	0.000289563	0.00727905	4.6518	0.00732157	0.0221241	chr14	52423688	C14orf166
cg19623360	0.111368	0.256298	0.14493	0.000328493	0.00950773	4.85517	0.00379508	0.0167994	chr7	27191914	HOXA7
cg19656119	0.135163	0.35159	0.216427	0.000694266	0.0211553	4.92939	0.00378166	0.015191	chr5	134369025	PITX1
cg19661311	0.851333	0.767602	-0.0837312	0.000104532	0.00728302	6.12252	0.0275059	0.00338694	chr3	193938999	HES1
cg19669618	0.257944	0.468336	0.210391	0.00083377	0.0166136	4.31657	0.00218874	0.0342579	chr4	174452688	HAND2
cg19794507	0.0878519	0.521267	0.433416	0.00111554	0.0854724	6.25965	0.00397813	0.00283171	chr12	54391285	HOXC9
cg19820543	0.837032	0.683577	-0.153455	0.000352674	0.00888992	4.65576	0.00226926	0.0219922	chr6	168120556	C6orf123
cg19830000	0.109863	0.167059	0.0571958	9.66928e-05	0.00266294	4.78347	0.0163458	0.0184822	chr12	45270312	NELL2
cg19844704	0.0801661	0.15906	0.0788939	0.000142886	0.00446522	4.9658	0.0122322	0.0144572	chr10	119304705	EMX2
cg19854048	0.318071	0.421287	0.103216	0.000538197	0.0120209	4.48127	0.0326631	0.0276894	chr7	35774152	HERPUD2
cg19889530	0.121064	0.176061	0.0549974	0.000188845	0.00309911	4.03658	0.0270064	0.0493037	chr2	232825897	DIS3L2
cg19977095	0.0837234	0.182197	0.0984736	0.000247485	0.00975078	5.3001	0.0257688	0.00941061	chr5	68339089	SLC30A5
cg20252885	0.837239	0.759695	-0.0775445	9.4705e-05	0.00581226	5.93951	0.0237351	0.00424349	chr6	88619878	SPACA1
cg20261859	0.0929367	0.446904	0.353967	0.000185941	0.0537288	8.17471	0.00345947	0.000480868	chr7	27208156	HOXA9
cg20263165	0.861616	0.569117	-0.292498	0.000253893	0.0350511	7.10909	0.00303803	0.00114414	chr12	54472008	HOXC4
cg20272287	0.815423	0.740412	-0.0750112	2.83139e-05	0.00695091	7.93955	0.0384271	0.00056698	chr17	19247905	B9D1
cg20278586	0.735841	0.640291	-0.0955494	0.000390164	0.0115669	4.88978	0.0406474	0.0160347	chr2	52886153	CHAC2
cg20301998	0.863276	0.792184	-0.0710924	0.000188547	0.00351087	4.21884	0.0112551	0.0390468	chr13	106886462	EFNB2
cg20334738	0.87053	0.680351	-0.190179	0.000234796	0.0227845	6.6005	0.00909182	0.00191973	chr4	151502939	MAB21L2
cg20336539	0.0865661	0.247785	0.161219	0.000187483	0.0143181	6.25494	0.00651706	0.00285354	chr5	19791054	CDH18
cg20340739	0.0790293	0.143621	0.0645917	7.76501e-05	0.00283274	5.18907	0.0107582	0.0108812	chr12	54380150	HOXC10
cg20340866	0.124589	0.577937	0.453348	0.000888447	0.0801195	6.49472	0.00263227	0.00216558	chr12	54391631	HOXC9
cg20348647	0.732088	0.664467	-0.0676212	0.000321598	0.00600256	4.22225	0.043804	0.0388497	chr2	119725853	MARCO
cg20349344	0.552704	0.303079	-0.249626	0.0032239	0.0679928	4.3985	0.0305782	0.0308762	chr17	46659761	HOXB4
cg20377024	0.792671	0.676287	-0.116384	0.000503761	0.0143167	4.82882	0.0285778	0.0173922	chr4	151490751	MAB21L2
cg20423899	0.871911	0.813386	-0.0585244	0.000103907	0.00265624	4.67602	0.0146342	0.0213889	chr3	194461795	LSG1
cg20435403	0.675466	0.357687	-0.317779	0.00278541	0.0713903	4.67977	0.0117872	0.0213089	chr12	54447632	ENSG00000273266
cg20545224	0.561853	0.354238	-0.207616	0.000437925	0.0228636	5.70622	0.00587983	0.00558198	chr7	97614123	OCM2
cg20562821	0.695377	0.631425	-0.0639519	0.000204744	0.00427804	4.38506	0.0280702	0.0314082	chr12	131758671	GPR133
cg20633402	0.49269	0.588652	0.0959625	0.000296505	0.0128873	5.44175	0.0485079	0.00782139	chr12	101298245	ANO4
cg20667124	0.838445	0.77213	-0.0663155	0.000125745	0.00347693	4.78924	0.0153013	0.0183365	chr19	3187880	NCLN
cg20691507	0.132648	0.195953	0.0633049	9.33403e-05	0.00248312	4.73351	0.00856196	0.0198452	chr6	28956683	ZNF311
cg20713035	0.830216	0.851516	0.0213009	2.08415e-05	0.000528822	4.66525	0.0347422	0.0216979	chr5	14410284	FAM105B
cg20743881	0.761428	0.741354	-0.0200745	2.57314e-05	0.000565619	4.45823	0.0492711	0.0285927	chr4	167022415	TLL1
cg20768043	0.0838583	0.178593	0.0947349	0.000218824	0.00574699	4.71497	0.00928446	0.0203572	chr5	50679681	ISL1
cg20769455	0.497843	0.597064	0.099221	0.000435094	0.0111108	4.6745	0.0326174	0.0214336	chr13	25947459	ATP8A2
cg20778669	0.854843	0.786898	-0.0679448	0.000229709	0.00550608	4.58314	0.0363585	0.024198	chr10	131355217	MGMT
cg20804243	0.757404	0.62607	-0.131334	0.000591432	0.01781	4.91233	0.0272399	0.0155413	chr3	171205319	TNIK
cg20879939	0.796594	0.693566	-0.103027	0.000240874	0.00803397	5.05976	0.0138655	0.0127928	chr12	10961541	TAS2R9
cg20884887	0.0878438	0.518953	0.431109	0.000619281	0.0708941	6.83893	0.002493	0.00149752	chr7	27208285	HOXA9
cg20885815	0.617097	0.405547	-0.21155	0.00175163	0.0328902	4.23089	0.0128807	0.0384137	chr2	27478320	SLC30A3
cg20907619	0.565483	0.289802	-0.275681	0.000831722	0.0247914	4.89759	0.00150674	0.015855	chr18	19887619	CTAGE1
cg20908789	0.206527	0.473195	0.266668	0.0013213	0.0348336	4.72045	0.00467317	0.0202094	chr8	11551964	GATA4
cg20945232	0.131812	0.411917	0.280104	0.000439951	0.0379256	6.42969	0.00467374	0.00231642	chr1	18236645	ACTL8
cg21007576	0.476363	0.620581	0.144218	0.000906115	0.0158388	4.12763	0.0140004	0.043869	chr9	98703763	ERCC6L2
cg21007852	0.117598	0.387252	0.269653	0.00158133	0.0380558	4.58891	0.0055466	0.0240178	chr7	27203546	HOXA9
cg21019156	0.759752	0.662496	-0.097256	0.000597443	0.0112411	4.23384	0.0362741	0.0382561	chr12	71930408	TSPAN8
cg21039708	0.211532	0.352186	0.140653	0.0010978	0.0191312	4.12324	0.0238877	0.0441102	chr14	57278729	OTX2
cg21082028	0.801561	0.416566	-0.384995	0.00386221	0.100839	4.70648	0.010756	0.0205845	chr17	46659993	HOXB4
cg21203775	0.691135	0.577674	-0.113461	0.000418566	0.00756533	4.17588	0.00741605	0.0413214	chr9	138171791	PPP1R26
cg21216268	0.690632	0.575209	-0.115423	0.000417288	0.0119383	4.83841	0.0202141	0.0171784	chr3	169847102	PHC3
cg21261071	0.699674	0.610753	-0.0889206	0.00053272	0.0106493	4.32123	0.0458381	0.0340451	chr12	108589868	WSCD2
cg21269859	0.269995	0.45015	0.180155	0.000646656	0.0181095	4.8076	0.00658278	0.0179036	chr2	224464668	SCG2
cg21310745	0.245786	0.545978	0.300192	0.0018411	0.0363258	4.30236	0.00268439	0.0349081	chr7	27208454	HOXA9
cg21312538	0.763561	0.672193	-0.0913677	0.000485669	0.00929887	4.25901	0.0319219	0.0370175	chr14	75054023	LTBP2
cg21341586	0.0981249	0.144172	0.0460467	0.000166698	0.00298415	4.16201	0.0497846	0.0420584	chr4	99851281	EIF4E
cg21429615	0.198299	0.290848	0.0925495	0.000484713	0.00824112	4.08764	0.0236392	0.0461045	chr6	16180388	MYLIP
cg21494760	0.786799	0.682205	-0.104594	0.000460211	0.0149278	5.01956	0.0465184	0.0134502	chr3	172323858	TNFSF10
cg21554861	0.0965438	0.180526	0.0839823	0.000148762	0.00772648	5.69874	0.0306035	0.00564123	chr4	99851060	EIF4E
cg21593001	0.121544	0.254511	0.132966	0.000617818	0.0169225	4.77562	0.0232802	0.0186908	chr12	113531060	DTX1
cg21730750	0.774775	0.691973	-0.0828024	0.000180143	0.00723228	5.32724	0.0284059	0.00904979	chr12	49897582	KCNH3
cg21736028	0.890205	0.81555	-0.0746551	0.000195446	0.00503428	4.68694	0.0205698	0.0211106	chr13	34520157	RFC3
cg21857200	0.788066	0.615638	-0.172428	0.000288332	0.0125897	5.44837	0.00322435	0.0077464	chr15	73735098	C15orf60
cg21905783	0.137107	0.408255	0.271147	0.000606173	0.0408474	6.07437	0.00664519	0.00360705	chr7	27210940	HOXA10
cg21928627	0.665579	0.576649	-0.0889294	0.000343003	0.00776146	4.50003	0.0245712	0.0270117	chr8	143207542	TSNARE1
cg21956400	0.816663	0.694645	-0.122018	0.000478099	0.0187903	5.29653	0.0402329	0.00945593	chr13	30712388	KATNAL1
cg21977434	0.887797	0.674861	-0.212937	0.000118575	0.0262058	7.78794	0.0074136	0.000653792	chr4	151502946	MAB21L2
cg21997141	0.821586	0.713218	-0.108368	0.000173752	0.00987497	5.82867	0.0176203	0.00482746	chr2	1482185	TPO
cg22005990	0.77364	0.369131	-0.404509	0.00168125	0.0951326	5.82233	0.00742236	0.00486368	chr17	46659939	HOXB4
cg22007486	0.741831	0.421678	-0.320153	0.00207706	0.0360626	4.11789	0.00178682	0.0444081	chr2	119602212	EN1
cg22125569	0.0765769	0.120577	0.044	2.4689e-05	0.00200566	6.34406	0.027351	0.00256672	chr7	28893656	CHN2
cg22265605	0.860234	0.717253	-0.142982	6.89394e-05	0.0166322	7.91443	0.0164491	0.00058991	chr4	151503546	MAB21L2
cg22273744	0.805043	0.536944	-0.268099	0.00143223	0.0553667	5.27268	0.0144523	0.00976774	chr4	95972614	BMPR1B
cg22344703	0.132889	0.192666	0.0597773	9.68333e-05	0.00444537	5.52066	0.0391182	0.00702723	chr2	219736312	WNT10A
cg22371492	0.374891	0.714821	0.33993	0.00190515	0.0451349	4.56627	0.00248903	0.0247135	chr1	170637796	PRRX1
cg22407958	0.810315	0.726436	-0.0838794	0.000528877	0.0094582	4.16056	0.0458182	0.0421077	chr15	93653763	RGMA
cg22417613	0.656642	0.481049	-0.175593	0.00118587	0.0193282	4.02669	0.00871515	0.049885	chr7	138560796	ATP6V0A4
cg22488253	0.178341	0.301123	0.122782	0.000418269	0.0107091	4.67826	0.0119227	0.0213457	chr18	28979412	DSG4
cg22503047	0.844854	0.809667	-0.0351868	8.63704e-05	0.00163535	4.24292	0.0442894	0.0378071	chr6	31601411	PRRC2A
cg22528466	0.776398	0.627973	-0.148425	0.000968544	0.0173966	4.16685	0.0152347	0.0417897	chr10	119490873	EMX2
cg22641704	0.850849	0.776862	-0.0739875	0.000147	0.00445889	4.9228	0.016376	0.0153183	chr2	131648444	ARHGEF4
cg22663897	0.708742	0.469952	-0.238791	0.00165387	0.0488094	4.88324	0.0182881	0.0161773	chr7	16308720	ISPD
cg22665696	0.106224	0.220263	0.114039	0.000444007	0.0113727	4.67885	0.0191676	0.0213281	chr10	131768755	EBF3
cg22747076	0.789147	0.339505	-0.449641	0.000415013	0.0999051	7.91126	0.0050038	0.00058991	chr12	54447873	HOXC4
cg22773899	0.264431	0.477791	0.213361	0.000698615	0.0206797	4.88757	0.00383625	0.0160902	chr12	114878163	TBX5
cg22799141	0.190594	0.612303	0.421708	0.00435706	0.0844509	4.27668	0.00423268	0.036125	chr12	114885621	TBX5
cg22913933	0.101273	0.231157	0.129884	9.76797e-05	0.0130101	7.05736	0.0145864	0.00118637	chr17	46692168	HOXB8
cg22934950	0.719396	0.661982	-0.0574139	0.000131084	0.00386264	4.88103	0.0350424	0.0162228	chr7	2556531	LFNG
cg22988581	0.173789	0.292327	0.118538	0.000483129	0.0103191	4.41677	0.0128728	0.0301467	chr6	25832356	SLC17A1
cg23016257	0.788405	0.740565	-0.0478392	8.99655e-05	0.00176138	4.29119	0.0143573	0.035459	chr7	31377934	NEUROD6
cg23045073	0.131466	0.252235	0.120768	0.000522912	0.0126425	4.59557	0.0188001	0.0237994	chr1	179545458	NPHS2
cg23171184	0.104275	0.190489	0.0862138	0.000128369	0.00529325	5.36579	0.0120607	0.00859747	chr19	6502867	TUBB4A
cg23233179	0.85835	0.788303	-0.0700474	0.000257605	0.00672605	4.70653	0.0470615	0.0205845	chr7	23220701	NUPL2
cg23371016	0.38091	0.542936	0.162026	0.000898131	0.0160332	4.15799	0.00817726	0.0422317	chr2	1565328	TPO
cg23395715	0.771046	0.470863	-0.300182	0.0022707	0.0528647	4.54109	0.00743956	0.0255655	chr12	54369514	HOXC11
cg23404435	0.79119	0.696672	-0.0945186	0.000498468	0.00959947	4.26738	0.0296886	0.0366036	chr7	1588396	TMEM184A
cg23406643	0.552802	0.440056	-0.112746	0.000403215	0.00667146	4.04838	0.00549911	0.0485252	chr19	43871887	TEX101
cg23447221	0.835574	0.691991	-0.143583	0.000399494	0.0225302	5.81754	0.0304499	0.00489024	chr11	93672497	HEPHL1
cg23450528	0.868283	0.813741	-0.0545416	0.000133516	0.00307378	4.52493	0.0273412	0.0261282	chr3	14291395	XPC
cg23461126	0.839625	0.750203	-0.089422	9.69916e-05	0.00839865	6.43615	0.0281154	0.00229538	chr4	151513084	MAB21L2
cg23495808	0.243703	0.35711	0.113407	0.000433602	0.0112524	4.69771	0.0191873	0.0207987	chr14	36924315	SFTA3
cg23580953	0.40188	0.561211	0.159331	0.00190447	0.0317379	4.05874	0.0401033	0.0478915	chr18	61589143	SERPINB10
cg23588217	0.0647648	0.104227	0.0394623	4.79755e-05	0.00209885	5.45116	0.0453448	0.00772066	chr1	119530048	TBX15
cg23615488	0.783901	0.682267	-0.101634	0.000392515	0.00803033	4.35464	0.0146989	0.0326756	chr1	66869943	SGIP1
cg23657179	0.868564	0.661509	-0.207055	0.000813411	0.0206874	4.66863	0.00448196	0.0215983	chr10	77165025	ZNF503
cg23681599	0.836828	0.634975	-0.201853	0.0010805	0.0289727	4.74493	0.0119579	0.0195195	chr10	711944	DIP2C
cg23710748	0.170051	0.369867	0.199816	0.00157129	0.0258884	4.04229	0.00948651	0.0489305	chr7	124431027	GPR37
cg23719318	0.136101	0.38202	0.245918	0.000922412	0.0186766	4.33968	0.00123108	0.0332614	chr2	20865651	GDF7
cg23726802	0.320145	0.399021	0.0788757	0.000516999	0.00864973	4.06442	0.0488086	0.0475355	chr7	155617398	SHH
cg23845380	0.408011	0.239677	-0.168334	0.000682142	0.0165608	4.60156	0.00737673	0.0236235	chr2	98316634	ZAP70
cg23854860	0.180753	0.455272	0.274519	0.00220621	0.0476914	4.43409	0.00898089	0.0294859	chr7	27208590	HOXA9
cg23876295	0.859517	0.8059	-0.0536165	0.000133155	0.00395203	4.89141	0.0472061	0.0159946	chr20	525602	CSNK2A1
cg23905216	0.14551	0.218235	0.0727251	0.000436799	0.00732087	4.06697	0.0484173	0.0473687	chr11	2161390	IGF2
cg23909079	0.848159	0.799494	-0.0486646	0.000168133	0.00327568	4.28412	0.0481374	0.0357927	chr10	87403707	GRID1
cg23980366	0.750278	0.649338	-0.100939	0.000488709	0.00825933	4.07898	0.0161813	0.0466517	chr5	134475606	PITX1
cg24145118	0.809955	0.392817	-0.417138	0.00240205	0.0485797	4.33802	0.000904538	0.0333077	chr10	2777041	PFKP
cg24356441	0.861397	0.782277	-0.0791194	0.00016978	0.00376005	4.46902	0.00788562	0.0281675	chr4	17492403	QDPR
cg24398479	0.116861	0.326024	0.209163	0.000861929	0.0244321	4.82507	0.00659991	0.0174866	chr7	27192061	HOXA7
cg24399540	0.569706	0.379668	-0.190038	0.00233693	0.0446399	4.25565	0.0391047	0.0371735	chr2	207307150	ADAM23
cg24413918	0.762223	0.677553	-0.0846703	0.000262289	0.00935489	5.15649	0.0428367	0.0113446	chr19	58516100	ZNF606
cg24438172	0.404849	0.330085	-0.0747638	0.000224652	0.00475567	4.40389	0.0180414	0.0306884	chr4	69042715	TMPRSS11F
cg24497912	0.744719	0.556213	-0.188506	0.00241892	0.0418032	4.11118	0.0356361	0.0447639	chr6	108509675	NR2E1
cg24513021	0.834377	0.724012	-0.110365	0.000342014	0.00588562	4.10507	0.00440861	0.0451043	chr7	129846361	TMEM209
cg24515015	0.79942	0.608494	-0.190926	0.000967735	0.0159657	4.04422	0.00334882	0.0488035	chr8	118586215	MED30
cg24516551	0.149108	0.249753	0.100646	0.000379276	0.00742498	4.29107	0.0128054	0.0354632	chr18	19794835	GATA6
cg24571673	0.10065	0.156122	0.0554714	0.000148327	0.00430726	4.85991	0.0487725	0.0166968	chr19	39687568	NCCRP1
cg24599943	0.798231	0.681339	-0.116892	0.000605226	0.015037	4.63489	0.0310367	0.0226388	chr12	68720057	MDM1
cg24679992	0.833442	0.730214	-0.103228	0.000548397	0.01042	4.24799	0.0244286	0.0375553	chr7	115955461	TES
cg24725789	0.886871	0.562156	-0.324715	0.000754533	0.0555489	6.20203	0.00581756	0.00307552	chr10	119310288	EMX2
cg24747557	0.846688	0.788011	-0.0586767	0.000187234	0.00358071	4.25733	0.0277767	0.0370989	chr10	131355152	MGMT
cg24753998	0.775741	0.623218	-0.152523	0.000596615	0.015056	4.65739	0.00952233	0.0219488	chr21	30452964	MAP3K7CL
cg24764218	0.180526	0.39212	0.211595	0.000595928	0.0232172	5.28391	0.00550561	0.0096222	chr1	18044107	ACTL8
cg24803138	0.296314	0.37757	0.081256	0.000389169	0.00805183	4.37085	0.0380439	0.0319928	chr11	66636369	LRFN4
cg24809640	0.0860836	0.115465	0.0293816	2.94311e-05	0.000856456	4.86297	0.0250908	0.0166279	chr13	48669450	MED4
cg24819475	0.16612	0.305903	0.139783	0.0007823	0.0142843	4.19057	0.0127178	0.0405265	chr4	57397423	ARL9
cg24923694	0.196063	0.439177	0.243114	0.000369344	0.0170925	5.53226	0.00109295	0.0069249	chr8	25905747	EBF2
cg24950233	0.18857	0.412805	0.224235	0.00130538	0.0232184	4.15272	0.00390011	0.042483	chr4	174457944	HAND2
cg24962011	0.862579	0.710721	-0.151859	0.000148373	0.0177375	6.90143	0.0144939	0.00140249	chr10	712165	DIP2C
cg24962684	0.751682	0.662792	-0.0888906	0.000376147	0.00784304	4.38204	0.0251825	0.0315107	chr7	157261603	DNAJB6
cg25023298	0.453114	0.228476	-0.224638	0.00139091	0.0362744	4.70485	0.0122647	0.0206229	chr10	77156697	ZNF503
cg25034991	0.3439	0.561863	0.217963	0.00108094	0.035244	5.02702	0.0132349	0.0133222	chr10	132031428	GLRX3
cg25119419	0.64275	0.727033	0.0842833	0.000477797	0.00829253	4.11734	0.0350982	0.0444358	chr7	91527567	MTERF
cg25188395	0.0676095	0.287662	0.220053	0.000516452	0.0197647	5.25815	0.00289817	0.00995445	chr7	27204052	HOXA9
cg25227803	0.110235	0.288175	0.177939	0.000146475	0.0153266	6.70924	0.00470537	0.00169508	chr10	102239027	WNT8B
cg25285743	0.413292	0.61352	0.200228	0.00111152	0.0196033	4.14049	0.00455946	0.0431733	chr12	16701533	LMO3
cg25288803	0.845946	0.730813	-0.115134	0.00032646	0.0166218	5.67002	0.0396746	0.00583755	chr4	95972539	BMPR1B
cg25314531	0.859896	0.81205	-0.047846	2.73824e-05	0.00239365	6.44982	0.0278628	0.00226561	chr6	169117973	SMOC2
cg25322698	0.779906	0.670256	-0.10965	0.000551722	0.012307	4.4794	0.0268268	0.0277623	chr3	56964940	ARHGEF3
cg25339054	0.824003	0.373903	-0.4501	0.0030772	0.100157	5.0245	0.00483016	0.0133635	chr5	50673808	ISL1
cg25403721	0.146813	0.485259	0.338445	0.00142747	0.0497053	5.12186	0.0034132	0.0118476	chr12	114885372	TBX5
cg25424937	0.891216	0.845339	-0.0458766	9.48668e-05	0.00174877	4.2043	0.0171127	0.0398329	chr19	1365603	NDUFS7
cg25426203	0.84089	0.623196	-0.217694	0.000963618	0.0256409	4.73384	0.00607091	0.0198391	chr10	88600793	BMPR1A
cg25452854	0.152947	0.275045	0.122097	0.000456182	0.00814358	4.15798	0.00613305	0.0422317	chr1	217311234	ESRRG
cg25490800	0.836083	0.788948	-0.0471352	0.000169943	0.00279027	4.03728	0.0404691	0.0492572	chr3	63847223	THOC7
cg25491681	0.803844	0.672598	-0.131246	0.000412125	0.00900347	4.44933	0.00550586	0.0289333	chr17	30823912	CDK5R1
cg25587662	0.159115	0.26057	0.101455	0.000372455	0.00709904	4.25249	0.0110646	0.037323	chr18	10525447	NAPG
cg25589521	0.550169	0.46628	-0.0838894	0.00038261	0.00927937	4.60008	0.0439073	0.0236683	chr6	87184611	HTR1E
cg25625151	0.0977972	0.18011	0.0823124	0.000196969	0.00414195	4.39427	0.008232	0.0310379	chr17	14736738	PMP22
cg25637042	0.817019	0.756228	-0.0607904	0.000195245	0.0036349	4.21856	0.0247401	0.0390612	chr12	4476809	FGF23
cg25644556	0.129315	0.415597	0.286282	0.00149104	0.0317772	4.4136	0.00241726	0.0302773	chr7	27209582	HOXA10
cg25673737	0.881217	0.851531	-0.0296856	4.13852e-05	0.00109114	4.72058	0.0389945	0.0202047	chr4	101966414	PPP3CA
cg25736617	0.867532	0.806605	-0.0609274	6.21266e-05	0.00207709	5.06321	0.00666403	0.012745	chr10	75411098	SYNPO2L
cg25781162	0.832504	0.771287	-0.0612167	0.000114611	0.00435148	5.24669	0.0343524	0.0101099	chr2	44065996	ABCG5
cg25785241	0.670762	0.576239	-0.0945236	0.000278462	0.00912318	5.03398	0.0266127	0.0132141	chr3	111370016	PLCXD2
cg25813128	0.808257	0.714389	-0.0938673	0.000265615	0.0100748	5.24527	0.03334	0.0101263	chr10	14590719	FRMD4A
cg25890168	0.178837	0.532219	0.353381	0.00233589	0.0566943	4.60116	0.00379115	0.0236358	chr18	19262819	ABHD3
cg25934200	0.0956579	0.140356	0.0446985	0.000101049	0.00279269	4.78852	0.0486869	0.0183563	chr11	131618158	NTM
cg26008807	0.834521	0.654782	-0.179739	0.000440764	0.0182583	5.3724	0.00687189	0.00851989	chr17	80562547	WDR45B
cg26014185	0.807775	0.717933	-0.0898424	0.000378255	0.00690863	4.19097	0.0182929	0.0405172	chr6	10033784	OFCC1
cg26032198	0.0838538	0.239251	0.155397	3.56758e-05	0.00954263	8.0633	0.00277666	0.000514717	chr7	27192339	HOXA7
cg26070333	0.644609	0.718409	0.0738005	0.000448183	0.00751085	4.06682	0.0480914	0.0473746	chr10	112484691	RBM20
cg26096322	0.252057	0.453921	0.201864	0.00118563	0.0255313	4.42854	0.00875958	0.0296986	chr11	134611028	B3GAT1
cg26153569	0.606232	0.473729	-0.132502	0.000533181	0.0123771	4.53691	0.011694	0.0257196	chr19	46414735	NANOS2
cg26153631	0.0923425	0.254929	0.162587	0.000221779	0.0136725	5.94601	0.00553166	0.00420947	chr12	54379056	HOXC10
cg26157475	0.141847	0.197425	0.0555779	0.000199121	0.00382699	4.26449	0.0392721	0.0367364	chr17	43044987	C1QL1
cg26190952	0.112717	0.184031	0.0713143	0.000178981	0.00393864	4.45982	0.0145746	0.0285279	chr5	176783013	RGS14
cg26239485	0.125699	0.218129	0.0924299	0.000476327	0.00902829	4.24443	0.0287068	0.0377241	chr2	236514213	AGAP1
cg26256560	0.697207	0.471875	-0.225332	0.000920537	0.0204751	4.47525	0.00271186	0.0279397	chr10	133039159	PPP2R2D
cg26259537	0.222676	0.42792	0.205244	0.00101687	0.0206456	4.34363	0.00462215	0.0331049	chr7	27209247	HOXA9
cg26276996	0.126117	0.199504	0.0733868	8.53946e-05	0.0031758	5.21683	0.00762632	0.0105001	chr3	186289215	TBCCD1
cg26277754	0.805321	0.472251	-0.33307	0.000750166	0.0511448	6.09123	0.00410817	0.00353273	chr5	50673033	ISL1
cg26304744	0.882534	0.740224	-0.142311	0.000101749	0.0101482	6.64006	0.00514152	0.00183599	chr15	60993714	RORA
cg26311782	0.859007	0.691332	-0.167674	0.000537512	0.0179085	5.0582	0.00920738	0.0128226	chr10	712032	DIP2C
cg26365299	0.0748554	0.212838	0.137983	0.000269527	0.0112713	5.38608	0.00772052	0.00836884	chr7	27205381	HOXA9
cg26407571	0.889753	0.37433	-0.515423	6.86743e-05	0.0958285	10.4465	0.00218041	0.000136439	chr12	54473534	HOXC4
cg26433839	0.749197	0.561464	-0.187733	0.00186152	0.0305809	4.03808	0.0188744	0.0492107	chr17	64632368	CACNG5
cg26450259	0.751153	0.635581	-0.115572	0.000693089	0.0158817	4.51818	0.0361692	0.0263522	chr10	99912042	R3HCC1L
cg26460366	0.716129	0.537695	-0.178434	0.00135446	0.0228559	4.07678	0.0121697	0.0467771	chr4	17068050	LDB2
cg26509691	0.614845	0.342511	-0.272334	0.00353555	0.0708504	4.32477	0.0232345	0.0338796	chr5	134363516	PITX1
cg26551975	0.115918	0.617741	0.501823	0.00098213	0.0854057	6.44227	0.00178419	0.00228423	chr7	27211555	HOXA10
cg26601074	0.756496	0.621207	-0.135289	0.00037435	0.00936008	4.64406	0.00522669	0.0223613	chr14	104845932	C14orf144
cg26603183	0.807752	0.601797	-0.205955	0.000645965	0.0302721	5.55039	0.0121371	0.00677224	chr4	95972744	BMPR1B
cg26608371	0.829334	0.730865	-0.0984694	0.000193915	0.00418166	4.43058	0.00326722	0.0296276	chr2	171018800	MYO3B
cg26659834	0.836358	0.683468	-0.15289	0.000384858	0.0114739	4.89788	0.00472322	0.0158488	chr8	91807857	NECAB1
cg26682589	0.73802	0.538035	-0.199985	0.00105123	0.024049	4.51582	0.0079143	0.0264283	chr4	88331367	NUDT9
cg26773567	0.855912	0.805595	-0.0503171	0.000108739	0.00267571	4.62099	0.0286096	0.0230372	chr10	82173535	FAM213A
cg26785620	0.825411	0.682778	-0.142633	0.000605625	0.0100017	4.04568	0.00461064	0.0486946	chr16	47155170	NETO2
cg26809630	0.721438	0.612255	-0.109183	0.000615031	0.0120224	4.28893	0.0260541	0.0355822	chr3	151844215	MBNL1
cg26821089	0.767473	0.718925	-0.0485482	9.86584e-05	0.00251953	4.67457	0.0292688	0.0214317	chr2	2710333	MYT1L
cg26849760	0.778821	0.641818	-0.137003	0.000604106	0.0115755	4.26013	0.00839567	0.0369655	chr20	43874386	SLPI
cg26878941	0.777242	0.635492	-0.14175	0.000754621	0.0226362	4.90674	0.0324451	0.015647	chr4	95972508	BMPR1B
cg26894302	0.555447	0.440465	-0.114982	0.000478549	0.0101299	4.40381	0.0142148	0.0306911	chr17	79879221	SIRT7
cg26952010	0.779037	0.602307	-0.17673	0.00100505	0.0209008	4.37822	0.0102958	0.0316771	chr4	116035243	NDST4
cg26975599	0.683722	0.610251	-0.073471	0.000338825	0.00581718	4.10171	0.0299316	0.0452999	chr20	61263690	SLCO4A1
cg26987376	0.0680449	0.135132	0.0670875	4.00909e-05	0.00195548	5.60811	0.00347203	0.00631156	chr12	54388841	HOXC9
cg27008363	0.860802	0.728684	-0.132118	0.000496561	0.0111554	4.48963	0.00920951	0.0273838	chr12	54449761	HOXC4
cg27016776	0.750308	0.654954	-0.0953542	0.000198227	0.00326508	4.0419	0.00188744	0.0489513	chr16	86411373	FOXF1
cg27024499	0.793344	0.677336	-0.116008	0.000446674	0.00948497	4.40835	0.0116735	0.0304945	chr8	9633367	TNKS
cg27037226	0.864244	0.833743	-0.0305007	3.32995e-05	0.000641717	4.26837	0.0110709	0.0365453	chr15	36298150	DPH6
cg27063986	0.710639	0.431655	-0.278984	0.00106336	0.0204894	4.26818	0.000748249	0.0365535	chr4	116035232	NDST4
cg27086483	0.859937	0.767815	-0.0921217	0.000205007	0.0054586	4.73478	0.00938918	0.019816	chr4	151501806	MAB21L2
cg27106936	0.74289	0.64478	-0.0981106	0.000697407	0.0132722	4.25026	0.047896	0.0374388	chr3	188038551	LPP
cg27121408	0.837674	0.622368	-0.215306	0.000541522	0.00905659	4.06388	0.000277916	0.0475726	chr6	9112687	SLC35B3
cg27157482	0.287878	0.683781	0.395903	0.00338335	0.0916247	4.75921	0.00740339	0.0191291	chr7	27215606	HOXA10
cg27174438	0.0908382	0.145428	0.0545897	9.03961e-05	0.00214105	4.56591	0.012236	0.0247284	chr10	119304708	EMX2
cg27292619	0.807508	0.634203	-0.173305	0.000258616	0.0207465	6.32592	0.0112986	0.00261435	chr11	77587951	AAMDC
cg27369096	0.828562	0.449153	-0.37941	0.00214335	0.045229	4.39931	0.00130302	0.0308384	chr5	2169769	IRX4
cg27438218	0.883132	0.799442	-0.0836898	0.000167338	0.00322881	4.27016	0.00390156	0.0364593	chr10	119314933	EMX2
cg27464311	0.104225	0.175831	0.0716065	7.10795e-05	0.00304217	5.41952	0.00776632	0.00803951	chr17	46692347	HOXB8
cg27504433	0.877555	0.74643	-0.131125	0.000346243	0.00657214	4.24651	0.00229747	0.0376246	chr7	6741096	ZNF12
cg27512687	0.842052	0.758674	-0.0833774	0.000243033	0.00833211	5.09946	0.0365418	0.0122021	chr20	16260159	KIF16B
cg27513573	0.153689	0.492375	0.338686	0.00390412	0.0992263	4.66765	0.0187144	0.0216277	chr10	131768098	EBF3
cg27530704	0.787663	0.727239	-0.0604232	0.000123984	0.00493195	5.31393	0.0455735	0.00922731	chr1	27278570	C1orf172
cg27587257	0.893291	0.873718	-0.019573	1.89694e-05	0.000464226	4.61308	0.0374694	0.0232814	chr11	1002310	MUC6
cg27657132	0.651013	0.428825	-0.222188	0.000607004	0.0206687	5.0896	0.0030907	0.0123524	chr3	181898731	SOX2

## Sheet: MM-HD
Supplementary Data 2 Tab 3. List of significant DVPs (p.value < 0.05 & q.val < 0.05) in comparison HD vs MM.
CpG	HD mean	MM mean	MM-HD Δbeta	HD var	MM var	MM-HD log2(var)	MM-HD p-val	MM-HD q-val bt	CpG chr	CpG position	Gene
cg00018606	0.190486	0.285144	0.0946576	0.000316409	0.0107263	5.08322	0.0256691	0.00947788	chr2	208989425	CRYGD
cg00040592	0.816223	0.710241	-0.105982	0.000285941	0.0148216	5.69584	0.031332	0.00423235	chr5	145317425	SH3RF2
cg00064336	0.779364	0.635824	-0.143541	0.000861068	0.0216904	4.65479	0.0193784	0.0167553	chr16	88143970	BANP
cg00087425	0.140861	0.194002	0.0531408	0.000140692	0.00429722	4.93279	0.0419307	0.0116106	chr7	22766829	IL6
cg00095936	0.858214	0.875998	0.0177839	1.12818e-05	0.000314261	4.79989	0.0169222	0.0138258	chr3	154039997	DHX36
cg00107982	0.105367	0.174028	0.0686605	0.000403743	0.00577993	3.83954	0.0277384	0.0480397	chr22	37813098	ELFN2
cg00123104	0.146304	0.201782	0.0554778	0.000225624	0.00459969	4.34954	0.0409903	0.0248568	chr1	9884732	CLSTN1
cg00179906	0.638603	0.573834	-0.0647688	0.000227501	0.00689777	4.92219	0.0485246	0.0117664	chr17	14208363	HS3ST3B1
cg00183742	0.107247	0.15553	0.0482826	0.00011134	0.00325993	4.8718	0.0355577	0.012544	chr1	71513499	PTGER3
cg00217225	0.784848	0.70598	-0.0788685	0.00030594	0.00598661	4.29042	0.0157742	0.0268957	chr4	153213645	FBXW7
cg00236467	0.83459	0.724903	-0.109687	0.00102466	0.0144423	3.81707	0.0265129	0.0494476	chr20	32237366	NECAB3
cg00310117	0.429103	0.345605	-0.083498	0.000269715	0.00534941	4.30987	0.00891216	0.0262128	chr20	40378027	CHD6
cg00375589	0.791472	0.68903	-0.102442	0.000465918	0.0135412	4.86114	0.030172	0.0127184	chr3	15898759	ANKRD28
cg00418613	0.840628	0.794688	-0.0459404	0.000135243	0.0034287	4.66404	0.0476889	0.0165515	chr6	20093995	MBOAT1
cg00419139	0.822098	0.739422	-0.0826764	0.000278357	0.00492892	4.14626	0.00755026	0.0325284	chr11	115097211	CADM1
cg00477978	0.643391	0.524394	-0.118996	0.0010061	0.0147592	3.87476	0.0192253	0.045968	chr11	6463746	HPX
cg00482107	0.699342	0.79258	0.0932379	0.000147279	0.00359046	4.60754	0.00146773	0.0177939	chr3	195109154	ACAP2
cg00523474	0.709844	0.611974	-0.0978703	0.000918958	0.0134428	3.87069	0.0367561	0.0462274	chr9	19517514	ACER2
cg00555816	0.0792055	0.123867	0.044662	8.12214e-05	0.0028153	5.11528	0.0360958	0.00906991	chr13	113584082	MCF2L
cg00561183	0.225949	0.360377	0.134428	0.000506309	0.0180465	5.15556	0.017083	0.00862143	chr1	64509006	UBE2U
cg00561194	0.608676	0.465299	-0.143377	0.000444061	0.0309834	6.12459	0.0406657	0.0024554	chr10	38069720	ZNF248
cg00641178	0.800546	0.653085	-0.147462	0.00167747	0.0270942	4.01363	0.0285474	0.0385507	chr7	99621385	ZKSCAN1
cg00651087	0.141109	0.201454	0.0603447	0.000108413	0.00216713	4.32118	0.00441769	0.0257972	chr10	103539519	NPM3
cg00669531	0.850268	0.75725	-0.093018	0.000317844	0.0125982	5.30875	0.0382957	0.00702198	chr11	34367871	ABTB2
cg00754812	0.55931	0.442309	-0.117001	0.00142049	0.0209144	3.88004	0.0434578	0.0457295	chr9	27109154	TEK
cg00839413	0.822108	0.769995	-0.0521126	0.000192593	0.00436835	4.50346	0.0469861	0.0203637	chr11	85431179	SYTL2
cg00854448	0.230326	0.370715	0.140389	0.00156666	0.0227081	3.85744	0.024182	0.0469903	chr1	205288877	NUAK2
cg00908733	0.127136	0.14426	0.0171234	2.4478e-05	0.000401613	4.03625	0.0347727	0.0374616	chr19	51071294	LRRC4B
cg00940894	0.807868	0.71735	-0.0905178	0.000648526	0.00959145	3.88651	0.0250257	0.0453244	chr2	122018686	TFCP2L1
cg00942551	0.140343	0.204361	0.0640181	0.000396894	0.00633787	3.99717	0.0442819	0.0393789	chr19	3585406	GIPC3
cg01005925	0.780296	0.657938	-0.122359	0.000780457	0.0194302	4.63784	0.0306474	0.0171289	chr2	171621555	ERICH2
cg01031983	0.49251	0.412595	-0.079915	0.000459589	0.0096602	4.39364	0.041913	0.0234727	chr3	126066447	KLF15
cg01049462	0.763762	0.669498	-0.0942645	0.0008023	0.0132429	4.04493	0.0411513	0.0370613	chr19	39162015	ACTN4
cg01074409	0.21556	0.300613	0.0850534	0.000444264	0.00693595	3.96461	0.0157231	0.0410625	chr8	25905436	EBF2
cg01104261	0.508088	0.581154	0.0730663	0.000447856	0.00663074	3.88806	0.0284724	0.0452301	chr19	54657360	LENG1
cg01191259	0.777614	0.677426	-0.100188	0.000428917	0.00893344	4.38044	0.0130182	0.0238799	chr15	29210460	APBA2
cg01296763	0.11465	0.228324	0.113674	0.00111329	0.0160478	3.84947	0.0285077	0.0474667	chr16	68678689	CDH3
cg01297808	0.182285	0.320775	0.13849	0.000340219	0.00675582	4.31159	0.000855276	0.0261513	chr10	94180551	MARCH5
cg01364865	0.745115	0.57856	-0.166555	0.0014056	0.0310829	4.46686	0.0223813	0.0213634	chr11	43715469	HSD17B12
cg01412379	0.762025	0.630308	-0.131717	0.00159852	0.0226051	3.82184	0.0316011	0.0491734	chr2	38742665	HNRNPLL
cg01442550	0.87698	0.815237	-0.0617428	0.00024996	0.00578145	4.53166	0.0419836	0.0196306	chr6	168915440	SMOC2
cg01444797	0.67619	0.622886	-0.0533038	0.000227825	0.00370715	4.02431	0.0314611	0.0380563	chr1	2556817	MMEL1
cg01491358	0.692708	0.613274	-0.0794347	0.000406753	0.00708983	4.12353	0.0226822	0.0335477	chr17	4034650	ZZEF1
cg01492734	0.885696	0.897833	0.0121375	1.2874e-05	0.000184636	3.84216	0.0290804	0.0478855	chr3	42215866	TRAK1
cg01499197	0.189246	0.256518	0.0672711	0.000263494	0.0066709	4.66204	0.0396188	0.0165928	chr13	28544814	CDX2
cg01533106	0.666776	0.713181	0.0464054	0.000127011	0.0030833	4.60144	0.0374549	0.0179317	chr8	144764603	ZNF707
cg01538979	0.676968	0.758833	0.081865	0.00048759	0.00723253	3.89076	0.0208286	0.0450794	chr6	75898357	COL12A1
cg01627436	0.837728	0.807443	-0.030285	5.04406e-05	0.000906659	4.1679	0.0168496	0.031598	chr15	78472529	IDH3A
cg01645179	0.77829	0.652759	-0.125531	0.00101977	0.0248454	4.60667	0.0451432	0.0178086	chr15	80889374	ABHD17C
cg01656620	0.832561	0.734446	-0.0981147	0.000718611	0.0155608	4.43656	0.0474989	0.0222628	chr12	124788698	FAM101A
cg01704854	0.0785988	0.17112	0.0925216	9.97483e-05	0.0114215	6.83925	0.0318784	0.00102955	chr20	19716172	RIN2
cg01715360	0.872362	0.817646	-0.0547157	0.000189485	0.00444981	4.55359	0.0403557	0.0190853	chr11	118618561	DDX6
cg01791410	0.112581	0.146897	0.0343161	6.83508e-05	0.00146869	4.42543	0.0283015	0.0225767	chr3	150802997	MED12L
cg01817589	0.799952	0.739211	-0.0607407	0.000288008	0.00578197	4.32738	0.0449389	0.0256001	chr12	59158951	LRIG3
cg01845091	0.0870188	0.109497	0.0224778	3.48788e-05	0.00069791	4.32262	0.0350779	0.0257522	chr14	64761519	ESR2
cg01863398	0.794459	0.680634	-0.113825	0.000679053	0.0136758	4.33196	0.0195898	0.0254416	chr6	170474577	DLL1
cg01864069	0.839941	0.791884	-0.0480565	0.000145077	0.00279206	4.26644	0.0265664	0.0277419	chr14	103024347	RCOR1
cg01928231	0.853646	0.794513	-0.0591335	0.00028823	0.00552443	4.26053	0.0457202	0.027946	chr6	3502698	SLC22A23
cg01945119	0.835865	0.663549	-0.172316	0.000751323	0.0218795	4.86401	0.00802069	0.0126621	chr4	186682811	SORBS2
cg01951202	0.781107	0.712428	-0.0686793	0.000154756	0.00305376	4.30252	0.00561341	0.0264685	chr3	54401460	CACNA2D3
cg02003231	0.612752	0.512939	-0.0998123	0.00079853	0.0126758	3.98858	0.0298734	0.0398288	chr17	55822851	CCDC182
cg02018902	0.129079	0.206191	0.0771128	0.000395729	0.00961273	4.60236	0.0473158	0.0179118	chr15	79576149	TMED3
cg02074930	0.85566	0.801472	-0.0541879	0.00027329	0.00456694	4.06272	0.0446634	0.0362293	chr14	75423089	PGF
cg02088219	0.82573	0.752944	-0.072786	0.000501968	0.0078514	3.96728	0.0408165	0.0409333	chr7	4147053	FOXK1
cg02192488	0.802672	0.685442	-0.11723	0.00104312	0.0182811	4.13137	0.032645	0.0331837	chr9	140442614	PNPLA7
cg02216250	0.0833403	0.111441	0.0281008	2.11412e-05	0.00111894	5.72594	0.0361583	0.00405475	chr5	68788173	OCLN
cg02220105	0.418607	0.530915	0.112308	0.0011717	0.0192229	4.03615	0.0429927	0.037464	chr10	4243990	KLF6
cg02284587	0.282426	0.328416	0.0459903	0.000223403	0.00339273	3.92472	0.0476016	0.0431982	chr1	64971218	CACHD1
cg02291390	0.405741	0.335824	-0.0699172	0.000261203	0.00477348	4.1918	0.0163573	0.0306125	chr10	133577770	PPP2R2D
cg02335631	0.74515	0.575674	-0.169475	0.00099334	0.0465954	5.55175	0.046931	0.00509255	chr5	5062171	ADAMTS16
cg02424835	0.759779	0.716561	-0.0432184	0.000122177	0.00249016	4.34919	0.032602	0.0248703	chr2	111489389	ACOXL
cg02482279	0.839331	0.800122	-0.0392082	0.00014129	0.00240886	4.09162	0.0452573	0.0349199	chr12	131625604	GPR133
cg02510467	0.0769613	0.111218	0.0342565	4.48256e-05	0.00187625	5.38739	0.0457594	0.00632463	chr2	171674664	GAD1
cg02567750	0.764951	0.587114	-0.177837	0.000683754	0.0455134	6.05667	0.0371939	0.00265547	chr1	247569605	NLRP3
cg02587316	0.0829697	0.119237	0.0362678	4.89714e-05	0.00132929	4.76258	0.017611	0.0145485	chr19	37096321	ZNF382
cg02622316	0.0847801	0.122758	0.0379782	6.27994e-05	0.00149245	4.57079	0.0186427	0.0186702	chr6	28367410	ZSCAN12
cg02625694	0.518784	0.583934	0.0651499	0.000156007	0.00706541	5.50109	0.0492346	0.00544696	chr20	60473786	TAF4
cg02628700	0.52482	0.40802	-0.1168	0.00100403	0.0169289	4.07561	0.0282445	0.0356489	chr10	6220989	PFKFB3
cg02674474	0.146436	0.238504	0.092068	0.0003956	0.0141221	5.15777	0.0495256	0.00859214	chr20	9818397	PAK7
cg02695609	0.146803	0.210767	0.0639637	0.000139049	0.00670132	5.59078	0.0477508	0.00484181	chr7	124430950	GPR37
cg02728595	0.0992363	0.216076	0.116839	0.000420771	0.0229343	5.76833	0.0499354	0.00384021	chr3	196255632	SMCO1
cg02794779	0.120929	0.22873	0.107801	0.000236035	0.0118578	5.65069	0.01792	0.00448882	chr13	100150711	TM9SF2
cg02817770	0.854034	0.819322	-0.0347117	7.80175e-05	0.0013264	4.08757	0.0216767	0.035094	chr16	50716589	SNX20
cg02818160	0.797205	0.70586	-0.0913447	0.000373788	0.0070692	4.24125	0.0115204	0.0286955	chr2	15804728	DDX1
cg02822259	0.107828	0.138026	0.030198	3.98159e-05	0.000845787	4.40888	0.014403	0.0230348	chr17	61615504	DCAF7
cg02844593	0.169459	0.268814	0.0993548	0.000287859	0.0138993	5.59351	0.0357443	0.00482502	chr3	54579548	LRTM1
cg02863489	0.140552	0.208942	0.0683892	0.000183643	0.00713979	5.2809	0.04198	0.00728095	chr16	2765710	PRSS27
cg02873421	0.833075	0.725923	-0.107151	0.000252959	0.0152772	5.91634	0.0318243	0.0031687	chr17	46629306	HOXB3
cg02909320	0.848393	0.798603	-0.0497905	0.00014504	0.00329209	4.50448	0.0322248	0.0203344	chr3	45879990	LZTFL1
cg02945385	0.806107	0.736107	-0.0700005	0.000325697	0.00748052	4.52154	0.0425308	0.0199006	chr3	9246501	SRGAP3
cg02948884	0.0780073	0.127185	0.0491775	8.18819e-05	0.00302587	5.20766	0.0281669	0.00804039	chr5	134369017	PITX1
cg02966936	0.749239	0.682337	-0.0669028	0.000384945	0.00709832	4.20475	0.0461275	0.0301237	chr18	33518386	RPRD1A
cg02984614	0.134401	0.2502	0.115799	0.000762621	0.0179569	4.55743	0.0327507	0.0189875	chr17	31618409	ASIC2
cg03013329	0.108213	0.150611	0.0423981	0.000127693	0.00262824	4.36334	0.0392546	0.0243974	chr18	22006989	IMPACT
cg03072934	0.754694	0.676304	-0.0783903	0.000635175	0.00999907	3.97657	0.0487972	0.0404577	chr13	34542947	RFC3
cg03080569	0.397448	0.327932	-0.069516	0.000355368	0.00557845	3.97248	0.0241945	0.0406599	chr12	57828396	INHBC
cg03141856	0.731218	0.697278	-0.0339403	1.59302e-05	0.000268863	4.07704	0.000194475	0.0355948	chr22	39529323	CBX7
cg03157210	0.862345	0.808575	-0.0537694	0.000274436	0.00413719	3.91411	0.0381566	0.0437935	chr5	168569592	SLIT3
cg03199791	0.505619	0.380974	-0.124645	0.00065528	0.00962291	3.87629	0.00492672	0.0459074	chr5	160972512	GABRB2
cg03216691	0.400942	0.47207	0.0711287	0.000481407	0.00739671	3.94156	0.039777	0.0422985	chr12	123466396	ABCB9
cg03237316	0.584602	0.681258	0.0966561	0.000828221	0.0119157	3.8467	0.0301801	0.0476274	chr4	1567939	FAM53A
cg03238513	0.49475	0.579709	0.0849597	0.000669236	0.0118474	4.14591	0.0492897	0.032541	chr14	76619400	GPATCH2L
cg03400944	0.0858732	0.126924	0.0410512	5.48182e-06	0.00267079	8.9284	0.0443888	0.000132492	chr3	72149749	PROK2
cg03466103	0.842145	0.766089	-0.0760565	0.000270495	0.00943222	5.12392	0.0476261	0.00897111	chr6	168840193	SMOC2
cg03478448	0.393635	0.489486	0.0958508	0.000516038	0.0144471	4.80715	0.0447343	0.0136865	chr16	56945735	HERPUD1
cg03481035	0.628676	0.57255	-0.0561263	0.000296137	0.00479918	4.01845	0.0429894	0.0383221	chr6	170786302	PSMB1
cg03490766	0.809464	0.754808	-0.0546567	0.000326068	0.00476776	3.87007	0.0472575	0.0462747	chr6	169027019	SMOC2
cg03503516	0.143298	0.242038	0.0987399	0.000499358	0.0129214	4.69355	0.0319787	0.0159415	chr22	24890811	UPB1
cg03519783	0.809159	0.718493	-0.0906657	0.000494809	0.0126377	4.67472	0.0429644	0.0163366	chr4	170637934	C4orf27
cg03523889	0.884249	0.832416	-0.0518329	0.000183475	0.00347804	4.24462	0.0307503	0.028556	chr14	76291662	TGFB3
cg03527077	0.587722	0.502634	-0.085088	0.000560284	0.0090439	4.01272	0.0287034	0.038599	chr7	158059704	PTPRN2
cg03532904	0.150418	0.33841	0.187992	0.000649354	0.0345527	5.73365	0.0162265	0.00402038	chr12	114877894	TBX5
cg03595277	0.81391	0.668176	-0.145734	0.00129593	0.0185907	3.84252	0.0125844	0.0478691	chr7	30891784	ENSG00000250424
cg03604067	0.078865	0.121897	0.0430317	9.49892e-05	0.00188635	4.31169	0.0180437	0.026149	chr7	1980273	ELFN1
cg03656783	0.492326	0.590972	0.0986461	0.000248532	0.0079213	4.99423	0.0103862	0.0106792	chr12	42664783	YAF2
cg03791005	0.0639548	0.0934033	0.0294485	5.99498e-05	0.00112111	4.22502	0.0306767	0.0293021	chr16	3233452	OR1F1
cg03889876	0.0943218	0.107872	0.0135498	3.58421e-06	8.84221e-05	4.62468	0.00237393	0.0174207	chr1	245134592	EFCAB2
cg03973866	0.912844	0.933649	0.0208055	1.62458e-05	0.000360287	4.47101	0.0109966	0.0212429	chr1	16270229	ZBTB17
cg04018702	0.142006	0.232814	0.0908074	0.000602069	0.0093999	3.96465	0.0235306	0.0410601	chr4	56047829	KDR
cg04108518	0.778607	0.67863	-0.0999772	0.000667808	0.0107066	4.00293	0.0204084	0.0390759	chr8	109961849	TRHR
cg04267164	0.796679	0.82282	0.0261418	1.94929e-05	0.000338281	4.1172	0.00253454	0.033841	chr19	49402096	TULP2
cg04325017	0.150934	0.300345	0.149411	0.00134937	0.0290256	4.42697	0.0308965	0.0225441	chr18	41906386	SETBP1
cg04325594	0.769181	0.644282	-0.124899	0.000465575	0.00870287	4.22441	0.00364985	0.0293318	chr10	116100761	AFAP1L2
cg04343893	0.456357	0.362788	-0.093569	0.000795793	0.0131396	4.04538	0.041715	0.0370461	chr22	49758321	BRD1
cg04558707	0.739406	0.792311	0.0529055	0.00017909	0.00308179	4.10501	0.0216761	0.0343393	chr12	57578694	NXPH4
cg04594986	0.591859	0.516216	-0.0756427	0.000307952	0.00464747	3.91567	0.010374	0.0437098	chr14	21492472	NDRG2
cg04656327	0.774941	0.702156	-0.0727847	7.56351e-05	0.00452429	5.90249	0.0117251	0.00322157	chr20	58505303	SYCP2
cg04770397	0.791793	0.74188	-0.0499128	0.00014981	0.0030718	4.35788	0.0276591	0.0245624	chr12	125814669	TMEM132B
cg04789550	0.0999326	0.150639	0.0507065	0.000198873	0.00381001	4.25988	0.0404161	0.0279738	chr3	38065744	PLCD1
cg04796162	0.108942	0.138223	0.0292812	4.60616e-05	0.00076036	4.04505	0.0129562	0.0370568	chr7	45961102	IGFBP3
cg04948194	0.55154	0.454956	-0.0965841	0.000541758	0.0141066	4.70257	0.0415989	0.0157513	chr14	45840127	MIS18BP1
cg04962506	0.433234	0.354202	-0.0790328	0.00037876	0.00820358	4.4369	0.0315436	0.0222569	chr17	55712628	CCDC182
cg05035583	0.856837	0.796205	-0.0606322	0.000351945	0.0060215	4.0967	0.0491833	0.0347032	chr13	31737685	HSPH1
cg05065989	0.103648	0.147844	0.0441966	0.000183826	0.00276482	3.91077	0.0373341	0.043993	chr7	27205200	HOXA9
cg05075112	0.808191	0.739273	-0.0689188	0.000283057	0.00630311	4.4769	0.0321979	0.0210742	chr2	29319945	CLIP4
cg05093169	0.124777	0.168086	0.0433098	0.000151443	0.00227129	3.90667	0.0269339	0.0442283	chr11	71955401	PHOX2A
cg05135142	0.783154	0.72782	-0.0553338	0.000320926	0.00472333	3.87949	0.0442765	0.0457544	chr21	27949527	CYYR1
cg05135521	0.62685	0.515367	-0.111483	0.000747986	0.0143649	4.26339	0.0240772	0.0278457	chr2	161188335	ITGB6
cg05138839	0.760361	0.70453	-0.0558304	0.000179619	0.00423671	4.55993	0.0337617	0.0189262	chr2	153098681	STAM2
cg05182892	0.864649	0.817989	-0.0466602	9.33823e-05	0.0020004	4.421	0.0140749	0.0226781	chr11	11422421	CSNK2A3
cg05193369	0.0952584	0.177195	0.0819371	0.000387209	0.0110556	4.83552	0.0487334	0.0131423	chr10	94821773	CYP26C1
cg05247391	0.140284	0.18453	0.0442457	0.000132599	0.002868	4.43491	0.0393375	0.0223068	chr8	71581649	XKR9
cg05258154	0.87723	0.830169	-0.04706	9.25348e-05	0.00272864	4.88204	0.0273662	0.0123849	chr9	98243319	PTCH1
cg05323141	0.569437	0.646442	0.0770056	0.000213514	0.0032766	3.9398	0.0035234	0.0423948	chr14	105354219	CEP170B
cg05327835	0.112508	0.222867	0.110359	0.000237988	0.0137484	5.85223	0.0224737	0.00343712	chr4	996175	FGFRL1
cg05329960	0.802815	0.746572	-0.0562423	0.000193646	0.00356704	4.20323	0.0228228	0.0301602	chr6	163845084	QKI
cg05364634	0.809513	0.77207	-0.0374431	4.811e-05	0.00210991	5.4547	0.0407677	0.00576434	chr7	72352	FAM20C
cg05366058	0.80781	0.744471	-0.0633395	0.000170485	0.00369333	4.4372	0.0141396	0.0222474	chr8	25313630	KCTD9
cg05395998	0.660108	0.717302	0.0571938	0.000346125	0.00497543	3.84546	0.0431468	0.0476892	chr1	38020899	SNIP1
cg05451032	0.771255	0.693489	-0.0777656	0.000463831	0.00748291	4.01193	0.0281258	0.0386365	chr3	16216733	GALNT15
cg05468843	0.295627	0.392186	0.096559	0.000582346	0.0124254	4.41527	0.0325259	0.0228377	chr11	117857990	IL10RA
cg05485973	0.806689	0.677685	-0.129003	0.00061422	0.0267808	5.4463	0.0462847	0.00583783	chr17	70650931	SLC39A11
cg05598084	0.466262	0.351768	-0.114494	0.000315779	0.0142273	5.49361	0.0206289	0.00549941	chr12	130554193	FZD10
cg05623261	0.170405	0.304078	0.133673	0.000786587	0.0204669	4.70154	0.0234189	0.0157694	chr17	72635763	CD300E
cg05624244	0.0777751	0.108269	0.0304938	5.71955e-05	0.00119077	4.37984	0.0299576	0.0238852	chr14	21492736	NDRG2
cg05695859	0.849541	0.867615	0.0180742	1.39448e-05	0.000341334	4.61339	0.0190566	0.0176826	chr12	76315586	PHLDA1
cg05710032	0.240463	0.310829	0.0703654	0.000231539	0.00709345	4.93716	0.0372761	0.0115449	chr16	87813069	KLHDC4
cg05717382	0.0981337	0.126917	0.0287835	2.223e-05	0.00106829	5.58665	0.0298996	0.00486675	chr4	52918169	SPATA18
cg05739126	0.801274	0.823546	0.0222723	4.1698e-05	0.000601928	3.85154	0.0271103	0.0473377	chr6	139491600	HECA
cg05744098	0.245685	0.423261	0.177576	0.00131454	0.0400251	4.92827	0.0291253	0.0116785	chr2	191914694	STAT1
cg05757654	0.101207	0.149688	0.0484812	4.6605e-05	0.0012252	4.71638	0.00302297	0.0154689	chr1	11919554	NPPB
cg05798720	0.0827052	0.114679	0.0319741	0.000102655	0.0015029	3.87187	0.0403214	0.046155	chr18	24235718	KCTD1
cg05894485	0.852026	0.763156	-0.0888693	0.000241283	0.0119108	5.6254	0.0408661	0.00461471	chr18	54075073	TXNL1
cg05897048	0.176239	0.266454	0.0902154	0.000292648	0.00916305	4.96859	0.0224715	0.0110649	chr11	63382143	PLA2G16
cg05906092	0.156969	0.211446	0.0544777	7.21317e-05	0.00214014	4.89093	0.00757513	0.0122424	chr7	140098427	SLC37A3
cg06019933	0.621576	0.521519	-0.100057	0.000611069	0.00894152	3.87111	0.0132302	0.0462028	chr3	128442438	RAB7A
cg06049297	0.846507	0.761899	-0.0846081	0.000270922	0.00811885	4.90533	0.0228555	0.0120262	chr5	65506308	SREK1
cg06108565	0.884289	0.849932	-0.0343574	0.000108601	0.00158672	3.86895	0.0336581	0.04634	chr7	138999656	C7orf55
cg06250386	0.759611	0.626084	-0.133527	0.000471759	0.0133338	4.8209	0.00833821	0.0134047	chr7	153112077	DPP6
cg06286000	0.746263	0.678233	-0.0680292	0.00035679	0.00687596	4.26841	0.0406149	0.0276822	chr15	98563512	ARRDC4
cg06366884	0.821545	0.673847	-0.147698	0.000410609	0.0288187	6.13309	0.0313237	0.00243108	chr11	121228604	SC5D
cg06391325	0.638655	0.69447	0.0558152	0.00017655	0.00453835	4.68402	0.0386941	0.0161355	chr19	35504859	GRAMD1A
cg06495055	0.643516	0.464313	-0.179204	0.0022551	0.0434903	4.26943	0.0337384	0.0276501	chr4	151505192	MAB21L2
cg06521970	0.445203	0.546497	0.101294	0.000907112	0.0137315	3.92007	0.0332894	0.0434452	chr1	2200890	SKI
cg06638811	0.191321	0.300236	0.108915	0.000826674	0.0131043	3.98657	0.0219085	0.0399148	chr9	137030555	WDR5
cg06659422	0.688976	0.593058	-0.095918	0.000676933	0.0117767	4.12078	0.0301323	0.0336663	chr7	149822827	ACTR3C
cg06674793	0.088168	0.110628	0.0224605	3.83419e-05	0.000711579	4.21403	0.0367005	0.0297501	chr16	1543103	TELO2
cg06708937	0.699151	0.564034	-0.135118	0.000755889	0.0241728	4.99907	0.0317664	0.0106143	chr12	54369336	HOXC11
cg06745797	0.545923	0.627863	0.0819404	0.000373179	0.00739813	4.30922	0.0216153	0.0262396	chr17	80917862	B3GNTL1
cg06782623	0.115009	0.228668	0.113659	0.000940228	0.0136082	3.85532	0.0197174	0.0471304	chr12	49374267	WNT1
cg06787964	0.822229	0.760894	-0.0613345	0.000410085	0.0058168	3.82623	0.0445747	0.0488863	chr22	36792290	MYH9
cg06799979	0.89021	0.835617	-0.054593	0.000283779	0.00414216	3.86754	0.0360416	0.0464285	chr6	149479249	TAB2
cg06805642	0.777537	0.649177	-0.12836	0.00123762	0.0248964	4.33029	0.041899	0.0255006	chr10	5805942	GDI2
cg06861672	0.421172	0.381997	-0.039175	9.63193e-05	0.0017743	4.20328	0.0241255	0.0301602	chr19	51727798	CD33
cg06896116	0.804685	0.825677	0.0209925	3.10375e-05	0.000527551	4.08722	0.0261236	0.0351081	chr11	74647978	XRRA1
cg07071036	0.177516	0.278496	0.100979	0.000312855	0.0127084	5.34415	0.0279009	0.00671413	chr19	50014987	FCGRT
cg07084019	0.774648	0.648758	-0.12589	0.0009891	0.0216097	4.44942	0.0340617	0.0218741	chr2	171094206	MYO3B
cg07174823	0.83246	0.76137	-0.0710899	0.000425563	0.00745348	4.13047	0.0402006	0.0332339	chr11	6588164	RRP8
cg07225277	0.119238	0.178697	0.0594591	7.72567e-05	0.00388733	5.65298	0.0212218	0.00447998	chr11	67188871	CARNS1
cg07252486	0.842539	0.775556	-0.0669826	0.0002518	0.007442	4.88534	0.0493423	0.0123309	chr11	131533199	NTM
cg07429629	0.793774	0.718986	-0.0747884	0.000408673	0.00613832	3.90882	0.0216324	0.0441066	chr14	101495604	RTL1
cg07499707	0.0877614	0.117024	0.0292625	5.83172e-05	0.000900273	3.94837	0.0195757	0.041943	chr21	38379430	RIPPLY3
cg07532576	0.729418	0.574069	-0.155349	0.000943425	0.0155292	4.04093	0.00550357	0.0372564	chr2	179544947	TTN
cg07533951	0.19768	0.401794	0.204113	0.00467078	0.0655571	3.81102	0.0461229	0.049842	chr12	114879558	TBX5
cg07559336	0.781226	0.726077	-0.0551495	0.000201894	0.00414047	4.35812	0.0340231	0.0245574	chr1	2736680	MMEL1
cg07596819	0.85028	0.71503	-0.13525	0.000425736	0.0211803	5.63662	0.0237804	0.00456391	chr4	184922382	STOX2
cg07606384	0.280431	0.397866	0.117435	0.00107469	0.019009	4.1447	0.0351002	0.0325886	chr10	94823251	CYP26C1
cg07722580	0.217657	0.306702	0.0890454	0.000805401	0.0123597	3.93979	0.0450586	0.0423948	chr16	85604047	GSE1
cg07787527	0.721734	0.610262	-0.111471	0.000560511	0.020077	5.16266	0.0467995	0.0085315	chr7	69302665	AUTS2
cg07874609	0.552296	0.477949	-0.0743471	0.000442209	0.00850296	4.26516	0.0434485	0.0277831	chr2	119932691	C1QL2
cg07936800	0.704584	0.75872	0.0541363	0.000172112	0.00458825	4.73653	0.0444217	0.0150528	chr2	151558015	RND3
cg07993468	0.894368	0.821024	-0.0733444	0.000301479	0.00835296	4.79216	0.0436885	0.0139618	chr7	73389632	ELN
cg08100300	0.547674	0.626459	0.0787857	0.000382144	0.00580286	3.92458	0.0147975	0.0432037	chr1	246334444	SMYD3
cg08113549	0.501458	0.368036	-0.133422	0.000733753	0.0143532	4.28993	0.0101446	0.0269093	chr12	101624465	SLC5A8
cg08117257	0.697307	0.534728	-0.162579	0.00217443	0.0333443	3.93873	0.0293849	0.0424573	chr4	112776378	C4orf32
cg08141489	0.809396	0.749361	-0.0600346	0.000167542	0.00461271	4.78302	0.029696	0.0141227	chr4	184856363	STOX2
cg08175591	0.230961	0.39551	0.164549	0.00130157	0.026565	4.3512	0.0165015	0.0248032	chr14	101176152	DLK1
cg08267319	0.181198	0.263672	0.0824738	0.000748042	0.0105103	3.81254	0.0445433	0.0497221	chr17	79886956	MAFG
cg08281561	0.85911	0.739069	-0.120041	0.00110979	0.0230285	4.37506	0.0465695	0.0240266	chr10	77795554	C10orf11
cg08337876	0.852058	0.812694	-0.0393635	9.55293e-05	0.00161161	4.07641	0.0190292	0.0356204	chr15	65188788	ANKDD1A
cg08362823	0.782999	0.651956	-0.131043	0.000758886	0.0190835	4.6523	0.0219103	0.0168021	chr9	124698312	TTLL11
cg08388550	0.813638	0.719924	-0.0937139	0.000668343	0.0100957	3.91701	0.0240121	0.0436273	chr5	7749937	FASTKD3
cg08481464	0.848996	0.771657	-0.0773391	0.000335622	0.00644583	4.26346	0.02057	0.0278438	chr10	77871618	C10orf11
cg08524405	0.798225	0.732848	-0.0653769	0.000356508	0.00580309	4.02481	0.0341661	0.0380363	chr14	73727684	PAPLN
cg08530317	0.159428	0.283589	0.124162	0.0011527	0.0212226	4.20251	0.0349523	0.0301862	chr11	20620824	SLC6A5
cg08533754	0.118818	0.23896	0.120142	0.000217906	0.0231219	6.72941	0.0454828	0.00119278	chr5	54170556	ESM1
cg08541061	0.0841822	0.11165	0.0274674	6.45174e-05	0.00101825	3.98026	0.0338013	0.0402534	chr17	48786098	ANKRD40
cg08550785	0.0768825	0.111957	0.0350748	6.68066e-05	0.00116623	4.12572	0.0152478	0.0334549	chr8	104513909	RIMS2
cg08576658	0.099008	0.198057	0.0990488	9.75339e-05	0.00969523	6.63523	0.0166199	0.00130985	chr19	56098601	ZNF579
cg08630381	0.0927141	0.169243	0.0765285	0.000311505	0.0088376	4.82633	0.0413332	0.0133033	chr13	100612277	ZIC5
cg08668790	0.140478	0.218352	0.0778739	0.000265172	0.00887646	5.06499	0.0388107	0.00970719	chr19	58220662	ZNF154
cg08722407	0.783624	0.688229	-0.0953951	0.000388509	0.0113777	4.87212	0.028234	0.0125396	chr20	21056087	XRN2
cg08808677	0.827276	0.752636	-0.0746403	0.000328951	0.00515344	3.96959	0.0144039	0.0408238	chr2	6911141	CMPK2
cg08831123	0.417429	0.49233	0.074901	0.000194177	0.00682568	5.13553	0.0265625	0.00884977	chr10	134620628	NKX6-2
cg08835962	0.883183	0.837975	-0.0452085	9.01132e-05	0.00270514	4.90782	0.0317832	0.0119877	chr10	102018514	CWF19L1
cg08863440	0.130365	0.191306	0.0609412	0.00018785	0.00607096	5.01427	0.047929	0.0103951	chr2	171680337	GAD1
cg08880437	0.127448	0.166811	0.0393632	0.000144584	0.00221888	3.93985	0.038175	0.0423947	chr14	67896692	PLEK2
cg09022993	0.0783449	0.107945	0.0295998	7.07051e-05	0.00129836	4.19873	0.0404923	0.030326	chr4	52917875	SPATA18
cg09045317	0.648027	0.674769	0.0267427	6.83967e-05	0.00113834	4.05686	0.0466786	0.0365236	chr15	79657333	TMED3
cg09106984	0.860955	0.825391	-0.0355643	5.67817e-05	0.0019381	5.09307	0.0423885	0.00934103	chr6	34004360	GRM4
cg09138965	0.866232	0.831426	-0.0348054	5.31618e-05	0.000836009	3.97506	0.0066938	0.0405301	chr1	111822347	CHIA
cg09245073	0.541961	0.685517	0.143557	0.000491852	0.00768362	3.96549	0.00100742	0.0410273	chr17	7083519	ASGR1
cg09269866	0.231984	0.290115	0.0581305	3.93045e-05	0.00532678	7.08243	0.0440851	0.000758863	chr1	47900197	FOXD2
cg09278980	0.167031	0.255346	0.0883141	0.000241701	0.00816033	5.07733	0.0190331	0.00955303	chr11	64739343	C11orf85
cg09325506	0.0944225	0.119831	0.0254084	5.85639e-05	0.0009326	3.99318	0.0387678	0.0395925	chr2	243030735	CXXC11
cg09330898	0.111074	0.195981	0.0849074	0.000269751	0.00581651	4.43045	0.0101557	0.0224345	chr2	98703682	VWA3B
cg09400332	0.106997	0.1229	0.0159026	2.02493e-05	0.000292728	3.85362	0.0244363	0.0472218	chr11	777898	PDDC1
cg09460356	0.642147	0.596778	-0.0453694	3.28983e-05	0.00227995	6.11485	0.0215337	0.00248568	chr6	20239255	MBOAT1
cg09493085	0.862414	0.815654	-0.0467596	0.000202319	0.0033634	4.05522	0.0437414	0.0365911	chr20	14908695	FLRT3
cg09514310	0.840499	0.73379	-0.106709	0.000991127	0.0155756	3.97407	0.0347512	0.0405823	chr2	171553350	SP5
cg09516971	0.786928	0.701039	-0.0858891	0.000378314	0.00885551	4.54892	0.0260104	0.0191951	chr22	42781894	NFAM1
cg09593028	0.110115	0.142479	0.0323641	4.94596e-05	0.000834189	4.07605	0.00983807	0.035638	chr10	97890481	CCNJ
cg09630706	0.832818	0.739561	-0.0932566	0.000553316	0.00796366	3.84726	0.0140862	0.0475949	chr7	229695	FAM20C
cg09639964	0.792189	0.692982	-0.0992074	0.00052391	0.0118219	4.496	0.0260691	0.020567	chr17	909300	TIMM22
cg09698689	0.814057	0.69879	-0.115267	0.000630541	0.0175322	4.79727	0.0316372	0.0138715	chr8	86435989	CA2
cg09740037	0.0630669	0.0743562	0.0112893	7.29657e-06	0.000117419	4.00831	0.0142515	0.0388032	chr10	72575514	SGPL1
cg09741088	0.817662	0.747388	-0.0702738	0.000137995	0.00717379	5.70005	0.0379779	0.00421175	chr2	218662462	TNS1
cg09806318	0.207353	0.299907	0.0925546	0.000633529	0.0117727	4.2159	0.0348174	0.0296737	chr6	1383064	FOXF2
cg09811958	0.0792979	0.0970273	0.0177294	7.55231e-06	0.000432475	5.83955	0.0340677	0.00350555	chr20	18039746	OVOL2
cg09830083	0.830959	0.755111	-0.0758484	0.000180464	0.00499527	4.79078	0.0122164	0.0139882	chr5	131561058	P4HA2
cg09935736	0.0945404	0.147355	0.0528149	0.000197138	0.00416712	4.40177	0.0409039	0.0232244	chr8	22014555	LGI3
cg09936919	0.871995	0.800197	-0.0717985	0.000321411	0.00842488	4.71217	0.0481719	0.0155738	chr2	19249137	OSR1
cg10020211	0.131634	0.220386	0.0887522	0.000466043	0.00803867	4.10842	0.0181894	0.0341946	chr2	204816377	ICOS
cg10035831	0.896104	0.853487	-0.0426162	0.000146284	0.00227356	3.95811	0.0288881	0.0413922	chr17	78865087	CHMP6
cg10172669	0.121044	0.162955	0.0419111	7.51166e-05	0.00138225	4.20174	0.00952672	0.0302171	chr4	42154840	SLC30A9
cg10182047	0.691103	0.604416	-0.0866879	0.00051531	0.00908132	4.13939	0.0266269	0.0328132	chr17	74962931	MGAT5B
cg10195962	0.180985	0.261222	0.0802374	0.000520338	0.0081403	3.96756	0.0294995	0.0409256	chr10	47656369	ANTXRL
cg10254690	0.123644	0.174883	0.0512388	0.00018217	0.00429986	4.56094	0.0485232	0.0189001	chr10	126107861	OAT
cg10274419	0.803925	0.738925	-0.0650001	0.000400484	0.00655296	4.03233	0.0444738	0.0376598	chr10	105641395	SH3PXD2A
cg10324157	0.663605	0.583732	-0.0798735	0.000344537	0.00523335	3.925	0.0106423	0.0431833	chr10	1797701	ADARB2
cg10334885	0.658035	0.553083	-0.104952	0.000810353	0.0130914	4.01393	0.0257699	0.0385314	chr8	884842	TDRP
cg10422047	0.754718	0.702158	-0.0525599	0.000203954	0.0034803	4.0929	0.0291564	0.0348621	chr16	68401557	PRMT7
cg10426370	0.208364	0.359237	0.150873	0.00139911	0.0306856	4.45498	0.0332723	0.0217135	chr5	54282459	ESM1
cg10465820	0.884508	0.840371	-0.044137	0.000187616	0.00292135	3.96078	0.0417805	0.0412471	chr7	116731020	ST7
cg10501065	0.127503	0.214819	0.0873162	0.000238721	0.00733121	4.94065	0.015645	0.011489	chr11	2164976	IGF2
cg10506682	0.86162	0.801543	-0.060077	0.000207898	0.00486203	4.54761	0.0331584	0.0192201	chr14	55708734	FBXO34
cg10590400	0.0814012	0.0701997	-0.0112015	5.48931e-06	9.09281e-05	4.05003	0.00765293	0.0368361	chr19	15530032	AKAP8L
cg10606756	0.800708	0.740074	-0.0606335	0.000187524	0.00502676	4.74448	0.0340532	0.0148806	chr17	14838630	PMP22
cg10715527	0.881762	0.811051	-0.070711	0.000187385	0.00606361	5.0161	0.0264116	0.010373	chr8	41518139	NKX6-3
cg10732823	0.66569	0.562674	-0.103016	0.000991164	0.0157707	3.99198	0.0409981	0.0396587	chr22	48652450	FAM19A5
cg10771504	0.779739	0.711648	-0.0680909	0.000454202	0.00759859	4.06433	0.0492936	0.0361503	chr8	103817498	AZIN1
cg10865119	0.120729	0.15194	0.0312114	9.42987e-05	0.00151654	4.0074	0.044833	0.0388548	chr6	170190112	ERMARD
cg10936352	0.0755441	0.120453	0.0449089	9.49065e-05	0.00194826	4.35953	0.0158998	0.0245156	chr1	50889836	DMRTA2
cg10951853	0.858358	0.814389	-0.0439691	5.63015e-05	0.00128025	4.50711	0.00599153	0.0202683	chr8	70731115	SLCO5A1
cg10980134	0.549039	0.422614	-0.126426	0.000607635	0.0117011	4.26729	0.00786536	0.0277218	chr2	66277838	MEIS1
cg11030227	0.0948569	0.129337	0.0344797	9.9558e-05	0.00149123	3.90482	0.0290642	0.0443217	chr19	10305992	DNMT1
cg11051139	0.64774	0.564142	-0.0835979	0.000428577	0.00846936	4.30463	0.0266807	0.0263894	chr12	52580428	KRT80
cg11052673	0.329265	0.263766	-0.0654991	0.000189696	0.00353231	4.21885	0.0107117	0.029571	chr17	80693912	FN3K
cg11081231	0.815135	0.735129	-0.0800063	0.000454563	0.00956218	4.39479	0.0409087	0.0234368	chr12	102340243	DRAM1
cg11087408	0.615714	0.663298	0.047584	0.000160475	0.00308345	4.26412	0.0341295	0.0278178	chr12	49057295	KANSL2
cg11104828	0.157661	0.280388	0.122728	0.000998689	0.0207861	4.37944	0.0349619	0.0238955	chr11	58869979	FAM111B
cg11219976	0.707587	0.619728	-0.0878591	0.000777394	0.0116508	3.90564	0.0423999	0.0442817	chr12	131702549	GPR133
cg11275049	0.132287	0.220395	0.088108	0.000456497	0.01113	4.6077	0.0375504	0.0177934	chr3	78556150	ROBO1
cg11301060	0.666584	0.720039	0.0534548	0.000200857	0.00331648	4.04541	0.0244355	0.0370458	chr17	79803202	PPP1R27
cg11311497	0.659731	0.548182	-0.111549	0.000396577	0.0111248	4.81003	0.0131301	0.0136314	chr17	9972895	GAS7
cg11315979	0.119866	0.152685	0.0328194	6.77173e-05	0.00136372	4.33188	0.02928	0.0254442	chr19	49925920	PTH2
cg11416969	0.813996	0.68909	-0.124906	0.000525451	0.0170894	5.0234	0.0211263	0.010268	chr1	246537753	SMYD3
cg11449097	0.848686	0.706917	-0.14177	0.0004575	0.0299645	6.03334	0.0398462	0.00274145	chr3	44945312	TGM4
cg11462165	0.116954	0.163585	0.0466306	0.000149982	0.00213777	3.83325	0.0167597	0.0484411	chr7	126988262	ZNF800
cg11473614	0.446632	0.36165	-0.0849821	0.00019493	0.00428178	4.45718	0.0043809	0.0216402	chr10	118381374	PNLIPRP1
cg11535699	0.825936	0.754817	-0.0711188	0.000227762	0.00463302	4.34636	0.0139808	0.0249658	chr13	99378975	SLC15A1
cg11678871	0.81628	0.748497	-0.0677825	0.000357782	0.00658475	4.20198	0.0379022	0.0302064	chr12	26340149	SSPN
cg11778699	0.831242	0.781201	-0.0500409	0.000137063	0.00385959	4.81553	0.0430581	0.0135172	chr14	104212971	ZFYVE21
cg11826327	0.734769	0.681568	-0.0532005	4.90089e-05	0.00178274	5.18491	0.00525883	0.00829181	chr11	1669926	KRTAP5-5
cg11929042	0.794194	0.686726	-0.107469	0.00083827	0.018512	4.4649	0.0467188	0.0214226	chr20	19222240	SLC24A3
cg11938367	0.71284	0.639513	-0.0733273	0.000214503	0.0069448	5.01687	0.0301708	0.0103628	chr3	197639960	RPL35A
cg11951459	0.845714	0.731169	-0.114545	0.000420147	0.0169212	5.3318	0.0299747	0.00682217	chr18	10936186	PIEZO2
cg11955290	0.853261	0.767959	-0.0853026	0.000232275	0.0104337	5.48927	0.0370889	0.00553249	chr6	110876295	SLC22A16
cg12022783	0.0492085	0.0734272	0.0242188	6.20533e-05	0.000877789	3.8223	0.0418467	0.0491514	chr22	37823470	ELFN2
cg12041100	0.642823	0.579169	-0.0636532	0.000340671	0.00511775	3.90906	0.0294945	0.0440973	chr17	38337188	RAPGEFL1
cg12046564	0.693757	0.737439	0.0436815	0.000128768	0.00196044	3.92833	0.0185608	0.0429848	chr2	7229724	RNF144A
cg12055259	0.171923	0.314847	0.142924	0.0013182	0.0185279	3.81306	0.0137679	0.0496961	chr14	104603238	KIF26A
cg12069991	0.649592	0.689295	0.0397025	0.000117329	0.0023284	4.31071	0.0401084	0.0261802	chr15	73991145	CD276
cg12076890	0.833504	0.731658	-0.101846	0.000838507	0.016239	4.2755	0.0449177	0.0274295	chr2	202748189	CDK15
cg12092005	0.837935	0.782368	-0.0555674	0.000164294	0.0043781	4.73596	0.0366403	0.0150611	chr14	99532847	BCL11B
cg12099524	0.0783516	0.103856	0.025504	2.82643e-05	0.00103288	5.19155	0.0452876	0.00822022	chr14	60975537	SIX6
cg12127692	0.770436	0.695943	-0.0744925	0.000602736	0.00908422	3.91376	0.0494743	0.0438097	chr2	99108999	INPP4A
cg12221087	0.100058	0.145179	0.0451215	6.50457e-05	0.00272025	5.38614	0.0322221	0.00633437	chr17	78237432	RNF213
cg12312561	0.81804	0.759675	-0.0583646	0.000179253	0.00466184	4.70083	0.0341424	0.0157783	chr13	98330482	RAP2A
cg12332536	0.746201	0.701952	-0.044249	0.000199189	0.00303229	3.9282	0.0445219	0.0429944	chr3	46450983	CCRL2
cg12378878	0.27142	0.385106	0.113686	0.000327327	0.0064777	4.30668	0.002651	0.0263196	chr13	50700606	DLEU1
cg12393651	0.44492	0.543926	0.0990068	0.000229846	0.00778902	5.0827	0.00976774	0.00948272	chr22	46518684	PPARA
cg12543898	0.063701	0.116287	0.0525864	0.00013235	0.00359933	4.7653	0.0307675	0.0144998	chr6	105585244	BVES
cg12732162	0.814693	0.658239	-0.156454	0.000937806	0.0294874	4.97466	0.026049	0.0109703	chr10	123413924	FGFR2
cg12758986	0.722324	0.599045	-0.123278	0.00105076	0.0207184	4.30141	0.0341708	0.0265032	chr3	193270461	ATP13A4
cg12833414	0.80744	0.68107	-0.12637	0.000278551	0.0229522	6.36455	0.0370392	0.00180263	chr1	247569540	NLRP3
cg12959840	0.15335	0.2632	0.10985	0.000511366	0.017391	5.08784	0.0376361	0.00941363	chr11	104906152	CASP1
cg12989934	0.0936419	0.119932	0.0262906	2.24095e-05	0.00114417	5.67404	0.0486488	0.00436016	chr5	170108187	GABRP
cg13052261	0.840097	0.789938	-0.0501589	0.000211719	0.00334672	3.98252	0.032801	0.0401374	chr2	152706198	ARL5A
cg13057857	0.0984812	0.13516	0.036679	9.45872e-05	0.00202433	4.41965	0.0414607	0.0227177	chr1	70033389	LRRC7
cg13078161	0.0744814	0.0979343	0.0234529	5.00024e-05	0.000811034	4.01969	0.0403338	0.0382561	chr19	45971631	FOSB
cg13130022	0.61361	0.502775	-0.110835	0.000982559	0.0164494	4.06535	0.0331621	0.0361125	chr6	44440494	CDC5L
cg13180280	0.722303	0.589118	-0.133184	0.00185383	0.0292274	3.97874	0.0499462	0.0403439	chr17	53639063	MMD
cg13187135	0.858986	0.786081	-0.0729042	0.00047251	0.00793029	4.06896	0.0412093	0.0359603	chr1	111825609	CHIA
cg13218224	0.835705	0.787983	-0.0477222	0.000228079	0.00338681	3.89232	0.0412133	0.0450047	chr22	50649595	ENSG00000073169
cg13239348	0.210207	0.356641	0.146434	0.000512703	0.031173	5.92603	0.037971	0.00313282	chr10	131768533	EBF3
cg13312247	0.818532	0.728772	-0.0897601	0.000421124	0.0103674	4.62167	0.0301155	0.0175037	chr12	27924484	MANSC4
cg13378643	0.733604	0.645274	-0.0883297	0.000363137	0.0106311	4.87164	0.0337459	0.012544	chr7	4147432	FOXK1
cg13485980	0.696736	0.64922	-0.0475157	0.000203336	0.00288308	3.82568	0.0302817	0.048924	chr9	36819790	PAX5
cg13487127	0.130875	0.22156	0.0906844	0.000464102	0.0122669	4.72419	0.0404949	0.0153124	chr9	97418259	FBP1
cg13553960	0.820425	0.759201	-0.0612238	0.00032985	0.00495398	3.9087	0.0324485	0.0441105	chr7	140136837	RAB19
cg13577076	0.12526	0.16207	0.0368104	6.30524e-05	0.00124978	4.30898	0.014225	0.0262466	chr7	752456	PRKAR1B
cg13578134	0.192111	0.324686	0.132575	0.00107725	0.0177925	4.04585	0.017871	0.0370214	chr15	75081572	CSK
cg13612447	0.109514	0.157749	0.0482354	9.90672e-05	0.00163144	4.04159	0.00699498	0.0372229	chr17	2653188	CLUH
cg13618100	0.888824	0.862884	-0.0259408	4.08217e-05	0.00110827	4.76282	0.048813	0.0145473	chr8	7599371	DEFB107A
cg13630878	0.837084	0.704977	-0.132107	0.000201591	0.0244259	6.92084	0.0350762	0.000929683	chr15	31215822	FAN1
cg13794882	0.606798	0.670951	0.0641531	0.000174427	0.0043844	4.65168	0.0199133	0.0168146	chr16	29830999	MVP
cg13872326	0.886647	0.844498	-0.0421489	0.000134852	0.00229893	4.09151	0.0308582	0.0349202	chr17	27901067	TP53I13
cg13877974	0.113696	0.185896	0.072201	0.000316359	0.00593551	4.22974	0.0233061	0.0291341	chr1	201708888	IPO9
cg13894021	0.156712	0.246408	0.0896964	0.00050488	0.00892948	4.14457	0.0220513	0.0325963	chr22	23487383	RAB36
cg13982688	0.108809	0.149138	0.0403281	8.47209e-05	0.0014567	4.10385	0.013269	0.0343887	chr9	97401505	FBP1
cg14003416	0.221717	0.342846	0.121129	0.000336737	0.00981667	4.86554	0.00618685	0.0126363	chr2	12557155	TRIB2
cg14032844	0.718962	0.659699	-0.0592639	0.000221461	0.005311	4.58386	0.041699	0.0183554	chr4	44655101	YIPF7
cg14037728	0.251129	0.360237	0.109107	0.000317742	0.0195529	5.94338	0.0478475	0.00307107	chr9	116645936	ZNF618
cg14059221	0.111709	0.145712	0.0340037	0.000101335	0.00160146	3.98218	0.0356372	0.0401558	chr17	28803808	GOSR1
cg14106298	0.0605262	0.0684741	0.00794795	6.22105e-06	8.85789e-05	3.83173	0.0367511	0.0485402	chr2	70475633	TIA1
cg14180032	0.306488	0.467518	0.16103	0.00187584	0.0266137	3.82656	0.0185685	0.0488643	chr10	96044255	NOC3L
cg14184907	0.123917	0.198694	0.0747765	0.000495798	0.0071357	3.84723	0.0302156	0.0475962	chr12	90257229	ATP2B1
cg14212967	0.44553	0.522756	0.0772267	0.000423448	0.00969022	4.51627	0.0478616	0.0200306	chr1	214445695	SMYD2
cg14252279	0.164148	0.360947	0.196799	0.00277138	0.0431364	3.96023	0.0223358	0.0412787	chr9	124361084	DAB2IP
cg14263942	0.102765	0.140141	0.0373763	7.04341e-05	0.00106501	3.91846	0.00877787	0.0435403	chr4	76555772	CDKL2
cg14283944	0.0835329	0.27061	0.187077	0.000155409	0.0568861	8.51586	0.0465324	0.000182288	chr12	114883316	TBX5
cg14288567	0.0527754	0.0738932	0.0211178	3.29313e-05	0.000702881	4.41575	0.0453177	0.0228238	chr2	70994960	ADD2
cg14289863	0.816738	0.671383	-0.145355	0.000594767	0.023259	5.28932	0.0213209	0.00720657	chr9	72872391	SMC5
cg14290127	0.148348	0.164439	0.0160918	2.34033e-05	0.000331281	3.82327	0.0304042	0.0490859	chr16	30905768	BCL7C
cg14329989	0.143857	0.217997	0.0741395	0.000268757	0.00668268	4.63605	0.0266929	0.0171724	chr11	119192155	MCAM
cg14333666	0.839916	0.700321	-0.139596	0.000126202	0.0246988	7.61256	0.0286478	0.00042807	chr20	60076649	CDH4
cg14363841	0.106803	0.175044	0.0682418	0.000193857	0.00539298	4.79802	0.0239606	0.0138624	chr7	73185036	CLDN3
cg14386193	0.630595	0.551204	-0.0793902	0.000686365	0.0103624	3.91624	0.0498659	0.0436746	chr18	56296094	ALPK2
cg14396328	0.843484	0.726317	-0.117166	0.00104023	0.014807	3.8313	0.0208423	0.048564	chr7	45761429	ADCY1
cg14401311	0.525194	0.589795	0.0646007	0.000211962	0.0056436	4.73474	0.0333047	0.0150908	chr20	44913391	CDH22
cg14448735	0.836046	0.768303	-0.0677429	0.00020194	0.00651843	5.01252	0.0366069	0.0104207	chr22	43414942	PACSIN2
cg14452619	0.801448	0.752402	-0.0490459	0.000139288	0.0037552	4.75275	0.0441675	0.0147269	chr9	8627950	TMEM261
cg14480678	0.724548	0.614593	-0.109955	0.000943785	0.0157333	4.05922	0.0312544	0.036407	chr2	127507309	GYPC
cg14507364	0.645981	0.545265	-0.100716	0.000753665	0.0122368	4.02115	0.0266156	0.0382028	chr12	99473742	APAF1
cg14601621	0.918311	0.864789	-0.0535222	0.00024055	0.00346719	3.84936	0.0269629	0.0474703	chr9	97848457	FANCC
cg14604470	0.578387	0.491806	-0.0865809	0.000300186	0.00785888	4.7104	0.0191827	0.0156076	chr9	130713376	DPM2
cg14621090	0.678469	0.581159	-0.0973101	0.000857973	0.0125826	3.87436	0.0328569	0.0459893	chr13	113571679	MCF2L
cg14654171	0.102084	0.182189	0.0801043	0.000396024	0.00745611	4.23476	0.0243784	0.0289266	chr9	130151001	SLC2A8
cg14665845	0.0783001	0.090356	0.0120558	1.35048e-05	0.000230694	4.09444	0.0463711	0.0347953	chr11	33183263	CSTF3
cg14671277	0.833293	0.700956	-0.132337	0.000175806	0.0216803	6.94626	0.0273069	0.000904007	chr6	32973717	HLA-DOA
cg14673722	0.846386	0.751866	-0.0945208	0.000498155	0.0141326	4.82629	0.0452225	0.0133037	chr17	71065768	SLC39A11
cg14689595	0.779055	0.700951	-0.0781041	0.000320746	0.00754654	4.55631	0.0277436	0.0190147	chr6	168120744	C6orf123
cg14731898	0.768877	0.641055	-0.127822	0.000946613	0.0164041	4.11514	0.0175009	0.03391	chr9	127283161	NR5A1
cg14747273	0.68125	0.728346	0.047096	8.1948e-05	0.00177977	4.44084	0.0100132	0.0221304	chr8	103545840	ODF1
cg14749747	0.864114	0.702145	-0.161969	0.000345111	0.0357067	6.69299	0.0332009	0.00123103	chr4	6898265	TBC1D14
cg14781667	0.849393	0.873847	0.024454	2.25101e-05	0.000572881	4.66959	0.0155351	0.0164395	chr6	28877495	TRIM27
cg14889070	0.737908	0.607303	-0.130605	0.0016191	0.0245141	3.92035	0.0384749	0.0434284	chr10	45477550	C10orf10
cg14938181	0.776695	0.671442	-0.105252	0.000456206	0.0179996	5.30214	0.0471993	0.00707873	chr17	55756367	CCDC182
cg14938730	0.117111	0.149699	0.0325875	8.20241e-05	0.00116611	3.82951	0.0217166	0.0486793	chr6	10723588	TMEM14C
cg14962047	0.343211	0.244864	-0.0983478	0.000512386	0.00770473	3.91044	0.00986016	0.0440077	chr14	62631202	SYT16
cg15049014	0.757547	0.622753	-0.134794	0.000956796	0.0234261	4.61376	0.0302438	0.0176725	chr2	154023326	RPRM
cg15068995	0.84469	0.779969	-0.0647217	0.000345498	0.00521363	3.91554	0.0285734	0.0437166	chr14	45365908	KLHL28
cg15132922	0.0939721	0.126211	0.032239	6.9824e-05	0.00147455	4.4004	0.0369438	0.0232712	chr3	9974529	CRELD1
cg15152666	0.084445	0.173802	0.0893571	0.000510391	0.0129699	4.66742	0.0476726	0.0164853	chr15	85523625	PDE8A
cg15167811	0.129909	0.288962	0.159053	0.00229881	0.0333388	3.85824	0.0323167	0.0469424	chr9	115094058	PTBP3
cg15239179	0.862805	0.811301	-0.0515033	0.000134772	0.00232456	4.10837	0.0125637	0.0341948	chr11	35229448	CD44
cg15287641	0.091717	0.130925	0.0392078	0.000107738	0.00182003	4.07837	0.025506	0.0355397	chr5	179084752	C5orf60
cg15335843	0.211355	0.318185	0.10683	0.000976223	0.013962	3.83815	0.0276089	0.0481241	chr14	60671041	DHRS7
cg15355387	0.0877788	0.116653	0.0288743	6.18661e-05	0.00121743	4.29854	0.039224	0.0266084	chr3	85007817	CADM2
cg15356665	0.849565	0.805313	-0.0442526	0.000163014	0.00286971	4.13783	0.0396876	0.0328818	chr15	89194541	ISG20
cg15370635	0.813447	0.760895	-0.0525515	0.000313253	0.00441171	3.81594	0.0474526	0.0495203	chr14	96551586	C14orf132
cg15442746	0.829233	0.772567	-0.0566659	0.000209904	0.00484133	4.5276	0.0415152	0.0197382	chr3	159711862	IL12A
cg15557144	0.66265	0.578975	-0.0836757	0.000306739	0.0116962	5.25288	0.049703	0.00755609	chr20	39989142	EMILIN3
cg15668668	0.475774	0.379538	-0.0962358	0.000385632	0.0105031	4.76745	0.0228895	0.0144554	chr8	112388575	KCNV1
cg15689570	0.0594658	0.080719	0.0212532	1.65082e-05	0.000286383	4.11669	0.00528062	0.0338564	chr6	37321673	RNF8
cg15746696	0.0898433	0.144858	0.0550148	8.83922e-05	0.00178666	4.3372	0.00431655	0.0252698	chr19	58400494	ZNF814
cg15766287	0.815996	0.649048	-0.166948	0.000822013	0.023688	4.84885	0.0115797	0.0129158	chr19	16511853	EPS15L1
cg15768138	0.154966	0.249468	0.0945025	0.000779325	0.0139212	4.15891	0.0447086	0.0319592	chr2	219030752	CXCR1
cg15790037	0.0983536	0.187705	0.0893511	0.000192925	0.0112635	5.86748	0.0358098	0.0033728	chr17	37321490	ARL5C
cg15951953	0.870043	0.884367	0.0143245	6.62538e-06	0.000201332	4.92543	0.0164122	0.0117202	chr14	69110673	ZFP36L1
cg15964309	0.147348	0.370543	0.223195	0.00108167	0.0476638	5.46156	0.015431	0.00571608	chr12	114886561	TBX5
cg15970318	0.32004	0.261218	-0.0588222	0.000138309	0.00352832	4.67301	0.0179997	0.0163645	chr1	179575037	TDRD5
cg16047291	0.825303	0.7476	-0.0777028	0.000347653	0.0100484	4.85317	0.0496764	0.0128417	chr1	44252583	ST3GAL3
cg16050714	0.508943	0.576438	0.0674953	0.000161588	0.00749586	5.5357	0.0481809	0.00519856	chr12	113833135	SDS
cg16067781	0.0752289	0.0841155	0.00888661	6.84444e-06	0.000121151	4.14573	0.04338	0.032547	chr12	57039048	ATP5B
cg16245054	0.892533	0.868026	-0.0245075	3.44302e-05	0.000926961	4.75076	0.0432187	0.0147644	chr12	132698494	GALNT9
cg16253437	0.776707	0.702443	-0.0742638	0.000531139	0.00773784	3.86477	0.0367437	0.0465566	chr6	107169188	QRSL1
cg16265403	0.654989	0.537789	-0.1172	0.00120377	0.0179987	3.90226	0.0318801	0.0444639	chr17	15351485	TEKT3
cg16275853	0.797544	0.658497	-0.139047	0.00130637	0.0270935	4.37432	0.0360647	0.0240515	chr13	39886194	NHLRC3
cg16366639	0.167726	0.310132	0.142406	0.00218291	0.0332578	3.92937	0.0496075	0.0429321	chr1	225889119	ENAH
cg16456576	0.75273	0.6958	-0.0569302	0.000278761	0.00466129	4.06363	0.0383342	0.0361866	chr16	86409251	FOXF1
cg16522953	0.410721	0.353853	-0.0568687	0.000155709	0.00404455	4.69905	0.0283233	0.0158173	chr1	53967067	DMRTB1
cg16537543	0.112739	0.153653	0.0409138	9.24762e-05	0.00220249	4.57391	0.0315723	0.0185837	chr19	3627273	CACTIN
cg16596755	0.849973	0.785423	-0.0645494	0.000421716	0.00651603	3.94965	0.0453222	0.0418612	chr4	5021778	CYTL1
cg16609260	0.276057	0.454695	0.178638	0.00150716	0.04945	5.03606	0.043341	0.0100949	chr12	114886059	TBX5
cg16634167	0.861792	0.794786	-0.0670052	0.000402796	0.00658112	4.03021	0.0398529	0.0377726	chr12	125614730	AACS
cg16699861	0.101681	0.246212	0.144531	0.000511981	0.0120588	4.55785	0.00406413	0.0189803	chr16	30429204	ZNF771
cg16710146	0.773047	0.676845	-0.0962013	0.000288711	0.00884607	4.93734	0.0154242	0.011543	chr1	247496575	ZNF496
cg16732077	0.125464	0.232767	0.107303	0.000644073	0.0122607	4.25068	0.0200191	0.0283318	chr6	112192706	FYN
cg16745033	0.186786	0.156022	-0.0307637	6.32612e-05	0.000972668	3.94256	0.0185667	0.0422549	chr8	81143546	TPD52
cg16774669	0.129836	0.1653	0.035464	0.000110737	0.00180384	4.02587	0.0381734	0.0379839	chr10	75386292	USP54
cg16786156	0.81368	0.718779	-0.0949011	0.000608173	0.0120956	4.31386	0.0331291	0.0260621	chr6	24827648	GMNN
cg16806939	0.813361	0.744044	-0.0693166	0.000495574	0.00760842	3.94042	0.0464278	0.0423571	chr6	52455434	TRAM2
cg16846370	0.762453	0.620992	-0.141461	0.000733323	0.0284072	5.27566	0.0364416	0.0073345	chr16	80586520	DYNLRB2
cg16887774	0.152334	0.215433	0.0630987	0.000181094	0.0047834	4.72322	0.0259837	0.0153309	chr3	188666540	TPRG1
cg16900694	0.849827	0.754912	-0.094915	0.000564857	0.0121364	4.42531	0.0332491	0.0225807	chr13	34799311	RFC3
cg16906456	0.723265	0.663796	-0.0594692	0.000246399	0.00385686	3.96836	0.0212866	0.0408873	chr8	17394958	SLC7A2
cg17057218	0.849265	0.810399	-0.0388654	3.55847e-05	0.00225466	5.98551	0.0399496	0.00292753	chr18	77183423	NFATC1
cg17062949	0.13759	0.219295	0.0817045	0.000398903	0.00987885	4.63023	0.0399465	0.0172864	chr16	9353183	C16orf72
cg17104959	0.844348	0.761194	-0.0831546	0.000450074	0.00944234	4.39091	0.0342109	0.0235516	chr1	95696376	RWDD3
cg17212404	0.868162	0.826375	-0.041787	8.05397e-05	0.00193231	4.58448	0.0217242	0.0183402	chr5	7508479	ADCY2
cg17256525	0.766548	0.699447	-0.0671015	0.000395966	0.00676581	4.09482	0.0417449	0.0347801	chr16	53088123	CHD9
cg17261118	0.0882315	0.199806	0.111574	0.000321926	0.0161077	5.64488	0.0301019	0.00451481	chr7	5821418	RNF216
cg17360781	0.281559	0.397152	0.115593	0.00106106	0.0218204	4.3621	0.048508	0.0244382	chr2	200329486	SATB2
cg17404449	0.752712	0.488336	-0.264376	0.00305097	0.0667348	4.4511	0.0154431	0.0218316	chr7	76221076	POMZP3
cg17414007	0.105858	0.145409	0.0395516	0.000157132	0.00253024	4.00923	0.0481936	0.038765	chr19	13002493	GCDH
cg17484699	0.842871	0.729277	-0.113594	0.000498595	0.0168657	5.08008	0.0309001	0.00951308	chr4	77507651	SHROOM3
cg17519938	0.284715	0.369265	0.0845496	0.000511559	0.00984594	4.26656	0.034924	0.0277383	chr1	3713580	LRRC47
cg17524560	0.182283	0.305501	0.123218	0.00110139	0.0228241	4.37315	0.0414366	0.0240928	chr10	120291182	PRLHR
cg17555388	0.716404	0.671085	-0.0453188	0.000236332	0.0033658	3.83206	0.0497455	0.0485194	chr8	51310444	SNTG1
cg17594334	0.117768	0.150509	0.0327408	8.31565e-05	0.0012261	3.8821	0.0237712	0.0455914	chr14	68000381	PLEKHH1
cg17649445	0.778596	0.676156	-0.10244	0.000913835	0.014214	3.95923	0.0340767	0.0413278	chr5	173397343	ENSG00000170091
cg17650622	0.8331	0.795449	-0.0376504	0.000133446	0.00223738	4.06748	0.0459228	0.0360196	chr7	44198725	GCK
cg17658085	0.835957	0.796173	-0.0397838	8.07662e-05	0.00238759	4.88566	0.0412653	0.0123266	chr7	151532118	PRKAG2
cg17680773	0.0855473	0.117651	0.0321036	7.24093e-05	0.00152968	4.40091	0.0403886	0.023254	chr16	10479906	ATF7IP2
cg17687883	0.152443	0.250567	0.0981243	0.000718388	0.014507	4.33584	0.0416589	0.0253174	chr2	74425467	MTHFD2
cg17700915	0.130083	0.150239	0.0201563	3.8261e-05	0.000657654	4.10338	0.0481021	0.0344089	chr19	52840042	ZNF610
cg17728074	0.70815	0.570618	-0.137532	0.000762358	0.0202248	4.72951	0.020063	0.015201	chr20	20639874	RALGAPA2
cg17734698	0.486611	0.394085	-0.0925262	0.00050704	0.0109826	4.43698	0.0300319	0.0222542	chr12	129127968	SLC15A4
cg17735563	0.804393	0.735692	-0.0687004	0.000311086	0.00618289	4.31289	0.0314666	0.0261023	chr2	33738079	RASGRP3
cg17880320	0.408537	0.515977	0.10744	0.000979169	0.0154299	3.97803	0.0331381	0.0403855	chr1	160256132	PEX19
cg17894798	0.905929	0.868864	-0.0370653	0.00011958	0.00210182	4.1356	0.0431653	0.0329897	chr8	1292363	DLGAP2
cg18008976	0.471593	0.386255	-0.0853384	0.000525216	0.0110363	4.39321	0.0420642	0.0234864	chr1	205483195	CDK18
cg18015985	0.0643738	0.125312	0.0609384	9.73086e-05	0.00614023	5.97958	0.0484239	0.00294417	chr5	176779051	LMAN2
cg18086316	0.775653	0.717669	-0.0579844	0.000186034	0.0048459	4.70313	0.0378734	0.0157398	chr20	45242547	SLC13A3
cg18092293	0.785615	0.652748	-0.132867	0.00120521	0.0215945	4.16331	0.027319	0.0317853	chr15	52167060	TMOD3
cg18109665	0.827398	0.756214	-0.0711843	0.000194992	0.005956	4.93286	0.0247117	0.0116106	chr3	9062474	RAD18
cg18139502	0.31006	0.475184	0.165124	0.000777103	0.0112513	3.85584	0.00140107	0.047091	chr15	91950914	SV2B
cg18145090	0.789833	0.691588	-0.0982446	0.00103378	0.0158223	3.93595	0.0495551	0.0425995	chr13	20805094	GJB6
cg18146843	0.22698	0.31428	0.0872996	0.000608468	0.0110382	4.18118	0.0387271	0.0310505	chr1	53099248	FAM159A
cg18150217	0.845132	0.806866	-0.0382667	0.000130863	0.00233822	4.15928	0.0467959	0.0319454	chr6	142959108	HIVEP2
cg18160302	0.806831	0.757036	-0.0497954	0.000147633	0.00243179	4.04193	0.0165753	0.0372094	chr11	115151454	CADM1
cg18196119	0.173743	0.2681	0.0943577	0.000575928	0.0131489	4.51291	0.0398904	0.0201184	chr17	46692260	HOXB8
cg18203961	0.844142	0.754403	-0.0897392	0.000699359	0.0132198	4.24053	0.0491539	0.0287246	chr20	19693522	RIN2
cg18208602	0.809599	0.751738	-0.0578603	0.000186784	0.00545596	4.86839	0.0477771	0.0125884	chr18	10488229	APCDD1
cg18264857	0.826373	0.77129	-0.0550832	0.000245411	0.00465344	4.24503	0.0432238	0.0285408	chr15	67794307	C15orf61
cg18283361	0.827548	0.761035	-0.0665134	0.000129196	0.00551418	5.41551	0.0278892	0.0060898	chr11	116692155	APOA4
cg18297105	0.828385	0.776446	-0.0519391	0.000295946	0.00428738	3.85669	0.0469104	0.0470387	chr6	155520921	CLDN20
cg18328154	0.688809	0.575714	-0.113095	0.000699178	0.013721	4.29458	0.0203441	0.0267586	chr18	44479410	PIAS2
cg18382389	0.894688	0.828309	-0.0663789	0.000113459	0.00625299	5.7843	0.0362506	0.00375823	chr13	43148017	TNFSF11
cg18402034	0.786748	0.743252	-0.0434962	0.000131293	0.00207445	3.98187	0.0215429	0.0401719	chr6	31698651	DDAH2
cg18470839	0.219783	0.516778	0.296995	0.00143684	0.0633034	5.46131	0.00750836	0.00571639	chr12	114878173	TBX5
cg18504015	0.0489024	0.0784414	0.0295391	5.72243e-05	0.00140745	4.62032	0.0471034	0.0175218	chr6	30070062	TRIM31
cg18509690	0.40222	0.345338	-0.0568813	0.000298106	0.00477767	4.00241	0.0404746	0.0391045	chr1	47944021	FOXD2
cg18519323	0.548301	0.62961	0.0813086	0.000175963	0.0047251	4.747	0.00739028	0.0148376	chr19	39728296	IFNL3
cg18536607	0.82683	0.661263	-0.165566	0.00101073	0.0207539	4.35991	0.0086032	0.0245041	chr15	101729526	CHSY1
cg18649323	0.809542	0.693334	-0.116208	0.00106035	0.0218566	4.36546	0.0477015	0.0243347	chr1	9563699	SLC25A33
cg18787548	0.0868639	0.118159	0.0312947	6.50055e-05	0.00131904	4.34279	0.0332984	0.0250861	chr12	54388411	HOXC9
cg18822432	0.839482	0.775355	-0.0641264	0.00037341	0.00582191	3.96266	0.0372792	0.0411445	chr12	125604789	AACS
cg18822491	0.83006	0.759571	-0.0704888	0.000118942	0.00403999	5.08603	0.0103573	0.00943827	chr7	128083590	HILPDA
cg19001412	0.839184	0.786411	-0.0527732	0.000115479	0.00416676	5.17322	0.0404413	0.00841197	chr3	41027632	CTNNB1
cg19006817	0.829432	0.735311	-0.0941211	0.000543348	0.0108295	4.31694	0.0271777	0.0259536	chr9	27438339	IFNK
cg19010490	0.821785	0.632844	-0.188942	0.000511374	0.0427678	6.386	0.0255135	0.00175024	chr15	37388127	MEIS2
cg19051772	0.13071	0.238776	0.108066	0.000258465	0.0156525	5.92029	0.0322977	0.00315738	chr13	44691615	SMIM2
cg19138640	0.638185	0.499843	-0.138343	0.000525268	0.0202698	5.27013	0.0195449	0.00738174	chr6	14645684	CD83
cg19187926	0.803293	0.750208	-0.0530856	0.000270894	0.00449573	4.05276	0.0468861	0.0367123	chr2	232221739	B3GNT7
cg19244312	0.838174	0.767232	-0.0709422	0.000381073	0.00630965	4.04942	0.0288938	0.036864	chr3	171964315	GHSR
cg19314159	0.787894	0.685099	-0.102795	0.000556576	0.0128719	4.5315	0.0268536	0.0196358	chr5	145317340	SH3RF2
cg19380394	0.782761	0.711474	-0.0712872	0.000156884	0.00221122	3.81707	0.00166249	0.0494476	chr4	171960501	GALNTL6
cg19500479	0.109993	0.174039	0.0640459	0.000120555	0.00604658	5.64835	0.0390955	0.00449583	chr2	20865674	GDF7
cg19506005	0.849486	0.756404	-0.0930817	0.000298671	0.00958693	5.00444	0.0216135	0.0105333	chr18	67382764	CD226
cg19519980	0.541088	0.398798	-0.14229	0.000228512	0.0221875	6.60133	0.0210067	0.00135767	chr12	8142678	FOXJ2
cg19564591	0.838216	0.783741	-0.0544754	7.90117e-05	0.00356524	5.49579	0.0257762	0.00548758	chr6	162530827	PACRG
cg19582000	0.821875	0.748789	-0.0730863	0.000342257	0.00739674	4.43374	0.0351584	0.0223392	chr6	126805769	CENPW
cg19656119	0.135163	0.241486	0.106324	0.000694266	0.0167435	4.59197	0.0400457	0.0181669	chr5	134369025	PITX1
cg19696057	0.855245	0.778976	-0.0762687	0.000287787	0.00836228	4.86082	0.0375759	0.0127204	chr8	61766546	CHD7
cg19744419	0.864754	0.801948	-0.0628063	0.000173501	0.00540664	4.96172	0.0341049	0.0111599	chr9	20559915	MLLT3
cg19750028	0.814999	0.756748	-0.0582514	0.000107122	0.00464927	5.43968	0.0338924	0.00589403	chr5	61213326	C5orf64
cg19766065	0.760409	0.72965	-0.0307595	6.85631e-05	0.00132053	4.26754	0.0358728	0.0277091	chr17	79858875	NPB
cg19802165	0.0698722	0.0993297	0.0294575	8.03979e-05	0.00127361	3.98562	0.0400187	0.0399662	chr5	134370033	PITX1
cg19820543	0.837032	0.72541	-0.111622	0.000352674	0.018611	5.72168	0.0400842	0.00408422	chr6	168120556	C6orf123
cg19880823	0.815364	0.685938	-0.129426	0.000716313	0.0231527	5.01445	0.0346606	0.0103941	chr15	67458403	AAGAB
cg20046668	0.859961	0.792521	-0.0674395	0.000179202	0.00673859	5.23279	0.0396548	0.00776828	chr3	16932618	PLCL2
cg20064577	0.751871	0.630799	-0.121071	0.0012338	0.0215392	4.12578	0.0399171	0.0334515	chr13	106358574	DAOA
cg20093489	0.863972	0.821365	-0.0426077	0.000104275	0.00302081	4.85648	0.0496577	0.0127911	chr3	18276683	SATB1
cg20184856	0.60775	0.54949	-0.0582602	0.000365643	0.00553992	3.92136	0.0491834	0.0433781	chr1	248200727	OR2L2
cg20348647	0.732088	0.643845	-0.0882435	0.000321598	0.0055029	4.09686	0.00714651	0.0346957	chr2	119725853	MARCO
cg20370152	0.181883	0.242	0.0601172	0.000189277	0.00437711	4.53141	0.0265219	0.0196379	chr2	179316706	DFNB59
cg20382601	0.824962	0.77107	-0.0538921	0.00025109	0.00389247	3.95441	0.0333463	0.0415836	chr13	110571583	IRS2
cg20528695	0.868822	0.795898	-0.0729237	0.000347524	0.00634217	4.18979	0.0258392	0.0306974	chr9	135925979	CEL
cg20592447	0.626935	0.457125	-0.16981	0.00215207	0.0305521	3.82748	0.0200028	0.0488025	chr10	128211184	C10orf90
cg20633402	0.49269	0.584295	0.0916052	0.000296505	0.00579894	4.28966	0.00672623	0.0269137	chr12	101298245	ANO4
cg20686777	0.154742	0.266678	0.111937	0.000915096	0.0201763	4.46259	0.0471279	0.0214883	chr2	69327491	ANTXR1
cg20691507	0.132648	0.176175	0.0435269	9.33403e-05	0.0027591	4.88555	0.0385309	0.0123277	chr6	28956683	ZNF311
cg20703729	0.0660746	0.0852197	0.0191451	2.80639e-05	0.000573638	4.35335	0.0447903	0.024716	chr7	96636116	DLX6
cg20743881	0.761428	0.680005	-0.0814233	2.57314e-05	0.00484428	7.55661	0.00793948	0.000454547	chr4	167022415	TLL1
cg20885815	0.617097	0.455223	-0.161874	0.00175163	0.0298952	4.09314	0.0234893	0.0348535	chr2	27478320	SLC30A3
cg20929627	0.578131	0.484235	-0.0938957	0.00076531	0.0111182	3.86074	0.0294462	0.0467801	chr16	3959216	CREBBP
cg21002958	0.464796	0.545806	0.0810094	0.000508782	0.00792306	3.96094	0.0267133	0.0412395	chr2	191298373	MFSD6
cg21006834	0.724255	0.612215	-0.11204	0.00120733	0.0193969	4.00594	0.0441981	0.038925	chr13	20138813	TPTE2
cg21007783	0.191546	0.216373	0.0248267	5.09047e-05	0.000970567	4.25296	0.0454457	0.0282455	chr19	50922181	SPIB
cg21062155	0.16661	0.266816	0.100207	0.000996004	0.0150529	3.91775	0.0418214	0.0435825	chr3	52566695	NT5DC2
cg21170029	0.832192	0.745726	-0.0864664	0.000343701	0.00735211	4.41893	0.0165767	0.0227314	chr1	209799330	LAMB3
cg21258596	0.118389	0.135622	0.0172327	3.35717e-05	0.000483225	3.84738	0.0490576	0.0475889	chr21	38338458	HLCS
cg21264372	0.0710096	0.102072	0.0310629	7.826e-05	0.00124444	3.99108	0.0307388	0.0397048	chr1	205561090	MFSD4
cg21269859	0.269995	0.447448	0.177452	0.000646656	0.0250152	5.27366	0.00976621	0.00734729	chr2	224464668	SCG2
cg21310911	0.122752	0.223897	0.101145	0.000502882	0.00774177	3.94437	0.00860417	0.0421443	chr3	172166288	GHSR
cg21374969	0.860113	0.811322	-0.0487917	7.80418e-05	0.00367694	5.55812	0.0427976	0.00505733	chr3	130961418	NUDT16
cg21425842	0.149208	0.194499	0.0452912	0.000176513	0.00275229	3.96278	0.0334146	0.0411426	chr6	26240939	HIST1H4F
cg21427300	0.0966188	0.143377	0.0467587	0.000180878	0.00304251	4.07217	0.0358688	0.0358072	chr6	74233399	EEF1A1
cg21439299	0.784932	0.639506	-0.145425	0.00187818	0.034291	4.19042	0.0481125	0.0306729	chr7	96627088	DLX6
cg21478967	0.558436	0.422906	-0.13553	0.0017599	0.025109	3.83464	0.03489	0.0483593	chr18	76069690	SALL3
cg21543394	0.74313	0.625619	-0.117512	0.00114906	0.0174954	3.92845	0.0296661	0.0429762	chr1	166877984	TADA1
cg21561368	0.834143	0.752491	-0.0816521	0.000482535	0.00809738	4.06875	0.0269715	0.035969	chr3	123667836	CCDC14
cg21572631	0.19541	0.271749	0.0763386	0.000219251	0.00411125	4.22892	0.0071154	0.0291692	chr1	239414815	CHRM3
cg21593001	0.121544	0.255204	0.13366	0.000617818	0.0144775	4.55049	0.010269	0.0191661	chr12	113531060	DTX1
cg21730750	0.774775	0.718219	-0.0565559	0.000180143	0.00455286	4.65956	0.0369772	0.0166466	chr12	49897582	KCNH3
cg21853871	0.817885	0.702572	-0.115313	0.00107353	0.020178	4.23235	0.0423624	0.0290337	chr17	46628717	HOXB3
cg21877220	0.0962004	0.130748	0.0345472	7.96026e-05	0.0017167	4.43068	0.0379416	0.0224296	chr17	46695449	HOXB8
cg21954890	0.271186	0.22707	-0.0441161	0.000118749	0.00233569	4.29786	0.0261262	0.0266386	chr17	2695135	RAP1GAP2
cg21998983	0.082656	0.111967	0.0293113	5.67123e-05	0.000882525	3.9599	0.0185349	0.0412949	chr2	154727925	GALNT13
cg22005990	0.77364	0.537119	-0.236521	0.00168125	0.0359779	4.4195	0.00551708	0.0227195	chr17	46659939	HOXB4
cg22007486	0.741831	0.554915	-0.186916	0.00207706	0.0527846	4.6675	0.041555	0.0164839	chr2	119602212	EN1
cg22103601	0.839342	0.80505	-0.0342916	9.00312e-05	0.00146521	4.02454	0.0285386	0.03805	chr7	4287215	FOXK1
cg22112987	0.84948	0.769253	-0.0802268	0.00040441	0.0105129	4.7002	0.0481329	0.0157889	chr17	80572980	WDR45B
cg22149137	0.190618	0.305532	0.114915	0.00120026	0.0209744	4.1272	0.0463787	0.0333876	chr17	46804414	HOXB13
cg22213247	0.854298	0.79759	-0.056708	0.000218495	0.00435662	4.31754	0.0337221	0.0259393	chr7	137204084	PTN
cg22215192	0.775005	0.70507	-0.0699355	0.000215449	0.00320106	3.89313	0.00576922	0.0449639	chr1	104160257	AMY2A
cg22242926	0.864489	0.833791	-0.0306981	6.00015e-05	0.00155303	4.69394	0.0489397	0.0159313	chr17	73627717	SMIM5
cg22344703	0.132889	0.304582	0.171693	9.68333e-05	0.0406827	8.7147	0.0340152	0.000160332	chr2	219736312	WNT10A
cg22364204	0.319351	0.418463	0.0991118	0.000434952	0.0146299	5.07192	0.0401409	0.00962676	chr11	2287347	ASCL2
cg22411162	0.761082	0.649916	-0.111166	0.000800509	0.0116887	3.86806	0.0152468	0.0464014	chr14	98601450	BCL11B
cg22470272	0.817484	0.736809	-0.0806748	0.000598922	0.0104141	4.12003	0.0470411	0.0337006	chr17	55631524	CCDC182
cg22485182	0.253189	0.353539	0.10035	0.000220063	0.00660567	4.90772	0.00586279	0.0119893	chr10	54197133	DKK1
cg22509052	0.791693	0.737654	-0.0540389	0.000189532	0.00367607	4.27765	0.0289634	0.0273485	chr14	22203561	OR4E2
cg22627734	0.771575	0.732695	-0.0388798	8.86563e-05	0.0019183	4.43546	0.0293552	0.0222925	chr11	115456865	CADM1
cg22760390	0.788501	0.65497	-0.133531	0.0003157	0.0243377	6.26849	0.0334463	0.00204567	chr12	67218072	GRIP1
cg22773899	0.264431	0.374942	0.110512	0.000698615	0.0187033	4.74265	0.0425898	0.014916	chr12	114878163	TBX5
cg22785554	0.86426	0.808365	-0.0558957	0.000334524	0.00504815	3.91557	0.0482746	0.0437164	chr1	17751459	RCC2
cg22831101	0.493795	0.580847	0.0870517	0.000294725	0.00428073	3.86041	0.00375774	0.0468026	chr6	129769086	ARHGAP18
cg22835265	0.0924863	0.132436	0.0399494	0.000105815	0.00257953	4.60749	0.0472951	0.0177945	chr6	139014871	CCDC28A
cg22877452	0.875217	0.771373	-0.103844	0.000970247	0.0157449	4.02039	0.0395596	0.03822	chr1	61517876	NFIA
cg22879292	0.873903	0.803496	-0.0704074	0.000179082	0.00650779	5.18347	0.0311439	0.00830666	chr3	71951848	PROK2
cg22913933	0.101273	0.176464	0.0751904	9.76797e-05	0.00892401	6.51349	0.0442923	0.00150913	chr17	46692168	HOXB8
cg23052776	0.154284	0.272065	0.117781	0.000501586	0.0150401	4.90618	0.0206659	0.012012	chr14	71609158	PCNX
cg23156348	0.0912313	0.128862	0.0376307	5.41771e-05	0.00110251	4.34696	0.00926001	0.0249444	chr11	124981869	TMEM218
cg23178186	0.731866	0.616305	-0.115561	0.00129674	0.0203655	3.97316	0.0431453	0.040633	chr11	1321213	TOLLIP
cg23193639	0.0903706	0.139508	0.0491373	3.06628e-05	0.00177325	5.85376	0.00799547	0.00343045	chr7	45961078	IGFBP3
cg23259851	0.0551286	0.0679855	0.0128569	7.48277e-06	0.000140243	4.22822	0.0115627	0.0291898	chr6	27775964	HIST1H2AI
cg23306829	0.0999989	0.128998	0.0289986	4.21503e-05	0.00133269	4.98266	0.0452596	0.0108639	chr3	111393685	PLCXD2
cg23406643	0.552802	0.465324	-0.087478	0.000403215	0.00820373	4.34666	0.0202942	0.0249557	chr19	43871887	TEX101
cg23424136	0.831982	0.790399	-0.0415825	5.90455e-05	0.00277982	5.55702	0.0461456	0.00506722	chr7	25765894	NFE2L3
cg23464284	0.577622	0.673719	0.0960966	0.000231274	0.00715799	4.95188	0.0091599	0.011304	chr6	166996837	MPC1
cg23487517	0.750898	0.680247	-0.0706511	0.000406969	0.0082171	4.33564	0.0492715	0.0253184	chr11	128058627	ETS1
cg23591642	0.584737	0.402581	-0.182156	0.000758843	0.0268583	5.14542	0.010241	0.00874046	chr4	178829283	AGA
cg23625230	0.854066	0.763847	-0.0902185	0.000458399	0.0128807	4.81247	0.04527	0.0135834	chr16	72958938	ZFHX3
cg23684936	0.845411	0.773787	-0.0716238	0.000505305	0.00838396	4.05241	0.0490576	0.0367304	chr3	45034910	EXOSC7
cg23850904	0.797734	0.714058	-0.0836762	0.000545602	0.00992567	4.18524	0.0371016	0.0308789	chr19	40730628	TTC9B
cg23859785	0.129763	0.169615	0.0398515	8.57035e-05	0.00120199	3.80993	0.00861841	0.0499184	chr6	30431634	PRR3
cg23865775	0.108222	0.137074	0.0288518	2.38676e-05	0.00117971	5.62724	0.036197	0.00460898	chr7	19813144	TMEM196
cg23947121	0.846148	0.829605	-0.0165421	2.66406e-05	0.000396361	3.89512	0.0391209	0.0448609	chr20	10930908	JAG1
cg24082215	0.829272	0.6923	-0.136972	0.000787553	0.0237532	4.9146	0.0289751	0.0118852	chr17	56297515	MKS1
cg24242823	0.0572082	0.0717898	0.0145816	1.67634e-05	0.000288875	4.10706	0.0341214	0.0342491	chr7	24323675	NPY
cg24264458	0.820713	0.732233	-0.0884802	0.000557259	0.0102752	4.20467	0.0316807	0.0301264	chr5	10594897	ROPN1L
cg24277788	0.844194	0.793356	-0.0508387	0.0001906	0.00343125	4.17012	0.0324737	0.0315084	chr4	185724837	ACSL1
cg24438172	0.404849	0.305936	-0.0989125	0.000224652	0.00624813	4.79766	0.00543639	0.0138647	chr4	69042715	TMPRSS11F
cg24440206	0.130708	0.197722	0.0670144	0.000431886	0.00716218	4.05167	0.0468598	0.0367654	chr10	88161346	GRID1
cg24512138	0.136242	0.252143	0.115901	0.000843747	0.0168843	4.32273	0.0288383	0.0257469	chr3	133465360	TF
cg24546354	0.214831	0.321325	0.106495	0.000780124	0.0161828	4.37462	0.0373949	0.0240395	chr8	80211814	STMN2
cg24615831	0.0899067	0.11789	0.0279834	7.0702e-05	0.00120036	4.08557	0.0434009	0.0351858	chr11	112097290	PTS
cg24621258	0.86988	0.799417	-0.0704628	0.000329066	0.00669998	4.34771	0.0334262	0.0249187	chr12	133156545	P2RX2
cg24629438	0.865083	0.831318	-0.0337648	9.61758e-05	0.00141733	3.88135	0.0285375	0.0456472	chr3	32890738	TRIM71
cg24710146	0.870679	0.882335	0.0116561	1.31749e-05	0.000189558	3.84678	0.0363563	0.0476254	chr19	4934913	KDM4B
cg24764218	0.180526	0.281013	0.100487	0.000595928	0.0109471	4.19926	0.0208803	0.0303039	chr1	18044107	ACTL8
cg24895178	0.826671	0.715548	-0.111123	0.000614469	0.0157218	4.67728	0.0294235	0.0162755	chr17	14207927	HS3ST3B1
cg24923694	0.196063	0.335301	0.139239	0.000369344	0.0278657	6.23738	0.0370654	0.00212578	chr8	25905747	EBF2
cg24935223	0.445109	0.550859	0.105749	0.000324038	0.00886647	4.77413	0.00970708	0.014305	chr11	16317261	SOX6
cg25024431	0.396718	0.346399	-0.0503186	0.000194257	0.00317328	4.02994	0.0288908	0.0377847	chr22	43782998	MPPED1
cg25100532	0.114271	0.148934	0.0346634	4.5487e-05	0.00136043	4.90246	0.0227706	0.0120698	chr11	10562910	RNF141
cg25279555	0.852489	0.795744	-0.056745	7.93064e-05	0.005232	6.04378	0.0468702	0.00270383	chr18	67138568	DOK6
cg25301163	0.805358	0.691566	-0.113793	0.000879044	0.019296	4.45623	0.040651	0.0216738	chr14	25597490	STXBP6
cg25340466	0.138151	0.210107	0.0719556	0.000381756	0.0074904	4.29432	0.0385131	0.0267636	chr3	27770059	EOMES
cg25371634	0.103274	0.151559	0.0482844	0.000168164	0.00313377	4.21996	0.0332695	0.0295223	chr2	176981422	HOXD10
cg25384043	0.876895	0.808059	-0.0688366	6.99896e-05	0.00596248	6.41263	0.0282966	0.00169789	chr15	81295608	MESDC1
cg25463863	0.812403	0.714969	-0.0974344	0.000772586	0.0144842	4.22864	0.0428125	0.0291752	chr3	140947861	ACPL2
cg25542114	0.866338	0.800633	-0.0657045	0.000149626	0.00624118	5.38239	0.0377333	0.00636762	chr3	128054773	DNAJB8
cg25554935	0.0847605	0.111699	0.0269386	2.72004e-05	0.000772316	4.82749	0.0198295	0.0132833	chr20	18118011	PET117
cg25587662	0.159115	0.267398	0.108283	0.000372455	0.0087732	4.55797	0.00834149	0.0189786	chr18	10525447	NAPG
cg25622922	0.808362	0.729733	-0.0786282	0.000265766	0.00771475	4.85939	0.028124	0.0127421	chr2	64559824	LGALSL
cg25650256	0.235492	0.372258	0.136765	0.0010577	0.016251	3.94153	0.0123255	0.0423001	chr5	171538557	STK10
cg25684873	0.774535	0.654946	-0.119588	0.00108096	0.0193264	4.16019	0.0336947	0.0319123	chr4	39666921	SMIM14
cg25714826	0.108508	0.146558	0.03805	7.32978e-05	0.00184151	4.65097	0.0293758	0.0168311	chr16	85784062	EMC8
cg25731305	0.562463	0.643896	0.0814325	0.000626941	0.00980888	3.96769	0.0406636	0.0409198	chr10	28794429	WAC
cg25743622	0.158967	0.258479	0.0995113	0.000497328	0.014767	4.89204	0.0403519	0.0122289	chr1	223403446	TLR5
cg25811575	0.0857996	0.109779	0.0239799	2.14733e-05	0.000601822	4.80872	0.0190882	0.0136539	chr8	22551274	EGR3
cg25849086	0.85538	0.752548	-0.102832	0.000742377	0.0146977	4.30729	0.0355357	0.026294	chr1	55532229	PCSK9
cg25867228	0.15462	0.246581	0.0919608	0.000850149	0.0127289	3.90425	0.042176	0.0443536	chr6	149593092	TAB2
cg25875730	0.327875	0.267304	-0.0605719	0.00010782	0.00440387	5.35207	0.0257534	0.00663009	chr18	45302505	SMAD2
cg25883149	0.18342	0.256742	0.0733225	0.000389778	0.00834337	4.41991	0.0440003	0.0227126	chr2	232757080	NPPC
cg25915940	0.369075	0.49199	0.122916	0.00119142	0.0197814	4.05338	0.0316619	0.0366725	chr11	20044340	DBX1
cg25932386	0.0672188	0.0807544	0.0135356	1.20483e-05	0.000217226	4.1723	0.0255218	0.0314091	chr2	37459326	CEBPZ
cg25949958	0.191127	0.324899	0.133772	0.00120795	0.0191757	3.98865	0.0204346	0.0398243	chr11	31833007	PAX6
cg26044340	0.771157	0.658733	-0.112423	0.000578888	0.0167661	4.85612	0.0319537	0.0127979	chr1	207277291	C4BPA
cg26055812	0.818293	0.692565	-0.125729	0.000795528	0.0234223	4.87982	0.0398593	0.0124217	chr1	52198580	OSBPL9
cg26116639	0.436686	0.539297	0.102611	0.000874117	0.0132826	3.92556	0.0293992	0.043147	chr4	1567878	FAM53A
cg26116969	0.776537	0.708705	-0.0678326	0.000255896	0.00543829	4.40953	0.0252112	0.0230146	chr14	101526807	RTL1
cg26153569	0.606232	0.510582	-0.0956496	0.000533181	0.0144005	4.75535	0.0448608	0.0146806	chr19	46414735	NANOS2
cg26222247	0.0758208	0.115208	0.0393873	4.48505e-05	0.00135952	4.92183	0.0124946	0.0117702	chr15	90357521	ANPEP
cg26277082	0.850953	0.807572	-0.0433809	0.00014178	0.0027302	4.26728	0.0387572	0.0277218	chr2	208920218	PLEKHM3
cg26335476	0.110704	0.137137	0.0264328	4.34253e-05	0.000732776	4.07677	0.0194008	0.0356048	chr12	50355618	AQP5
cg26362644	0.848212	0.867281	0.0190688	2.38826e-05	0.000378801	3.98741	0.0191416	0.0398797	chr3	58104229	DNASE1L3
cg26366735	0.228016	0.361318	0.133303	0.00084656	0.0210013	4.63272	0.0251096	0.0172455	chr6	45291843	RUNX2
cg26475948	0.172441	0.276573	0.104132	0.000674745	0.0106307	3.97775	0.0165846	0.0404015	chr22	46895349	CELSR1
cg26489439	0.834418	0.773209	-0.061209	0.000289076	0.00586528	4.34268	0.04483	0.0250861	chr10	7376148	SFMBT2
cg26555310	0.769757	0.682118	-0.0876386	0.000656168	0.00998212	3.92721	0.0313094	0.0430635	chr1	68914717	RPE65
cg26601074	0.756496	0.612507	-0.143989	0.00037435	0.0233646	5.9638	0.0223805	0.00299206	chr14	104845932	C14orf144
cg26640424	0.832958	0.745714	-0.0872449	0.000637899	0.00975963	3.93543	0.0304201	0.0426321	chr2	134956853	MGAT5
cg26698146	0.105194	0.192599	0.0874052	0.000250259	0.00835227	5.06067	0.021029	0.00976193	chr2	109830832	SH3RF3
cg26708220	0.801327	0.729541	-0.0717867	0.000409152	0.00721343	4.13998	0.0362182	0.0327886	chr15	37387577	MEIS2
cg26811638	0.440152	0.534506	0.0943546	0.000607187	0.0137889	4.50522	0.0437411	0.0203254	chr20	57427493	GNAS
cg26815066	0.190242	0.293401	0.103159	0.000781955	0.0142211	4.1848	0.0329049	0.0308908	chr11	116578212	BUD13
cg26876703	0.77604	0.658166	-0.117874	0.0013661	0.0214906	3.97557	0.0443318	0.0405054	chr17	48540366	CHAD
cg26909249	0.792928	0.732494	-0.0604341	0.000286782	0.00409214	3.83483	0.0227298	0.0483511	chr15	64650868	CSNK1G1
cg26964189	0.813737	0.749284	-0.0644528	0.000403482	0.00593294	3.87817	0.0380613	0.0458179	chr15	83853551	ENSG00000166503
cg27016776	0.750308	0.650107	-0.100201	0.000198227	0.00585058	4.88336	0.00420247	0.012367	chr16	86411373	FOXF1
cg27039610	0.0804347	0.105774	0.0253397	5.57375e-05	0.000966165	4.11555	0.0418272	0.0339045	chr17	19015952	GRAP
cg27129590	0.610438	0.541423	-0.0690149	0.000455885	0.0076778	4.07395	0.0477739	0.0357255	chr12	116351979	MED13L
cg27155168	0.857656	0.741983	-0.115672	0.00117207	0.0185553	3.98471	0.0357252	0.0400251	chr11	68207327	PPP6R3
cg27155243	0.587319	0.518247	-0.0690728	0.0003488	0.00754567	4.43518	0.0455921	0.0222997	chr4	185115452	ENPP6
cg27192597	0.0826313	0.103456	0.0208249	4.14405e-05	0.00071088	4.10049	0.0492467	0.0345282	chr19	10400464	ICAM5
cg27204671	0.238864	0.387287	0.148423	0.00166825	0.0269513	4.01395	0.0274459	0.0385313	chr17	46831623	HOXB13
cg27208307	0.132956	0.254839	0.121883	0.000891562	0.0135823	3.92925	0.0140069	0.0429383	chr10	70847399	SRGN
cg27331317	0.866386	0.888468	0.0220821	2.36082e-05	0.000361171	3.93532	0.00812273	0.0426392	chr6	137089732	MAP3K5
cg27333274	0.178635	0.264552	0.0859177	0.00069604	0.00999393	3.84381	0.0341928	0.0477864	chr16	57279026	ARL2BP
cg27387888	0.815191	0.720616	-0.0945742	0.000470936	0.00785387	4.0598	0.0126355	0.0363816	chr22	19724444	GP1BB
cg27422719	0.805987	0.679531	-0.126457	0.00114566	0.0192961	4.07406	0.0265895	0.0357201	chr5	59670322	DEPDC1B
cg27483377	0.379476	0.476946	0.0974697	0.000493651	0.00879116	4.15449	0.0143692	0.032169	chr3	423780	CHL1
cg27483791	0.549527	0.510882	-0.0386447	8.73486e-05	0.002312	4.72621	0.0434952	0.015273	chr7	157493638	DNAJB6
cg27513573	0.153689	0.409429	0.25574	0.00390412	0.0709017	4.18275	0.020886	0.0309844	chr10	131768098	EBF3
cg27537164	0.101597	0.179515	0.0779174	0.000196308	0.00874126	5.47665	0.0373963	0.00561578	chr6	168079127	C6orf123
cg27601809	0.826246	0.747151	-0.0790944	0.000508671	0.0071817	3.81952	0.0240183	0.0493091	chr11	72091020	CLPB
cg27614742	0.136661	0.210365	0.0737047	0.000499904	0.00727293	3.86281	0.0333882	0.0466643	chr17	53514682	MMD
ch.1.155695640R	0.0757268	0.0901656	0.0144388	9.38127e-06	0.000313412	5.06213	0.0408794	0.00974047	chr1	157429016	FCRL5
