# Supplementary material for: Targeting aberrant DNA methylation in mesenchymal stromal cells as a treatment for myeloma bone disease
Source: Nat Commun. 2021 Jan 18;12:421. doi: 10.1038/s41467-020-20715-x (PMC7813865; doi:10.1038/s41467-020-20715-x)
Supplement: Supplementary file 3 — Supplementary Data 1–9 [file 41467_2020_20715_MOESM3_ESM.zip › Supplementary Data Files/Supplementary Data 3.xlsx]

## Sheet: Hypermethylated
Supplementary Data 3 Tab 1. List of significant hypermethylated accumulative DMPs.
CpG	HD mean	MGUS mean	SMOLD mean	MM mean	MGUS-HD Δbeta	SMOLD-HD Δbeta	MM-HD Δbeta	MGUS-HD p-val	MGUS-HD FDR	SMOLD-HD p-val	SMOLD-HD FDR	MM-HD p-val	MM-HD FDR	CpG chr	CpG position	Gene
cg00004700	0.467122	0.565003	0.542917	0.616995	0.0978807	0.0757949	0.149872	6.93982e-05	0.277548	0.000360786	0.0718488	4.14249e-06	0.167204	chr2	106013885	FHL2
cg00017461	0.470813	0.593843	0.649476	0.624154	0.123031	0.178663	0.153342	0.00400953	0.496851	9.18154e-06	0.0158896	0.000330086	0.299742	chr22	30663316	OSM
cg00036279	0.632484	0.735433	0.736627	0.743497	0.102949	0.104142	0.111012	0.002601	0.478059	0.000237917	0.0603189	0.00121055	0.330836	chr8	101245317	RNF19A
cg00079784	0.603132	0.719877	0.713913	0.740833	0.116745	0.110781	0.137701	2.19928e-06	0.126281	2.72248e-05	0.0248131	6.89641e-07	0.0791974	chr6	167165079	RPS6KA2
cg00178434	0.591588	0.673159	0.724827	0.701593	0.0815713	0.13324	0.110005	0.0110055	0.567141	9.06293e-06	0.0158709	0.00530253	0.390267	chr17	60249134	MED13
cg00187704	0.468715	0.55617	0.632319	0.586208	0.0874557	0.163604	0.117493	0.0200567	0.614404	3.54149e-06	0.0120631	0.0014564	0.338483	chr5	146131753	GPR151
cg00214566	0.450952	0.569032	0.574357	0.558666	0.11808	0.123405	0.107714	0.0146286	0.589246	0.00106283	0.116359	0.00451752	0.384108	chr17	263918	C17orf97
cg00222452	0.44294	0.527034	0.475409	0.565759	0.0840936	0.0324691	0.122819	0.0427143	0.67079	0.811073	0.974551	0.0067456	0.405475	chr5	124485794	ZNF608
cg00232450	0.293585	0.32602	0.343116	0.406723	0.0324353	0.0495312	0.113138	0.109059	0.753662	0.0198607	0.381786	0.00270904	0.36085	chr7	80421169	SEMA3C
cg00241285	0.37329	0.490672	0.476457	0.499921	0.117382	0.103167	0.12663	0.0117356	0.57095	0.0138234	0.335721	0.00711866	0.40676	chr2	118818727	INSIG2
cg00292351	0.482251	0.568912	0.478542	0.616352	0.0866613	-0.00370896	0.134101	0.0277237	0.637904	0.51605	0.91073	0.00663996	0.404846	chr13	75756385	TBC1D4
cg00369590	0.637436	0.723249	0.653004	0.748561	0.0858135	0.0155686	0.111126	0.00114752	0.427242	0.104912	0.643375	0.000682417	0.312335	chr11	70590169	SHANK2
cg00387768	0.265192	0.383682	0.362657	0.425948	0.11849	0.0974653	0.160756	0.0454746	0.676857	0.0221357	0.397324	0.00904333	0.421998	chr5	149319817	PDE6A
cg00421221	0.383369	0.472346	0.483262	0.54371	0.088977	0.0998931	0.160341	0.145846	0.783669	0.0130107	0.328164	0.00892285	0.42123	chr2	121106091	INHBB
cg00514241	0.537427	0.536402	0.514013	0.642512	-0.00102506	-0.0234147	0.105085	0.0314404	0.647398	0.446162	0.889244	0.000188185	0.288306	chr22	28193910	MN1
cg00562898	0.587266	0.685338	0.678004	0.695731	0.0980721	0.0907381	0.108465	0.00372072	0.494253	0.00656865	0.251577	0.00373163	0.376417	chr12	25544552	KRAS
cg00616028	0.635649	0.725089	0.661823	0.740809	0.0894403	0.0261741	0.10516	0.0804968	0.725521	0.170906	0.729416	0.00676442	0.405554	chr14	89652402	TTC8
cg00667862	0.367008	0.461934	0.4821	0.472266	0.0949265	0.115092	0.105258	0.00294381	0.481146	3.94936e-05	0.0289661	0.000883754	0.320214	chr1	91300446	BARHL2
cg00675891	0.356606	0.513497	0.494018	0.540009	0.156891	0.137412	0.183403	0.00374202	0.494609	0.00114903	0.120161	0.00342563	0.371923	chr13	113698994	F7
cg00716819	0.662009	0.719259	0.751762	0.768478	0.0572492	0.0897525	0.106468	0.0030843	0.483529	3.08309e-05	0.0260063	2.51401e-05	0.219815	chr10	71882625	AIFM2
cg00739484	0.634362	0.752607	0.776109	0.736734	0.118245	0.141747	0.102372	0.000171313	0.305175	1.85428e-05	0.0210683	0.000611187	0.310862	chr16	11441389	RMI2
cg00769882	0.392653	0.445409	0.456763	0.497327	0.0527556	0.06411	0.104674	0.0967534	0.74229	0.0491876	0.516804	0.00895776	0.421286	chr1	161493357	HSPA6
cg00799984	0.697553	0.776185	0.821377	0.814492	0.0786322	0.123824	0.11694	0.000931894	0.412742	5.69554e-06	0.0136975	8.96335e-06	0.214638	chr8	134307105	NDRG1
cg00831127	0.315661	0.410105	0.321886	0.433544	0.0944442	0.00622499	0.117883	0.00246584	0.475268	0.254911	0.799526	0.00186284	0.346584	chr1	23038925	EPHB2
cg00846995	0.163011	0.201946	0.266274	0.282733	0.0389353	0.103263	0.119722	0.0148467	0.590231	0.00010894	0.0435471	0.000765664	0.31339	chr17	46702028	HOXB9
cg00877303	0.461359	0.535896	0.579379	0.566255	0.074537	0.118021	0.104896	0.011854	0.571559	0.000813461	0.10378	0.00501667	0.387231	chr10	990452	GTPBP4
cg00892208	0.322495	0.45172	0.451674	0.474192	0.129225	0.129179	0.151697	0.0236756	0.624084	0.00434317	0.213856	0.00682916	0.405554	chr7	39547561	YAE1D1
cg00894352	0.41501	0.482981	0.428367	0.521	0.0679707	0.013357	0.10599	0.133652	0.774354	0.464063	0.89485	0.00926982	0.42304	chr5	269864	PDCD6
cg00925087	0.278744	0.345867	0.366224	0.411975	0.0671236	0.0874801	0.133231	0.0317783	0.648118	0.0100035	0.29669	0.00910942	0.422201	chr2	48962273	LHCGR
cg00951857	0.511853	0.695348	0.663464	0.631185	0.183494	0.151611	0.119332	0.00153537	0.444933	0.00201134	0.153108	0.0038132	0.378389	chr6	108435666	OSTM1
cg01026233	0.52027	0.682997	0.637121	0.638655	0.162727	0.116851	0.118385	1.41639e-05	0.21928	0.000137584	0.0477341	0.000289012	0.292685	chr2	206713941	NRP2
cg01090834	0.221291	0.245132	0.301213	0.35987	0.0238408	0.079922	0.138579	0.270248	0.850954	0.02132	0.392034	0.00875966	0.420288	chr21	38081193	SIM2
cg01100322	0.415236	0.450762	0.439455	0.576486	0.0355259	0.0242188	0.16125	0.335285	0.874335	0.250555	0.796297	0.00822017	0.414499	chr12	96042879	USP44
cg01146879	0.641343	0.730429	0.716441	0.755265	0.0890863	0.0750986	0.113922	0.00218992	0.468622	0.00690809	0.256903	0.000289456	0.292685	chr10	45098623	CXCL12
cg01183703	0.723255	0.806778	0.770684	0.825283	0.0835236	0.047429	0.102029	0.0391176	0.662667	0.120991	0.668195	0.00132396	0.33521	chr5	7756255	FASTKD3
cg01247690	0.460541	0.584374	0.612427	0.588735	0.123833	0.151886	0.128194	0.00251111	0.477212	3.17427e-05	0.0261713	0.00609473	0.398874	chr1	247616296	OR2B11
cg01296763	0.11465	0.143736	0.236536	0.228324	0.0290852	0.121885	0.113674	0.0513133	0.686311	0.000698591	0.0972264	0.00362956	0.374881	chr16	68678689	CDH3
cg01297808	0.182285	0.275194	0.261067	0.320775	0.0929091	0.0787818	0.13849	0.0237789	0.624517	0.00834529	0.276645	0.0020593	0.351719	chr10	94180551	MARCH5
cg01301538	0.258192	0.414109	0.468455	0.380065	0.155917	0.210263	0.121872	0.00473835	0.506937	0.00135881	0.128871	0.00819685	0.414295	chr16	49562234	C16orf78
cg01337986	0.23506	0.282964	0.225153	0.336508	0.0479036	-0.00990727	0.101448	0.0392034	0.662667	0.347049	0.849983	0.00616456	0.399691	chr14	21175477	ANG
cg01342729	0.421844	0.473492	0.514887	0.58683	0.0516482	0.0930426	0.164986	0.10173	0.746781	0.0199236	0.382197	0.00855761	0.418587	chr7	55088728	EGFR
cg01400040	0.187205	0.241117	0.184973	0.293698	0.0539115	-0.00223229	0.106493	0.0614849	0.70191	0.177123	0.736058	0.00854359	0.418474	chr15	61091220	RORA
cg01415591	0.566441	0.641073	0.552422	0.691252	0.0746321	-0.0140189	0.12481	0.00305846	0.483529	0.254199	0.798894	0.000192243	0.288306	chr17	17921808	ATPAF2
cg01423389	0.139867	0.180582	0.0948813	0.243193	0.0407145	-0.0449862	0.103326	0.0645893	0.706173	0.804036	0.97336	0.00459353	0.384108	chr3	170746586	SLC2A2
cg01430795	0.512089	0.609562	0.707166	0.633122	0.0974727	0.195077	0.121033	0.0360924	0.656203	4.67737e-05	0.0309536	0.00772564	0.410326	chr2	119616745	EN1
cg01463779	0.561423	0.597652	0.624773	0.687902	0.0362291	0.0633499	0.126479	0.473714	0.915871	0.0160724	0.354443	0.00418914	0.382214	chr9	3472120	RFX3
cg01465822	0.685082	0.772055	0.766083	0.789004	0.0869728	0.0810008	0.103922	0.00557459	0.520693	0.00464284	0.219724	0.00244722	0.358579	chr18	19760716	GATA6
cg01504420	0.516951	0.573261	0.573438	0.635083	0.0563102	0.0564875	0.118132	0.0133635	0.583286	0.0335439	0.456289	0.00115725	0.329994	chr22	45880094	FBLN1
cg01514538	0.55552	0.681416	0.745218	0.757091	0.125896	0.189698	0.201571	0.0246962	0.627686	0.0035641	0.196416	0.00724796	0.40676	chr1	2980380	PRDM16
cg01534929	0.513898	0.597071	0.57874	0.644412	0.083173	0.0648419	0.130514	0.0143836	0.588728	0.0494178	0.517651	0.00331546	0.369448	chr11	129234860	BARX2
cg01548889	0.401585	0.515846	0.560023	0.529924	0.114261	0.158437	0.128339	7.5573e-05	0.277551	8.72134e-07	0.00939905	3.46364e-05	0.219815	chr16	17173095	XYLT1
cg01552748	0.613121	0.740453	0.730401	0.725609	0.127332	0.117281	0.112488	0.000505366	0.376753	5.0585e-05	0.0322217	0.00179409	0.346103	chr13	112225526	TEX29
cg01558212	0.184836	0.389313	0.363602	0.31274	0.204477	0.178766	0.127904	0.000829728	0.404924	0.000204223	0.0561285	0.00603872	0.39808	chr2	200327336	SATB2
cg01570137	0.586656	0.676917	0.668518	0.688474	0.090261	0.0818622	0.101818	0.0120703	0.572057	0.0161422	0.354873	0.00636656	0.401571	chr20	62199539	HELZ2
cg01602960	0.464332	0.515648	0.543127	0.613377	0.0513159	0.0787942	0.149045	0.0858901	0.73224	0.0444789	0.500268	0.000629037	0.3114	chr11	44011805	ACCSL
cg01612300	0.709167	0.777985	0.800849	0.814653	0.0688179	0.0916821	0.105486	0.0019602	0.458361	0.000681594	0.0961589	0.00141694	0.338077	chr2	142726430	LRP1B
cg01812328	0.566627	0.574454	0.627938	0.681829	0.00782732	0.0613116	0.115203	0.156919	0.790801	0.0102665	0.299574	0.00336956	0.370988	chr2	211091510	ACADL
cg01839401	0.525835	0.60556	0.604565	0.639818	0.079725	0.0787304	0.113984	0.0546757	0.691286	0.0338166	0.457522	0.00708307	0.40676	chr17	1986980	HIC1
cg01901262	0.246135	0.335661	0.319271	0.35608	0.0895259	0.0731355	0.109945	0.00634724	0.524912	0.0852335	0.607768	0.00359847	0.374744	chr16	54966837	IRX5
cg01907071	0.342369	0.409478	0.367816	0.497152	0.067109	0.0254468	0.154782	0.0726134	0.715718	0.255134	0.799671	0.00357521	0.374567	chr15	71606395	THSD4
cg01940753	0.0746472	0.148733	0.0778748	0.198526	0.0740856	0.00322763	0.123879	0.0632831	0.704522	0.633332	0.940717	0.00795802	0.412039	chr15	81069622	KIAA1199
cg01947277	0.456242	0.545928	0.492624	0.570366	0.089686	0.0363819	0.114124	0.00497532	0.51126	0.146201	0.702187	0.00554945	0.393371	chr4	3807806	ADRA2C
cg01952240	0.652079	0.755087	0.779103	0.76287	0.103008	0.127024	0.110791	0.00301997	0.483529	5.0096e-05	0.0321651	0.000778876	0.313528	chr3	88046478	HTR1F
cg01954420	0.354404	0.413668	0.378313	0.511242	0.0592638	0.0239091	0.156838	0.0651139	0.70686	0.126575	0.67627	0.00193518	0.349189	chr20	31715851	BPIFA2
cg02035366	0.291808	0.358171	0.291781	0.412586	0.0663635	-2.64309e-05	0.120778	0.0255335	0.630258	0.202737	0.758838	0.00492087	0.386695	chr7	79085293	MAGI2
cg02038036	0.436278	0.478296	0.4761	0.55242	0.0420181	0.0398218	0.116142	0.00920199	0.552579	0.0073004	0.26275	8.34522e-05	0.267892	chr20	36795032	TGM2
cg02042736	0.605454	0.667673	0.7236	0.721432	0.0622195	0.118146	0.115978	0.0372529	0.658823	0.00555097	0.235938	0.00805598	0.412659	chr22	50495161	TTLL8
cg02123424	0.451037	0.61322	0.620182	0.622267	0.162183	0.169144	0.171229	0.00625269	0.524912	0.00266019	0.173538	0.00416783	0.382214	chr8	74433128	STAU2
cg02158038	0.417368	0.506945	0.377623	0.527524	0.0895767	-0.0397456	0.110156	0.00825173	0.543932	0.529092	0.914491	0.00836606	0.416257	chr3	194319931	LSG1
cg02190788	0.343426	0.453814	0.36379	0.512708	0.110388	0.0203642	0.169282	0.038142	0.661158	0.198561	0.755175	0.00450056	0.384108	chr20	49269245	PARD6B
cg02220105	0.418607	0.441748	0.495525	0.530915	0.0231411	0.0769173	0.112308	0.0198226	0.614404	0.00272392	0.174909	0.00331151	0.369434	chr10	4243990	KLF6
cg02244583	0.550153	0.711665	0.726876	0.670846	0.161513	0.176724	0.120694	0.00901309	0.550702	0.00210382	0.15613	0.00986072	0.426359	chr2	236773260	GBX2
cg02250646	0.615293	0.730233	0.744402	0.722401	0.114939	0.129109	0.107107	0.0230759	0.62321	0.00645381	0.249965	0.00943501	0.424193	chr15	45020024	TRIM69
cg02316724	0.307938	0.382105	0.341744	0.412037	0.0741674	0.0338064	0.1041	0.0516871	0.686984	0.0561831	0.538675	0.00648216	0.402535	chr16	55328125	IRX6
cg02366018	0.274303	0.352572	0.276187	0.381461	0.078269	0.00188384	0.107158	0.0267071	0.634825	0.147227	0.703652	0.00275911	0.361998	chr17	68865694	KCNJ2
cg02367992	0.516326	0.619966	0.644921	0.664382	0.10364	0.128595	0.148056	0.0415556	0.668495	0.00145445	0.133172	0.00439052	0.383879	chr17	78383637	ENDOV
cg02383978	0.576712	0.633363	0.608389	0.677238	0.0566507	0.0316771	0.100526	0.00570109	0.521081	0.113004	0.655605	0.00543781	0.391237	chr3	126853940	PLXNA1
cg02385721	0.547033	0.625773	0.560208	0.699412	0.0787396	0.0131752	0.152379	0.00956286	0.554501	0.194121	0.751398	0.000897581	0.321533	chr9	125043856	RBM18
cg02486855	0.504434	0.507021	0.465908	0.61638	0.00258746	-0.0385256	0.111947	0.0487193	0.681459	0.247622	0.794098	0.000754078	0.31339	chr15	67356942	SMAD3
cg02493602	0.441124	0.501006	0.481305	0.576425	0.059882	0.040181	0.135301	0.000269549	0.335737	0.0110786	0.308898	2.66445e-06	0.125993	chr11	86383696	ME3
cg02498211	0.500016	0.562153	0.518477	0.648852	0.0621373	0.0184615	0.148836	0.00590135	0.522387	0.216847	0.770881	0.00226336	0.356265	chr14	55665444	DLGAP5
cg02526838	0.719572	0.857155	0.861218	0.856731	0.137582	0.141646	0.137159	1.77616e-05	0.22704	5.12487e-06	0.0132502	0.000110917	0.281275	chr5	56731252	ACTBL2
cg02542100	0.550153	0.67099	0.670773	0.65452	0.120837	0.12062	0.104367	3.52904e-05	0.239342	1.67094e-06	0.0107586	5.51242e-05	0.250354	chr1	162901918	RGS4
cg02548323	0.7052	0.797113	0.771839	0.812913	0.0919133	0.0666384	0.107713	0.00862697	0.547345	0.0596623	0.547594	0.00472547	0.385221	chr7	101556938	CUX1
cg02587606	0.537206	0.669123	0.637429	0.649571	0.131916	0.100223	0.112365	0.00255049	0.477871	0.00509103	0.227768	0.00559632	0.393448	chr10	77352231	C10orf11
cg02595823	0.344513	0.425279	0.390831	0.450591	0.0807657	0.046318	0.106079	0.0426739	0.67079	0.0667776	0.566037	0.00436826	0.383879	chr10	73848915	SPOCK2
cg02596017	0.487834	0.545026	0.506583	0.589749	0.0571916	0.0187488	0.101915	0.0604088	0.700087	0.101192	0.636829	0.00649599	0.402958	chr2	201327079	KCTD18
cg02597698	0.548195	0.59305	0.591949	0.649468	0.0448548	0.0437539	0.101273	0.0627305	0.703573	0.059868	0.548121	0.00340729	0.371923	chr22	30662987	OSM
cg02671293	0.516196	0.597222	0.533795	0.658662	0.0810262	0.0175986	0.142466	0.0704513	0.71318	0.454505	0.891756	0.00549463	0.392563	chr9	119135211	PAPPA-AS1
cg02674693	0.515617	0.591121	0.535884	0.653696	0.0755042	0.020267	0.138079	0.0891268	0.735606	0.20743	0.762981	0.00310997	0.366491	chr11	45109122	PRDM11
cg02699612	0.506075	0.584582	0.560961	0.661981	0.0785067	0.0548856	0.155906	0.216051	0.8256	0.0514327	0.523961	0.00797572	0.41209	chr10	115513280	PLEKHS1
cg02711510	0.195335	0.227887	0.206922	0.309028	0.0325527	0.0115879	0.113693	0.0167767	0.600274	0.0563043	0.539057	0.00030263	0.295945	chr16	85220747	FAM92B
cg02712224	0.490347	0.664233	0.726732	0.719714	0.173886	0.236385	0.229367	0.00415415	0.499723	1.15101e-05	0.0170014	0.00222361	0.355961	chr12	114834201	TBX5
cg02736583	0.411788	0.486961	0.443224	0.522668	0.0751727	0.031436	0.11088	0.0848105	0.730866	0.203973	0.759826	0.00926058	0.42304	chr18	46369106	SMAD7
cg02794695	0.500107	0.594703	0.591081	0.600871	0.0945959	0.0909744	0.100764	0.040872	0.667437	0.0156724	0.351142	0.009059	0.421998	chr8	134072611	SLA
cg02825977	0.22877	0.329609	0.287317	0.407216	0.10084	0.058547	0.178447	0.0233738	0.62367	0.0922106	0.621176	0.00114586	0.329994	chr10	94825848	CYP26C1
cg02847425	0.133537	0.156085	0.115622	0.302746	0.0225482	-0.017915	0.16921	0.026572	0.634516	0.413372	0.877944	3.32614e-05	0.219815	chr7	76145280	UPK3B
cg02862505	0.312591	0.572357	0.684125	0.487434	0.259766	0.371534	0.174843	0.000304287	0.346961	4.96553e-09	0.00199582	0.0044272	0.383879	chr12	114939167	TBX5
cg02877807	0.316955	0.335222	0.330658	0.435989	0.0182668	0.013703	0.119034	0.267736	0.849803	0.0803175	0.597502	0.00894567	0.421286	chr5	150384180	GPX3
cg02909765	0.492854	0.614095	0.602736	0.602897	0.121241	0.109882	0.110042	0.0118875	0.571742	0.00177668	0.145394	0.00912571	0.422396	chr1	115641325	TSPAN2
cg02925229	0.500362	0.566369	0.523413	0.609953	0.0660077	0.0230514	0.109591	0.0011385	0.427099	0.120788	0.667938	0.000325472	0.299742	chr3	139258948	RBP1
cg02936400	0.451886	0.502053	0.473326	0.574938	0.0501674	0.02144	0.123053	0.00150106	0.442537	0.11862	0.664692	0.000472118	0.304803	chr4	13548678	NKX3-2
cg02937055	0.402907	0.490138	0.486027	0.560668	0.0872304	0.0831196	0.157761	0.0259932	0.632683	0.016204	0.355216	0.00452273	0.384108	chr3	171489625	PLD1
cg02963248	0.72967	0.849444	0.85746	0.847431	0.119775	0.127791	0.117761	0.00139682	0.437273	5.8171e-05	0.0336175	0.000754745	0.31339	chr2	66809780	MEIS1
cg02984614	0.134401	0.142244	0.184674	0.2502	0.00784326	0.0502731	0.115799	0.19453	0.814079	0.0158292	0.352486	0.000449997	0.304803	chr17	31618409	ASIC2
cg03011814	0.256488	0.261535	0.294391	0.360231	0.00504777	0.0379035	0.103744	0.0120074	0.57177	0.0473371	0.510654	0.000115089	0.281275	chr3	13461144	NUP210
cg03068796	0.689075	0.728494	0.71692	0.793879	0.0394185	0.0278443	0.104804	0.0802073	0.725051	0.215875	0.770123	0.00394356	0.378675	chr22	30956769	GAL3ST1
cg03071876	0.632174	0.738997	0.769687	0.769034	0.106823	0.137513	0.13686	0.0218242	0.619827	0.00178015	0.145517	0.00551884	0.392765	chr17	45929434	SP6
cg03104083	0.396519	0.73255	0.76215	0.632771	0.336031	0.365631	0.236252	5.39301e-05	0.266844	9.68642e-08	0.00370791	0.00112264	0.329994	chr12	114887847	TBX5
cg03197939	0.266789	0.311545	0.301933	0.377067	0.044756	0.0351447	0.110278	0.0783195	0.72299	0.0427712	0.494115	0.00429364	0.383503	chr11	58956717	DTX4
cg03256198	0.584646	0.637042	0.608673	0.688291	0.0523964	0.0240271	0.103645	0.0659262	0.707957	0.107794	0.647675	0.00336364	0.370988	chr1	230283231	GALNT2
cg03257308	0.700854	0.838516	0.849698	0.833642	0.137662	0.148844	0.132788	0.000225708	0.325161	0.000455735	0.0798286	0.000175993	0.288306	chr13	30722898	KATNAL1
cg03266453	0.357342	0.451867	0.46792	0.516628	0.0945248	0.110578	0.159287	0.0436476	0.673415	0.00758872	0.266783	0.00279004	0.36208	chr2	119606055	EN1
cg03285617	0.576108	0.710032	0.68503	0.692186	0.133924	0.108922	0.116079	0.000465752	0.375465	0.000296626	0.0658516	0.00313634	0.366491	chr6	86179345	NT5E
cg03286215	0.57078	0.648265	0.596442	0.693334	0.0774843	0.0256615	0.122554	0.0485782	0.681207	0.160812	0.71903	0.00297095	0.364891	chr11	70678605	SHANK2
cg03296204	0.430737	0.501529	0.468525	0.541832	0.0707922	0.0377882	0.111095	0.00669144	0.5295	0.010787	0.305427	0.000878974	0.320214	chr17	77923971	TBC1D16
cg03314029	0.616287	0.725239	0.719213	0.749057	0.108952	0.102926	0.132769	0.0041344	0.499559	0.00340525	0.192567	0.00192728	0.3489	chr16	88496788	ZNF469
cg03363478	0.261255	0.37624	0.377454	0.400144	0.114985	0.116199	0.138889	0.0250449	0.629195	0.0164315	0.35704	0.00988096	0.426754	chr6	170268808	ERMARD
cg03394909	0.553093	0.633744	0.681998	0.664484	0.0806511	0.128905	0.111391	0.00740406	0.536834	9.69354e-05	0.0416035	0.000603573	0.310088	chr2	220305921	SPEG
cg03417182	0.407305	0.452896	0.424174	0.514294	0.045591	0.0168689	0.106989	0.0614014	0.701796	0.0598806	0.54817	0.00299127	0.365037	chr10	97121241	PDLIM1
cg03466717	0.331221	0.391771	0.432918	0.519473	0.0605498	0.101697	0.188252	0.536912	0.930819	0.0638155	0.558634	0.0058754	0.396438	chr16	49564370	C16orf78
cg03485608	0.427631	0.497658	0.452698	0.566661	0.0700268	0.0250665	0.139029	0.0119476	0.57177	0.0329785	0.453695	0.000681574	0.312335	chr2	139535785	NXPH2
cg03508786	0.534848	0.622724	0.702459	0.664632	0.0878755	0.167611	0.129784	0.0319871	0.648316	0.000223597	0.058682	0.00639724	0.401977	chr2	119590758	EN1
cg03515879	0.566823	0.619383	0.690695	0.682408	0.0525601	0.123872	0.115585	0.0148614	0.590268	1.26565e-05	0.0177833	8.55121e-05	0.269271	chr14	52656358	PTGDR
cg03535793	0.153927	0.195465	0.165515	0.263968	0.0415379	0.0115885	0.110041	0.0380152	0.660986	0.158484	0.716523	0.00453424	0.384108	chr12	3862594	EFCAB4B
cg03544753	0.383619	0.469591	0.400565	0.498188	0.0859716	0.0169463	0.114569	0.00425267	0.501681	0.0566319	0.539936	0.00142332	0.338077	chr3	54328360	CACNA2D3
cg03564730	0.708902	0.808143	0.789292	0.835054	0.0992403	0.0803901	0.126152	0.0447187	0.676145	0.0764688	0.588883	0.00474468	0.385253	chr2	310099	FAM150B
cg03625676	0.167508	0.208905	0.190591	0.276647	0.0413965	0.0230829	0.109139	0.497104	0.921603	0.295124	0.824017	0.00626379	0.400728	chr5	156887393	NIPAL4
cg03646740	0.56949	0.571385	0.616683	0.711564	0.00189521	0.0471926	0.142073	0.222996	0.829276	0.257332	0.801226	0.00617711	0.399691	chr13	114813015	RASA3
cg03688699	0.275231	0.344925	0.481716	0.425183	0.069694	0.206485	0.149952	0.0630331	0.704186	0.0055567	0.23603	0.00651629	0.403341	chr11	62694712	CHRM1
cg03758710	0.313932	0.398681	0.381453	0.421355	0.0847485	0.0675209	0.107423	0.0148675	0.590268	0.00477379	0.222181	0.00703262	0.406362	chr7	47539833	TNS3
cg03770437	0.417975	0.468702	0.388135	0.519096	0.0507268	-0.0298399	0.101121	0.0296616	0.642488	0.744419	0.963677	0.00608735	0.398784	chr19	4988206	KDM4B
cg03805357	0.590212	0.718755	0.695379	0.750204	0.128543	0.105167	0.159992	0.0237386	0.624373	0.0117237	0.315845	0.0047206	0.385058	chr10	17259531	VIM
cg03822639	0.427947	0.473708	0.437153	0.566602	0.0457614	0.00920633	0.138655	0.152738	0.788009	0.59759	0.932596	0.00883296	0.420691	chr4	169552346	PALLD
cg03839322	0.399379	0.506149	0.478224	0.567504	0.10677	0.0788447	0.168125	0.0216121	0.619017	0.0208782	0.38907	0.000856332	0.318164	chr16	57816956	KIFC3
cg03848381	0.140826	0.189102	0.142468	0.248719	0.0482759	0.00164207	0.107893	0.329775	0.872518	0.934712	0.992286	0.00445969	0.383904	chr15	40575645	PLCB2
cg03874948	0.669159	0.789542	0.772988	0.777326	0.120383	0.10383	0.108167	7.02372e-06	0.182134	8.97652e-05	0.0399998	6.74642e-05	0.253424	chr9	113361270	SVEP1
cg03875496	0.495319	0.676358	0.684635	0.69909	0.181039	0.189316	0.203772	0.0270056	0.636099	0.000218278	0.0578621	0.0040633	0.380031	chr6	106335674	PRDM1
cg03955537	0.348674	0.459139	0.462637	0.492592	0.110465	0.113963	0.143918	0.0040338	0.497798	0.000276796	0.0640142	0.00182936	0.346103	chr17	80806388	ZNF750
cg03984945	0.40068	0.48987	0.441461	0.513407	0.0891896	0.0407815	0.112727	0.00440725	0.502532	0.0445863	0.500654	0.00137339	0.336528	chr4	169048342	ANXA10
cg04007936	0.346485	0.436039	0.377936	0.477118	0.0895539	0.0314506	0.130633	0.0204639	0.614838	0.0416285	0.489733	0.00304424	0.365791	chr16	8954017	CARHSP1
cg04101285	0.664587	0.761163	0.758804	0.800168	0.0965761	0.0942171	0.135581	0.0109689	0.566522	0.00543468	0.233614	0.000599664	0.310088	chr20	877478	ANGPT4
cg04155793	0.288422	0.396504	0.340172	0.446956	0.108083	0.0517507	0.158534	0.0294822	0.641776	0.304242	0.828746	0.00263825	0.360534	chr16	89752847	CDK10
cg04184019	0.391165	0.482375	0.466138	0.51921	0.09121	0.0749725	0.128045	0.00312125	0.483529	0.0628099	0.556205	0.00329386	0.368997	chr4	85424288	NKX6-1
cg04202047	0.233326	0.290559	0.305543	0.405089	0.0572333	0.072217	0.171763	0.0725399	0.715681	0.00427706	0.212639	0.00152276	0.33923	chr17	28671936	TMIGD1
cg04218745	0.3421	0.354443	0.399386	0.448954	0.0123432	0.0572865	0.106854	0.0223138	0.621293	0.0114796	0.313424	0.00117574	0.329994	chr16	85878940	COX4I1
cg04226002	0.573218	0.624583	0.648521	0.687599	0.0513659	0.0753031	0.114381	0.000395857	0.368307	0.000478652	0.0817103	6.6996e-06	0.199467	chr11	113953462	ZBTB16
cg04227922	0.506217	0.595896	0.632368	0.661563	0.0896793	0.126151	0.155347	0.00507364	0.512991	4.17954e-05	0.0293946	0.000347574	0.299742	chr2	119615496	EN1
cg04255230	0.285356	0.3802	0.427521	0.41991	0.0948432	0.142164	0.134553	0.134557	0.774882	0.00106651	0.116517	0.00791329	0.41163	chr2	74727010	LBX2
cg04311604	0.441908	0.483586	0.540309	0.556491	0.0416784	0.0984008	0.114583	0.0785427	0.723356	0.00436613	0.214273	0.00278025	0.36208	chr3	129442471	PLXND1
cg04335714	0.158762	0.176609	0.156824	0.261101	0.0178465	-0.00193864	0.102339	0.296808	0.861197	0.417183	0.879251	0.00495847	0.386744	chr22	25799070	ADRBK2
cg04336561	0.347468	0.417178	0.415711	0.484348	0.0697098	0.068243	0.13688	0.0344399	0.653437	0.0555162	0.536489	0.00836237	0.416257	chr7	157548939	DNAJB6
cg04350092	0.323347	0.409842	0.365929	0.444837	0.0864952	0.0425819	0.12149	0.0046333	0.505614	0.0495136	0.517877	0.0019549	0.349626	chr19	11290464	KANK2
cg04453140	0.132083	0.227032	0.257543	0.234073	0.0949498	0.12546	0.10199	0.0101567	0.559146	9.63279e-05	0.0415202	0.00384097	0.378559	chr17	46692021	HOXB8
cg04502361	0.31139	0.398729	0.352231	0.481976	0.0873387	0.0408403	0.170586	0.097035	0.742551	0.108499	0.648765	0.00592851	0.396823	chr5	33228413	TARS
cg04515154	0.474809	0.734004	0.776903	0.634146	0.259194	0.302094	0.159336	0.000724056	0.395084	6.22243e-07	0.0083212	0.00491477	0.386695	chr11	131868532	NTM
cg04535525	0.3863	0.467931	0.40352	0.529721	0.0816309	0.0172205	0.143421	0.139145	0.778254	0.212113	0.766795	0.00983084	0.426105	chr13	51502920	RNASEH2B
cg04549697	0.429491	0.542287	0.527576	0.556292	0.112796	0.0980853	0.126802	0.0114076	0.569259	0.00300988	0.182789	0.00530499	0.390267	chr14	69827589	ERH
cg04564245	0.628193	0.744483	0.72707	0.763787	0.11629	0.0988773	0.135594	0.0173339	0.602667	0.00734845	0.263283	0.00871408	0.420288	chr16	88901685	GALNS
cg04633357	0.543019	0.662991	0.656412	0.650432	0.119972	0.113393	0.107413	0.00423944	0.501681	0.00178261	0.145614	0.00347012	0.372731	chr17	26846402	FOXN1
cg04688645	0.506734	0.601531	0.543068	0.636323	0.094797	0.0363336	0.129589	0.0591549	0.698169	0.170514	0.729023	0.00924886	0.422997	chr3	99772843	FILIP1L
cg04690927	0.183498	0.213153	0.178168	0.300528	0.029655	-0.00533045	0.11703	0.11571	0.759828	0.539994	0.917293	0.00107926	0.32874	chr7	45961524	IGFBP3
cg04745350	0.62803	0.717917	0.724479	0.745356	0.0898867	0.096449	0.117325	0.00251854	0.477529	0.00539141	0.232838	0.000979087	0.326791	chr11	68325965	PPP6R3
cg04779860	0.25941	0.356649	0.286773	0.368478	0.0972385	0.0273629	0.109068	0.00387129	0.495679	0.129551	0.680188	0.00468327	0.384969	chr10	131763929	EBF3
cg04786287	0.196888	0.350325	0.349904	0.338852	0.153437	0.153016	0.141964	0.00410933	0.499046	0.00315597	0.186434	0.00626652	0.400728	chr16	54970523	IRX5
cg04805181	0.224355	0.2403	0.222661	0.333887	0.0159451	-0.00169347	0.109533	0.191915	0.812629	0.465513	0.89537	0.00142298	0.338077	chr15	66914759	LCTL
cg04838382	0.291868	0.429641	0.442922	0.438189	0.137773	0.151054	0.146321	0.00351656	0.49249	0.000398959	0.0753031	0.000402742	0.304565	chr2	235400052	ARL4C
cg04843257	0.663466	0.75571	0.762758	0.81073	0.0922447	0.0992918	0.147265	0.000131605	0.291087	0.000194548	0.0550674	8.65339e-06	0.214638	chr3	139408853	NMNAT3
cg04843339	0.436882	0.548064	0.596615	0.570275	0.111182	0.159733	0.133393	0.0146147	0.589215	3.73232e-05	0.0283583	0.00655676	0.404139	chr3	6685910	GRM7
cg04851202	0.608068	0.689211	0.710201	0.728094	0.0811429	0.102133	0.120026	0.0395843	0.663734	0.00304366	0.183503	0.00143147	0.338077	chr10	44370697	ZNF32
cg04852443	0.579153	0.681571	0.731048	0.759418	0.102419	0.151895	0.180265	0.0661364	0.708078	0.00794016	0.271311	0.00512418	0.389152	chr1	2990064	PRDM16
cg04881536	0.377511	0.432385	0.361804	0.498222	0.0548742	-0.015707	0.120711	0.0218195	0.619827	0.251324	0.796759	0.00242674	0.358579	chr4	119507659	METTL14
cg04888037	0.577499	0.71312	0.72708	0.713063	0.135621	0.149581	0.135564	0.00281099	0.48106	0.000304119	0.0666377	0.0023031	0.356407	chr12	126677203	TMEM132B
cg04926461	0.447543	0.485753	0.501246	0.566666	0.0382098	0.0537031	0.119122	0.0606006	0.700557	0.0117992	0.316558	0.00229046	0.356407	chr3	125985088	ALDH1L1
cg04975032	0.538159	0.591226	0.579771	0.639358	0.0530675	0.0416129	0.101199	0.0183283	0.607759	0.00805442	0.273164	0.00122594	0.33112	chr20	17879532	MGME1
cg04997361	0.66182	0.738648	0.735302	0.771118	0.0768273	0.0734813	0.109297	0.021931	0.620025	0.00562536	0.237119	0.00150784	0.339117	chr15	92069461	SLCO3A1
cg05046306	0.471162	0.546724	0.609238	0.585687	0.0755619	0.138076	0.114525	0.002809	0.48106	2.50435e-05	0.0241099	0.00102724	0.328533	chr17	46698273	HOXB9
cg05065572	0.47497	0.669167	0.75981	0.681086	0.194197	0.28484	0.206116	0.00184634	0.454002	7.26288e-06	0.0150475	0.00296605	0.364891	chr12	114833912	TBX5
cg05117823	0.539842	0.614547	0.654371	0.661538	0.0747043	0.114529	0.121695	0.00198277	0.45883	0.000869269	0.106669	0.00123604	0.33155	chr1	3056152	PRDM16
cg05162522	0.199768	0.276921	0.20694	0.336801	0.0771525	0.00717183	0.137033	0.0894192	0.735746	0.157703	0.715709	0.00837545	0.416257	chr3	54388823	CACNA2D3
cg05167973	0.178791	0.271794	0.259926	0.320808	0.0930032	0.0811346	0.142017	0.0026232	0.478059	0.00162018	0.139611	0.000460534	0.304803	chr11	2949546	PHLDA2
cg05219493	0.330535	0.390211	0.39945	0.482721	0.0596767	0.0689154	0.152186	0.0137107	0.584992	0.0249	0.412648	0.000682764	0.312335	chr10	94820923	CYP26C1
cg05253716	0.647479	0.766602	0.806013	0.763383	0.119123	0.158534	0.115904	0.00309765	0.483529	0.000613846	0.0916516	0.00556399	0.393413	chr12	129299332	SLC15A4
cg05257086	0.460039	0.59118	0.654709	0.607854	0.131142	0.194671	0.147815	0.00302483	0.483529	8.03091e-05	0.0384453	0.00580847	0.395566	chr5	1913983	IRX4
cg05329317	0.536003	0.632651	0.598359	0.667001	0.0966486	0.0623565	0.130999	0.00590859	0.522387	0.0214781	0.393228	0.000594086	0.309937	chr16	30126595	GDPD3
cg05374956	0.51481	0.650001	0.703327	0.651662	0.135192	0.188517	0.136852	0.000731237	0.395699	1.28339e-06	0.00979607	0.00241082	0.358579	chr19	5838735	FUT6
cg05458277	0.57171	0.723656	0.701765	0.709542	0.151945	0.130055	0.137832	6.37965e-07	0.0608558	2.15484e-07	0.00564931	2.05953e-06	0.112956	chr1	90253470	LRRC8D
cg05516617	0.255726	0.354442	0.458433	0.394319	0.0987165	0.202708	0.138593	0.0205882	0.615598	1.74501e-05	0.0205019	0.00268794	0.360709	chr7	27221689	ENSG00000257184
cg05539509	0.309361	0.366066	0.369033	0.415859	0.056705	0.0596725	0.106498	0.0217382	0.61969	0.00886829	0.283255	0.0017198	0.343627	chr22	30663034	OSM
cg05570315	0.593292	0.671279	0.700296	0.702717	0.0779862	0.107004	0.109425	0.00481121	0.508713	0.000127526	0.0466611	0.0011922	0.329994	chr9	71628309	PRKACG
cg05647594	0.436723	0.474465	0.466001	0.579017	0.0377426	0.0292784	0.142295	0.061112	0.701228	0.0546619	0.533576	0.000783783	0.313683	chr20	48062315	KCNB1
cg05650674	0.654586	0.739275	0.75196	0.771838	0.0846891	0.0973736	0.117252	0.0132271	0.58297	0.000747109	0.099943	0.00236212	0.35793	chr16	68677997	CDH3
cg05726195	0.346309	0.456432	0.486019	0.46308	0.110124	0.13971	0.116772	0.00592138	0.522516	8.68951e-05	0.0395629	0.00698308	0.406052	chr7	154997174	INSIG1
cg05744098	0.245685	0.295222	0.311362	0.423261	0.0495377	0.0656774	0.177576	0.244835	0.83963	0.12953	0.680174	0.00979477	0.425745	chr2	191914694	STAT1
cg05835256	0.507072	0.625877	0.609714	0.610532	0.118805	0.102642	0.10346	0.000886762	0.410172	0.00129479	0.126362	0.00415673	0.382214	chr15	45090766	TRIM69
cg05841700	0.39736	0.43224	0.48345	0.559189	0.0348798	0.0860898	0.161829	0.0807506	0.725674	0.0903686	0.617599	0.0030153	0.365278	chr1	205819383	PM20D1
cg05875274	0.37133	0.396435	0.476499	0.501835	0.0251047	0.105169	0.130505	0.163989	0.795548	0.00311374	0.185458	0.00437392	0.383879	chr5	162998734	MAT2B
cg05885930	0.660543	0.713526	0.733218	0.771777	0.0529833	0.0726752	0.111234	0.108423	0.752887	0.0120143	0.318892	0.00990413	0.42702	chr19	41801800	CCDC97
cg05888040	0.298309	0.315386	0.252749	0.426244	0.0170767	-0.04556	0.127935	0.171453	0.800579	0.777105	0.969206	0.00832426	0.415939	chr9	100317794	TMOD1
cg05999049	0.273051	0.400663	0.447911	0.453832	0.127612	0.17486	0.180781	0.0403848	0.666273	0.00447902	0.216373	0.00329044	0.368997	chr17	46692859	HOXB8
cg06020207	0.637499	0.779156	0.766791	0.764109	0.141657	0.129292	0.12661	0.00112143	0.424972	0.0065972	0.251987	0.000492083	0.304803	chr10	131766412	EBF3
cg06036912	0.256753	0.355239	0.351385	0.410757	0.0984866	0.0946326	0.154004	0.158487	0.791779	0.00502689	0.226664	0.00351845	0.373442	chr16	3068340	CLDN6
cg06088244	0.664415	0.754626	0.75164	0.764827	0.0902116	0.0872254	0.100412	0.00425555	0.501681	0.00154232	0.1362	0.00165293	0.342196	chr1	38171423	CDCA8
cg06108849	0.254852	0.355873	0.237016	0.391891	0.101021	-0.0178357	0.137039	0.0339314	0.65234	0.610877	0.935602	0.00972005	0.425411	chr11	130397805	ADAMTS15
cg06148468	0.279912	0.340208	0.210246	0.417845	0.0602959	-0.0696666	0.137932	0.0231582	0.623344	0.73682	0.962253	0.00824199	0.414793	chr4	738115	PCGF3
cg06218155	0.557283	0.683722	0.669865	0.750636	0.126439	0.112582	0.193354	0.053227	0.689144	0.104327	0.642365	0.00515078	0.389492	chr6	56509297	DST
cg06260815	0.421669	0.520016	0.487404	0.526585	0.0983466	0.0657349	0.104916	0.00137292	0.434502	0.00868197	0.281155	0.00485881	0.386305	chr13	37005115	CCNA1
cg06264984	0.424907	0.484233	0.507581	0.534843	0.059326	0.082674	0.109936	0.00489148	0.509869	0.0231942	0.403496	0.000719731	0.312596	chr2	38300885	CYP1B1
cg06281409	0.557967	0.589356	0.593936	0.658908	0.0313895	0.0359692	0.100942	0.0580829	0.697037	0.212843	0.767481	0.00499571	0.386744	chr5	147808813	FBXO38
cg06309895	0.335597	0.422614	0.475018	0.469479	0.0870172	0.139422	0.133883	0.0925236	0.738505	0.00074614	0.0998834	0.00439003	0.383879	chr3	134094172	AMOTL2
cg06313349	0.435386	0.569204	0.605581	0.562661	0.133818	0.170195	0.127275	0.00126029	0.430494	1.65225e-05	0.0200331	0.000850906	0.317681	chr7	157494424	DNAJB6
cg06316758	0.556087	0.603601	0.638924	0.787907	0.0475146	0.0828377	0.23182	0.387989	0.891567	0.376681	0.86305	0.00420876	0.382214	chr13	31073758	HMGB1
cg06323893	0.605739	0.664971	0.70197	0.719556	0.0592312	0.0962307	0.113817	0.238509	0.83664	0.00825967	0.275943	0.0036356	0.375099	chr10	88542898	BMPR1A
cg06390863	0.376131	0.444822	0.327303	0.499017	0.0686909	-0.0488281	0.122886	0.018543	0.608765	0.42255	0.881104	0.00408341	0.380548	chr5	992352	NKD2
cg06394109	0.535844	0.625548	0.758952	0.729192	0.0897041	0.223108	0.193348	0.00209262	0.462931	6.02213e-05	0.0338532	3.31448e-05	0.219815	chr16	1152511	C1QTNF8
cg06422309	0.236878	0.295268	0.222992	0.374743	0.0583899	-0.0138865	0.137865	0.0838833	0.729892	0.749637	0.964731	0.00615653	0.399691	chr10	1352781	WDR37
cg06444648	0.594023	0.680646	0.687354	0.705312	0.086623	0.0933306	0.111289	0.00531845	0.517445	0.00562688	0.237119	0.00178988	0.346103	chr8	93738452	TRIQK
cg06456125	0.522818	0.666561	0.639209	0.631715	0.143743	0.116391	0.108898	0.0041075	0.499012	0.00194098	0.15086	0.00893763	0.42123	chr7	65229604	VKORC1L1
cg06490988	0.403693	0.51428	0.552527	0.522871	0.110587	0.148835	0.119179	0.000628288	0.388571	1.51156e-05	0.0192813	0.000239378	0.288929	chr3	128212001	GATA2
cg06491405	0.610452	0.67918	0.694315	0.718632	0.0687277	0.0838623	0.10818	0.0272053	0.636457	0.0013936	0.130492	0.00182205	0.346103	chr6	31895257	C2
cg06523901	0.507925	0.545644	0.677646	0.626618	0.0377182	0.16972	0.118692	0.0134982	0.583691	0.000290629	0.0652408	0.00355419	0.374232	chr10	94451558	HHEX
cg06540393	0.608028	0.654207	0.659652	0.718299	0.0461785	0.0516239	0.110271	0.013407	0.583416	0.078575	0.593582	0.00256397	0.35955	chr1	60860536	CYP2J2
cg06568056	0.642025	0.700457	0.732158	0.74692	0.0584313	0.0901323	0.104895	0.00122994	0.429902	0.000153188	0.0500793	0.000357462	0.299742	chr5	55444662	IL6ST
cg06593561	0.291366	0.370093	0.362027	0.42827	0.0787272	0.0706613	0.136905	0.0577907	0.69676	0.0066321	0.252554	0.00280255	0.362369	chr5	73569067	ENC1
cg06602723	0.505879	0.625778	0.647909	0.675828	0.119899	0.14203	0.169949	0.000521517	0.379318	3.15023e-05	0.0261589	3.43812e-05	0.219815	chr17	46693336	HOXB8
cg06616905	0.544159	0.638468	0.6163	0.684345	0.0943091	0.072141	0.140186	0.00264989	0.478059	0.0165587	0.358006	0.00034984	0.299742	chr6	2940957	SERPINB6
cg06630192	0.272628	0.342769	0.241815	0.43286	0.0701414	-0.0308131	0.160232	0.0868417	0.733453	0.401844	0.873772	0.00760599	0.409659	chr21	39810663	KCNJ15
cg06636870	0.432957	0.483536	0.521583	0.589148	0.0505797	0.0886262	0.156191	0.265665	0.848914	0.044749	0.50107	0.0011755	0.329994	chr16	49564354	C16orf78
cg06666590	0.481257	0.531721	0.506851	0.60376	0.0504633	0.0255937	0.122502	0.136091	0.776068	0.138888	0.692291	0.00490163	0.386695	chr14	35169161	CFL2
cg06679851	0.530778	0.610939	0.613589	0.650431	0.0801608	0.082811	0.119653	0.0105505	0.56252	0.00858575	0.279925	0.00761205	0.409693	chr19	48494479	BSPH1
cg06751920	0.492447	0.545088	0.607453	0.631939	0.0526413	0.115005	0.139492	0.0444207	0.675569	0.000607543	0.0913724	0.000254067	0.288929	chr1	12704007	AADACL4
cg06760710	0.175823	0.268733	0.314467	0.276709	0.0929101	0.138644	0.100886	0.0156195	0.59351	0.000102635	0.0425619	0.00654243	0.403906	chr17	46692008	HOXB8
cg06772717	0.514834	0.62051	0.628844	0.679781	0.105676	0.11401	0.164947	0.00152897	0.444933	0.000524685	0.0856855	7.5543e-05	0.260173	chr8	72466764	EYA1
cg06782158	0.53511	0.615449	0.603053	0.64165	0.0803386	0.0679423	0.10654	0.0213876	0.618222	0.0416447	0.489836	0.00952174	0.424439	chr11	44630479	CD82
cg06795216	0.612028	0.673314	0.685055	0.751615	0.0612862	0.0730275	0.139587	0.10622	0.751154	0.0209913	0.38987	0.00191082	0.34805	chr13	44596456	SMIM2
cg06807650	0.399473	0.506874	0.477284	0.574727	0.107401	0.077811	0.175254	0.104891	0.749762	0.0625419	0.555524	0.00964046	0.424786	chr11	125086049	PKNOX2
cg06820102	0.497564	0.547679	0.635069	0.603028	0.0501152	0.137506	0.105465	0.0459515	0.67751	0.000544228	0.0867517	0.0019849	0.34998	chr3	141104391	ZBTB38
cg06824199	0.481119	0.605992	0.597729	0.638322	0.124873	0.11661	0.157203	0.0296372	0.642429	0.00636026	0.248417	0.00927638	0.423043	chr1	47157809	TEX38
cg06831182	0.65272	0.717932	0.634248	0.753624	0.0652125	-0.0184715	0.100904	0.000676707	0.390425	0.136298	0.689018	0.000202181	0.288914	chr16	88220886	BANP
cg06843131	0.452164	0.502702	0.485451	0.557464	0.0505379	0.0332862	0.1053	0.00355608	0.493289	0.0717206	0.57783	0.00341124	0.371923	chr9	130158290	SLC2A8
cg06847670	0.737796	0.834382	0.825799	0.846456	0.0965861	0.0880024	0.10866	0.000694314	0.390985	0.00127534	0.12541	0.00016863	0.288103	chr7	46793578	TNS3
cg06858087	0.219041	0.25882	0.19226	0.346746	0.0397789	-0.026781	0.127706	0.0723323	0.715385	0.254324	0.799081	0.0097042	0.425373	chr10	14099154	FRMD4A
cg06896987	0.507452	0.608973	0.703698	0.620065	0.101521	0.196246	0.112613	0.0146598	0.589338	0.00018361	0.0536854	0.00782885	0.41108	chr2	177003735	HOXD8
cg06943467	0.593789	0.697483	0.709601	0.710199	0.103694	0.115812	0.11641	0.00355612	0.493289	0.000554983	0.0875975	0.00738394	0.407577	chr9	135360863	C9orf171
cg06991974	0.530153	0.574886	0.635695	0.661194	0.0447329	0.105542	0.131041	0.0857866	0.732099	0.00280567	0.17735	0.00428109	0.383184	chr1	2984218	PRDM16
cg07031797	0.467863	0.691069	0.644028	0.644454	0.223206	0.176165	0.176591	0.000148747	0.297061	0.000167504	0.0518888	0.0021706	0.354489	chr22	50483123	TTLL8
cg07076509	0.404795	0.47431	0.490165	0.535293	0.0695155	0.0853707	0.130499	0.00772507	0.538591	0.0108727	0.30645	0.00443057	0.383879	chr9	96720819	BARX1
cg07082144	0.486449	0.520772	0.483418	0.620188	0.0343232	-0.0030304	0.13374	0.284164	0.856529	0.833129	0.977969	0.00376071	0.37677	chr2	171997946	TLK1
cg07103846	0.544286	0.622459	0.50495	0.700168	0.0781723	-0.0393364	0.155882	0.080291	0.7252	0.9362	0.99247	0.00805498	0.412659	chr17	80970159	B3GNTL1
cg07139284	0.368962	0.458464	0.364708	0.480435	0.0895017	-0.00425378	0.111473	0.0120937	0.572273	0.301601	0.827559	0.00315782	0.366495	chr12	30948641	CAPRIN2
cg07167872	0.387054	0.46738	0.489692	0.563423	0.0803255	0.102638	0.176369	0.0637949	0.705452	0.118125	0.664024	0.0049482	0.386705	chr1	205819463	PM20D1
cg07172248	0.463449	0.533904	0.529163	0.573197	0.070455	0.0657148	0.109749	0.00296973	0.482412	0.0010714	0.116639	0.00084699	0.317681	chr18	25769537	CDH2
cg07221600	0.238245	0.33417	0.310143	0.356362	0.0959249	0.071898	0.118117	0.00384988	0.495679	0.00293373	0.180878	0.00529716	0.390267	chr17	46695467	HOXB8
cg07245150	0.460866	0.578766	0.561142	0.572805	0.1179	0.100276	0.111938	0.00105865	0.422175	0.00195538	0.151244	0.00444864	0.383879	chr21	44484449	CBS
cg07250162	0.209514	0.290543	0.243958	0.312175	0.0810289	0.0344437	0.102661	0.000808994	0.401613	0.0106612	0.303972	0.00138396	0.337128	chr17	46832247	HOXB13
cg07274572	0.591317	0.593565	0.562786	0.70001	0.00224848	-0.0285308	0.108694	0.247499	0.841278	0.491065	0.903462	0.00509274	0.388473	chr16	928942	GNG13
cg07407886	0.343539	0.377679	0.394071	0.508904	0.0341395	0.050532	0.165365	0.0719685	0.714966	0.0209318	0.389402	0.000522406	0.304803	chr6	116711971	DSE
cg07533224	0.473248	0.519514	0.545157	0.634811	0.0462659	0.0719088	0.161563	0.106773	0.75157	0.220898	0.774054	0.00676215	0.405554	chr1	205819345	PM20D1
cg07606384	0.280431	0.357237	0.390659	0.397866	0.0768063	0.110228	0.117435	0.00590893	0.522387	0.000311174	0.0673025	0.00547258	0.391916	chr10	94823251	CYP26C1
cg07606551	0.535935	0.565266	0.570691	0.659029	0.0293306	0.0347564	0.123094	0.0985581	0.743761	0.133602	0.685585	0.00508099	0.388212	chr6	10690667	PAK1IP1
cg07611583	0.545283	0.626321	0.606048	0.683467	0.0810379	0.0607651	0.138184	0.0228857	0.622516	0.0211433	0.390814	0.00221099	0.355744	chr3	177652995	KCNMB2
cg07671484	0.539549	0.589709	0.595787	0.658584	0.0501608	0.0562388	0.119036	0.2343	0.834728	0.0231753	0.403385	0.00403602	0.379377	chr14	52067152	FRMD6
cg07824483	0.461149	0.524965	0.548626	0.602912	0.0638161	0.0874771	0.141763	0.149943	0.786336	0.0132089	0.329781	0.00566403	0.39375	chr17	79882042	MAFG
cg07831351	0.155638	0.286439	0.329737	0.282557	0.130801	0.174099	0.126919	0.000238149	0.329503	0.000107764	0.0433848	0.000612102	0.310862	chr20	3229402	SLC4A11
cg07835424	0.228555	0.427502	0.406613	0.359896	0.198947	0.178058	0.131342	0.000330536	0.357031	0.000110423	0.0437346	0.00211806	0.352784	chr2	200327334	SATB2
cg07906449	0.672366	0.730481	0.774259	0.800716	0.0581147	0.101893	0.12835	0.249617	0.842072	0.00943246	0.29029	0.00979762	0.425799	chr12	66425251	LLPH
cg07909786	0.429682	0.552626	0.506323	0.587811	0.122944	0.0766417	0.15813	0.0259798	0.632631	0.0260921	0.419385	0.00236893	0.35793	chr1	21444331	EIF4G3
cg07923794	0.379521	0.457457	0.382826	0.484999	0.0779361	0.00330478	0.105478	0.000537637	0.379318	0.139053	0.692471	0.00053902	0.306937	chr17	77834237	CBX4
cg07956695	0.226205	0.282453	0.345411	0.331213	0.0562486	0.119206	0.105008	0.0372457	0.658823	1.28193e-05	0.0178797	0.000493773	0.304803	chr17	47900535	TAC4
cg07973095	0.344591	0.417001	0.414318	0.46453	0.0724098	0.0697268	0.119939	0.00622931	0.524763	0.0187393	0.374519	0.000719869	0.312596	chr16	451040	DECR2
cg08041998	0.490287	0.632355	0.641831	0.614484	0.142068	0.151544	0.124197	0.00885461	0.549441	0.000304001	0.0666377	0.00251782	0.358579	chr6	139592441	TXLNB
cg08090496	0.568216	0.635479	0.637437	0.693246	0.0672626	0.0692207	0.12503	0.0700595	0.712624	0.0165527	0.357925	0.00477107	0.385572	chr3	134126381	AMOTL2
cg08121550	0.401167	0.455793	0.496613	0.553955	0.0546255	0.0954451	0.152788	0.0170114	0.601282	0.000630493	0.0927588	0.000133224	0.283383	chr3	66500294	LRIG1
cg08124910	0.327641	0.398386	0.414059	0.463384	0.0707452	0.0864188	0.135743	0.0551217	0.69239	0.0184894	0.372698	0.00837051	0.416257	chr17	43339515	SPATA32
cg08138685	0.29738	0.390695	0.466808	0.400149	0.0933152	0.169428	0.102769	0.0245434	0.62722	0.000379321	0.0736712	0.00303776	0.365566	chr2	119610526	EN1
cg08151857	0.163572	0.350534	0.378844	0.375939	0.186962	0.215272	0.212367	0.0115143	0.569844	0.000102416	0.0425619	0.00130823	0.333191	chr17	46691820	HOXB8
cg08154437	0.211154	0.337513	0.340533	0.329111	0.126359	0.129379	0.117957	0.00074175	0.39705	0.00125907	0.124723	0.00154901	0.339875	chr19	17008650	F2RL3
cg08195050	0.280239	0.280724	0.236876	0.39074	0.000484769	-0.0433632	0.110501	0.44494	0.907954	0.786481	0.970742	0.00460766	0.384108	chr6	73494361	KCNQ5
cg08200546	0.553168	0.637465	0.616262	0.679024	0.0842973	0.0630938	0.125856	0.0202395	0.614404	0.0189426	0.375817	0.000719343	0.312596	chr14	75441107	PGF
cg08227896	0.407666	0.52645	0.554092	0.534751	0.118783	0.146426	0.127085	0.0180182	0.605966	0.000174565	0.0525724	0.0048764	0.386549	chr6	31894831	C2
cg08236522	0.582155	0.697354	0.790547	0.693868	0.115199	0.208392	0.111713	0.0108691	0.566046	6.71448e-07	0.00856757	0.00445395	0.383904	chr6	166190134	PDE10A
cg08240847	0.402529	0.491165	0.438351	0.524045	0.0886364	0.0358221	0.121516	0.0217209	0.619639	0.0754777	0.586763	0.00243274	0.358579	chr8	134354024	NDRG1
cg08260766	0.303456	0.458207	0.44246	0.475859	0.154751	0.139005	0.172403	0.0108003	0.565546	0.00183911	0.147627	0.00262252	0.360534	chr7	132037036	PLXNA4
cg08281415	0.398708	0.617049	0.689212	0.587992	0.218341	0.290504	0.189283	0.000111644	0.280077	1.12024e-05	0.0169866	0.000751806	0.31339	chr16	86959156	FOXL1
cg08306076	0.248372	0.265862	0.290274	0.352613	0.0174903	0.0419018	0.104241	0.00760978	0.538269	0.00409613	0.209227	6.83561e-05	0.253424	chr6	2974079	SERPINB6
cg08447739	0.436414	0.444573	0.465183	0.536603	0.00815913	0.0287684	0.100189	0.256602	0.845362	0.0149634	0.345213	0.0020101	0.35035	chr10	124220359	HTRA1
cg08450478	0.566601	0.595998	0.622114	0.682788	0.0293967	0.055512	0.116187	0.0949205	0.740668	0.0813383	0.599514	0.00474309	0.385253	chr1	78955823	PTGFR
cg08462372	0.694296	0.800857	0.69501	0.854266	0.10656	0.000713816	0.15997	0.0232141	0.623482	0.750811	0.964995	0.00145349	0.338483	chr4	757312	PCGF3
cg08489674	0.615342	0.711237	0.771869	0.722423	0.0958952	0.156527	0.107082	0.0194927	0.612699	6.90683e-05	0.0359899	0.00574917	0.394494	chr2	119609557	EN1
cg08508338	0.401422	0.521313	0.526938	0.551588	0.119891	0.125516	0.150166	0.00894779	0.550198	0.000414285	0.0765941	0.00280566	0.362369	chr16	58721060	SLC38A7
cg08513123	0.663085	0.708677	0.700153	0.774676	0.0455918	0.0370672	0.111591	0.256633	0.845399	0.316056	0.835093	0.00939825	0.423865	chr6	30121930	TRIM10
cg08545632	0.480555	0.555347	0.618815	0.667673	0.0747919	0.13826	0.187118	0.0636077	0.705108	0.00102894	0.114975	0.000470695	0.304803	chr6	44630692	CDC5L
cg08569608	0.615731	0.704533	0.713152	0.722212	0.0888021	0.0974213	0.106481	0.00823584	0.543932	0.00263622	0.1728	0.00304585	0.365823	chr6	139439311	HECA
cg08583273	0.641657	0.705728	0.70948	0.742039	0.0640718	0.0678232	0.100382	0.00982307	0.556286	0.00326252	0.189033	0.00098823	0.327119	chr6	167110788	RPS6KA2
cg08583286	0.463221	0.555774	0.444026	0.599317	0.0925525	-0.019195	0.136096	0.0648049	0.706374	0.68741	0.952239	0.00751598	0.40861	chr3	42073297	TRAK1
cg08657589	0.618091	0.760867	0.783689	0.740204	0.142776	0.165598	0.122113	0.000223232	0.324633	3.08412e-06	0.0118801	0.000377325	0.302593	chr6	31673939	LY6G6F
cg08690159	0.497486	0.723208	0.718477	0.679245	0.225722	0.220991	0.181759	2.7352e-06	0.130566	1.13227e-06	0.00958107	4.43645e-05	0.236245	chr2	3689565	ALLC
cg08718050	0.325725	0.515181	0.441531	0.546485	0.189456	0.115805	0.22076	0.000645148	0.388571	0.0013012	0.126657	8.10634e-05	0.267067	chr11	70563677	SHANK2
cg08782551	0.473088	0.50615	0.495006	0.576733	0.0330616	0.0219176	0.103644	0.106824	0.751587	0.306917	0.83003	0.00626402	0.400728	chr17	8295257	RNF222
cg08791424	0.508884	0.594626	0.591976	0.615279	0.0857418	0.0830919	0.106395	0.000833817	0.404924	0.000390294	0.0747014	0.000840559	0.316933	chr2	208795653	PLEKHM3
cg08800670	0.306247	0.393702	0.327717	0.415855	0.0874551	0.0214706	0.109608	0.00711731	0.534683	0.108731	0.649158	0.0076901	0.410318	chr6	436684	IRF4
cg08804228	0.676625	0.742392	0.740901	0.795133	0.0657667	0.0642753	0.118508	0.0469835	0.67912	0.0500584	0.519543	0.00222202	0.355961	chr9	137623727	COL5A1
cg08845123	0.245606	0.283258	0.317944	0.369372	0.0376527	0.0723384	0.123767	0.0463663	0.678312	0.00537848	0.232695	0.00165544	0.342196	chr1	62784332	KANK4
cg08915632	0.633209	0.712886	0.728318	0.742627	0.0796776	0.0951091	0.109418	0.0373677	0.659211	0.0255996	0.41666	0.00535475	0.390429	chr8	72466247	EYA1
cg08988168	0.552423	0.616259	0.604272	0.663564	0.0638365	0.0518489	0.111141	0.0230263	0.62306	0.0267291	0.423317	0.0072969	0.40676	chr5	141095152	ARAP3
cg09013060	0.296615	0.488289	0.431869	0.506718	0.191674	0.135254	0.210102	0.0044582	0.502707	0.00274118	0.175235	0.00389585	0.37866	chr9	99337168	CDC14B
cg09068378	0.489868	0.495417	0.487767	0.611273	0.00554866	-0.00210174	0.121405	0.0581838	0.697074	0.192359	0.74974	0.000960195	0.325817	chr16	89483923	ANKRD11
cg09081994	0.279534	0.345701	0.302131	0.389637	0.0661667	0.0225966	0.110103	0.00684506	0.531142	0.0677127	0.568453	0.00063366	0.311738	chr3	119011925	ARHGAP31
cg09096555	0.502457	0.650218	0.642844	0.644002	0.147762	0.140388	0.141546	0.00104169	0.422175	0.000709093	0.0978909	0.00212724	0.353458	chr17	72848358	GRIN2C
cg09151803	0.485844	0.589712	0.563208	0.625177	0.103868	0.0773637	0.139333	0.0410201	0.667696	0.0790023	0.594508	0.00692273	0.406052	chr1	245250003	KIF26B
cg09209510	0.487783	0.603832	0.628808	0.587873	0.116049	0.141024	0.10009	0.00725878	0.535932	0.000236703	0.0601765	0.00530307	0.390267	chr14	100288389	EML1
cg09236831	0.722323	0.788022	0.81338	0.838593	0.0656988	0.0910569	0.11627	0.0703026	0.712957	0.0190059	0.376136	0.000863942	0.319528	chr11	118763745	CXCR5
cg09241295	0.65496	0.709824	0.745668	0.756174	0.0548642	0.0907088	0.101214	0.0339179	0.65234	0.000143713	0.0487703	0.00449465	0.384108	chr3	192560263	MB21D2
cg09272818	0.282551	0.41423	0.463753	0.386676	0.131679	0.181202	0.104124	0.00183971	0.454002	4.58425e-07	0.00722577	0.00238124	0.35793	chr18	53530381	TCF4
cg09312464	0.524292	0.529134	0.533564	0.629686	0.00484241	0.00927187	0.105395	0.0500137	0.684015	0.078435	0.593223	0.000846095	0.317681	chr7	5719085	FSCN1
cg09358444	0.633558	0.663347	0.644517	0.751956	0.0297889	0.0109591	0.118398	0.570866	0.937109	0.694852	0.953774	0.00767274	0.410238	chr4	77864353	2011-09-01
cg09380149	0.532322	0.573654	0.681513	0.656483	0.041332	0.149191	0.124161	0.0572953	0.696418	0.000125664	0.0462957	0.00494812	0.386705	chr7	649221	PDGFA
cg09411999	0.288608	0.425304	0.46478	0.426899	0.136695	0.176171	0.13829	0.00430077	0.502001	0.000130132	0.0469636	0.00207781	0.352497	chr7	27214383	HOXA10
cg09559196	0.372984	0.435261	0.364083	0.486104	0.062277	-0.0089012	0.113119	0.0193675	0.612419	0.605956	0.934573	0.00921001	0.422671	chr5	149375082	HMGXB3
cg09597070	0.634501	0.745907	0.727029	0.763251	0.111406	0.0925281	0.12875	0.0219764	0.620255	0.0389369	0.47967	0.00499331	0.386744	chr12	54088972	ATP5G2
cg09601912	0.649922	0.740866	0.784342	0.789264	0.0909436	0.134419	0.139341	0.0267452	0.634949	0.000707832	0.0977671	0.00364746	0.375353	chr2	119591144	EN1
cg09604788	0.434149	0.483383	0.464624	0.560203	0.049234	0.0304755	0.126054	0.137508	0.776985	0.124595	0.673341	0.00844807	0.417224	chr15	39566597	THBS1
cg09651648	0.467711	0.607932	0.599855	0.66123	0.140221	0.132144	0.193519	0.00508659	0.512991	0.00650023	0.250557	0.000207361	0.288914	chr17	854018	NXN
cg09688156	0.549369	0.687479	0.749247	0.649942	0.13811	0.199878	0.100573	0.00204025	0.461591	1.62589e-05	0.0198311	0.00815055	0.413728	chr4	84473816	AGPAT9
cg09695307	0.170939	0.251265	0.157541	0.309311	0.0803256	-0.013398	0.138372	0.0224279	0.621293	0.403491	0.874411	0.00434601	0.383879	chr10	63993920	RTKN2
cg09734044	0.618362	0.699954	0.763891	0.761484	0.0815924	0.145529	0.143122	0.000306479	0.347245	1.21979e-05	0.0176042	2.83307e-05	0.219815	chr22	37910854	CARD10
cg09777775	0.323829	0.355633	0.349341	0.461003	0.0318033	0.0255117	0.137174	0.049024	0.682186	0.237763	0.787114	0.00663421	0.404836	chr21	45336673	AGPAT3
cg09827761	0.525648	0.537715	0.505706	0.628618	0.0120668	-0.0199416	0.10297	0.445606	0.908283	0.394023	0.87043	0.00524661	0.390131	chr15	66947392	SMAD6
cg09843580	0.296956	0.384579	0.347055	0.429955	0.0876231	0.0500993	0.133	0.0128244	0.579815	0.0242126	0.40904	0.00344778	0.371923	chr17	55602528	CCDC182
cg09855279	0.537146	0.598346	0.636522	0.691339	0.0611994	0.0993761	0.154193	0.0371409	0.658823	0.00213607	0.157193	0.000483707	0.304803	chr18	57490055	PMAIP1
cg09945123	0.423862	0.495454	0.519063	0.54004	0.0715921	0.0952016	0.116178	0.0342284	0.652915	0.00126058	0.124795	0.00165906	0.342196	chr17	40220033	ZNF385C
cg09994109	0.654219	0.695277	0.767146	0.761122	0.041058	0.112927	0.106903	0.202016	0.817748	6.97348e-05	0.0361121	0.00744083	0.408058	chr5	132148317	SHROOM1
cg10046101	0.522321	0.703467	0.759607	0.71868	0.181147	0.237286	0.196359	8.85722e-06	0.193686	3.84652e-07	0.0069816	7.44522e-06	0.209725	chr7	51096721	COBL
cg10135569	0.647889	0.75924	0.766706	0.800792	0.11135	0.118817	0.152902	2.54358e-05	0.236287	0.000107034	0.0433458	5.75256e-06	0.183289	chr18	77647846	KCNG2
cg10149600	0.177972	0.239986	0.266646	0.306406	0.0620137	0.0886739	0.128433	0.0926042	0.73857	0.00368533	0.19942	0.00887477	0.421139	chr11	64739636	C11orf85
cg10186330	0.381541	0.455836	0.418096	0.484399	0.0742953	0.0365556	0.102858	0.0755263	0.719512	0.122819	0.67067	0.00703941	0.406503	chr15	39960859	THBS1
cg10199272	0.326844	0.389869	0.453769	0.480857	0.0630243	0.126925	0.154013	0.00639036	0.525636	0.000143275	0.0487639	0.000144851	0.284101	chr9	128582872	PBX3
cg10411673	0.296771	0.355267	0.315461	0.46607	0.0584957	0.0186898	0.169299	0.0369111	0.65867	0.449032	0.890173	0.00142329	0.338077	chr7	24419059	NPY
cg10426370	0.208364	0.30112	0.263988	0.359237	0.0927568	0.0556247	0.150873	0.0626218	0.703394	0.0527044	0.527927	0.00765058	0.409984	chr5	54282459	ESM1
cg10468736	0.668222	0.740978	0.689703	0.779571	0.0727561	0.0214811	0.111349	0.0232584	0.62367	0.134429	0.686724	0.00349872	0.373442	chr16	1226302	CACNA1H
cg10501349	0.467333	0.588178	0.459185	0.580512	0.120844	-0.00814829	0.113179	0.0397405	0.664155	0.790113	0.971326	0.00544338	0.391257	chr14	75961925	BATF
cg10513220	0.430212	0.55329	0.530884	0.552626	0.123078	0.100672	0.122414	0.00110432	0.423332	0.00164846	0.140704	0.00632616	0.401353	chr17	39607528	KRT38
cg10552446	0.663223	0.780076	0.763149	0.770479	0.116854	0.0999265	0.107256	0.0150162	0.591054	0.0125074	0.323533	0.00753112	0.40861	chr2	66809923	MEIS1
cg10581898	0.449013	0.487646	0.577637	0.58624	0.0386331	0.128624	0.137227	0.143031	0.781167	0.00176408	0.144747	0.00229388	0.356407	chr6	113703492	MARCKS
cg10582407	0.444887	0.518202	0.494132	0.548044	0.0733149	0.0492452	0.103157	0.0107509	0.565161	0.00799575	0.272341	0.00207185	0.352039	chr7	79135972	MAGI2
cg10619342	0.60124	0.669082	0.667541	0.703122	0.0678427	0.0663012	0.101882	0.0104637	0.562305	0.0103842	0.300899	0.000300671	0.295945	chr15	65369005	KBTBD13
cg10644896	0.446345	0.502916	0.506838	0.549329	0.056571	0.0604926	0.102984	0.0411638	0.667973	0.182516	0.740948	0.00414387	0.382109	chr6	22147559	PRL
cg10650018	0.471602	0.535244	0.573238	0.572489	0.0636415	0.101635	0.100886	0.0129139	0.580825	0.000763359	0.100961	0.00921377	0.422671	chr10	92616759	HTR7
cg10657823	0.622306	0.674529	0.722053	0.742888	0.0522229	0.0997467	0.120582	0.0706221	0.713472	0.00619671	0.24634	0.00879331	0.420288	chr9	140197553	NRARP
cg10658438	0.473027	0.562143	0.642836	0.586134	0.0891166	0.169809	0.113107	0.0105266	0.56252	0.000911312	0.108772	0.00974687	0.425411	chr3	194117018	GP5
cg10698607	0.500582	0.651498	0.635375	0.637007	0.150916	0.134793	0.136424	0.0121001	0.572273	0.00440378	0.215228	0.00910433	0.422201	chr7	97829881	BHLHA15
cg10727812	0.532974	0.63613	0.725136	0.642802	0.103156	0.192161	0.109828	0.00880392	0.548663	0.000376812	0.0734007	0.00784191	0.41108	chr2	211179707	MYL1
cg10749585	0.571513	0.640419	0.64055	0.693853	0.0689055	0.0690371	0.122339	0.0640353	0.70582	0.0599975	0.54855	0.0097918	0.425708	chr7	80253343	GNAT3
cg10770784	0.657052	0.740413	0.760709	0.769469	0.083361	0.103657	0.112417	0.0112524	0.569114	0.000633962	0.0928952	0.00566412	0.39375	chr9	216855	DOCK8
cg10772086	0.468485	0.512406	0.47499	0.582657	0.043921	0.0065044	0.114172	0.110918	0.755393	0.0800709	0.597082	0.0019967	0.350158	chr3	133464651	TF
cg10781408	0.468661	0.626577	0.57774	0.685943	0.157916	0.109079	0.217283	0.0084873	0.545913	0.00526863	0.230889	0.00178515	0.346103	chr1	151810899	C2CD4D
cg10887937	0.337159	0.393452	0.291946	0.437371	0.0562928	-0.0452131	0.100212	0.021771	0.619716	0.500584	0.906257	0.00356748	0.374483	chr12	112203795	ALDH2
cg10888790	0.652429	0.829924	0.816089	0.768451	0.177495	0.16366	0.116022	0.000578855	0.381101	5.67455e-05	0.0334698	0.00213537	0.353894	chr10	131766874	EBF3
cg10892749	0.402482	0.522009	0.545752	0.514647	0.119527	0.14327	0.112165	0.0086273	0.547345	0.000195013	0.0551347	0.00785802	0.411145	chr14	34793536	SPTSSA
cg10898184	0.588844	0.732372	0.708592	0.725071	0.143527	0.119747	0.136226	2.199e-05	0.22704	0.000118631	0.0451105	8.38055e-05	0.267892	chr7	157373930	DNAJB6
cg10905995	0.365719	0.449953	0.404427	0.471775	0.0842335	0.0387075	0.106056	0.000251119	0.331466	0.00266164	0.173538	7.6058e-05	0.260173	chr16	66614916	CMTM2
cg10914292	0.241917	0.294619	0.218353	0.370054	0.0527019	-0.0235639	0.128137	0.0663754	0.708375	0.2624	0.804586	0.00963933	0.424786	chr5	67746210	PIK3R1
cg10923662	0.2552	0.33839	0.235787	0.410573	0.0831907	-0.0194126	0.155374	0.0570244	0.696067	0.271015	0.809965	0.0039266	0.378675	chr6	32064258	ATF6B
cg10924731	0.474882	0.536415	0.531041	0.58274	0.0615331	0.0561594	0.107858	0.0851818	0.73128	0.0187161	0.374396	0.00905652	0.421998	chr16	19525303	GDE1
cg10932018	0.198808	0.263812	0.251999	0.313346	0.065004	0.0531912	0.114538	0.0235015	0.623977	0.0545312	0.533278	0.00307478	0.366219	chr5	54516487	MCIDAS
cg10934001	0.518153	0.529184	0.464953	0.623285	0.0110302	-0.0532003	0.105132	0.180015	0.806016	0.877343	0.984464	0.0050592	0.387719	chr22	47331872	TBC1D22A
cg10958340	0.469295	0.586145	0.59331	0.590744	0.11685	0.124015	0.121449	0.00104803	0.422175	0.000350286	0.0710348	0.000968312	0.325817	chr11	130281312	ADAMTS8
cg10980140	0.349323	0.382378	0.393768	0.460073	0.0330548	0.044445	0.11075	0.0688986	0.711139	0.0149482	0.345121	0.00603216	0.397971	chr5	15605142	FBXL7
cg10980495	0.466711	0.648138	0.586822	0.649362	0.181427	0.120111	0.182651	0.00102913	0.420823	0.00232971	0.163262	0.000647047	0.312335	chr11	1774722	IFITM10
cg11020329	0.518916	0.63419	0.656946	0.636598	0.115274	0.138029	0.117682	0.00543023	0.519569	0.000487312	0.0824988	0.00291449	0.364578	chr13	80412499	NDFIP2
cg11023970	0.442015	0.505319	0.488216	0.548766	0.0633042	0.0462007	0.106751	0.0667474	0.708987	0.150692	0.707545	0.00861119	0.418775	chr10	6337849	PFKFB3
cg11065747	0.554832	0.656018	0.662129	0.706827	0.101186	0.107297	0.151995	0.0870836	0.733646	0.0130768	0.328705	0.00885314	0.421104	chr9	131349902	SPTAN1
cg11085358	0.505561	0.545861	0.521381	0.607156	0.0403003	0.0158205	0.101595	0.0724023	0.715476	0.121861	0.669338	0.00315427	0.366495	chr3	133383768	TOPBP1
cg11157076	0.541811	0.578379	0.623122	0.652054	0.0365681	0.0813112	0.110243	0.0766868	0.721415	0.00244106	0.166777	0.000978823	0.326791	chr1	12703864	AADACL4
cg11168687	0.493151	0.560551	0.585679	0.622991	0.0673996	0.0925281	0.129839	0.11608	0.76005	0.0174793	0.364953	0.00728994	0.40676	chr4	185726782	ACSL1
cg11216153	0.479365	0.567016	0.577514	0.628476	0.0876513	0.0981489	0.149112	0.0569835	0.696059	0.0301389	0.440311	0.00401892	0.37933	chr4	108921304	HADH
cg11226336	0.536553	0.560101	0.571961	0.658174	0.0235477	0.0354075	0.121621	0.199922	0.816699	0.128325	0.678448	0.00739944	0.407773	chr1	5994346	NPHP4
cg11248166	0.353562	0.410877	0.342331	0.458829	0.0573154	-0.0112305	0.105267	0.044054	0.674623	0.168502	0.727032	0.00993513	0.42702	chr1	74988194	LRRC53
cg11252953	0.548316	0.674583	0.667673	0.689505	0.126267	0.119358	0.141189	0.0157914	0.594657	0.00148654	0.134525	0.00312631	0.366491	chr17	80358829	HEXDC
cg11267546	0.261987	0.292477	0.310648	0.375421	0.0304896	0.0486604	0.113434	0.0237352	0.624373	0.0352992	0.464005	0.00027066	0.289035	chr7	27167828	HOXA4
cg11269819	0.404447	0.474025	0.481534	0.526184	0.0695774	0.0770867	0.121736	0.000765681	0.39705	0.000299149	0.0660832	1.61842e-05	0.219815	chr11	31833747	PAX6
cg11277156	0.563004	0.6461	0.564257	0.693348	0.0830959	0.00125341	0.130344	0.00454383	0.503259	0.244166	0.791679	0.000771481	0.31339	chr3	139066791	COPB2
cg11292440	0.67313	0.727413	0.783447	0.777168	0.0542831	0.110317	0.104037	0.00983078	0.556437	0.000103224	0.0427244	0.0015255	0.33923	chr10	7409618	SFMBT2
cg11384427	0.633902	0.693378	0.655483	0.73448	0.0594761	0.0215809	0.100578	0.0681006	0.710408	0.237916	0.78723	0.0042301	0.382214	chr12	6553585	CD27
cg11404795	0.672676	0.712628	0.680707	0.777515	0.0399528	0.00803147	0.10484	0.0461985	0.677891	0.534622	0.915863	0.00348402	0.373148	chr17	27948506	CORO6
cg11427848	0.537009	0.62104	0.579001	0.653219	0.0840311	0.0419915	0.11621	0.00759594	0.53819	0.0563671	0.539196	0.000497163	0.304803	chr4	95487846	PDLIM5
cg11440240	0.437814	0.508817	0.425885	0.551892	0.0710024	-0.0119289	0.114078	0.0138115	0.585406	0.26585	0.80677	0.00305366	0.365917	chr10	134542379	NKX6-2
cg11443730	0.432417	0.508657	0.494427	0.548458	0.0762402	0.0620094	0.116041	0.0534452	0.689661	0.0457719	0.50496	0.00879612	0.420314	chr7	22641708	STEAP1B
cg11470028	0.265627	0.309856	0.235571	0.391364	0.0442284	-0.030056	0.125736	0.140013	0.778637	0.886228	0.985802	0.00632071	0.401314	chr2	189962873	COL5A2
cg11585358	0.547945	0.580941	0.674165	0.677613	0.0329955	0.12622	0.129668	0.0389321	0.662539	0.00197635	0.151979	0.00801684	0.412263	chr1	92494898	EPHX4
cg11612727	0.433686	0.454742	0.346948	0.550042	0.0210561	-0.0867379	0.116356	0.0478453	0.680378	0.364781	0.857822	0.0017622	0.346103	chr10	105110686	PCGF6
cg11632685	0.551497	0.62005	0.598276	0.652056	0.0685532	0.0467791	0.100559	0.0075452	0.53819	0.0310108	0.444962	0.000707435	0.312596	chr20	25128770	ENTPD6
cg11702085	0.192495	0.274564	0.330347	0.321129	0.0820692	0.137852	0.128633	0.0173718	0.602938	0.000211241	0.0569798	0.00505902	0.387719	chr6	28956804	ZNF311
cg11744767	0.262588	0.252616	0.261498	0.369439	-0.00997267	-0.00109057	0.10685	0.0682876	0.710619	0.364408	0.857664	0.00237561	0.35793	chr11	2907672	CDKN1C
cg11753540	0.320647	0.353203	0.410186	0.46165	0.0325561	0.0895385	0.141003	0.0976288	0.743224	0.00811409	0.274011	0.00228743	0.356407	chr11	10325440	ADM
cg11790196	0.522887	0.636458	0.6659	0.669673	0.113571	0.143013	0.146785	0.0874236	0.733891	0.00612889	0.245159	0.00575436	0.394494	chr14	89995679	FOXN3
cg11797226	0.589108	0.677396	0.632609	0.710836	0.0882883	0.043501	0.121727	0.00651242	0.526856	0.0302352	0.440806	0.00109819	0.32945	chr17	27028982	PROCA1
cg11803761	0.512897	0.664443	0.688921	0.651296	0.151546	0.176024	0.138399	3.73093e-06	0.142818	1.41359e-06	0.00979607	2.37583e-05	0.219815	chr12	119551679	HSPB8
cg11841894	0.339325	0.360713	0.382037	0.46671	0.021388	0.0427126	0.127386	0.165489	0.796617	0.0297077	0.438403	0.00376426	0.37677	chr9	123334381	CDK5RAP2
cg11942669	0.474578	0.57433	0.537145	0.61064	0.0997523	0.0625667	0.136062	0.0224053	0.621293	0.106511	0.64583	0.00712559	0.40676	chr6	168426326	KIF25
cg11965913	0.267776	0.305692	0.322703	0.446474	0.0379163	0.0549279	0.178698	0.0321775	0.648504	0.07075	0.5758	0.000737304	0.31339	chr1	205819406	PM20D1
cg11992621	0.1766	0.232305	0.208991	0.291482	0.0557051	0.0323907	0.114882	0.0706458	0.713515	0.195377	0.75266	0.00195544	0.349626	chr2	172960519	DLX2
cg12002710	0.680569	0.719239	0.706992	0.790682	0.0386706	0.0264236	0.110114	0.00229219	0.47107	0.0244853	0.41061	2.20794e-05	0.219815	chr11	44765125	TSPAN18
cg12010464	0.438583	0.519894	0.532216	0.545172	0.0813119	0.0936334	0.106589	0.0169602	0.600869	0.0027247	0.17493	0.00383149	0.378559	chr11	5735113	OR56B1
cg12114131	0.534897	0.600077	0.621497	0.637945	0.06518	0.0866003	0.103048	0.041995	0.669539	0.00290921	0.180256	0.00653452	0.403762	chr8	29118762	KIF13B
cg12163132	0.365375	0.455921	0.446186	0.484184	0.0905455	0.0808115	0.118809	0.00129864	0.430494	0.000842705	0.105321	0.00112447	0.329994	chr17	59475917	TBX2
cg12198432	0.656714	0.760691	0.76054	0.772613	0.103977	0.103826	0.115899	0.00307393	0.483529	0.00286836	0.179298	0.00265269	0.360534	chr12	115104183	TBX3
cg12299422	0.379921	0.451223	0.513236	0.483773	0.0713026	0.133316	0.103852	0.0172374	0.602357	4.27975e-05	0.0296583	0.00653656	0.403767	chr5	136934174	SPOCK1
cg12304855	0.586538	0.596039	0.610391	0.695292	0.00950159	0.0238537	0.108754	0.322263	0.869899	0.167503	0.725936	0.00833423	0.416121	chr9	92457474	GADD45G
cg12320584	0.398186	0.522412	0.51004	0.507052	0.124226	0.111854	0.108866	0.00130858	0.430681	0.000401479	0.0755862	0.00973188	0.425411	chr7	107796618	LAMB4
cg12334758	0.458699	0.516671	0.568547	0.595509	0.0579721	0.109848	0.136811	0.237506	0.836213	0.00174758	0.144173	0.00936138	0.423669	chr1	212391504	PPP2R5A
cg12347098	0.379659	0.453824	0.400652	0.531526	0.0741655	0.0209939	0.151867	0.175562	0.803287	0.417664	0.879471	0.00741462	0.407934	chr13	49356869	CYSLTR2
cg12360751	0.612767	0.679895	0.614059	0.738462	0.0671279	0.00129196	0.125695	0.033057	0.650296	0.217032	0.771013	0.00117987	0.329994	chr11	19450443	E2F8
cg12378878	0.27142	0.275891	0.264738	0.385106	0.00447087	-0.00668221	0.113686	0.273046	0.852189	0.743592	0.963555	0.00366224	0.37551	chr13	50700606	DLEU1
cg12415455	0.519013	0.588772	0.663864	0.644988	0.0697596	0.144851	0.125975	0.00843879	0.545913	0.000882131	0.107318	0.00150848	0.339117	chr1	2846998	ACTRT2
cg12509933	0.513256	0.634115	0.692415	0.688721	0.12086	0.179159	0.175465	0.0192558	0.612042	0.000712082	0.098135	0.00182493	0.346103	chr2	42398315	EML4
cg12534390	0.470032	0.547963	0.56665	0.585048	0.0779312	0.0966176	0.115016	0.00901633	0.550715	0.00232809	0.163262	0.000997277	0.327825	chr19	12880420	HOOK2
cg12591969	0.697907	0.794648	0.792322	0.808729	0.0967411	0.0944152	0.110822	0.0043497	0.502001	0.00330948	0.190259	0.00152608	0.339262	chr17	919129	TIMM22
cg12610207	0.646258	0.779459	0.828089	0.765246	0.133201	0.181832	0.118988	0.00213177	0.464534	1.98517e-05	0.0218905	0.00452871	0.384108	chr12	114833950	TBX5
cg12618699	0.558133	0.667862	0.687814	0.660291	0.109729	0.129681	0.102158	0.00360586	0.493289	0.000344307	0.0704808	0.0065168	0.403341	chr12	133183756	P2RX2
cg12642234	0.31596	0.38992	0.388425	0.438826	0.0739604	0.0724657	0.122866	0.0200204	0.614404	0.00512992	0.228629	0.00412447	0.381445	chr18	57368072	CCBE1
cg12680124	0.489954	0.541665	0.593202	0.626079	0.0517106	0.103248	0.136125	0.0800386	0.724856	0.00232681	0.163244	0.000686803	0.312335	chr3	77236105	NONE
cg12686478	0.615362	0.706352	0.715352	0.766029	0.0909906	0.0999905	0.150667	0.119379	0.762622	0.0056627	0.237857	0.00274962	0.361828	chr2	121748565	GLI2
cg12700710	0.671321	0.724865	0.745635	0.772955	0.0535442	0.074314	0.101634	0.0693496	0.711637	0.0129815	0.327869	0.00106334	0.32874	chr22	25472360	CRYBB3
cg12707346	0.632708	0.69023	0.746272	0.767589	0.0575223	0.113564	0.134881	0.199399	0.816412	0.00184583	0.147805	0.00760944	0.409693	chr12	64960957	RASSF3
cg12709880	0.292998	0.379416	0.316718	0.435441	0.0864188	0.0237205	0.142443	0.0456007	0.676929	0.0513643	0.523747	0.00515439	0.389492	chr18	21163172	NPC1
cg12734820	0.752278	0.869273	0.864919	0.880335	0.116995	0.112641	0.128057	0.00569184	0.520975	0.0039557	0.206016	0.00137602	0.336649	chr8	1890640	KBTBD11
cg12778204	0.560528	0.634055	0.606039	0.690825	0.0735266	0.0455102	0.130297	0.0460267	0.677712	0.0844228	0.605898	0.00204923	0.351165	chr8	102149991	ZNF706
cg12795893	0.334821	0.349367	0.40807	0.443214	0.0145466	0.0732494	0.108393	0.172412	0.801096	0.00432413	0.21345	0.00343954	0.371923	chr12	57038757	ATP5B
cg12836721	0.562707	0.636731	0.601706	0.684079	0.0740241	0.0389992	0.121372	0.0457311	0.677126	0.152479	0.709574	0.00950506	0.424373	chr7	25216526	C7orf31
cg12875748	0.292891	0.41252	0.338288	0.46458	0.119629	0.0453969	0.17169	0.0237604	0.624375	0.151545	0.708534	0.00212096	0.353144	chr1	63276315	ATG4C
cg12883014	0.384573	0.513327	0.432339	0.530922	0.128753	0.0477656	0.146349	0.0156133	0.59351	0.111432	0.653461	0.00335885	0.370988	chr12	104855500	CHST11
cg12891971	0.572432	0.683751	0.691987	0.693285	0.111319	0.119555	0.120853	0.000773337	0.39705	0.000110986	0.0437346	0.000604076	0.310088	chr13	51603301	RNASEH2B
cg12898220	0.510734	0.555414	0.582728	0.685339	0.0446792	0.0719939	0.174605	0.109507	0.754253	0.183305	0.7416	0.00624961	0.40066	chr1	205819356	PM20D1
cg12902479	0.483425	0.639937	0.616315	0.628258	0.156512	0.13289	0.144833	0.00202109	0.460823	0.00522118	0.230157	0.00303141	0.365501	chr4	26362902	RBPJ
cg12956380	0.784093	0.863462	0.817899	0.887832	0.0793691	0.0338067	0.103739	0.0642511	0.705969	0.504627	0.907498	0.00354356	0.374201	chr6	169568536	THBS2
cg13016797	0.537363	0.616977	0.609167	0.655815	0.0796147	0.0718039	0.118453	0.0060754	0.524165	0.0353079	0.464073	0.00210856	0.352638	chr5	179038561	HNRNPH1
cg13039848	0.530167	0.573708	0.529701	0.681009	0.0435405	-0.000465795	0.150841	0.153453	0.788484	0.273381	0.811275	0.00144108	0.338388	chr13	34211340	RFC3
cg13048904	0.43112	0.464936	0.491526	0.554371	0.0338159	0.0604063	0.123251	0.178762	0.805249	0.0745855	0.584873	0.00721445	0.40676	chr4	79781216	PAQR3
cg13096007	0.172161	0.249673	0.199169	0.295104	0.0775122	0.0270083	0.122943	0.0366048	0.657677	0.101258	0.636974	0.0061494	0.399628	chr4	24802340	SOD3
cg13123707	0.662948	0.667467	0.683026	0.764222	0.00451825	0.0200775	0.101274	0.301737	0.863007	0.45255	0.89118	0.00434438	0.383879	chr9	100990823	TBC1D2
cg13138441	0.498973	0.56487	0.556888	0.629081	0.0658971	0.0579145	0.130108	0.0539393	0.690262	0.0248768	0.412537	0.00114311	0.329994	chr1	17920733	ARHGEF10L
cg13236858	0.560507	0.5875	0.604292	0.665303	0.0269931	0.0437852	0.104796	0.0909666	0.73692	0.0413465	0.489007	0.00920924	0.422671	chr12	57596889	NXPH4
cg13315995	0.492567	0.548077	0.633254	0.595235	0.05551	0.140687	0.102668	0.0435546	0.673306	8.96867e-05	0.0399998	0.00847168	0.417504	chr20	54828009	MC3R
cg13319542	0.69511	0.771371	0.799751	0.824316	0.0762605	0.104641	0.129205	0.064252	0.705969	0.0148054	0.343953	0.00929094	0.423163	chr2	71580473	ZNF638
cg13328354	0.544201	0.621363	0.649328	0.659108	0.0771624	0.105127	0.114907	0.00800799	0.54203	0.0025001	0.168533	0.0065942	0.40446	chr21	45250527	RRP1
cg13386217	0.36336	0.454337	0.44735	0.492565	0.0909764	0.0839901	0.129205	0.00865377	0.547375	0.0089963	0.284942	0.008866	0.421139	chr8	2019935	MYOM2
cg13441927	0.597256	0.63684	0.62414	0.700069	0.0395841	0.0268839	0.102813	0.0510073	0.68563	0.533073	0.915427	0.0050389	0.387688	chr10	93220988	HECTD2
cg13502125	0.535882	0.620774	0.677044	0.649758	0.0848916	0.141162	0.113876	1.904e-05	0.22704	1.49108e-07	0.00461012	2.10773e-06	0.112956	chr1	147826191	PPIAL4A
cg13515990	0.581009	0.674113	0.67905	0.688599	0.0931035	0.0980407	0.10759	0.00563919	0.520962	0.00406378	0.208544	0.00822906	0.414654	chr22	48827053	FAM19A5
cg13557508	0.235041	0.371965	0.41578	0.368304	0.136924	0.180739	0.133263	0.00669717	0.5295	2.26766e-05	0.0231333	0.00161576	0.342196	chr3	112817341	C3orf17
cg13560270	0.340995	0.375107	0.367071	0.459548	0.0341113	0.0260754	0.118553	0.217689	0.826491	0.198899	0.755481	0.00378077	0.377389	chr21	44081028	PDE9A
cg13622587	0.282671	0.301067	0.28532	0.384695	0.0183959	0.00264818	0.102024	0.149474	0.785899	0.124376	0.67307	0.00616291	0.399691	chr1	226014225	EPHX1
cg13637654	0.435183	0.457981	0.445717	0.535708	0.0227974	0.0105341	0.100525	0.135572	0.775697	0.469212	0.896708	0.00217661	0.354489	chr10	103538719	FGF8
cg13692517	0.273144	0.340588	0.320382	0.384256	0.0674441	0.047238	0.111113	0.129782	0.771261	0.0573572	0.541737	0.00795729	0.412039	chr3	61558087	PTPRG
cg13693256	0.592993	0.654208	0.606338	0.693117	0.0612157	0.0133457	0.100125	0.0028504	0.48106	0.127926	0.677974	0.000165014	0.287789	chr9	132098311	PPP2R4
cg13712852	0.518246	0.557427	0.605478	0.622476	0.0391807	0.0872321	0.10423	0.118686	0.762138	0.00380835	0.202301	0.00501595	0.387225	chr2	85814940	VAMP5
cg13717446	0.467085	0.540623	0.533736	0.58834	0.073538	0.0666509	0.121256	0.00578602	0.521889	0.0101672	0.298385	0.00051794	0.304803	chr17	62777761	SMURF2
cg13791131	0.194854	0.243829	0.282711	0.320602	0.0489743	0.0878569	0.125748	0.0504759	0.68493	0.0020432	0.15408	0.0010521	0.32874	chr11	2161892	IGF2
cg13798265	0.638398	0.76006	0.706907	0.785207	0.121662	0.068509	0.14681	0.0276079	0.637477	0.042535	0.493193	0.00876494	0.420288	chr15	72559992	PARP6
cg13837837	0.469212	0.563988	0.568611	0.588123	0.0947759	0.0993986	0.11891	0.00601445	0.523364	0.00258524	0.171454	0.00345399	0.372193	chr7	93895509	COL1A2
cg13844237	0.478827	0.585568	0.579901	0.65429	0.106741	0.101074	0.175463	0.0682679	0.710619	0.0609157	0.551041	0.00187681	0.347634	chr9	128284824	MAPKAP1
cg13872005	0.585241	0.710534	0.702835	0.728301	0.125293	0.117594	0.14306	7.18127e-05	0.277551	0.000508185	0.0844606	4.03802e-05	0.235221	chr2	105275613	POU3F3
cg13896190	0.524359	0.589229	0.621243	0.681242	0.0648702	0.0968843	0.156883	0.1706	0.800007	0.00494929	0.225416	0.0029219	0.364584	chr8	79710634	IL7
cg13923696	0.486422	0.570157	0.57649	0.590843	0.0837352	0.0900681	0.104421	0.00353017	0.492845	0.00797684	0.272102	0.00244242	0.358579	chr1	2772212	ACTRT2
cg13937852	0.479248	0.580878	0.524473	0.637487	0.10163	0.0452248	0.158239	0.0218448	0.619901	0.0661898	0.564768	0.00406484	0.380057	chr22	45872976	FBLN1
cg13951372	0.586114	0.670878	0.664279	0.686251	0.0847644	0.0781654	0.100138	0.0154873	0.592808	0.00676446	0.254779	0.00525289	0.390131	chr6	372500	IRF4
cg13995427	0.229748	0.30361	0.305574	0.347269	0.0738626	0.0758261	0.117521	0.00980928	0.555961	0.00286343	0.179125	0.00218731	0.355072	chr9	117134861	AKNA
cg14037728	0.251129	0.27628	0.283013	0.360237	0.0251507	0.0318834	0.109107	0.188886	0.811272	0.0738235	0.582991	0.0093298	0.423378	chr9	116645936	ZNF618
cg14048880	0.50627	0.635638	0.664693	0.631818	0.129368	0.158423	0.125549	0.0225507	0.621391	9.88335e-05	0.0419011	0.00792826	0.411687	chr9	139069897	LHX3
cg14052935	0.196302	0.250136	0.21063	0.304182	0.0538347	0.014329	0.10788	0.0343568	0.65325	0.173029	0.731581	0.000801586	0.315927	chr5	177844817	COL23A1
cg14111606	0.4793	0.585275	0.548684	0.66165	0.105975	0.0693843	0.18235	0.0271059	0.63621	0.0585888	0.545063	0.000715007	0.312596	chr1	15326234	TMEM51
cg14121142	0.244374	0.309544	0.39122	0.374787	0.0651699	0.146846	0.130413	0.0881487	0.734533	0.00544584	0.233754	0.00924933	0.422997	chr12	49391363	DDN
cg14126884	0.354945	0.455273	0.40358	0.523351	0.100328	0.0486354	0.168406	0.0564621	0.695203	0.170912	0.729416	0.00512866	0.389235	chr9	134533116	RAPGEF1
cg14129430	0.496331	0.550606	0.605832	0.608005	0.0542748	0.109501	0.111675	0.0455239	0.676929	0.000151505	0.0497917	0.00868443	0.419928	chr1	2387934	PLCH2
cg14139947	0.703123	0.796512	0.752463	0.807463	0.093389	0.0493399	0.10434	0.00136112	0.433296	0.0590827	0.546363	0.00252944	0.358579	chr14	92430171	FBLN5
cg14140554	0.319988	0.353841	0.316043	0.421276	0.0338522	-0.0039451	0.101288	0.0113798	0.569241	0.0724216	0.579641	0.00223848	0.355961	chr6	157804039	ZDHHC14
cg14159672	0.419704	0.422582	0.495292	0.614913	0.00287729	0.0755876	0.195208	0.10691	0.751757	0.157244	0.715273	0.00220207	0.355528	chr1	205819179	PM20D1
cg14160521	0.478175	0.504077	0.545072	0.605476	0.0259025	0.0668976	0.127301	0.210303	0.822469	0.0196081	0.380046	0.0073027	0.40676	chr7	18336912	HDAC9
cg14180032	0.306488	0.410178	0.360145	0.467518	0.10369	0.0536569	0.16103	0.036404	0.657037	0.0354328	0.464522	0.00286924	0.363515	chr10	96044255	NOC3L
cg14204738	0.495182	0.609101	0.621728	0.623374	0.113919	0.126547	0.128193	0.00821195	0.543461	0.00459142	0.218502	0.0050103	0.387062	chr1	151799266	RORC
cg14212951	0.330743	0.351802	0.333495	0.451889	0.0210593	0.00275199	0.121146	0.233158	0.834287	0.814793	0.97512	0.00464997	0.384878	chr7	137139878	PTN
cg14233821	0.559911	0.655001	0.62318	0.697069	0.0950901	0.0632686	0.137158	0.00191483	0.458039	0.0103017	0.299961	0.00022496	0.288914	chr9	138012342	OLFM1
cg14258623	0.538841	0.597	0.532785	0.663942	0.0581589	-0.0060561	0.125101	0.00111271	0.424251	0.19396	0.751226	0.000111766	0.281275	chr6	1384591	FOXF2
cg14268194	0.331955	0.387385	0.358873	0.435489	0.0554293	0.0269177	0.103534	0.0703672	0.713011	0.110366	0.651756	0.00868848	0.419982	chr7	144226107	NOBOX
cg14326053	0.435621	0.535854	0.422761	0.566584	0.100232	-0.0128608	0.130962	0.0233085	0.62367	0.596707	0.932324	0.00714288	0.40676	chr20	371146	TRIB3
cg14375937	0.266647	0.396723	0.331755	0.448663	0.130076	0.0651088	0.182016	0.0100977	0.55873	0.0614568	0.552298	0.00129021	0.332777	chr10	94825667	CYP26C1
cg14384416	0.318241	0.489426	0.431729	0.477949	0.171185	0.113488	0.159708	2.24816e-05	0.22704	0.000117009	0.0447691	0.000110594	0.281275	chr2	193393	SH3YL1
cg14412967	0.708516	0.806811	0.835356	0.837083	0.0982952	0.12684	0.128567	0.00150179	0.442537	0.00125108	0.124371	0.000836445	0.316852	chr7	51096971	COBL
cg14442329	0.441443	0.496185	0.426959	0.583439	0.0547414	-0.0144848	0.141996	0.163279	0.795226	0.506427	0.907957	0.00843394	0.417105	chr9	111754142	CTNNAL1
cg14463412	0.613957	0.710282	0.687184	0.717357	0.0963252	0.0732273	0.1034	0.00724392	0.535932	0.060307	0.549488	0.00760702	0.409659	chr9	96588830	BARX1
cg14487292	0.319149	0.374808	0.398278	0.420491	0.0556584	0.0791286	0.101341	0.0217717	0.619716	0.00851416	0.278923	0.00225886	0.35625	chr17	36105517	HNF1B
cg14511575	0.189449	0.280825	0.175951	0.320034	0.0913769	-0.0134974	0.130585	0.0209683	0.616818	0.524427	0.913135	0.00784129	0.41108	chr13	98112280	RAP2A
cg14525527	0.65154	0.848009	0.855132	0.821569	0.196469	0.203592	0.170029	1.577e-07	0.0250482	5.63285e-08	0.00301401	9.77643e-07	0.087322	chr7	51096783	COBL
cg14539900	0.285244	0.320561	0.33277	0.402128	0.0353165	0.0475253	0.116883	0.115909	0.759891	0.0304572	0.441985	0.00567317	0.393829	chr10	94833042	CYP26A1
cg14565067	0.354106	0.439861	0.411368	0.480711	0.0857554	0.0572625	0.126606	0.0444392	0.675569	0.0277731	0.42885	0.00574912	0.394494	chr1	68113349	GADD45A
cg14634534	0.586981	0.715771	0.761951	0.69492	0.12879	0.174969	0.107938	0.0120751	0.572057	1.53493e-05	0.0192813	0.00889331	0.421162	chr2	119616825	EN1
cg14709826	0.26815	0.319667	0.237955	0.381353	0.0515167	-0.0301957	0.113203	0.0744333	0.718139	0.746863	0.964121	0.00390108	0.37866	chr2	151267707	RND3
cg14739645	0.61669	0.739025	0.738138	0.77559	0.122335	0.121448	0.158901	0.0573693	0.696544	0.0123013	0.321735	0.00732738	0.406809	chr18	66507884	CCDC102B
cg14748380	0.38881	0.455884	0.493072	0.492124	0.0670743	0.104262	0.103314	0.0062238	0.524763	0.0204893	0.386075	0.00555701	0.393402	chr1	179713788	FAM163A
cg14775001	0.314658	0.408557	0.347751	0.422613	0.0938996	0.0330932	0.107955	0.0341255	0.652761	0.159306	0.717289	0.00647661	0.402514	chr9	127483138	NR6A1
cg14815675	0.381749	0.42511	0.407666	0.545254	0.0433606	0.0259169	0.163505	0.192643	0.813021	0.364343	0.857634	0.00194788	0.349626	chr5	141821456	SPRY4
cg14821923	0.572615	0.689888	0.680106	0.698626	0.117273	0.107491	0.126011	0.0113165	0.569241	0.00368585	0.199431	0.00546955	0.391872	chr5	93512716	FAM172A
cg14840487	0.498713	0.579587	0.517675	0.649885	0.0808744	0.0189624	0.151172	0.100888	0.746011	0.31987	0.83694	0.00238019	0.35793	chr1	220962870	MARC1
cg14845812	0.690821	0.713898	0.773586	0.816044	0.0230767	0.0827651	0.125223	0.111844	0.756122	0.0857415	0.608847	0.000867718	0.319528	chr2	45240373	SIX2
cg14880184	0.609481	0.765424	0.80094	0.769163	0.155943	0.191459	0.159683	0.00193832	0.458039	7.02039e-06	0.0149191	0.00810586	0.413151	chr18	19758221	GATA6
cg14892519	0.425356	0.549606	0.586631	0.548463	0.12425	0.161274	0.123107	0.00289086	0.48106	0.000132218	0.0471971	0.00508198	0.388212	chr4	176728775	GPM6A
cg14893161	0.31219	0.333707	0.387409	0.476465	0.0215172	0.0752194	0.164276	0.0758998	0.720177	0.0852006	0.607699	0.00209956	0.352497	chr1	205819251	PM20D1
cg14896948	0.667522	0.835342	0.787318	0.799934	0.16782	0.119796	0.132412	3.99462e-06	0.145961	9.21538e-05	0.0406807	3.20599e-05	0.219815	chr7	51096885	COBL
cg14905382	0.275841	0.370481	0.38292	0.450615	0.0946402	0.107079	0.174773	0.0121205	0.57245	0.0105425	0.302619	0.00138116	0.337058	chr1	218055074	SPATA17
cg14928452	0.359543	0.416369	0.401184	0.507065	0.0568253	0.0416402	0.147521	0.0264772	0.634329	0.0620598	0.554151	0.000180089	0.288306	chr3	37814797	CTDSPL
cg14946821	0.548016	0.627947	0.607928	0.66319	0.0799309	0.0599118	0.115173	0.0655286	0.707247	0.0341193	0.45889	0.00755781	0.408959	chr13	111179987	RAB20
cg15013463	0.401191	0.478453	0.554193	0.544855	0.0772622	0.153002	0.143664	0.0366898	0.658025	0.00510978	0.228267	0.00910619	0.422201	chr10	79398475	KCNMA1
cg15043432	0.477392	0.613256	0.685712	0.636369	0.135864	0.20832	0.158977	0.018645	0.608981	2.57594e-05	0.0243239	0.00713376	0.40676	chr8	97160723	GDF6
cg15053629	0.429293	0.572454	0.534197	0.599541	0.143161	0.104903	0.170248	0.046006	0.67771	0.0150986	0.346177	0.00648657	0.402636	chr11	70827419	SHANK2
cg15175838	0.198132	0.248759	0.176058	0.315948	0.0506269	-0.0220745	0.117816	0.0471888	0.679456	0.321719	0.837944	0.00665563	0.40507	chr11	128389451	ETS1
cg15229124	0.384659	0.453476	0.324952	0.536803	0.0688175	-0.059707	0.152145	0.0304371	0.644818	0.870785	0.983492	0.00265888	0.360534	chr3	139258912	RBP1
cg15241635	0.68379	0.805176	0.806761	0.785417	0.121386	0.122971	0.101628	0.00381854	0.495396	0.000480219	0.0818957	0.0049152	0.386695	chr2	236772963	GBX2
cg15267232	0.177979	0.298086	0.404052	0.281763	0.120108	0.226073	0.103784	0.00432835	0.502001	1.31614e-05	0.0180547	0.00394681	0.378675	chr10	8097689	GATA3
cg15288329	0.304974	0.410623	0.430822	0.496933	0.105648	0.125847	0.191959	0.0184768	0.608435	0.00592449	0.241801	0.00272856	0.36154	chr6	170268691	ERMARD
cg15424989	0.668389	0.787178	0.844835	0.798178	0.118788	0.176446	0.129788	0.00210813	0.463584	1.3829e-06	0.00979607	0.007994	0.41209	chr18	19757468	GATA6
cg15455772	0.648708	0.741997	0.690955	0.751052	0.0932885	0.0422464	0.102344	0.0150889	0.591375	0.109888	0.651066	0.00857147	0.418587	chr8	33269701	FUT10
cg15467085	0.482855	0.552094	0.558828	0.627782	0.0692393	0.0759735	0.144927	0.0106182	0.563407	0.00408111	0.208789	0.000355411	0.299742	chr1	54049407	DMRTB1
cg15482025	0.599817	0.621229	0.55783	0.700771	0.0214122	-0.0419869	0.100954	0.084674	0.730725	0.507323	0.908156	0.00567016	0.393829	chr19	18946913	UPF1
cg15491094	0.386153	0.41075	0.44129	0.48994	0.0245973	0.0551371	0.103787	0.190619	0.812044	0.0252644	0.414678	0.00920239	0.422671	chr14	95948132	SYNE3
cg15522556	0.330277	0.413111	0.375921	0.588122	0.0828342	0.0456446	0.257845	0.0809751	0.726013	0.155646	0.713362	0.000854798	0.317904	chr10	80917728	ZMIZ1
cg15645138	0.552907	0.630146	0.643199	0.671694	0.0772393	0.0902922	0.118787	0.016016	0.595794	0.0199394	0.382289	0.00275279	0.361828	chr12	125027794	NCOR2
cg15645479	0.454653	0.595321	0.588986	0.555262	0.140668	0.134333	0.100609	0.00278007	0.48106	0.000293746	0.0655404	0.00495188	0.386705	chr12	31748122	DENND5B
cg15668967	0.496126	0.64317	0.677134	0.676786	0.147043	0.181007	0.180659	6.2743e-05	0.273947	3.93959e-05	0.0289661	7.56592e-06	0.209725	chr5	1180364	SLC6A19
cg15689410	0.151298	0.20414	0.319538	0.263828	0.0528418	0.16824	0.11253	0.0432096	0.672271	4.96362e-06	0.0132502	0.00105359	0.32874	chr2	74727000	LBX2
cg15704700	0.526227	0.616527	0.56334	0.628531	0.0902996	0.0371131	0.102304	0.00235196	0.471221	0.0266355	0.422742	0.00724275	0.40676	chr8	144314046	ZFP41
cg15709989	0.644659	0.70794	0.720291	0.77902	0.0632807	0.075632	0.134361	0.0042301	0.501636	0.0286826	0.433673	0.00059122	0.309788	chr3	185912227	ETV5
cg15714846	0.333152	0.37248	0.341507	0.444371	0.039328	0.00835433	0.111218	0.113459	0.75744	0.246893	0.793539	0.00143446	0.338077	chr2	208631684	FZD5
cg15767361	0.50688	0.511044	0.5466	0.611243	0.00416381	0.0397204	0.104363	0.0579306	0.696839	0.0366019	0.470128	0.00100406	0.328093	chr10	94837967	CYP26A1
cg15838382	0.529624	0.568209	0.563187	0.630377	0.0385846	0.0335631	0.100753	0.147695	0.784757	0.287703	0.819647	0.00301711	0.365278	chr7	6049691	AIMP2
cg15844450	0.458433	0.577832	0.559842	0.686978	0.119399	0.101409	0.228545	0.115995	0.759998	0.283136	0.817058	0.00857059	0.418587	chr14	106478277	TMEM121
cg15852826	0.620044	0.744051	0.771961	0.760006	0.124008	0.151917	0.139962	0.0202634	0.614407	0.000310326	0.0673025	0.00469631	0.385033	chr6	31528915	LTA
cg15854547	0.341121	0.612588	0.687477	0.521173	0.271467	0.346357	0.180052	0.000139134	0.297061	7.77749e-08	0.00347339	0.00254279	0.358775	chr12	114939057	TBX5
cg15913831	0.226465	0.257718	0.180258	0.3407	0.0312532	-0.0462076	0.114235	0.105742	0.750643	0.616161	0.936909	0.00900127	0.421498	chr7	55011863	EGFR
cg15914828	0.166949	0.249029	0.237509	0.341163	0.0820804	0.0705603	0.174214	0.0527276	0.688321	0.01695	0.361019	0.0022726	0.356407	chr14	38068755	FOXA1
cg15933120	0.616293	0.68058	0.610708	0.729913	0.0642866	-0.00558543	0.11362	0.00249733	0.476499	0.249281	0.795357	0.0005915	0.309788	chr14	102102737	DIO3
cg15934737	0.574139	0.702865	0.717911	0.701758	0.128725	0.143772	0.127618	0.00255946	0.477871	0.000572714	0.0888561	0.00300932	0.365037	chr3	195874010	ZDHHC19
cg15936906	0.598667	0.704885	0.648344	0.758417	0.106218	0.0496768	0.15975	0.0208617	0.616436	0.0477917	0.512067	0.000308478	0.296358	chr17	30024653	COPRS
cg15959020	0.456198	0.488984	0.445637	0.566249	0.0327864	-0.0105603	0.110051	0.236218	0.835583	0.816503	0.975379	0.00468592	0.384969	chr3	188494428	TPRG1
cg15976217	0.376656	0.465601	0.46717	0.497646	0.088945	0.0905137	0.12099	0.0387117	0.662294	0.00258633	0.17146	0.00815472	0.413734	chr3	50562863	CACNA2D2
cg15997611	0.268773	0.310284	0.281722	0.372331	0.0415113	0.0129491	0.103558	0.0437062	0.673708	0.0360128	0.467496	0.00537109	0.390444	chr17	47901145	TAC4
cg16024891	0.36067	0.531061	0.477512	0.513616	0.170391	0.116841	0.152946	0.00088693	0.410172	0.00329845	0.189937	0.000644627	0.312335	chr17	2839082	OR1D5
cg16110314	0.712154	0.798158	0.842802	0.822676	0.0860044	0.130648	0.110522	0.00108883	0.422175	1.15356e-05	0.0170014	0.000168433	0.288103	chr1	246203683	SMYD3
cg16129777	0.706916	0.850015	0.87111	0.836143	0.143099	0.164195	0.129227	3.15247e-05	0.239342	9.34374e-06	0.0159812	0.000544	0.306937	chr5	56718431	ACTBL2
cg16174106	0.545144	0.562898	0.537342	0.65463	0.0177535	-0.00780176	0.109486	0.0727309	0.715727	0.845149	0.979982	0.00820275	0.414295	chr1	210503830	HHAT
cg16204205	0.619781	0.766564	0.807109	0.789801	0.146784	0.187328	0.17002	0.000571114	0.380366	1.3477e-06	0.00979607	0.00249297	0.358579	chr18	19753432	GATA6
cg16234978	0.364075	0.407621	0.369285	0.508175	0.0435459	0.00521064	0.1441	0.251384	0.842776	0.372577	0.861333	0.008818	0.420575	chr7	1704095	ELFN1
cg16243886	0.582489	0.665893	0.657792	0.702478	0.0834043	0.0753032	0.119989	0.0023069	0.47107	0.00719705	0.261288	0.000263938	0.288929	chr22	37892903	MFNG
cg16311231	0.430651	0.495986	0.552202	0.588844	0.0653351	0.121551	0.158193	0.00705812	0.534176	0.000178462	0.0530473	0.000510212	0.304803	chr11	32075173	RCN1
cg16334093	0.494065	0.516839	0.609351	0.654905	0.0227741	0.115287	0.160841	0.101623	0.746666	0.050775	0.521877	0.00252932	0.358579	chr1	205819600	PM20D1
cg16366639	0.167726	0.212317	0.168035	0.310132	0.044591	0.00030895	0.142406	0.0269656	0.635907	0.649366	0.944011	0.00195383	0.349626	chr1	225889119	ENAH
cg16397714	0.571295	0.636275	0.660017	0.682796	0.0649803	0.0887219	0.111501	0.0154144	0.592289	0.000665809	0.0951848	0.00133872	0.33567	chr5	180073429	FLT4
cg16459149	0.510493	0.500939	0.523859	0.661965	-0.00955452	0.0133653	0.151472	0.0326334	0.649606	0.0338046	0.457499	1.77162e-05	0.219815	chr2	239871152	TWIST2
cg16506114	0.43463	0.515	0.447376	0.544881	0.0803698	0.0127453	0.110251	0.0654731	0.70714	0.4012	0.873399	0.00996541	0.427071	chr3	96495797	EPHA6
cg16537495	0.555338	0.727246	0.710741	0.72802	0.171909	0.155404	0.172682	0.00129899	0.430494	0.00012226	0.0458616	0.00132971	0.335223	chr6	52275747	EFHC1
cg16542170	0.409633	0.450554	0.457383	0.511627	0.0409208	0.0477493	0.101994	0.0306735	0.645112	0.0390452	0.480155	0.00592114	0.396791	chr10	62493610	CDK1
cg16599150	0.692687	0.802869	0.800025	0.818767	0.110181	0.107338	0.12608	0.00101011	0.419202	5.63847e-05	0.0334698	0.000529417	0.306558	chr13	52139515	WDFY2
cg16611727	0.609532	0.671429	0.65021	0.72844	0.0618977	0.0406785	0.118908	0.0155193	0.59308	0.186604	0.744807	0.00724655	0.40676	chr2	26781761	OTOF
cg16642791	0.214668	0.278936	0.276752	0.346982	0.0642677	0.0620834	0.132314	0.00732657	0.536004	0.0871252	0.611646	0.00293601	0.364584	chr16	54966471	IRX5
cg16652817	0.483888	0.452768	0.436133	0.595318	-0.03112	-0.0477549	0.111431	0.425087	0.902501	0.989287	0.998731	0.00357233	0.374567	chr7	54956598	SEC61G
cg16677088	0.369476	0.364681	0.286743	0.519424	-0.00479537	-0.0827332	0.149948	0.0317001	0.647885	0.627659	0.939576	0.00135199	0.336528	chr6	111907350	TRAF3IP2
cg16732077	0.125464	0.20549	0.129092	0.232767	0.0800261	0.00362876	0.107303	0.0538698	0.690149	0.769739	0.968078	0.00434835	0.383879	chr6	112192706	FYN
cg16751203	0.453845	0.558452	0.452337	0.596769	0.104607	-0.00150851	0.142924	0.0121231	0.57245	0.420024	0.88044	0.0034072	0.371923	chr2	127950803	CYP27C1
cg16827475	0.448567	0.624513	0.647913	0.635666	0.175946	0.199346	0.187099	0.00178136	0.453453	0.000168535	0.0519065	0.00223785	0.355961	chr10	131767526	EBF3
cg16866294	0.306511	0.444195	0.421753	0.412162	0.137683	0.115241	0.105651	1.47153e-05	0.21928	0.000110462	0.0437346	6.06596e-05	0.253408	chr2	105275601	POU3F3
cg16907093	0.693677	0.782621	0.807315	0.799623	0.088944	0.113637	0.105946	0.00920883	0.552597	0.000137245	0.0477228	0.0046418	0.384878	chr10	103372983	DPCD
cg16908552	0.266775	0.317569	0.277781	0.388375	0.0507944	0.0110063	0.1216	0.0487178	0.681459	0.136011	0.68865	0.00813407	0.413496	chr1	231174153	ARV1
cg16937047	0.51722	0.625488	0.671599	0.64476	0.108268	0.154379	0.127541	0.0166411	0.599488	0.000149077	0.0494474	0.00311328	0.366491	chr6	139592422	TXLNB
cg16962940	0.456921	0.536491	0.532797	0.576809	0.0795702	0.0758765	0.119888	0.0281279	0.638492	0.00594146	0.242137	0.00356	0.374334	chr3	151268224	IGSF10
cg16970323	0.57473	0.702752	0.739929	0.690299	0.128023	0.165199	0.115569	3.15154e-05	0.239342	8.89271e-07	0.00939905	9.4998e-05	0.273098	chr20	42697667	JPH2
cg17029019	0.132648	0.142868	0.118532	0.2395	0.0102199	-0.0141165	0.106851	0.0862822	0.732825	0.744254	0.963653	0.00226712	0.356407	chr17	1959124	HIC1
cg17120120	0.595608	0.649536	0.640797	0.701199	0.0539277	0.0451891	0.105591	0.0192497	0.612042	0.0601668	0.54903	0.000813191	0.316852	chr13	73798709	KLF5
cg17129576	0.349032	0.39013	0.360872	0.487333	0.0410986	0.0118404	0.138301	0.0823324	0.727885	0.088478	0.613905	0.00307882	0.366219	chr17	27508027	MYO18A
cg17153677	0.376553	0.390193	0.325133	0.485168	0.0136396	-0.0514207	0.108615	0.135944	0.775986	0.841317	0.979329	0.00463337	0.384736	chr9	90111363	DAPK1
cg17196147	0.302671	0.357468	0.308186	0.427332	0.0547975	0.00551508	0.124662	0.119016	0.762347	0.22686	0.778519	0.00800994	0.412237	chr13	75947246	TBC1D4
cg17221083	0.475588	0.578427	0.587471	0.611306	0.10284	0.111884	0.135719	0.00301777	0.483438	0.00148553	0.134509	0.000596705	0.310044	chr5	136374727	SPOCK1
cg17225407	0.2843	0.330472	0.278356	0.409152	0.0461723	-0.00594409	0.124852	0.0360163	0.65611	0.338087	0.845609	0.00330202	0.369078	chr17	41176954	RND2
cg17253051	0.640898	0.699204	0.69032	0.755006	0.0583055	0.0494219	0.114108	0.118468	0.762054	0.0541306	0.53198	0.00228918	0.356407	chr7	24960922	OSBPL3
cg17261118	0.0882315	0.145329	0.116423	0.199806	0.0570975	0.0281913	0.111574	0.104728	0.749596	0.0300109	0.439757	0.00189506	0.347687	chr7	5821418	RNF216
cg17301850	0.634872	0.756356	0.754888	0.807654	0.121483	0.120015	0.172782	0.0201732	0.614404	0.00163528	0.140144	0.00247029	0.358579	chr22	41311852	RBX1
cg17315873	0.671059	0.751173	0.753875	0.771964	0.0801132	0.0828153	0.100905	0.0091832	0.552579	0.000502673	0.0839945	0.00450036	0.384108	chr14	83226240	NONE
cg17322884	0.53122	0.67741	0.730751	0.684494	0.14619	0.199531	0.153274	0.00175864	0.453128	3.25503e-06	0.0119583	0.00725507	0.40676	chr12	72331577	TPH2
cg17489690	0.677086	0.771948	0.740139	0.784681	0.0948627	0.0630535	0.107595	0.000206603	0.317732	0.000642215	0.0935588	9.24185e-05	0.273098	chr1	3136333	PRDM16
cg17617182	0.48519	0.578372	0.57315	0.607765	0.0931827	0.08796	0.122575	0.00678274	0.530007	0.00814545	0.274219	0.00132814	0.335223	chr6	12279872	EDN1
cg17641649	0.631863	0.732912	0.806949	0.780567	0.101048	0.175086	0.148703	0.0371696	0.658823	0.00209441	0.155768	0.00666038	0.405079	chr11	62693039	CHRM1
cg17666576	0.187834	0.340398	0.327615	0.337889	0.152564	0.139781	0.150054	0.0020451	0.461755	0.00179107	0.145896	0.00239031	0.358236	chr16	54970504	IRX5
cg17721270	0.690497	0.748026	0.768551	0.791654	0.0575284	0.0780539	0.101157	0.00461555	0.505147	0.00016745	0.0518888	0.00228471	0.356407	chr9	38079762	SHB
cg17743250	0.553721	0.635794	0.649314	0.702279	0.082073	0.0955938	0.148558	0.00638547	0.525493	0.00162127	0.139631	0.000857798	0.318502	chr10	94820927	CYP26C1
cg17755554	0.264669	0.311658	0.261846	0.392771	0.046989	-0.00282293	0.128102	0.162257	0.794546	0.195732	0.752986	0.00730625	0.40676	chr3	24034017	NR1D2
cg17822427	0.246524	0.34487	0.279384	0.355902	0.0983458	0.0328602	0.109378	0.010905	0.566349	0.0450113	0.501977	0.00504913	0.387719	chr2	150600601	MMADHC
cg17839611	0.639567	0.709605	0.700421	0.741532	0.0700381	0.0608538	0.101965	0.0172895	0.602558	0.0139869	0.337217	0.00320565	0.367293	chr17	47286802	GNGT2
cg17868128	0.440434	0.502129	0.372392	0.612172	0.0616949	-0.068042	0.171738	0.133904	0.774439	0.893061	0.986749	0.0069948	0.406052	chr17	64383859	PRKCA
cg17873048	0.510534	0.58016	0.762826	0.729176	0.0696258	0.252292	0.218641	0.00367155	0.493289	3.79193e-06	0.0123612	4.35707e-05	0.236245	chr17	46697700	HOXB8
cg17892555	0.41061	0.45148	0.428843	0.514256	0.0408707	0.0182333	0.103646	0.0390289	0.662539	0.127191	0.676894	0.00214252	0.353894	chr1	16623308	FBXO42
cg17907144	0.506076	0.65351	0.683474	0.626897	0.147434	0.177398	0.120821	0.00107721	0.422175	0.000140867	0.0483101	0.00710487	0.40676	chr4	109670474	ETNPPL
cg17921815	0.65332	0.707952	0.679933	0.766481	0.0546313	0.0266123	0.113161	0.250556	0.842523	0.613743	0.936294	0.00656479	0.404343	chr15	39869245	THBS1
cg17922296	0.417645	0.49249	0.48892	0.530755	0.0748457	0.0712756	0.113111	0.0215814	0.618724	0.00970382	0.293283	0.00733782	0.406982	chr11	44625944	CD82
cg18044572	0.43768	0.41092	0.406664	0.572992	-0.0267601	-0.0310161	0.135313	0.244595	0.839525	0.789983	0.971308	0.00212901	0.353458	chr7	44349715	CAMK2B
cg18064171	0.478548	0.519073	0.526345	0.591795	0.0405251	0.0477964	0.113247	0.0208979	0.616574	0.102027	0.638307	0.00223267	0.355961	chr12	47219956	SLC38A4
cg18064410	0.631986	0.722487	0.745376	0.74715	0.0905007	0.11339	0.115164	0.019899	0.614404	0.0010165	0.114268	0.00250202	0.358579	chr16	81031080	CMC2
cg18064917	0.263997	0.350394	0.326668	0.421993	0.0863971	0.0626711	0.157996	0.0258586	0.632106	0.023475	0.404956	0.00227039	0.356407	chr2	47420867	CALM2
cg18081349	0.51932	0.605797	0.556191	0.721172	0.086477	0.0368716	0.201852	0.00467913	0.505614	0.0480635	0.51302	1.87656e-05	0.219815	chr5	149266549	PDE6A
cg18144247	0.309879	0.383269	0.335787	0.46043	0.0733908	0.0259082	0.150552	0.0880084	0.734402	0.172326	0.730838	0.00597119	0.396863	chr6	151576127	AKAP12
cg18144936	0.460551	0.492287	0.504785	0.571818	0.0317363	0.0442336	0.111267	0.0386932	0.662294	0.0301124	0.440134	0.00163132	0.342196	chr17	53345169	HLF
cg18157522	0.669987	0.846297	0.817265	0.822377	0.17631	0.147278	0.15239	5.90175e-05	0.273947	5.61171e-05	0.0334698	0.000314229	0.298904	chr7	51096672	COBL
cg18208842	0.458972	0.524	0.468349	0.660311	0.0650279	0.00937681	0.201339	0.0484232	0.681048	0.203064	0.759137	0.000125074	0.283196	chr2	287395	FAM150B
cg18284319	0.575024	0.691746	0.665912	0.734277	0.116722	0.0908878	0.159253	0.0816532	0.726841	0.102851	0.639819	0.00881438	0.420575	chr4	2496869	RNF4
cg18286498	0.534037	0.612056	0.662392	0.665153	0.0780193	0.128355	0.131116	0.0443275	0.675273	0.00242555	0.166328	0.00526521	0.390131	chr5	1922911	IRX4
cg18299860	0.15597	0.1955	0.142095	0.277128	0.0395301	-0.0138752	0.121158	0.0180113	0.605966	0.418464	0.879859	0.00262454	0.360534	chr17	1992684	HIC1
cg18348753	0.588454	0.681521	0.67659	0.722561	0.0930672	0.0881366	0.134107	0.00734309	0.53644	0.00272559	0.17493	0.00158142	0.341108	chr2	10319765	RRM2
cg18376860	0.568612	0.646427	0.614788	0.713143	0.0778152	0.0461756	0.144531	0.0144437	0.589041	0.0547056	0.53373	0.000593904	0.309937	chr15	65369137	KBTBD13
cg18456523	0.129584	0.22009	0.18968	0.333455	0.0905066	0.060096	0.203871	0.157932	0.791479	0.125935	0.675419	0.00166577	0.342689	chr5	54516805	MCIDAS
cg18458558	0.354738	0.447362	0.330051	0.515486	0.092624	-0.0246868	0.160748	0.00963711	0.554524	0.411817	0.877513	0.00321644	0.367481	chr19	2946365	ZNF77
cg18542688	0.391275	0.494466	0.506942	0.495539	0.103191	0.115667	0.104264	3.28376e-05	0.239342	3.13313e-05	0.0261589	6.51438e-05	0.253408	chr2	241290875	GPC1
cg18569243	0.616458	0.699157	0.767507	0.741071	0.082699	0.151049	0.124613	0.0100745	0.55873	0.000648994	0.0939843	0.00586661	0.396438	chr19	34276456	KCTD15
cg18582010	0.750302	0.841546	0.839432	0.862906	0.0912438	0.0891299	0.112604	0.0133713	0.583286	0.0224811	0.399104	0.00462678	0.384603	chr8	131415376	ASAP1
cg18613765	0.681153	0.791201	0.785564	0.800432	0.110048	0.10441	0.119279	0.0105235	0.56252	0.000411224	0.0762211	0.0046634	0.384963	chr6	153413361	RGS17
cg18623980	0.646985	0.700551	0.72523	0.803869	0.0535657	0.0782447	0.156884	0.103395	0.748282	0.128787	0.679102	0.00319919	0.367291	chr2	45240563	SIX2
cg18624536	0.590071	0.643857	0.641214	0.693346	0.0537865	0.0511431	0.103275	0.0625887	0.703394	0.0467569	0.508652	0.00457588	0.384108	chr9	119135155	PAPPA-AS1
cg18672716	0.296482	0.466302	0.410908	0.427747	0.16982	0.114426	0.131265	2.26399e-05	0.22704	7.00406e-05	0.0361383	0.00018607	0.288306	chr2	193256	SH3YL1
cg18677101	0.294171	0.551592	0.637717	0.475041	0.25742	0.343546	0.180869	0.000295139	0.343647	2.64869e-07	0.00591445	0.00355901	0.374306	chr12	114887095	TBX5
cg18681464	0.522889	0.623219	0.580359	0.638081	0.10033	0.0574704	0.115193	0.0160673	0.595995	0.0186801	0.374143	0.00820918	0.414335	chr7	99766655	GAL3ST4
cg18690093	0.358192	0.430287	0.379762	0.483385	0.0720948	0.0215692	0.125193	0.0378781	0.660665	0.115836	0.660262	0.00719759	0.40676	chr10	82290307	TSPAN14
cg18720622	0.532931	0.69705	0.665832	0.667862	0.164119	0.1329	0.134931	0.000176576	0.305873	0.000277826	0.06414	0.000444355	0.304803	chr5	1229256	SLC6A18
cg18720818	0.591812	0.647457	0.694603	0.700698	0.0556456	0.102791	0.108886	0.1255	0.768255	0.00390826	0.204827	0.00852875	0.418351	chr16	67412708	TPPP3
cg18763720	0.285594	0.347334	0.324963	0.425301	0.0617405	0.0393697	0.139707	0.00374893	0.494609	0.027773	0.42885	0.000299438	0.295945	chr19	40324966	DYRK1B
cg18786593	0.485615	0.584781	0.570821	0.588092	0.0991664	0.0852063	0.102477	0.00166259	0.449233	0.00467473	0.22039	0.00141598	0.338064	chr2	157178731	NR4A2
cg18792536	0.131903	0.139615	0.166359	0.297314	0.00771232	0.0344564	0.165412	0.0290206	0.640437	0.0984988	0.632402	1.74697e-05	0.219815	chr7	76145562	UPK3B
cg18793215	0.270993	0.299415	0.321589	0.37167	0.0284218	0.0505961	0.100677	0.0360954	0.656203	0.00819558	0.275009	0.00643364	0.40222	chr1	156674685	CRABP2
cg18817654	0.570451	0.763337	0.7904	0.762863	0.192886	0.219949	0.192412	0.0015924	0.448357	5.57323e-05	0.0334254	0.00146399	0.338483	chr15	39485138	THBS1
cg18830699	0.220588	0.324462	0.303144	0.389698	0.103874	0.0825565	0.16911	0.106247	0.751158	0.0363614	0.468966	0.00218934	0.355185	chr15	47970510	SEMA6D
cg18926409	0.254133	0.293772	0.3577	0.395116	0.0396389	0.103567	0.140983	0.0932906	0.739232	0.000878775	0.107196	0.00226775	0.356407	chr15	65174571	ANKDD1A
cg19009471	0.409683	0.476842	0.291567	0.59666	0.0671596	-0.118116	0.186978	0.0176638	0.604076	0.661584	0.946873	0.0010848	0.32874	chr14	101908998	DIO3
cg19009953	0.422121	0.469298	0.484215	0.528092	0.0471771	0.0620942	0.105972	0.082289	0.727873	0.0120051	0.318783	0.00592537	0.396823	chr7	64837369	ZNF92
cg19080638	0.461108	0.474935	0.542619	0.563744	0.013827	0.0815105	0.102635	0.237931	0.83633	0.00511944	0.228479	0.00387185	0.378559	chr14	22982238	DAD1
cg19145710	0.567684	0.610549	0.559654	0.673918	0.0428655	-0.00802953	0.106235	0.0571955	0.696414	0.645803	0.943145	0.00553369	0.393035	chr2	36758130	FEZ2
cg19179189	0.526519	0.557696	0.597115	0.635862	0.0311768	0.0705958	0.109343	0.025333	0.629493	0.000567631	0.0884703	0.000206287	0.288914	chr9	116728843	ZNF618
cg19192377	0.423965	0.508217	0.461277	0.575354	0.0842517	0.0373116	0.151389	0.0179879	0.605947	0.0168107	0.360043	0.000832178	0.316852	chr11	62209356	SCGB1A1
cg19200086	0.406362	0.508398	0.583376	0.529991	0.102036	0.177014	0.123629	0.0129626	0.581454	0.00152795	0.135846	0.00906538	0.421998	chr11	62693170	CHRM1
cg19213703	0.339944	0.398385	0.390803	0.456144	0.0584413	0.050859	0.1162	0.0690798	0.71122	0.0222902	0.398056	0.00259624	0.360155	chr3	177554561	TBL1XR1
cg19227223	0.383602	0.527994	0.541678	0.605822	0.144392	0.158075	0.22222	0.00047957	0.376655	0.000428482	0.0775859	8.87803e-05	0.272707	chr1	67660601	IL23R
cg19308323	0.459282	0.517187	0.524912	0.560107	0.0579053	0.06563	0.100826	0.0358851	0.655602	0.00616513	0.245807	0.000935718	0.324518	chr11	1773405	IFITM10
cg19322006	0.523577	0.566309	0.557987	0.648098	0.0427321	0.0344105	0.124521	0.00945286	0.553813	0.122811	0.670664	0.000661819	0.312335	chr1	19125216	TAS1R2
cg19327679	0.343773	0.464814	0.362472	0.469989	0.121041	0.0186983	0.126216	0.0219924	0.620273	0.486057	0.902057	0.00341921	0.371923	chr2	69709948	NFU1
cg19336811	0.623273	0.719084	0.662736	0.732858	0.0958113	0.0394636	0.109585	0.00372128	0.494253	0.088087	0.613387	0.00423232	0.382214	chr10	134895031	GPR123
cg19343611	0.230911	0.337686	0.30392	0.365153	0.106775	0.0730093	0.134242	0.0453743	0.67671	0.210281	0.765181	0.00701754	0.406162	chr22	28010528	MN1
cg19383853	0.572527	0.675906	0.679852	0.676265	0.103379	0.107325	0.103738	0.00618364	0.524558	0.00436773	0.2143	0.00480023	0.385572	chr2	132245881	MZT2A
cg19386000	0.428066	0.498571	0.499071	0.581717	0.0705055	0.0710048	0.153651	0.426054	0.902836	0.169803	0.728345	0.00942531	0.424193	chr22	21265406	CRKL
cg19416947	0.348909	0.38376	0.451501	0.500392	0.034851	0.102592	0.151483	0.109288	0.753977	0.0112357	0.310806	0.00483556	0.385774	chr5	1761103	MRPL36
cg19440205	0.368529	0.531499	0.556089	0.474862	0.162969	0.18756	0.106332	0.000211099	0.318379	2.51043e-06	0.0116464	0.00332277	0.369648	chr7	152539597	ACTR3B
cg19443075	0.228993	0.251529	0.312082	0.339464	0.0225358	0.0830894	0.110471	0.261305	0.847182	0.00621033	0.246452	0.00279744	0.362171	chr11	2161403	IGF2
cg19457556	0.447011	0.516989	0.541618	0.575074	0.0699771	0.0946062	0.128063	0.0531857	0.689098	0.0117233	0.315845	0.00898821	0.421344	chr10	62494027	CDK1
cg19485210	0.47822	0.55204	0.547824	0.597219	0.0738201	0.0696045	0.118999	0.169454	0.799386	0.0519062	0.525217	0.0065947	0.40446	chr7	33946855	BMPER
cg19525703	0.509639	0.519783	0.544683	0.610705	0.010144	0.035044	0.101066	0.0998483	0.74525	0.0337629	0.457334	0.00658633	0.40446	chr16	65426935	CDH11
cg19526978	0.487352	0.632447	0.605677	0.624251	0.145095	0.118326	0.136899	0.0145024	0.589041	0.00416854	0.21058	0.00749678	0.408406	chr12	117415802	FBXW8
cg19544346	0.294229	0.314926	0.322237	0.403536	0.0206972	0.0280085	0.109308	0.0385855	0.662274	0.0257301	0.417355	0.00422447	0.382214	chr3	43512950	ANO10
cg19546273	0.312443	0.39392	0.391845	0.458033	0.0814764	0.0794013	0.14559	0.0670009	0.709171	0.00366696	0.198936	0.00171735	0.343627	chr3	54388756	CACNA2D3
cg19705285	0.472699	0.560409	0.579079	0.621197	0.0877101	0.10638	0.148499	0.0289982	0.640407	0.00149169	0.134824	0.000997259	0.327825	chr20	48385709	SLC9A8
cg19740476	0.393881	0.499318	0.542231	0.50232	0.105437	0.148349	0.108438	0.00967846	0.554925	7.48534e-05	0.0371664	0.0055172	0.392765	chr12	130750328	PIWIL1
cg19741273	0.45087	0.570753	0.56107	0.632131	0.119883	0.1102	0.181261	0.0031219	0.483529	0.00661147	0.25229	0.000467721	0.304803	chr14	101123263	DLK1
cg19743666	0.660185	0.778708	0.774231	0.77436	0.118524	0.114046	0.114176	0.00722545	0.535932	0.000973153	0.111966	0.00488878	0.386695	chr2	30371484	YPEL5
cg19769520	0.712241	0.799946	0.783247	0.8177	0.0877055	0.0710059	0.105459	0.00199707	0.458911	0.0184434	0.372353	0.0013762	0.336649	chr2	1659591	PXDN
cg19816125	0.508187	0.562362	0.670217	0.627056	0.0541748	0.162029	0.118868	0.012506	0.576482	4.97905e-05	0.03202	0.00193938	0.349357	chr7	612781	PDGFA
cg19840509	0.563127	0.548587	0.543283	0.682434	-0.0145396	-0.0198431	0.119308	0.220281	0.827598	0.187357	0.745338	0.00245876	0.358579	chr1	21719430	NBPF3
cg19906638	0.355815	0.494524	0.597849	0.499774	0.138709	0.242034	0.143959	0.00127506	0.430494	1.27744e-06	0.00979607	0.00218175	0.35467	chr14	77002460	ESRRB
cg19962750	0.554801	0.685054	0.617734	0.693956	0.130253	0.0629333	0.139155	0.0130812	0.582504	0.49515	0.904473	0.00973947	0.425411	chr7	96655444	DLX5
cg19972824	0.380633	0.454769	0.467716	0.505094	0.0741359	0.0870831	0.124461	0.132144	0.773436	0.00491546	0.224846	0.00728622	0.40676	chr4	148915822	ARHGAP10
cg19975933	0.199446	0.243045	0.269705	0.32744	0.0435993	0.0702585	0.127993	0.0492762	0.682677	0.0176734	0.366398	0.00265643	0.360534	chr11	74022477	P4HA3
cg20065217	0.306269	0.382943	0.359862	0.418323	0.0766731	0.0535923	0.112054	0.078166	0.722853	0.106848	0.646329	0.00707882	0.40676	chr1	154913307	PMVK
cg20089532	0.661939	0.72434	0.799515	0.768723	0.0624003	0.137576	0.106784	0.0189643	0.610787	0.00103486	0.115267	0.00402241	0.37933	chr10	49460549	FRMPD2
cg20139336	0.515072	0.700908	0.751455	0.664484	0.185836	0.236382	0.149411	0.000509559	0.377529	3.91716e-07	0.0069816	0.00458287	0.384108	chr6	10495435	GCNT2
cg20276377	0.371411	0.43587	0.458667	0.533806	0.0644589	0.087256	0.162395	0.0409357	0.667579	0.0244434	0.410327	0.00805554	0.412659	chr3	99595026	CMSS1
cg20321921	0.621678	0.671081	0.693283	0.73703	0.0494037	0.071605	0.115352	0.24633	0.840517	0.00994624	0.296164	0.0074478	0.40809	chr6	86139262	NT5E
cg20326248	0.577066	0.6724	0.606462	0.714601	0.0953333	0.0293955	0.137534	0.0294823	0.641776	0.0758818	0.587667	0.00203228	0.350682	chr13	24217863	TNFRSF19
cg20330224	0.647071	0.708976	0.645972	0.770135	0.0619053	-0.0010988	0.123064	0.0236355	0.624024	0.25626	0.800597	0.000106647	0.281275	chr2	106781824	UXS1
cg20333292	0.501028	0.629464	0.614676	0.603702	0.128435	0.113648	0.102674	0.000633457	0.388571	0.000944214	0.110466	0.00177843	0.346103	chr14	105532012	GPR132
cg20344388	0.610788	0.681284	0.697211	0.735224	0.0704954	0.0864229	0.124436	0.000533579	0.379318	0.00139225	0.130415	2.59318e-05	0.219815	chr21	46829943	COL18A1
cg20387122	0.332762	0.385433	0.337704	0.433736	0.0526705	0.00494112	0.100973	0.130018	0.771474	0.251684	0.797048	0.00786349	0.411324	chr6	134679535	SGK1
cg20521350	0.530518	0.67281	0.637164	0.656004	0.142293	0.106646	0.125487	0.00197809	0.45883	0.00311872	0.185597	0.00223558	0.355961	chr7	14943496	DGKB
cg20546265	0.589465	0.701929	0.688438	0.708192	0.112463	0.0989722	0.118727	0.0122015	0.573054	0.00510987	0.228267	0.00563632	0.39375	chr11	118892438	RPS25
cg20593470	0.694742	0.783766	0.807224	0.802996	0.0890241	0.112482	0.108254	0.00744092	0.53757	0.004644	0.219732	0.00426437	0.382803	chr7	116725553	ST7
cg20856652	0.561264	0.610845	0.64955	0.667635	0.0495808	0.0882861	0.10637	0.079296	0.724328	0.00577683	0.239432	0.00641293	0.402085	chr17	66581249	FAM20A
cg20867953	0.532198	0.589069	0.599381	0.638493	0.0568713	0.0671835	0.106295	0.0204291	0.614744	0.00483897	0.223413	0.00270967	0.36085	chr14	56132226	KTN1
cg20875826	0.460007	0.566324	0.571909	0.575043	0.106317	0.111902	0.115036	0.0025417	0.477871	0.000175985	0.0527246	0.000972973	0.326301	chr6	25232816	LRRC16A
cg20898829	0.273549	0.42302	0.507998	0.533957	0.14947	0.234449	0.260408	0.012331	0.574358	0.00336972	0.191633	0.003071	0.366219	chr20	3229660	SLC4A11
cg20903136	0.384298	0.447316	0.378898	0.496167	0.0630184	-0.00540039	0.111868	0.036385	0.657032	0.263789	0.805411	0.00949827	0.424364	chr8	62575678	ASPH
cg20942097	0.729683	0.796248	0.816269	0.830662	0.0665653	0.086586	0.10098	0.0201603	0.614404	0.000565234	0.0882453	0.000880958	0.320214	chr3	16957609	PLCL2
cg20985037	0.407438	0.507454	0.532968	0.533074	0.100016	0.12553	0.125636	0.0166091	0.599072	0.000434706	0.078019	0.00830908	0.415749	chr19	31640249	TSHZ3
cg20999004	0.523345	0.544075	0.564713	0.699326	0.0207305	0.0413679	0.175981	0.568268	0.936723	0.401664	0.873721	0.00797483	0.41209	chr10	14168864	FRMD4A
cg21030548	0.498634	0.583024	0.666938	0.664064	0.0843897	0.168303	0.16543	0.024428	0.626636	1.12227e-05	0.0169866	0.00149465	0.338927	chr22	46900669	CELSR1
cg21051840	0.493749	0.590021	0.537339	0.609909	0.0962725	0.0435902	0.11616	0.0377024	0.660044	0.130987	0.682135	0.00590889	0.396791	chr9	132095254	PPP2R4
cg21121257	0.551702	0.602981	0.570345	0.66519	0.0512786	0.0186425	0.113488	0.0453677	0.67671	0.113539	0.656492	0.0012624	0.332553	chr11	10416227	AMPD3
cg21169299	0.408734	0.552094	0.57034	0.543867	0.14336	0.161607	0.135134	0.00154253	0.444933	0.000590289	0.0899733	0.00657391	0.40442	chr8	2069281	MYOM2
cg21270243	0.244392	0.27345	0.209297	0.349655	0.0290581	-0.0350954	0.105263	0.0167561	0.600236	0.59147	0.931012	0.000880919	0.320214	chr2	216176248	ATIC
cg21348925	0.483908	0.549529	0.484984	0.603735	0.0656208	0.00107536	0.119826	0.0706165	0.713452	0.329771	0.84194	0.00465753	0.384963	chr2	46378121	EPAS1
cg21408139	0.642586	0.687949	0.711497	0.764882	0.045363	0.068911	0.122296	0.0926874	0.738709	0.0566738	0.540059	0.00949273	0.424364	chr11	12277784	MICALCL
cg21465176	0.553862	0.808269	0.814531	0.793897	0.254407	0.260669	0.240035	0.00499105	0.511363	1.74228e-05	0.0205019	0.0042761	0.383184	chr17	80358876	HEXDC
cg21501358	0.430187	0.486885	0.442031	0.533582	0.0566979	0.0118439	0.103395	0.0265365	0.634516	0.434401	0.885487	0.00849388	0.417741	chr18	30352980	KLHL14
cg21533897	0.547602	0.610366	0.617496	0.661726	0.0627642	0.0698948	0.114125	0.00502648	0.51245	0.000664296	0.0950709	7.25499e-05	0.259203	chr11	64377229	SLC22A12
cg21571793	0.296746	0.418514	0.375075	0.481252	0.121768	0.0783287	0.184506	0.120424	0.763445	0.101553	0.637543	0.00894841	0.421286	chr14	89910404	FOXN3
cg21661455	0.601178	0.73501	0.639184	0.721315	0.133832	0.0380054	0.120137	0.0130515	0.582449	0.0926905	0.622045	0.00616953	0.399691	chr2	46591044	EPAS1
cg21666030	0.573013	0.658018	0.624395	0.675174	0.0850048	0.051382	0.102161	0.000697378	0.390985	0.0120395	0.319118	0.000291443	0.293219	chr22	19196180	SLC25A1
cg21704448	0.405264	0.503699	0.480845	0.547771	0.0984352	0.0755812	0.142507	0.0472402	0.679456	0.0273375	0.426756	0.00839839	0.416357	chr6	132410188	CTGF
cg21768260	0.602578	0.681287	0.705261	0.752976	0.0787096	0.102683	0.150398	0.0845266	0.730528	0.0164215	0.35694	0.00584063	0.396194	chr5	6581683	NSUN2
cg21920872	0.392405	0.533132	0.549401	0.505453	0.140726	0.156995	0.113048	0.00432624	0.502001	8.54617e-05	0.0394052	0.00680675	0.405554	chr18	12776019	CEP76
cg21984541	0.546537	0.670745	0.690697	0.666672	0.124208	0.14416	0.120135	0.000561991	0.379318	1.47916e-05	0.0189945	0.00210701	0.352638	chr6	72795650	RIMS1
cg22012583	0.566614	0.663221	0.694523	0.706472	0.096607	0.127909	0.139858	0.0659778	0.708056	0.00129569	0.126422	0.00747928	0.408102	chr1	150947949	CERS2
cg22029587	0.542306	0.65292	0.636111	0.679677	0.110613	0.0938052	0.137371	0.0447568	0.676145	0.039879	0.483175	0.00803881	0.412601	chr2	233925001	INPP5D
cg22081043	0.649405	0.717642	0.722006	0.755275	0.0682375	0.072601	0.105869	0.0247967	0.628554	0.00256758	0.170822	0.00284261	0.362827	chr3	60445268	FHIT
cg22127309	0.295524	0.350079	0.247416	0.567357	0.0545555	-0.048108	0.271833	0.0113109	0.569241	0.270121	0.809507	9.47028e-05	0.273098	chr6	111907043	TRAF3IP2
cg22149137	0.190618	0.261229	0.224767	0.305532	0.0706111	0.034149	0.114915	5.97868e-05	0.273947	0.000812859	0.103719	2.72228e-05	0.219815	chr17	46804414	HOXB13
cg22151999	0.370947	0.467852	0.345048	0.548682	0.0969048	-0.0258985	0.177735	0.0968547	0.74229	0.558482	0.922147	0.00844924	0.417224	chr19	12217171	ENSG00000188474
cg22160185	0.449058	0.585008	0.583281	0.657006	0.13595	0.134223	0.207948	0.00615162	0.524165	0.00850279	0.278754	0.000243775	0.288929	chr17	854068	NXN
cg22209584	0.497167	0.551434	0.555628	0.607019	0.0542668	0.0584608	0.109852	0.039097	0.662667	0.0802099	0.597276	0.00541698	0.391128	chr11	60598930	CCDC86
cg22211774	0.345725	0.493691	0.433973	0.516607	0.147966	0.0882481	0.170882	0.019908	0.614404	0.0179771	0.368843	0.00327646	0.368997	chr1	6575833	PLEKHG5
cg22272668	0.382354	0.447871	0.381416	0.487331	0.0655171	-0.000938037	0.104977	0.00218737	0.468521	0.0414667	0.489274	0.000662036	0.312335	chr7	148460449	CUL1
cg22284398	0.337558	0.405107	0.457834	0.470053	0.0675487	0.120276	0.132496	0.0500517	0.684177	0.00316013	0.186515	0.00957976	0.424489	chr2	46119607	PRKCE
cg22311200	0.38863	0.566555	0.57013	0.573882	0.177925	0.1815	0.185252	0.0368608	0.658641	0.000509592	0.0845473	0.00281296	0.362438	chr17	46695514	HOXB8
cg22327338	0.43364	0.54762	0.597614	0.535364	0.11398	0.163974	0.101724	0.00881464	0.548933	5.95465e-05	0.0337971	0.00744134	0.408058	chr7	2205691	MAD1L1
cg22328644	0.321065	0.418195	0.396302	0.458795	0.09713	0.0752371	0.137731	0.0234413	0.623763	0.015372	0.34857	0.000478079	0.304803	chr12	109028385	SELPLG
cg22348290	0.239053	0.257288	0.207563	0.36517	0.018235	-0.0314902	0.126117	0.0138162	0.585406	0.38982	0.868891	0.000522047	0.304803	chr8	72459499	EYA1
cg22362148	0.52321	0.658702	0.667026	0.713141	0.135492	0.143816	0.189931	4.3282e-05	0.243691	8.69948e-05	0.0395629	1.87122e-06	0.112956	chr17	80929274	B3GNTL1
cg22401808	0.53602	0.654099	0.679505	0.6735	0.118079	0.143485	0.13748	0.00705873	0.534176	0.000386702	0.074457	0.00501912	0.38732	chr5	108654232	PJA2
cg22437240	0.394436	0.503134	0.479598	0.599607	0.108698	0.0851621	0.205171	0.0695893	0.711898	0.020545	0.386554	0.00195305	0.349626	chr2	8746984	ID2
cg22461149	0.465089	0.556352	0.581239	0.582542	0.0912636	0.11615	0.117453	0.00182113	0.454002	1.19014e-05	0.0173319	0.000145962	0.284101	chr5	59732645	DEPDC1B
cg22505924	0.711416	0.774128	0.796186	0.824401	0.0627122	0.0847705	0.112985	0.17313	0.801493	0.0120051	0.318783	0.00492395	0.386695	chr2	64488157	PELI1
cg22550296	0.255287	0.349256	0.242544	0.398841	0.0939698	-0.0127425	0.143554	0.0519542	0.687293	0.71261	0.957689	0.00915646	0.422671	chr10	30008454	SVIL
cg22556008	0.401935	0.43081	0.442241	0.540808	0.0288746	0.0403054	0.138873	0.164869	0.796132	0.0738743	0.583095	0.00498899	0.386744	chr6	116711983	DSE
cg22579071	0.585507	0.756336	0.753547	0.777644	0.170829	0.16804	0.192137	9.45345e-05	0.277551	6.93339e-06	0.0148233	3.76308e-05	0.226872	chr13	102399548	ITGBL1
cg22612330	0.281563	0.299185	0.273623	0.399428	0.0176214	-0.00793989	0.117864	0.106472	0.751317	0.125006	0.673965	0.00555082	0.393371	chr3	114228062	ZBTB20
cg22637658	0.333858	0.44255	0.316322	0.459416	0.108691	-0.0175361	0.125558	0.0196476	0.61356	0.320385	0.837225	0.00632127	0.401317	chr21	37368048	SETD4
cg22710544	0.562861	0.617358	0.592568	0.664193	0.0544968	0.0297066	0.101332	0.0371724	0.658823	0.378164	0.863678	0.00616821	0.399691	chr6	44110317	MRPL14
cg22721423	0.416321	0.470036	0.478793	0.52665	0.0537147	0.0624725	0.110329	0.10831	0.752797	0.0415607	0.489525	0.00764045	0.409849	chr14	74229364	ELMSAN1
cg22751627	0.54171	0.711247	0.768328	0.701489	0.169537	0.226618	0.159779	0.00111799	0.42484	7.63569e-05	0.037469	0.00257239	0.35989	chr5	56718310	ACTBL2
cg22769651	0.480798	0.534949	0.500122	0.581097	0.0541513	0.0193248	0.1003	0.0565371	0.695203	0.19848	0.755122	0.0098262	0.426105	chr14	59594615	DAAM1
cg22852830	0.432336	0.444799	0.473869	0.539523	0.0124628	0.041533	0.107186	0.119253	0.76256	0.181518	0.739882	0.00659529	0.40446	chr2	105989959	FHL2
cg22867315	0.482624	0.605626	0.653095	0.606422	0.123002	0.170471	0.123798	0.00117609	0.428387	2.89206e-05	0.0252467	0.000740338	0.31339	chr6	153476415	RGS17
cg22929859	0.591231	0.702897	0.718548	0.696506	0.111666	0.127317	0.105275	0.00144581	0.439897	4.41966e-05	0.0302112	0.00193268	0.349162	chr12	114835179	TBX5
cg23006689	0.372451	0.492247	0.472731	0.587053	0.119796	0.10028	0.214602	0.0704763	0.713189	0.0470183	0.509656	0.00462699	0.384603	chr1	151195124	PIP5K1A
cg23027118	0.602417	0.700806	0.762974	0.734445	0.0983889	0.160557	0.132028	0.00222751	0.469345	1.13195e-05	0.0169866	0.000139099	0.283383	chr6	139592579	TXLNB
cg23078254	0.625207	0.701401	0.727772	0.750542	0.0761944	0.102565	0.125336	0.000667105	0.38926	0.000324255	0.0683965	2.27395e-05	0.219815	chr12	91506620	LUM
cg23100540	0.180402	0.213511	0.175549	0.284234	0.0331086	-0.00485382	0.103832	0.10405	0.748994	0.575845	0.926994	0.00444429	0.383879	chr1	805554	SAMD11
cg23110817	0.396247	0.64523	0.57706	0.604779	0.248983	0.180813	0.208532	6.3236e-05	0.273947	0.000201726	0.0558415	0.000582346	0.308587	chr13	30008822	SLC7A1
cg23135809	0.486692	0.541067	0.603709	0.588548	0.0543747	0.117017	0.101856	0.0327724	0.649968	0.0036305	0.198103	0.00261755	0.360303	chr11	1773043	IFITM10
cg23161733	0.534745	0.650012	0.642084	0.653066	0.115268	0.107339	0.118322	0.00153744	0.444933	0.000664234	0.0950709	0.00140795	0.337416	chr10	108385382	SORCS1
cg23164725	0.484924	0.562287	0.56342	0.586546	0.0773638	0.0784963	0.101622	0.00519261	0.514749	0.000803091	0.103227	0.00230358	0.356407	chr11	70603657	SHANK2
cg23169499	0.739846	0.818053	0.784158	0.841833	0.0782063	0.0443117	0.101987	0.0036709	0.493289	0.052816	0.528192	0.000585504	0.309244	chr10	120939330	PRDX3
cg23233631	0.333658	0.338336	0.223682	0.4493	0.0046775	-0.109976	0.115642	0.125641	0.768426	0.407508	0.875862	0.00840995	0.416724	chr16	4698220	MGRN1
cg23321273	0.628474	0.803669	0.799773	0.779968	0.175195	0.171299	0.151494	7.45539e-08	0.0242447	2.1854e-07	0.00564931	4.89449e-07	0.0655755	chr12	123542076	PITPNM2
cg23328777	0.606201	0.737347	0.750152	0.761552	0.131146	0.143951	0.155351	0.00175667	0.453128	0.000612216	0.0915943	0.000459018	0.304803	chr20	60433845	TAF4
cg23336023	0.297884	0.362288	0.352589	0.409993	0.0644035	0.0547042	0.112109	0.0270136	0.636114	0.00626039	0.247092	0.0049297	0.386705	chr8	72275264	EYA1
cg23338388	0.594897	0.68377	0.651111	0.698022	0.088873	0.0562134	0.103125	0.00876653	0.548364	0.0285664	0.433032	0.00266189	0.360534	chr2	109803622	SH3RF3
cg23349301	0.388221	0.489044	0.537283	0.546504	0.100822	0.149062	0.158282	0.00321901	0.485427	0.000130406	0.0470297	0.000493878	0.304803	chr17	46697115	HOXB8
cg23363832	0.433608	0.520437	0.451624	0.603923	0.0868286	0.0180155	0.170315	0.000480125	0.376655	0.0917425	0.620115	5.65477e-05	0.252716	chr3	139258939	RBP1
cg23389408	0.491153	0.621006	0.604749	0.62747	0.129853	0.113596	0.136317	0.000169548	0.305175	5.77766e-05	0.0336175	5.97181e-05	0.253408	chr14	105532030	GPR132
cg23474135	0.398021	0.429499	0.460216	0.503853	0.0314784	0.0621953	0.105832	0.261719	0.84731	0.0876826	0.612797	0.00696171	0.406052	chr2	46072444	PRKCE
cg23505644	0.583641	0.646065	0.609864	0.692756	0.0624237	0.0262231	0.109114	0.0770797	0.721638	0.219303	0.772845	0.00692084	0.406052	chr6	31088434	C6orf15
cg23525541	0.508453	0.609277	0.561934	0.703119	0.100824	0.0534807	0.194665	0.0125511	0.576812	0.123642	0.671893	0.000218665	0.288914	chr14	101122999	DLK1
cg23528142	0.749352	0.829903	0.833105	0.854091	0.0805514	0.0837527	0.104739	0.00176312	0.453128	0.000206613	0.0563927	6.53586e-05	0.253408	chr14	101123536	DLK1
cg23545556	0.503472	0.567264	0.531295	0.647029	0.0637918	0.027823	0.143557	0.109596	0.754353	0.26689	0.807505	0.0052065	0.389765	chr6	6928585	RREB1
cg23642737	0.428719	0.542706	0.579238	0.545102	0.113988	0.15052	0.116384	0.00484236	0.508713	5.17696e-05	0.0324211	0.00733018	0.406817	chr12	7938159	NANOG
cg23671221	0.237057	0.311146	0.331214	0.33794	0.0740884	0.094157	0.100883	0.0285974	0.639438	0.00397335	0.206407	0.0027833	0.36208	chr1	44031300	PTPRF
cg23689671	0.618341	0.686259	0.706948	0.737267	0.0679181	0.0886069	0.118927	0.0207517	0.61628	0.0209076	0.389212	0.00442323	0.383879	chr12	1683449	FBXL14
cg23692511	0.512913	0.632579	0.656891	0.683123	0.119666	0.143979	0.17021	0.0113966	0.569241	0.00169476	0.142107	0.00154923	0.339875	chr10	11205700	CELF2
cg23695211	0.47416	0.53646	0.390653	0.665412	0.0623004	-0.0835064	0.191252	0.163684	0.795454	0.874806	0.984058	0.00538103	0.390544	chr22	45083122	PRR5
cg23720063	0.434282	0.583964	0.657416	0.577234	0.149682	0.223134	0.142952	0.00601198	0.523319	0.000204461	0.056153	0.00694229	0.406052	chr7	50469042	FIGNL1
cg23746347	0.527057	0.52645	0.572977	0.632442	-0.000606407	0.0459198	0.105385	0.31163	0.866287	0.211894	0.766616	0.00669692	0.405317	chr22	43058692	CYB5R3
cg23772122	0.213935	0.30544	0.193604	0.37317	0.0915049	-0.0203316	0.159235	0.016173	0.59645	0.934939	0.99234	0.00154817	0.33985	chr11	26355628	ANO3
cg23797995	0.717679	0.768928	0.815161	0.823883	0.0512492	0.0974823	0.106204	0.0534214	0.689651	0.000625009	0.0923387	0.001642	0.342196	chr11	61131994	CYB561A3
cg23867498	0.406158	0.629137	0.696511	0.577204	0.222979	0.290352	0.171045	0.000640553	0.388571	3.36489e-05	0.0269953	0.00247229	0.358579	chr16	86959212	FOXL1
cg23917913	0.615556	0.694973	0.67997	0.726485	0.0794167	0.0644137	0.110928	0.00221973	0.469326	0.0231637	0.403341	0.00651998	0.403341	chr15	44055384	ELL3
cg23959708	0.383535	0.447047	0.331929	0.494189	0.0635119	-0.0516064	0.110654	0.0539009	0.690149	0.695493	0.95394	0.00893453	0.42123	chr7	139750050	PARP12
cg23965861	0.412819	0.496496	0.484223	0.531218	0.0836768	0.0714038	0.118399	0.00740878	0.536886	0.00909026	0.286277	0.00181662	0.346103	chr5	10705332	DAP
cg23995446	0.151167	0.189215	0.220386	0.291338	0.0380476	0.0692193	0.140171	0.0574225	0.696544	0.122262	0.66989	0.0039721	0.378773	chr19	7934807	LRRC8E
cg24038651	0.420121	0.449793	0.46242	0.548438	0.0296715	0.0422981	0.128317	0.029624	0.642348	0.146635	0.7028	0.00121569	0.330836	chr2	45240897	SIX2
cg24069072	0.173418	0.235626	0.166245	0.281597	0.0622079	-0.00717336	0.108179	0.0202351	0.614404	0.0711065	0.576452	0.00880686	0.420393	chr17	75281339	2009-09-01
cg24070814	0.634597	0.656031	0.644279	0.753192	0.0214346	0.00968221	0.118595	0.240555	0.837807	0.233275	0.783703	0.00443357	0.383879	chr3	194707401	XXYLT1
cg24137438	0.651672	0.722138	0.726169	0.759323	0.070466	0.0744974	0.107651	0.0464362	0.678517	0.0231397	0.403229	0.00408893	0.380554	chr1	42234721	HIVEP3
cg24175014	0.289639	0.38689	0.351881	0.4366	0.097251	0.0622422	0.146962	0.044195	0.674906	0.017316	0.363689	0.00199399	0.34998	chr2	43086226	HAAO
cg24333795	0.39094	0.459244	0.458089	0.538439	0.0683037	0.0671492	0.147499	0.02882	0.63981	0.00504048	0.226857	0.00102789	0.328533	chr5	156986478	ADAM19
cg24382249	0.584014	0.608952	0.566496	0.684416	0.0249385	-0.0175181	0.100402	0.0525356	0.688052	0.681316	0.950867	0.00192354	0.348653	chr15	66947171	SMAD6
cg24385088	0.359622	0.448689	0.446449	0.474761	0.0890666	0.0868262	0.115139	0.112689	0.756675	0.0117323	0.31589	0.00845624	0.417289	chr6	53868137	MLIP
cg24394643	0.641279	0.740527	0.746567	0.776211	0.0992481	0.105288	0.134932	0.00565487	0.520962	0.00120397	0.122681	0.00471905	0.385058	chr3	122740578	PDIA5
cg24403627	0.523059	0.609904	0.517787	0.639293	0.0868446	-0.005272	0.116234	0.00515244	0.514749	0.393437	0.870238	0.00456355	0.384108	chr19	19542033	GATAD2A
cg24456130	0.193532	0.417105	0.544468	0.446906	0.223573	0.350936	0.253374	0.00281597	0.48106	9.10156e-06	0.0158709	0.00116895	0.329994	chr10	131768029	EBF3
cg24489626	0.26239	0.364301	0.28217	0.429211	0.101911	0.0197797	0.166822	0.0468386	0.678986	0.105794	0.644847	0.00876608	0.420288	chr22	18453180	MICAL3
cg24494885	0.449721	0.529905	0.479803	0.578188	0.0801841	0.0300822	0.128467	0.0672033	0.709242	0.240019	0.788587	0.00896844	0.421344	chr6	56798605	BEND6
cg24503407	0.44985	0.476347	0.521508	0.607065	0.0264968	0.0716576	0.157215	0.122546	0.765446	0.191491	0.748977	0.0064596	0.402502	chr1	205819492	PM20D1
cg24541564	0.562157	0.767008	0.792809	0.758483	0.20485	0.230652	0.196326	0.000151972	0.297061	1.10458e-06	0.00958107	0.000452519	0.304803	chr18	19582267	GATA6
cg24546354	0.214831	0.28719	0.248321	0.321325	0.072359	0.0334904	0.106495	0.00845321	0.545913	0.0173212	0.363759	0.00191071	0.34805	chr8	80211814	STMN2
cg24592576	0.41638	0.637503	0.682547	0.594141	0.221124	0.266168	0.177761	0.000482982	0.376655	2.41033e-06	0.0116464	0.00374304	0.376419	chr12	114887657	TBX5
cg24593324	0.23769	0.284304	0.279974	0.364909	0.0466141	0.0422842	0.127219	0.0337235	0.6522	0.0700255	0.574172	0.00456869	0.384108	chr1	101188910	VCAM1
cg24609101	0.460348	0.681394	0.678021	0.644348	0.221046	0.217673	0.184	0.00144087	0.439897	0.000100589	0.0421587	0.00297215	0.364891	chr8	59698273	NSMAF
cg24634560	0.49915	0.518691	0.492035	0.60558	0.0195415	-0.00711514	0.10643	0.153426	0.788471	0.303666	0.828455	0.00184561	0.346103	chr16	14266484	MKL2
cg24642064	0.669441	0.705978	0.753947	0.786708	0.0365368	0.0845061	0.117266	0.0449652	0.676429	0.0252953	0.414866	0.00820165	0.414295	chr1	3056951	PRDM16
cg24652817	0.507563	0.695836	0.65457	0.6304	0.188273	0.147007	0.122837	1.2064e-07	0.0242447	8.34643e-07	0.00939905	1.13907e-05	0.219815	chr7	157873546	PTPRN2
cg24686357	0.157487	0.187868	0.162422	0.273826	0.0303808	0.0049354	0.11634	0.0119973	0.57177	0.178154	0.737088	0.000289143	0.292685	chr4	48272266	TEC
cg24700049	0.43437	0.470462	0.400533	0.5601	0.0360927	-0.0338371	0.125731	0.131382	0.772818	0.811455	0.974616	0.00664144	0.404857	chr14	101079596	BEGAIN
cg24733065	0.438928	0.585508	0.573926	0.59275	0.14658	0.134998	0.153822	0.00077104	0.39705	0.000106377	0.0432132	0.000446424	0.304803	chr9	125271780	OR1J2
cg24735489	0.584246	0.68024	0.648063	0.703037	0.0959933	0.0638163	0.118791	0.00395146	0.496851	0.0047355	0.22144	0.00107451	0.32874	chr6	31088352	C6orf15
cg24753061	0.475693	0.568117	0.62669	0.604288	0.0924248	0.150998	0.128595	0.00602603	0.523707	1.52867e-05	0.0192813	0.00626273	0.400728	chr18	19752362	GATA6
cg24768561	0.411672	0.476863	0.50206	0.514916	0.0651918	0.0903886	0.103244	0.024132	0.62577	0.00149599	0.134981	0.00304257	0.365791	chr2	236401800	AGAP1
cg24772240	0.369615	0.462634	0.419511	0.534032	0.0930188	0.0498961	0.164417	0.0624246	0.703051	0.287836	0.819689	0.00275797	0.361968	chr7	45961537	IGFBP3
cg24935223	0.445109	0.460114	0.495093	0.550859	0.0150046	0.0499838	0.105749	0.0774086	0.721814	0.00622839	0.246604	0.000374633	0.302593	chr11	16317261	SOX6
cg24945462	0.405962	0.396613	0.434767	0.508848	-0.00934958	0.0288045	0.102885	0.0380699	0.660986	0.00676911	0.254803	0.000342886	0.299742	chr21	46714985	POFUT2
cg24988036	0.490099	0.530728	0.600107	0.626698	0.0406287	0.110008	0.136599	0.105649	0.750473	0.00187776	0.148746	0.00224928	0.35625	chr20	32260699	NECAB3
cg24990283	0.287092	0.415452	0.418354	0.408895	0.12836	0.131261	0.121802	0.00201545	0.460178	0.000507188	0.0844477	0.00202481	0.350473	chr8	52874692	PCMTD1
cg25007000	0.301663	0.355812	0.387982	0.46896	0.0541488	0.0863197	0.167297	0.146071	0.783848	0.0097569	0.29398	0.00511002	0.388733	chr2	161407869	RBMS1
cg25029529	0.473095	0.61311	0.588766	0.668723	0.140014	0.115671	0.195628	0.000205369	0.317559	0.000331558	0.0690727	5.97528e-05	0.253408	chr2	208795859	PLEKHM3
cg25036527	0.28406	0.365222	0.391246	0.421037	0.0811621	0.107186	0.136977	0.00962543	0.554501	0.000468143	0.0809129	0.0020837	0.352497	chr22	36123779	APOL5
cg25120928	0.18435	0.232167	0.221217	0.286429	0.0478173	0.0368665	0.102079	0.00660805	0.528123	0.0299044	0.439395	0.000181873	0.288306	chr17	59488202	C17orf82
cg25167736	0.217178	0.238604	0.265638	0.345944	0.0214254	0.0484594	0.128766	0.232897	0.834125	0.0844044	0.605886	0.00928866	0.423148	chr8	99960381	OSR2
cg25173464	0.485153	0.585315	0.593141	0.610369	0.100162	0.107988	0.125217	0.018758	0.610017	0.00904444	0.285714	0.00506358	0.387721	chr15	68126554	SKOR1
cg25184591	0.319743	0.37491	0.326673	0.443771	0.0551664	0.00692996	0.124028	0.0786848	0.723673	0.636807	0.941384	0.00740852	0.407905	chr4	7523987	PSAPL1
cg25206992	0.543978	0.575093	0.616673	0.668463	0.0311157	0.0726957	0.124486	0.062425	0.703051	0.0122519	0.321366	0.000490617	0.304803	chr3	185555472	IGF2BP2
cg25293896	0.468332	0.566423	0.591008	0.601369	0.0980908	0.122676	0.133036	0.0250487	0.629202	0.00746642	0.264868	0.00877105	0.420288	chr19	45720949	EXOC3L2
cg25371434	0.614649	0.673959	0.6611	0.723499	0.0593102	0.0464511	0.108849	0.0170728	0.601522	0.186839	0.744943	0.00834634	0.416137	chr12	66584501	IRAK3
cg25417988	0.603878	0.719477	0.680979	0.73894	0.115598	0.0771009	0.135062	0.0224116	0.621293	0.0599232	0.548321	0.00678066	0.405554	chr2	99280314	UNC50
cg25471593	0.314902	0.369293	0.325809	0.428365	0.0543909	0.0109071	0.113463	0.0126574	0.577892	0.0383278	0.477044	0.00337234	0.370988	chr1	69547404	DEPDC1
cg25483151	0.322885	0.362349	0.376164	0.429715	0.0394641	0.0532788	0.10683	0.0613415	0.701554	0.00626129	0.247092	0.00167279	0.342753	chr2	217430812	IGFBP2
cg25587662	0.159115	0.231224	0.26057	0.267398	0.0721093	0.101455	0.108283	0.041449	0.668495	0.00512842	0.228601	0.00838811	0.416283	chr18	10525447	NAPG
cg25629262	0.333267	0.405154	0.371437	0.442662	0.0718875	0.0381705	0.109395	0.0201201	0.614404	0.0906402	0.618226	0.00520701	0.389765	chr10	13163711	OPTN
cg25666403	0.611518	0.722149	0.708998	0.736748	0.110631	0.0974803	0.12523	0.0226046	0.621618	0.00541532	0.233366	0.00704794	0.406503	chr22	30662994	OSM
cg25710122	0.432777	0.513239	0.464624	0.542271	0.0804622	0.0318472	0.109494	0.0325694	0.649458	0.258105	0.801808	0.00497408	0.386744	chr5	78377776	BHMT2
cg25718735	0.661018	0.790456	0.792518	0.781904	0.129439	0.131501	0.120886	0.000613383	0.387738	0.000530581	0.085929	0.000849517	0.317681	chr10	132959070	PPP2R2D
cg25864823	0.684362	0.797123	0.802286	0.822675	0.112761	0.117923	0.138313	0.020468	0.614838	0.0122051	0.320873	0.00476734	0.385507	chr8	128645875	MYC
cg25925023	0.33407	0.355588	0.405086	0.451526	0.0215187	0.0710158	0.117456	0.333401	0.873513	0.0433711	0.496245	0.0075723	0.409251	chr2	220299484	SPEG
cg25946267	0.509741	0.536417	0.541892	0.61274	0.0266757	0.0321509	0.102999	0.0311346	0.646571	0.0508322	0.522084	0.0049324	0.386705	chr3	50480833	CACNA2D2
cg25973378	0.722837	0.833669	0.841564	0.844568	0.110832	0.118728	0.121731	0.0015998	0.448562	0.000922469	0.109405	0.000829115	0.316852	chr2	231662312	ITM2C
cg25973537	0.57607	0.681784	0.618862	0.745974	0.105714	0.0427921	0.169904	0.0279078	0.638064	0.149894	0.706546	0.00109265	0.32874	chr2	111562588	ACOXL
cg26006782	0.529561	0.628656	0.656386	0.633442	0.099095	0.126825	0.103881	0.00255333	0.477871	0.00066318	0.0950355	0.00703876	0.406503	chr15	66423128	MEGF11
cg26046664	0.61134	0.743856	0.811592	0.75307	0.132516	0.200251	0.14173	0.00288532	0.48106	0.000130955	0.0470566	0.0045096	0.384108	chr13	63764943	NONE
cg26047334	0.22172	0.238694	0.213294	0.334225	0.0169733	-0.00842639	0.112505	0.288607	0.858308	0.816077	0.975348	0.00437828	0.383879	chr2	218785909	TNS1
cg26133266	0.489314	0.581917	0.547352	0.626299	0.0926032	0.0580379	0.136985	0.00655597	0.526857	0.056818	0.540361	0.00179308	0.346103	chr17	37380827	STAC2
cg26177125	0.51971	0.588883	0.561534	0.621263	0.0691729	0.0418238	0.101553	0.0233828	0.62367	0.0310617	0.445098	0.00235632	0.35793	chr18	54000551	TXNL1
cg26186331	0.237715	0.262296	0.258594	0.352764	0.0245813	0.0208787	0.115049	0.139114	0.778254	0.265919	0.806824	0.00617769	0.399691	chr5	39415351	DAB2
cg26202872	0.519193	0.612204	0.654712	0.639508	0.0930112	0.135519	0.120316	0.00724599	0.535932	0.00137567	0.129767	0.00440677	0.383879	chr10	132959127	PPP2R2D
cg26370729	0.151173	0.218245	0.243662	0.292319	0.0670716	0.0924884	0.141146	0.00895642	0.550198	0.00162217	0.139666	0.000116967	0.281275	chr5	76115672	F2RL1
cg26372517	0.165858	0.215754	0.208926	0.283938	0.0498966	0.0430683	0.11808	0.134653	0.774894	0.0658304	0.563753	0.00201454	0.35035	chr1	36039159	TFAP2E
cg26426488	0.43387	0.585328	0.538007	0.572096	0.151458	0.104137	0.138227	0.0113822	0.569241	0.00773083	0.268558	0.00717712	0.40676	chr7	100461644	TRIP6
cg26429499	0.391236	0.613126	0.578124	0.569199	0.22189	0.186888	0.177963	6.35014e-05	0.273947	7.62492e-05	0.0374676	0.000165483	0.287789	chr11	70563792	SHANK2
cg26464446	0.351327	0.434163	0.552895	0.48723	0.0828355	0.201568	0.135903	0.0142872	0.588042	1.68633e-06	0.0107586	0.00201606	0.35035	chr7	27221557	ENSG00000257184
cg26570179	0.221296	0.279902	0.349489	0.371753	0.0586061	0.128193	0.150457	0.106548	0.751317	0.010204	0.298834	0.009523	0.424439	chr8	99960500	OSR2
cg26584337	0.5248	0.61192	0.583736	0.643452	0.0871203	0.0589361	0.118652	0.0402449	0.665982	0.14105	0.695139	0.00592178	0.396791	chr5	139128295	PSD2
cg26620314	0.621454	0.691567	0.782916	0.771387	0.0701127	0.161462	0.149933	0.0039839	0.496851	5.62746e-07	0.00786703	2.29851e-05	0.219815	chr16	66038809	CDH5
cg26631053	0.483698	0.508786	0.471206	0.596968	0.0250874	-0.0124927	0.11327	0.0922462	0.738273	0.357922	0.854542	0.00231842	0.356857	chr3	23793006	UBE2E1
cg26636045	0.164132	0.178303	0.177085	0.264722	0.0141718	0.0129534	0.10059	0.0371143	0.658799	0.0327233	0.452508	0.000924372	0.324212	chr22	25799160	ADRBK2
cg26681064	0.722478	0.809912	0.79636	0.852882	0.087434	0.0738822	0.130404	0.00281804	0.48106	0.00445999	0.21619	2.5172e-05	0.219815	chr16	69074332	HAS3
cg26703452	0.504605	0.58792	0.53089	0.61872	0.0833147	0.026285	0.114115	0.00178659	0.453485	0.0995415	0.634274	0.000315616	0.298904	chr4	56415779	CLOCK
cg26819695	0.212891	0.231767	0.162886	0.347639	0.0188764	-0.0500049	0.134748	0.215659	0.825279	0.761556	0.966838	0.0090782	0.421998	chr11	123066956	CLMP
cg26846424	0.452609	0.549607	0.612293	0.579893	0.0969975	0.159684	0.127284	0.0145263	0.589041	0.000231944	0.0596525	0.00384149	0.378559	chr1	3310103	ARHGEF16
cg26884777	0.397071	0.53324	0.57724	0.513107	0.136168	0.180169	0.116035	0.000783401	0.39788	1.46538e-05	0.0189691	0.00448669	0.384108	chr6	48785333	MUT
cg26987302	0.67381	0.776538	0.834414	0.799942	0.102728	0.160604	0.126133	0.0152622	0.591659	0.000182783	0.0535474	0.00335017	0.37098	chr12	2027002	CACNA2D4
cg26987699	0.643438	0.797675	0.837395	0.781453	0.154237	0.193956	0.138015	0.000255196	0.331949	1.19877e-07	0.00418979	0.000789166	0.313744	chr18	19757890	GATA6
cg27061175	0.720757	0.788927	0.800646	0.828242	0.0681704	0.0798891	0.107485	0.0192488	0.612042	0.00280322	0.177309	0.00423153	0.382214	chr1	211927738	LPGAT1
cg27069628	0.385224	0.437054	0.382087	0.49294	0.0518297	-0.00313694	0.107716	0.0337328	0.652226	0.134579	0.686919	0.00574784	0.394494	chr2	218570889	TNS1
cg27080871	0.484779	0.576396	0.540409	0.615432	0.091617	0.0556302	0.130653	0.0206146	0.615627	0.0331209	0.454303	0.00855669	0.418587	chr5	121206364	FTMT
cg27158519	0.194537	0.264481	0.213667	0.318921	0.0699442	0.0191299	0.124385	0.0376065	0.659801	0.116402	0.661142	0.00919751	0.422671	chr6	113580203	MARCKS
cg27217474	0.358132	0.411846	0.517889	0.475221	0.0537146	0.159757	0.117089	0.011334	0.569241	3.90944e-05	0.0289279	0.0011785	0.329994	chr17	46697543	HOXB8
cg27247116	0.490869	0.575579	0.576103	0.597492	0.0847105	0.0852345	0.106623	0.0153433	0.591968	0.00293363	0.180878	0.00313223	0.366491	chr22	18456921	MICAL3
cg27267690	0.56845	0.625855	0.665782	0.671975	0.057405	0.0973312	0.103525	0.00762811	0.538269	0.000333782	0.0692075	0.00626121	0.400728	chr1	226335449	ACBD3
cg27274542	0.599449	0.623238	0.590897	0.704857	0.023789	-0.00855159	0.105408	0.08751	0.733951	0.278336	0.814346	0.00283864	0.36277	chr20	57267680	NPEPL1
cg27280172	0.58297	0.650623	0.652536	0.723991	0.0676522	0.0695659	0.141021	0.0094386	0.553627	0.00442673	0.215631	2.26555e-05	0.219815	chr10	114741791	TCF7L2
cg27387307	0.681478	0.820383	0.801196	0.789462	0.138905	0.119717	0.107984	0.000122659	0.280447	1.03506e-05	0.0163779	0.00135508	0.336528	chr3	196356858	NRROS
cg27403073	0.14837	0.301878	0.317777	0.286354	0.153508	0.169407	0.137984	0.00225293	0.469434	0.000838553	0.105107	0.00721306	0.40676	chr16	85004280	ZDHHC7
cg27499135	0.378675	0.413044	0.397428	0.479559	0.0343686	0.018753	0.100883	0.0855355	0.731768	0.153677	0.711025	0.00187908	0.347634	chr11	128334173	ETS1
cg27628784	0.38581	0.614315	0.660857	0.605208	0.228504	0.275047	0.219398	0.00052393	0.379318	7.39783e-06	0.015091	0.000982008	0.327101	chr10	131767387	EBF3

## Sheet: Hypomethylated
Supplementary Data 3 Tab 2: List of significant hypomethylated accumulative DMPs
CpG	HD mean	MGUS mean	SMOLD mean	MM mean	MGUS-HD Δbeta	SMOLD-HD Δbeta	MM-HD Δbeta	MGUS-HD p-val	MGUS-HD FDR	SMOLD-HD p-val	SMOLD-HD FDR	MM-HD p-val	MM-HD FDR	CpG chr	CpG position	Gene
cg00023523	0.521228	0.443823	0.501434	0.412797	-0.0774049	-0.0197947	-0.108431	0.00661663	0.528291	0.499706	0.905921	0.00705754	0.4066	chr18	30459545	KLHL14
cg00037317	0.402671	0.360949	0.32517	0.284142	-0.0417215	-0.0775003	-0.118529	0.0449825	0.676471	0.0104966	0.302174	0.00425085	0.382408	chr11	101213166	PGR
cg00145875	0.51719	0.392908	0.312879	0.364211	-0.124281	-0.204311	-0.152979	0.0134124	0.583416	9.93362e-05	0.0419398	0.00671685	0.405327	chr2	11104394	KCNF1
cg00181327	0.219205	0.150356	0.100508	0.11113	-0.0688493	-0.118697	-0.108075	0.131634	0.773017	0.000860489	0.106271	0.00318824	0.367291	chr13	31439278	MEDAG
cg00188704	0.513601	0.331561	0.150079	0.315543	-0.18204	-0.363522	-0.198058	0.00325063	0.486039	1.08433e-06	0.00958107	0.00502089	0.387343	chr7	27140797	HOXA2
cg00200956	0.54271	0.453978	0.481664	0.434743	-0.0887321	-0.0610463	-0.107968	0.00105688	0.422175	0.00876655	0.282079	0.00205145	0.351199	chr1	208741176	PLXNA2
cg00263677	0.678178	0.645197	0.646275	0.566596	-0.0329815	-0.0319032	-0.111582	0.0548174	0.691723	0.1353	0.687785	0.00879612	0.420314	chr16	84885230	CRISPLD2
cg00296936	0.550679	0.45621	0.491897	0.394479	-0.0944686	-0.0587824	-0.1562	0.000148349	0.297061	0.0137707	0.335184	5.46306e-05	0.250354	chr5	155249466	SGCD
cg00318947	0.412651	0.191781	0.130482	0.205632	-0.220871	-0.282169	-0.207019	0.00221668	0.469326	3.15569e-05	0.0261589	0.00517713	0.389676	chr7	27154914	HOXA3
cg00350735	0.54673	0.486431	0.461651	0.403097	-0.0602991	-0.0850795	-0.143634	0.00981249	0.556022	0.0149984	0.345575	0.000565859	0.308587	chr13	28284058	GSX1
cg00359997	0.6388	0.556441	0.45946	0.469373	-0.0823587	-0.17934	-0.169427	0.0295305	0.641975	0.00121988	0.123247	0.00471311	0.385058	chr14	50413164	ARF6
cg00370962	0.525612	0.41568	0.329044	0.396199	-0.109932	-0.196568	-0.129413	0.000436821	0.372862	3.6893e-07	0.0069816	8.43346e-05	0.267892	chr3	17199496	PLCL2
cg00372375	0.780641	0.700272	0.74251	0.649125	-0.0803685	-0.038131	-0.131516	0.00274959	0.479981	0.088216	0.613536	0.00386437	0.378559	chr8	8749343	MFHAS1
cg00411772	0.722053	0.678337	0.741854	0.618964	-0.0437161	0.0198007	-0.10309	0.0604523	0.700157	0.93162	0.991896	0.00740094	0.407773	chr14	70833404	COX16
cg00420742	0.476258	0.443897	0.449894	0.372484	-0.0323611	-0.0263638	-0.103774	0.0970092	0.742548	0.196091	0.753219	0.00641982	0.402085	chr19	54313004	NLRP12
cg00455558	0.4813	0.376787	0.332435	0.35346	-0.104513	-0.148865	-0.12784	0.004042	0.497829	0.000606588	0.09128	0.00198836	0.34998	chr4	151300956	MAB21L2
cg00472879	0.552683	0.405247	0.414076	0.423146	-0.147437	-0.138607	-0.129538	0.00308257	0.483529	0.00701403	0.258543	0.00644911	0.40234	chr10	97181896	PDLIM1
cg00478734	0.664466	0.584198	0.522368	0.51259	-0.080268	-0.142099	-0.151876	0.041343	0.6683	0.00513204	0.228682	0.00785172	0.41108	chr4	123817651	NUDT6
cg00482919	0.472496	0.395437	0.454674	0.358629	-0.0770597	-0.0178228	-0.113868	0.0135035	0.583691	0.211486	0.766271	0.00338557	0.371433	chr8	22254221	SLC39A14
cg00551168	0.731991	0.604316	0.581688	0.587604	-0.127675	-0.150302	-0.144387	0.000153251	0.297061	0.000106384	0.0432132	9.63579e-05	0.273661	chr11	131103383	SNX19
cg00581844	0.768854	0.748867	0.804831	0.643489	-0.0199869	0.035977	-0.125365	0.267579	0.849748	0.102623	0.639424	0.00718215	0.40676	chr6	41996590	TAF8
cg00628091	0.404587	0.368028	0.272408	0.273891	-0.0365588	-0.132179	-0.130697	0.141619	0.77991	0.000422347	0.0771897	0.00579615	0.395358	chr16	78198006	WWOX
cg00674220	0.420317	0.328899	0.247644	0.267964	-0.0914181	-0.172673	-0.152353	0.0398649	0.664535	3.96803e-05	0.0290244	0.00253892	0.358755	chr13	27610741	USP12
cg00698413	0.622512	0.44805	0.417023	0.473365	-0.174463	-0.205489	-0.149147	0.000163344	0.30177	1.25956e-05	0.0177833	0.00109566	0.329339	chr2	225266656	FAM124B
cg00715122	0.481728	0.356645	0.232899	0.30765	-0.125083	-0.248829	-0.174078	0.0122602	0.573653	2.72966e-06	0.0116464	0.00394707	0.378675	chr8	59904538	TOX
cg00717977	0.663627	0.485074	0.397691	0.416764	-0.178553	-0.265936	-0.246862	0.00618903	0.524558	1.99037e-05	0.0219178	0.00118235	0.329994	chr2	239575727	TWIST2
cg00726786	0.422247	0.350751	0.408622	0.310361	-0.0714962	-0.0136252	-0.111887	0.0525295	0.688052	0.273643	0.811408	0.00673742	0.405458	chr2	242039676	MTERFD2
cg00732553	0.604686	0.539695	0.544675	0.50405	-0.0649911	-0.0600115	-0.100636	0.0058958	0.522387	0.0202497	0.384355	0.001224	0.33112	chr1	217973727	SPATA17
cg00748053	0.447454	0.383919	0.416011	0.334542	-0.0635356	-0.0314434	-0.112912	0.0077653	0.538732	0.157288	0.715293	0.00157144	0.340915	chr8	34137602	DUSP26
cg00750279	0.358677	0.277893	0.241716	0.240052	-0.0807841	-0.116962	-0.118625	0.00161648	0.448624	0.000549536	0.0872274	0.000619607	0.311115	chr6	9908826	OFCC1
cg00807063	0.443033	0.358595	0.363878	0.336792	-0.084438	-0.0791548	-0.106241	0.00231633	0.47107	0.00469977	0.220833	0.00172838	0.343627	chr17	14679486	HS3ST3B1
cg00840618	0.704805	0.63684	0.596899	0.597711	-0.0679649	-0.107907	-0.107094	0.0449824	0.676471	0.0007288	0.098963	0.00486933	0.386484	chr1	57747174	DAB1
cg00899400	0.660282	0.48927	0.431263	0.503845	-0.171012	-0.229019	-0.156438	0.00134097	0.432397	9.95388e-06	0.0162743	0.00508801	0.388386	chr7	27154537	HOXA3
cg00916163	0.657373	0.512658	0.525531	0.534127	-0.144715	-0.131843	-0.123246	0.000253115	0.331466	6.25134e-05	0.0344234	0.00051994	0.304803	chr9	37639257	FRMPD1
cg00921344	0.566059	0.530258	0.566098	0.43556	-0.0358004	3.93216e-05	-0.130498	0.0376309	0.659801	0.316999	0.835555	0.00588174	0.396438	chr1	170464254	GORAB
cg00921992	0.779744	0.781169	0.803301	0.661586	0.00142441	0.0235567	-0.118158	0.412199	0.898887	0.97539	0.997148	0.00260032	0.360155	chr15	83588127	HOMER2
cg01013385	0.514571	0.391351	0.34273	0.372164	-0.123219	-0.171841	-0.142406	0.000642791	0.388571	9.21229e-06	0.0158916	0.000341799	0.299742	chr14	22490180	OR4E2
cg01018533	0.778778	0.739562	0.743673	0.673508	-0.0392163	-0.035105	-0.10527	0.00407333	0.498381	0.17025	0.728723	0.00201113	0.35035	chr1	108483788	VAV3
cg01044097	0.638361	0.550836	0.653526	0.520214	-0.0875255	0.0151646	-0.118147	0.0120043	0.57177	0.556151	0.921486	0.00291635	0.364578	chr11	60884546	CD5
cg01054891	0.326676	0.271204	0.276935	0.215084	-0.0554721	-0.0497416	-0.111593	0.0459213	0.67751	0.0538555	0.531476	0.0056564	0.39375	chr19	57352729	ZIM2
cg01090766	0.555364	0.429067	0.366111	0.444199	-0.126297	-0.189253	-0.111165	0.00141791	0.438988	3.54546e-05	0.027682	0.00911409	0.422252	chr2	232660830	COPS7B
cg01181898	0.763608	0.632032	0.633571	0.628168	-0.131576	-0.130036	-0.13544	4.28072e-05	0.243691	6.90891e-05	0.0359899	0.000203327	0.288914	chr1	207277456	C4BPA
cg01202950	0.767074	0.677803	0.716017	0.664983	-0.0892709	-0.0510577	-0.102092	0.0045265	0.503259	0.0143405	0.340096	0.00348781	0.373327	chr15	74943647	CLK3
cg01241790	0.777838	0.715198	0.748627	0.673041	-0.06264	-0.0292108	-0.104797	0.0171792	0.601894	0.180291	0.738834	0.00646352	0.402514	chr16	82392440	MPHOSPH6
cg01285783	0.585355	0.531407	0.488526	0.450954	-0.0539476	-0.0968293	-0.1344	0.00632865	0.524912	0.00221977	0.159622	0.000727467	0.313188	chr6	2623778	MYLK4
cg01300016	0.781872	0.731857	0.785428	0.680367	-0.0500152	0.00355551	-0.101505	0.0331591	0.650568	0.99093	0.99898	0.00884259	0.42086	chr11	78287482	NARS2
cg01341945	0.555499	0.46683	0.487352	0.454883	-0.0886688	-0.0681469	-0.100617	0.00281157	0.48106	0.00227305	0.161303	0.000604068	0.310088	chr3	116271017	LSAMP
cg01342088	0.574706	0.471001	0.541688	0.432102	-0.103705	-0.0330173	-0.142604	0.0141421	0.586792	0.267425	0.807793	0.00253037	0.358579	chr22	46257281	WNT7B
cg01348970	0.691955	0.578915	0.747629	0.580054	-0.11304	0.0556732	-0.111902	0.0112062	0.568732	0.756783	0.966079	0.00744988	0.408091	chr17	42581598	GPATCH8
cg01419181	0.338591	0.220183	0.22472	0.196764	-0.118408	-0.113871	-0.141828	0.0299616	0.643057	0.00868852	0.281189	0.00952623	0.424439	chr21	17959551	USP25
cg01435158	0.322266	0.224764	0.248233	0.20944	-0.0975013	-0.0740331	-0.112826	0.00162731	0.449233	0.0216038	0.393972	0.000627987	0.3114	chr12	50411091	RACGAP1
cg01519508	0.759411	0.591891	0.531797	0.639794	-0.16752	-0.227614	-0.119617	0.00069714	0.390985	2.59434e-06	0.0116464	0.00932587	0.423295	chr16	86411222	FOXF1
cg01544187	0.689385	0.663734	0.664365	0.583332	-0.0256512	-0.0250195	-0.106053	0.0902973	0.736398	0.127738	0.67767	0.00399567	0.379184	chr20	11008087	JAG1
cg01556706	0.308941	0.157425	0.130613	0.167189	-0.151516	-0.178328	-0.141751	0.000541595	0.379318	1.80262e-05	0.020701	0.00108858	0.32874	chr3	59804435	NONE
cg01563410	0.458878	0.387925	0.464807	0.333497	-0.0709531	0.00592863	-0.125381	0.00878211	0.548428	0.680925	0.950771	0.00295773	0.364891	chr11	41415097	NONE
cg01620233	0.611869	0.535091	0.472305	0.509007	-0.0767777	-0.139564	-0.102862	0.0129132	0.580825	4.89362e-05	0.0317501	0.00734827	0.407242	chr4	21735674	KCNIP4
cg01681498	0.169247	0.100551	0.0988467	0.0681948	-0.0686963	-0.0704004	-0.101052	0.109746	0.754362	0.0116383	0.315172	0.00236304	0.35793	chr9	86153564	FRMD3
cg01683724	0.607617	0.52516	0.580522	0.493996	-0.0824571	-0.0270948	-0.113621	0.00377684	0.495218	0.108585	0.648908	0.000762009	0.31339	chr4	3738789	ADRA2C
cg01708377	0.24873	0.180704	0.108862	0.137941	-0.0680264	-0.139868	-0.110789	0.0349601	0.65425	5.63722e-05	0.0334698	0.00185521	0.346508	chr6	1686746	FOXC1
cg01708458	0.51381	0.436344	0.443882	0.388061	-0.0774657	-0.069928	-0.125749	0.0232013	0.623478	0.00766277	0.267841	0.00302675	0.365501	chr2	49097906	LHCGR
cg01741924	0.624024	0.553381	0.510374	0.504302	-0.0706432	-0.11365	-0.119721	0.0432501	0.672445	0.000487478	0.0824988	0.00824907	0.414943	chr16	31453406	ZNF843
cg01767711	0.641399	0.613805	0.549363	0.541355	-0.0275946	-0.0920363	-0.100044	0.0311077	0.646571	0.00587676	0.2412	0.00182879	0.346103	chr6	141179708	NONE
cg01773886	0.707053	0.679741	0.69309	0.596429	-0.0273124	-0.0139633	-0.110625	0.0457171	0.677126	0.185864	0.744014	0.00359066	0.374744	chr18	33883433	FHOD3
cg01781663	0.579904	0.550624	0.621413	0.474837	-0.0292801	0.0415098	-0.105067	0.00207243	0.461755	0.588048	0.930244	1.38538e-05	0.219815	chr2	80591054	LRRTM1
cg01801118	0.521545	0.338995	0.272825	0.375971	-0.18255	-0.24872	-0.145574	0.000678137	0.390425	2.3894e-07	0.00564931	0.00153977	0.33978	chr8	31758216	NRG1
cg01820751	0.474099	0.247868	0.14879	0.279395	-0.226231	-0.325308	-0.194703	0.000149497	0.297061	1.95092e-08	0.00223548	0.000773811	0.31339	chr7	27162051	HOXA3
cg01833675	0.583742	0.455155	0.37235	0.450391	-0.128587	-0.211392	-0.133351	0.0004198	0.372862	5.66678e-06	0.0136975	0.00169375	0.343393	chr2	225266876	FAM124B
cg01839061	0.57659	0.517576	0.585253	0.4741	-0.0590144	0.0086629	-0.10249	0.0475412	0.679958	0.785101	0.970508	0.008382	0.416257	chr10	3015738	PFKP
cg01904580	0.270942	0.198192	0.137186	0.167643	-0.0727499	-0.133756	-0.103299	0.0402117	0.665792	4.6582e-05	0.0308959	0.00261114	0.360164	chr16	16113527	ABCC1
cg01945119	0.835865	0.759321	0.728764	0.663549	-0.0765435	-0.107101	-0.172316	0.0228505	0.622483	0.00218575	0.158637	0.00225018	0.35625	chr4	186682811	SORBS2
cg01989508	0.773529	0.625116	0.633738	0.560819	-0.148412	-0.139791	-0.21271	0.0366172	0.657679	0.00616018	0.245722	0.00662773	0.404713	chr8	70623824	SLCO5A1
cg02014108	0.62715	0.562645	0.622049	0.50817	-0.0645053	-0.00510147	-0.11898	0.0176293	0.603847	0.3472	0.850014	0.00802603	0.412438	chr4	121387950	MAD2L1
cg02027735	0.291467	0.184995	0.151735	0.186874	-0.106473	-0.139732	-0.104593	0.000623329	0.388571	1.37086e-05	0.0184588	0.00024193	0.288929	chr20	37233764	ARHGAP40
cg02055540	0.41858	0.266614	0.302507	0.299794	-0.151965	-0.116073	-0.118785	0.000103476	0.279912	0.000517725	0.0850743	0.00118533	0.329994	chr5	165510804	NONE
cg02056098	0.68083	0.58885	0.577847	0.529265	-0.09198	-0.102983	-0.151566	0.0152573	0.591659	0.0396741	0.482522	0.00573971	0.394494	chr2	167233372	SCN9A
cg02087079	0.305303	0.280579	0.213155	0.204715	-0.0247235	-0.0921476	-0.100588	0.222889	0.829257	0.010187	0.29862	0.00669941	0.405317	chr5	177811349	PHYKPL
cg02140862	0.503986	0.448745	0.479209	0.403535	-0.0552401	-0.0247769	-0.10045	0.0131099	0.582504	0.173625	0.732209	0.0008788	0.320214	chr21	26427029	MRPL39
cg02147364	0.473046	0.325676	0.357076	0.360072	-0.14737	-0.11597	-0.112974	0.00110742	0.423632	0.000564234	0.0882453	0.00417229	0.382214	chr12	9966812	KLRF1
cg02169783	0.609775	0.579614	0.486967	0.499128	-0.0301609	-0.122807	-0.110646	0.0275543	0.637077	2.41247e-05	0.0239717	0.000813892	0.316852	chr7	32083482	PDE1C
cg02207360	0.648582	0.498875	0.497745	0.535666	-0.149707	-0.150837	-0.112916	0.000271055	0.335737	7.1791e-05	0.0365026	0.0015041	0.339117	chr15	37513262	MEIS2
cg02228046	0.280451	0.224238	0.191879	0.179372	-0.0562135	-0.088572	-0.101079	0.00260387	0.478059	0.00609389	0.244422	0.00154743	0.33978	chr6	28950633	ZNF311
cg02277216	0.632064	0.490573	0.478577	0.485306	-0.141491	-0.153487	-0.146758	7.76572e-05	0.277551	0.000314309	0.0675932	0.000277159	0.291106	chr2	222455739	EPHA4
cg02283126	0.289366	0.199985	0.140726	0.166432	-0.0893811	-0.14864	-0.122934	0.174199	0.802332	9.54542e-05	0.0413431	0.00950247	0.424364	chr10	35710549	CCNY
cg02288969	0.511729	0.448425	0.457117	0.395792	-0.0633043	-0.054612	-0.115937	0.0240051	0.625254	0.0898621	0.616476	0.00449251	0.384108	chr1	172413492	PIGC
cg02329699	0.450759	0.359771	0.469726	0.336292	-0.0909877	0.0189672	-0.114467	0.00463878	0.505614	0.148752	0.705242	0.00502583	0.387392	chr18	22814014	ZNF521
cg02344911	0.299766	0.133892	0.116624	0.139234	-0.165874	-0.183143	-0.160533	0.000405671	0.371962	2.66199e-05	0.0245828	0.000169442	0.288103	chr12	54403178	HOXC8
cg02477931	0.773118	0.726091	0.702508	0.633577	-0.0470272	-0.0706102	-0.139541	0.0411507	0.667973	0.0078843	0.270713	0.0092503	0.422997	chr11	131532721	NTM
cg02483101	0.514179	0.42852	0.516339	0.408168	-0.0856588	0.00216027	-0.106011	0.00241918	0.473156	0.610449	0.93547	0.0019777	0.34998	chr8	130365373	GSDMC
cg02501166	0.649147	0.538915	0.472241	0.519416	-0.110232	-0.176906	-0.129731	0.0160984	0.596219	0.000122438	0.0458854	0.00459061	0.384108	chr12	128866698	TMEM132C
cg02515556	0.372629	0.318839	0.336298	0.261411	-0.0537902	-0.0363311	-0.111218	0.0401277	0.665514	0.291522	0.821751	0.00125723	0.332553	chr2	212399550	NONE
cg02523640	0.253275	0.0803255	0.112287	0.129314	-0.172949	-0.140988	-0.12396	0.00018318	0.309355	0.00100814	0.113886	0.000409549	0.304803	chr10	129534613	FOXI2
cg02563485	0.424455	0.346266	0.390085	0.311783	-0.078189	-0.03437	-0.112673	0.00766174	0.538269	0.202726	0.758838	0.00182697	0.346103	chr1	212854527	BATF3
cg02567750	0.764951	0.652904	0.66576	0.587114	-0.112047	-0.0991909	-0.177837	0.144108	0.782324	0.10867	0.649025	0.0079711	0.41209	chr1	247569605	NLRP3
cg02609692	0.671321	0.512296	0.518775	0.538136	-0.159026	-0.152547	-0.133186	0.00290526	0.48106	0.000111942	0.043982	0.00653137	0.403689	chr9	129389125	LMX1B
cg02623628	0.514289	0.40286	0.327828	0.397422	-0.11143	-0.186461	-0.116868	0.00127984	0.430494	6.48921e-06	0.0144774	0.00483462	0.385774	chr14	31735153	HECTD1
cg02628700	0.52482	0.382409	0.319208	0.40802	-0.142411	-0.205612	-0.1168	0.00345935	0.492178	1.68098e-05	0.0201685	0.00839588	0.416334	chr10	6220989	PFKFB3
cg02837825	0.637604	0.505973	0.426154	0.532427	-0.131631	-0.211449	-0.105177	0.000559882	0.379318	1.24459e-05	0.0176765	0.00475743	0.385397	chr6	9607150	OFCC1
cg02842293	0.796628	0.672115	0.646297	0.629114	-0.124513	-0.150331	-0.167514	0.000100423	0.279912	0.000202945	0.0560624	3.15642e-05	0.219815	chr7	91272939	MTERF
cg02873421	0.833075	0.801167	0.791776	0.725923	-0.0319073	-0.0412989	-0.107151	0.137562	0.777009	0.00963208	0.292506	0.00627209	0.400728	chr17	46629306	HOXB3
cg02970423	0.729615	0.552645	0.604679	0.571647	-0.17697	-0.124936	-0.157968	2.14734e-05	0.22704	0.000102154	0.0425486	6.20143e-05	0.253408	chr20	8608498	PLCB1
cg02993156	0.693868	0.534369	0.546393	0.58756	-0.159499	-0.147475	-0.106308	0.000341311	0.359646	0.00044627	0.079052	0.00565612	0.39375	chr10	11046269	CELF2
cg03011348	0.590117	0.459079	0.441512	0.453132	-0.131037	-0.148604	-0.136985	0.000710676	0.39206	0.000875991	0.107062	0.00137655	0.336649	chr7	23710142	STK31
cg03013609	0.498029	0.487116	0.142297	0.269138	-0.0109137	-0.355733	-0.228891	0.177181	0.804285	0.00478798	0.222536	0.00493907	0.386705	chr1	236702902	LGALS8
cg03015943	0.473811	0.396253	0.454007	0.368231	-0.0775579	-0.0198044	-0.10558	0.0134978	0.583691	0.107771	0.647675	0.00216459	0.354489	chr7	86522284	KIAA1324L
cg03078269	0.702438	0.46999	0.388865	0.574615	-0.232448	-0.313572	-0.127822	0.00148882	0.441797	2.56534e-05	0.0243239	0.00958808	0.424566	chr12	54354974	HOXC12
cg03081549	0.510093	0.393011	0.381582	0.408571	-0.117082	-0.128512	-0.101523	0.00323879	0.485836	0.000262041	0.0626291	0.00284861	0.363264	chr3	19293021	KCNH8
cg03102442	0.609517	0.413459	0.425095	0.469144	-0.196058	-0.184421	-0.140373	5.84034e-05	0.273947	6.38632e-06	0.0144118	0.00122632	0.33112	chr8	125738432	MTSS1
cg03103533	0.405135	0.372363	0.313409	0.286445	-0.0327722	-0.0917265	-0.11869	0.124772	0.767649	0.0027164	0.174679	0.00308153	0.366219	chr3	8019736	LMCD1
cg03114004	0.506945	0.424113	0.50239	0.4051	-0.082832	-0.00455457	-0.101845	0.000400165	0.369054	0.230808	0.781872	0.000182352	0.288306	chr3	7916709	LMCD1
cg03116016	0.310568	0.243454	0.17824	0.179443	-0.0671136	-0.132328	-0.131125	0.132849	0.773834	0.000178262	0.0530473	0.00186861	0.347003	chr16	15583606	C16orf45
cg03140378	0.441873	0.344169	0.405233	0.325566	-0.0977046	-0.0366401	-0.116308	0.0430593	0.671849	0.212291	0.766941	0.00713074	0.40676	chr20	55787633	BMP7
cg03156436	0.361889	0.262649	0.24293	0.254729	-0.0992403	-0.118959	-0.10716	0.00918995	0.552579	0.000149179	0.0494474	0.00256545	0.359644	chr17	6227474	AIPL1
cg03170721	0.545131	0.408633	0.347145	0.42366	-0.136498	-0.197986	-0.121471	0.0494924	0.68309	0.00022824	0.0592048	0.00923554	0.422858	chr3	37366489	C3orf35
cg03176205	0.334563	0.202034	0.203739	0.231531	-0.132529	-0.130824	-0.103032	0.00196261	0.458404	0.000205426	0.0562068	0.0035354	0.373721	chr18	73946714	ZNF516
cg03218584	0.74318	0.582788	0.624224	0.576389	-0.160392	-0.118956	-0.166791	0.00128196	0.430494	0.000468767	0.0809337	0.000161652	0.286605	chr2	239511283	ASB1
cg03252055	0.535745	0.385084	0.413521	0.362533	-0.150661	-0.122224	-0.173213	0.000372992	0.3652	0.000285546	0.0647614	0.000149855	0.285743	chr8	125577020	NDUFB9
cg03252902	0.372599	0.33442	0.369105	0.268739	-0.038179	-0.00349412	-0.10386	0.0246832	0.627686	0.56277	0.923434	0.00919026	0.422671	chr3	98275054	GPR15
cg03308399	0.524435	0.346631	0.271895	0.389214	-0.177804	-0.25254	-0.135221	0.00186045	0.454438	5.40864e-06	0.0135447	0.00628689	0.400971	chr7	27146237	HOXA2
cg03361810	0.300146	0.240905	0.244447	0.174161	-0.059241	-0.0556988	-0.125985	0.151455	0.787496	0.0253053	0.414866	0.00783921	0.41108	chr8	42010162	AP3M2
cg03421195	0.410532	0.337925	0.305138	0.302217	-0.0726075	-0.105394	-0.108315	0.0178242	0.605262	0.0230504	0.402643	0.00893949	0.42123	chr10	7517215	SFMBT2
cg03453744	0.827591	0.768626	0.787893	0.723562	-0.0589646	-0.0396981	-0.104029	0.019994	0.614404	0.0113329	0.311812	0.00780888	0.41108	chr17	46627484	HOXB3
cg03461784	0.496789	0.379406	0.377825	0.362349	-0.117383	-0.118964	-0.13444	0.000686143	0.390689	0.000249693	0.061581	0.00132346	0.33521	chr14	98604556	NONE
cg03469869	0.432998	0.30698	0.270153	0.282092	-0.126019	-0.162845	-0.150907	0.0200133	0.614404	0.00122941	0.123552	0.00728532	0.40676	chr13	111000343	COL4A2
cg03483713	0.62374	0.396151	0.267878	0.443861	-0.227588	-0.355862	-0.179879	0.0010684	0.422175	4.88825e-07	0.00731443	0.00742247	0.407983	chr7	27162766	HOXA3
cg03519180	0.726398	0.668929	0.750257	0.605566	-0.0574695	0.0238591	-0.120833	0.0120999	0.572273	0.668571	0.948201	0.00151361	0.339117	chr10	119102524	PDZD8
cg03522150	0.792033	0.699969	0.636278	0.671839	-0.0920642	-0.155756	-0.120194	0.00388473	0.496456	0.000231894	0.0596525	0.00171245	0.343627	chr11	46969673	C11orf49
cg03526325	0.494604	0.345681	0.36205	0.332397	-0.148923	-0.132554	-0.162207	0.00528061	0.517343	0.00515385	0.228966	0.00596484	0.396823	chr4	145370946	HHIP
cg03599978	0.287625	0.176776	0.173847	0.186205	-0.110849	-0.113778	-0.10142	0.000986731	0.416048	0.000188335	0.0544201	0.00374509	0.376419	chr1	219834537	SLC30A10
cg03621129	0.500654	0.332395	0.383064	0.308152	-0.168259	-0.11759	-0.192502	7.75739e-05	0.277551	0.00184439	0.147733	3.48221e-05	0.219815	chr6	12314477	EDN1
cg03626346	0.283429	0.182497	0.159479	0.167398	-0.100933	-0.123951	-0.116032	0.00538133	0.51863	0.000158403	0.0509544	0.000390567	0.302875	chr3	27368232	NEK10
cg03650946	0.379975	0.207971	0.152263	0.233922	-0.172005	-0.227712	-0.146053	0.000466	0.375465	3.92505e-06	0.0124312	0.00178903	0.346103	chr7	27154562	HOXA3
cg03679456	0.677327	0.613042	0.710689	0.576702	-0.0642858	0.033362	-0.100626	0.00326851	0.486459	0.286327	0.81889	0.00483494	0.385774	chr3	169377946	ACTRT3
cg03684394	0.706258	0.579379	0.590294	0.589991	-0.126879	-0.115964	-0.116267	0.00309985	0.483529	0.00187751	0.148746	0.00807661	0.412798	chr9	111922140	FRRS1L
cg03688909	0.479813	0.412321	0.368365	0.378613	-0.0674917	-0.111447	-0.1012	0.0102461	0.560234	0.000983898	0.112555	0.00325125	0.368733	chr18	73838751	ZNF516
cg03705784	0.702538	0.622825	0.688225	0.54091	-0.0797121	-0.0143124	-0.161628	0.0206828	0.615949	0.178084	0.737033	0.000741805	0.31339	chr11	95888212	MAML2
cg03744763	0.695686	0.540245	0.556914	0.51565	-0.15544	-0.138772	-0.180035	0.00715228	0.535158	0.0017988	0.146129	0.00895401	0.421286	chr7	27184737	HOXA5
cg03763508	0.484781	0.283921	0.113019	0.266352	-0.20086	-0.371762	-0.218429	0.00576841	0.521653	1.38997e-06	0.00979607	0.00653608	0.403767	chr7	27140942	HOXA2
cg03776176	0.740279	0.712836	0.636246	0.620441	-0.0274427	-0.104033	-0.119838	0.108095	0.752601	0.0251782	0.414319	0.0055654	0.393413	chr7	138604310	KIAA1549
cg03793312	0.783915	0.722514	0.73954	0.664519	-0.0614014	-0.0443752	-0.119396	0.00503114	0.51245	0.058698	0.545466	0.000434193	0.304803	chr12	126910354	NONE
cg03802852	0.311341	0.206355	0.152284	0.195372	-0.104986	-0.159057	-0.115969	0.00755161	0.53819	0.00109751	0.11765	0.00900392	0.421573	chr15	30357349	GOLGA8J
cg03818307	0.398081	0.31106	0.318256	0.29021	-0.0870209	-0.0798246	-0.107871	0.00663815	0.528427	0.00840267	0.277373	0.00181388	0.346103	chr1	150480534	ECM1
cg03858703	0.626369	0.533394	0.597552	0.500414	-0.0929747	-0.0288162	-0.125954	1.16164e-05	0.212229	0.0335214	0.456146	1.51271e-05	0.219815	chr3	68316096	FAM19A1
cg03874608	0.607826	0.448295	0.383068	0.475614	-0.159531	-0.224758	-0.132212	0.00620754	0.524565	2.4559e-05	0.0240369	0.00821109	0.414337	chr14	22537512	OR4E2
cg03895045	0.6291	0.545814	0.635777	0.527811	-0.0832862	0.0066772	-0.101289	0.0109953	0.567141	0.658614	0.946176	0.00459415	0.384108	chr14	39703160	MIA2
cg03901576	0.466548	0.443914	0.309504	0.3321	-0.0226337	-0.157044	-0.134448	0.0513901	0.686564	0.00104017	0.115514	0.00189956	0.347687	chr3	187121780	RTP4
cg03917481	0.691355	0.611043	0.648662	0.574987	-0.0803116	-0.0426927	-0.116367	0.00727469	0.535932	0.136758	0.68958	0.00104526	0.32874	chr11	80153592	NONE
cg03920369	0.605703	0.41971	0.389891	0.492699	-0.185993	-0.215812	-0.113004	0.00137901	0.435065	2.2456e-05	0.0230545	0.00975196	0.425518	chr7	109508788	C7orf66
cg03937203	0.445493	0.350306	0.420981	0.334472	-0.0951861	-0.0245113	-0.111021	0.0380342	0.660986	0.51649	0.910843	0.00982745	0.426105	chr21	38219784	HLCS
cg03944422	0.688328	0.631483	0.619201	0.585923	-0.0568458	-0.0691271	-0.102406	0.0244671	0.626841	0.0417497	0.490186	0.00359114	0.374744	chr13	40689506	COG6
cg03947687	0.463308	0.289865	0.254571	0.343117	-0.173443	-0.208737	-0.12019	0.000668866	0.38926	0.000168212	0.0519065	0.003891	0.37866	chr2	215578445	BARD1
cg03951877	0.591211	0.523032	0.60856	0.474038	-0.0681789	0.0173494	-0.117172	0.00476197	0.507222	0.439789	0.887167	0.000740038	0.31339	chr6	13120250	TBC1D7
cg03975188	0.68987	0.594723	0.611921	0.575843	-0.0951476	-0.077949	-0.114028	0.0479464	0.680378	0.0212461	0.391418	0.00883805	0.42082	chr7	148131599	CUL1
cg04006429	0.732387	0.683709	0.705217	0.616197	-0.0486782	-0.0271701	-0.116189	0.214647	0.824694	0.194323	0.751623	0.00582156	0.395813	chr6	108843953	FOXO3
cg04008034	0.646929	0.61107	0.593042	0.528283	-0.0358594	-0.0538872	-0.118646	0.0593575	0.698511	0.0844596	0.60601	0.00694563	0.406052	chr4	86336361	ARHGAP24
cg04014328	0.578572	0.411449	0.387959	0.443441	-0.167123	-0.190613	-0.135131	0.000340511	0.359646	6.79312e-06	0.0147191	0.00122482	0.33112	chr17	46653615	HOXB4
cg04033390	0.71734	0.673827	0.670582	0.616297	-0.0435127	-0.0467576	-0.101043	0.0476375	0.67998	0.0327729	0.452693	0.00761226	0.409693	chr12	128887209	TMEM132C
cg04035828	0.613084	0.566989	0.612713	0.505567	-0.0460944	-0.000370535	-0.107517	0.0402782	0.666078	0.690272	0.952853	0.00757798	0.409417	chr16	12405425	SNX29
cg04046889	0.472174	0.355876	0.346907	0.336703	-0.116297	-0.125266	-0.135471	8.64449e-05	0.277551	0.000453124	0.0795781	5.36672e-05	0.250354	chr8	56232667	XKR4
cg04051268	0.648242	0.552945	0.625801	0.545442	-0.0952965	-0.0224404	-0.1028	0.00551378	0.520046	0.250256	0.796086	0.00548817	0.392351	chr1	171227024	FMO1
cg04054036	0.357992	0.185926	0.13271	0.210396	-0.172066	-0.225282	-0.147596	0.00095068	0.415234	5.99901e-08	0.00301401	0.00142769	0.338077	chr14	65273407	SPTB
cg04057161	0.321863	0.233542	0.231589	0.214297	-0.088321	-0.0902741	-0.107566	0.0105441	0.56252	0.0022768	0.16142	0.00163212	0.342196	chr4	54601212	LNX1
cg04057956	0.705222	0.573602	0.584868	0.598057	-0.13162	-0.120355	-0.107165	0.0101061	0.55873	0.00192192	0.150282	0.00839159	0.416305	chr12	6339200	CD9
cg04068099	0.420252	0.34759	0.339863	0.302457	-0.0726622	-0.0803894	-0.117795	0.02034	0.614522	0.113457	0.65637	0.00380909	0.378389	chr5	5093252	ADAMTS16
cg04109847	0.689455	0.607238	0.706457	0.548944	-0.0822166	0.0170027	-0.14051	0.0189379	0.610653	0.957436	0.995049	0.00557478	0.393448	chr1	115727861	TSPAN2
cg04130851	0.70628	0.606821	0.69071	0.575262	-0.0994597	-0.0155704	-0.131018	0.00920546	0.552579	0.130451	0.681386	0.00567361	0.393829	chr12	11992105	ETV6
cg04138103	0.551545	0.522809	0.516006	0.421647	-0.0287355	-0.0355388	-0.129897	0.0645614	0.706171	0.248562	0.79485	0.00759966	0.409659	chr5	38796759	OSMR
cg04197548	0.63837	0.486613	0.482396	0.495291	-0.151757	-0.155973	-0.143079	0.00280307	0.48106	0.000851895	0.10587	0.00564748	0.39375	chr10	75004945	DNAJC9
cg04227892	0.614543	0.537996	0.512983	0.485498	-0.076547	-0.10156	-0.129045	0.0336318	0.651944	0.00150827	0.135283	0.00571433	0.394051	chr5	2169402	IRX4
cg04310063	0.482273	0.385603	0.488404	0.338274	-0.0966698	0.00613072	-0.143999	0.00528802	0.517343	0.735049	0.96193	0.00209601	0.352497	chr1	234342613	COA6
cg04325594	0.769181	0.726885	0.742215	0.644282	-0.042296	-0.0269653	-0.124899	0.116076	0.76005	0.234829	0.784852	0.00725973	0.40676	chr10	116100761	AFAP1L2
cg04326298	0.351428	0.26046	0.276809	0.217153	-0.0909679	-0.0746187	-0.134274	0.0705568	0.71345	0.0508411	0.522138	0.0021056	0.352638	chr21	44115988	PDE9A
cg04328401	0.547673	0.43337	0.433728	0.43977	-0.114303	-0.113945	-0.107904	0.00133992	0.432397	9.81089e-05	0.041783	0.000777144	0.313528	chr9	130659195	ST6GALNAC6
cg04340318	0.409765	0.304846	0.30456	0.2897	-0.104919	-0.105206	-0.120065	0.0454183	0.67671	0.0334621	0.455771	0.00941389	0.424166	chr9	18460169	ADAMTSL1
cg04348265	0.428636	0.339808	0.266125	0.285006	-0.0888283	-0.162511	-0.14363	0.00720846	0.535749	0.000836883	0.105034	0.00481697	0.385572	chr4	186733060	SORBS2
cg04351734	0.43235	0.173839	0.112085	0.205945	-0.258511	-0.320264	-0.226405	0.00166045	0.449233	5.87252e-06	0.0137001	0.00442312	0.383879	chr7	27155173	HOXA3
cg04356401	0.79995	0.738348	0.77944	0.686292	-0.061602	-0.02051	-0.113658	0.0100975	0.55873	0.214229	0.768676	0.00184876	0.346103	chr11	115342404	CADM1
cg04392082	0.496051	0.372882	0.355665	0.346296	-0.123169	-0.140386	-0.149755	0.0145631	0.589086	0.0023956	0.165372	0.00992625	0.42702	chr4	186732926	SORBS2
cg04445427	0.594018	0.582	0.439184	0.484783	-0.0120184	-0.154834	-0.109235	0.0985356	0.74372	9.86608e-05	0.0418746	0.00305109	0.365917	chr8	133699791	LRRC6
cg04479208	0.529279	0.473708	0.381697	0.42825	-0.0555712	-0.147582	-0.101029	0.0136797	0.584801	0.000480841	0.0819032	0.0069225	0.406052	chr1	169703112	SELE
cg04509221	0.526709	0.428278	0.401121	0.386975	-0.0984308	-0.125588	-0.139734	0.012872	0.580541	0.0155727	0.350097	0.00950013	0.424364	chr1	3155312	PRDM16
cg04513476	0.629545	0.544762	0.594893	0.52481	-0.0847829	-0.0346522	-0.104735	0.000952056	0.415234	0.347373	0.85003	0.00084186	0.317274	chr11	25090338	LUZP2
cg04528256	0.392444	0.338355	0.344658	0.288542	-0.054089	-0.047786	-0.103903	0.00911197	0.552009	0.0468416	0.508976	0.00334413	0.370876	chr16	77465492	ADAMTS18
cg04530575	0.588606	0.410483	0.464928	0.449506	-0.178123	-0.123678	-0.1391	4.39563e-05	0.243691	0.000517722	0.0850743	0.00078539	0.313683	chr5	3698865	IRX1
cg04541310	0.579417	0.507837	0.49045	0.441776	-0.0715801	-0.0889676	-0.137641	0.0451034	0.676592	0.0335024	0.45605	0.00230554	0.356407	chr15	33897878	RYR3
cg04570320	0.34512	0.287166	0.303014	0.242273	-0.0579545	-0.0421062	-0.102847	0.0365426	0.657493	0.0599432	0.548408	0.00335464	0.37098	chr15	33959008	CHRM5
cg04607883	0.306771	0.23325	0.233835	0.201392	-0.0735212	-0.0729366	-0.10538	0.0431972	0.672253	0.0404057	0.485483	0.00660064	0.40446	chr4	176708601	GPM6A
cg04687350	0.515645	0.370914	0.296417	0.36708	-0.144732	-0.219229	-0.148565	0.0168835	0.600663	6.2861e-05	0.0344771	0.00686518	0.405639	chr9	27108915	TEK
cg04728774	0.774478	0.631029	0.576697	0.646457	-0.143449	-0.197781	-0.128021	0.00437588	0.502001	6.76297e-05	0.0357164	0.00309751	0.36644	chr5	42912740	SEPP1
cg04737845	0.586365	0.50107	0.48496	0.461311	-0.0852947	-0.101404	-0.125054	0.0349617	0.65425	0.00698024	0.257833	0.00772958	0.410326	chr3	3097738	IL5RA
cg04786038	0.374297	0.28046	0.24136	0.267813	-0.0938371	-0.132937	-0.106484	0.0328315	0.650044	0.0123605	0.322417	0.00587563	0.396438	chr18	2147655	METTL4
cg04789475	0.658635	0.573834	0.594303	0.553624	-0.084801	-0.0643319	-0.10501	0.00054287	0.379318	0.0140818	0.33814	0.00179759	0.346103	chr4	186960991	TLR3
cg04838846	0.324923	0.302461	0.210981	0.210442	-0.0224617	-0.113942	-0.11448	0.307788	0.864871	0.000579508	0.0891918	0.00407977	0.380496	chr2	241530829	CAPN10
cg04863892	0.433694	0.192848	0.0844615	0.177166	-0.240846	-0.349233	-0.256528	0.000354112	0.36382	3.33708e-08	0.00223548	0.00046829	0.304803	chr7	27183375	HOXA5
cg04897489	0.45849	0.369037	0.397888	0.350947	-0.0894528	-0.0606018	-0.107544	0.00141703	0.438988	0.0116117	0.314859	0.00012627	0.283196	chr4	160699099	RAPGEF2
cg04907595	0.596706	0.368091	0.439054	0.392253	-0.228615	-0.157652	-0.204453	0.000936767	0.413717	0.00457778	0.218148	0.00498686	0.386744	chr1	25258264	RUNX3
cg05088463	0.328461	0.24028	0.247151	0.200953	-0.0881815	-0.0813105	-0.127508	0.0128669	0.580522	0.0340668	0.45866	0.00362893	0.374881	chr12	50411104	RACGAP1
cg05135521	0.62685	0.576438	0.594145	0.515367	-0.0504123	-0.0327051	-0.111483	0.0381597	0.661158	0.0981304	0.63175	0.00728012	0.40676	chr2	161188335	ITGB6
cg05193179	0.445306	0.363302	0.29812	0.322708	-0.082004	-0.147186	-0.122598	0.0480581	0.680493	0.00160806	0.139087	0.00717339	0.40676	chr22	17679799	CECR1
cg05214130	0.579396	0.455973	0.518389	0.462316	-0.123423	-0.0610068	-0.11708	0.0114012	0.569259	0.0737432	0.582757	0.00642008	0.402085	chr12	123945990	SNRNP35
cg05217312	0.691384	0.665972	0.696098	0.571678	-0.0254122	0.00471428	-0.119706	0.0568134	0.695848	0.415352	0.87867	0.00393054	0.378675	chr10	24417827	KIAA1217
cg05288346	0.790145	0.775564	0.804459	0.688236	-0.0145801	0.0143146	-0.101909	0.0102894	0.560453	0.128634	0.678933	0.00389284	0.37866	chr6	3842375	FAM50B
cg05288466	0.691554	0.624566	0.671269	0.560369	-0.0669881	-0.0202852	-0.131185	0.000392523	0.368188	0.0256414	0.416874	0.000104414	0.281209	chr12	59473336	LRIG3
cg05308819	0.321652	0.245769	0.266084	0.208539	-0.0758833	-0.0555679	-0.113113	0.0787912	0.723887	0.153298	0.710549	0.00484777	0.386134	chr1	155959156	ARHGEF2
cg05310160	0.463978	0.352712	0.277676	0.312132	-0.111267	-0.186302	-0.151846	0.0139349	0.586105	0.000221369	0.0583258	0.00374294	0.376419	chr2	194544746	NONE
cg05310997	0.696404	0.579549	0.562865	0.5458	-0.116855	-0.133539	-0.150604	0.00998991	0.55797	0.000339765	0.0699693	0.00666171	0.405079	chr10	115033489	HABP2
cg05350372	0.36896	0.269695	0.210059	0.256495	-0.0992648	-0.158901	-0.112465	0.00208794	0.462505	1.47398e-05	0.0189886	0.00104287	0.32874	chr10	67839980	LRRTM3
cg05351803	0.554668	0.416056	0.431582	0.436466	-0.138612	-0.123086	-0.118202	0.00860945	0.547321	0.00633625	0.248047	0.00960242	0.424699	chr21	37915130	CLDN14
cg05378715	0.494897	0.333736	0.218934	0.337118	-0.161161	-0.275963	-0.157779	0.00099982	0.417086	3.1479e-07	0.00648846	0.00181387	0.346103	chr1	193426903	B3GALT2
cg05380019	0.379831	0.324855	0.257986	0.259747	-0.0549766	-0.121846	-0.120085	0.00646067	0.526223	0.000247305	0.0613772	0.000343233	0.299742	chr7	19146555	TWIST1
cg05382669	0.725162	0.668892	0.779098	0.618016	-0.05627	0.0539361	-0.107146	0.0251962	0.629213	0.88888	0.986152	0.00639289	0.401977	chr13	74626697	KLF12
cg05387167	0.7601	0.656422	0.628653	0.580227	-0.103679	-0.131447	-0.179873	0.0131802	0.582874	0.00295541	0.181381	0.00526511	0.390131	chr17	46629804	HOXB3
cg05429895	0.354644	0.259761	0.298712	0.242019	-0.0948836	-0.0559323	-0.112625	0.00328988	0.487429	0.0102071	0.298869	0.0037091	0.376292	chr9	120466640	TLR4
cg05438336	0.589693	0.412681	0.427905	0.476325	-0.177012	-0.161788	-0.113369	0.000188233	0.311104	0.00172524	0.143301	0.000924799	0.324212	chr12	19699832	AEBP2
cg05445291	0.51546	0.467502	0.347275	0.37974	-0.0479582	-0.168185	-0.13572	0.0121139	0.57245	4.16462e-05	0.029365	0.000453779	0.304803	chr8	11225875	SLC35G5
cg05452558	0.623441	0.473148	0.501594	0.500697	-0.150294	-0.121847	-0.122744	0.00793022	0.541188	0.00452208	0.21712	0.00765409	0.410042	chr4	73633887	ADAMTS3
cg05516271	0.391876	0.28447	0.238563	0.26733	-0.107406	-0.153313	-0.124546	0.0101057	0.55873	0.000281927	0.0644737	0.00428089	0.383184	chr7	2339170	SNX8
cg05555990	0.555791	0.419708	0.337465	0.40542	-0.136083	-0.218325	-0.15037	0.0280034	0.638158	0.000500112	0.0837758	0.00913197	0.422426	chr12	32721391	FGD4
cg05724777	0.552172	0.464569	0.529629	0.45193	-0.0876031	-0.0225429	-0.100242	0.0548427	0.691801	0.464262	0.894872	0.00966487	0.424993	chr6	32634362	HLA-DQA1
cg05768331	0.403054	0.305742	0.450838	0.287533	-0.0973113	0.0477841	-0.11552	0.0108771	0.566121	0.899092	0.987458	0.00437343	0.383879	chr11	20689672	NELL1
cg05774699	0.612716	0.501598	0.509597	0.478022	-0.111118	-0.103119	-0.134694	0.0101832	0.559666	0.00463587	0.219537	0.00955073	0.424439	chr7	27184316	HOXA5
cg05779048	0.41815	0.269603	0.232754	0.272716	-0.148547	-0.185396	-0.145435	0.00208397	0.462458	2.77403e-06	0.0116464	0.0043733	0.383879	chr13	74025481	KLF5
cg05807666	0.639232	0.573318	0.66373	0.501146	-0.0659141	0.0244977	-0.138086	0.0547514	0.691561	0.994879	0.99943	0.00972938	0.425411	chr8	121769788	SNTB1
cg05816193	0.397759	0.325023	0.326226	0.281057	-0.0727359	-0.0715327	-0.116702	0.0123754	0.574929	0.07566	0.587198	0.00834144	0.416128	chr6	26018127	HIST1H1A
cg05835105	0.251612	0.10862	0.0824592	0.126092	-0.142992	-0.169153	-0.12552	0.0107504	0.565161	0.00141876	0.131799	0.00499066	0.386744	chr4	111543401	PITX2
cg05876425	0.753607	0.679741	0.690227	0.628906	-0.0738658	-0.0633793	-0.124701	0.0468137	0.678985	0.0326409	0.452118	0.00536634	0.390444	chr7	157474921	DNAJB6
cg05906769	0.742545	0.683639	0.740643	0.619947	-0.0589058	-0.00190225	-0.122598	0.000844831	0.404924	0.0587916	0.545665	1.71738e-06	0.112956	chr5	129794	PLEKHG4B
cg05925300	0.691257	0.586908	0.666208	0.527735	-0.10435	-0.0250495	-0.163522	0.0224471	0.621361	0.525636	0.913542	0.00669856	0.405317	chr2	106287816	NCK2
cg05981038	0.405642	0.282537	0.249351	0.252072	-0.123106	-0.156291	-0.15357	0.00193655	0.458039	0.000178547	0.0530473	0.00142504	0.338077	chr5	40841590	CARD6
cg06001205	0.473009	0.313909	0.208581	0.300998	-0.1591	-0.264428	-0.172011	0.00681395	0.530563	0.000179208	0.0531392	0.00564631	0.39375	chr5	22213259	CDH12
cg06015275	0.546	0.510293	0.54187	0.431809	-0.0357075	-0.00412989	-0.114191	0.00939131	0.553353	0.249621	0.795522	0.00311709	0.366491	chr16	83774899	HSBP1
cg06019933	0.621576	0.573751	0.532521	0.521519	-0.0478251	-0.0890547	-0.100057	0.0846924	0.730725	0.00248046	0.167984	0.00672519	0.405327	chr3	128442438	RAB7A
cg06049826	0.57104	0.433913	0.366013	0.417945	-0.137127	-0.205027	-0.153095	0.00224698	0.469434	0.000399055	0.0753031	0.00193461	0.349163	chr6	19892600	ID4
cg06135285	0.621901	0.559114	0.609173	0.51552	-0.0627866	-0.0127276	-0.106381	0.0230762	0.62321	0.58109	0.928502	0.00499426	0.386744	chr17	19675785	ALDH3A1
cg06165607	0.683042	0.568131	0.57333	0.548445	-0.114912	-0.109712	-0.134598	0.0037733	0.495218	0.00385037	0.203498	0.00134401	0.33574	chr12	127244845	NONE
cg06182503	0.334637	0.240923	0.320975	0.209627	-0.0937144	-0.0136618	-0.12501	0.0361293	0.656297	0.624998	0.939042	0.00378132	0.377389	chr6	25868814	SLC17A3
cg06186155	0.431599	0.291809	0.198405	0.216649	-0.139791	-0.233194	-0.21495	0.0903399	0.736398	0.000208519	0.0566484	0.00736598	0.40741	chr17	46648582	HOXB4
cg06217164	0.479466	0.381476	0.350379	0.350576	-0.09799	-0.129087	-0.12889	0.0201171	0.614404	0.00371858	0.200176	0.00577862	0.394884	chr13	78554820	EDNRB
cg06250386	0.759611	0.62193	0.617261	0.626084	-0.137681	-0.14235	-0.133527	0.00417542	0.500249	0.000542505	0.0866306	0.00361807	0.374744	chr7	153112077	DPP6
cg06252441	0.299092	0.226358	0.189771	0.195863	-0.0727339	-0.109321	-0.103229	0.0192835	0.612042	0.00129877	0.126535	0.00781943	0.41108	chr11	105962160	AASDHPPT
cg06270993	0.354519	0.268846	0.180823	0.230074	-0.0856736	-0.173696	-0.124446	0.0137675	0.58528	0.00028416	0.0646189	0.00318463	0.367029	chr7	23338250	MALSU1
cg06276302	0.536378	0.460147	0.531103	0.406414	-0.076231	-0.00527491	-0.129964	0.0229368	0.622864	0.478329	0.899584	0.00750886	0.40861	chr2	109605913	EDAR
cg06304817	0.638026	0.567172	0.577493	0.536388	-0.0708532	-0.0605321	-0.101638	0.0146644	0.589348	0.00195993	0.151404	0.00519152	0.389729	chr15	81588069	STARD5
cg06373268	0.633995	0.592284	0.580162	0.528726	-0.0417107	-0.0538325	-0.105269	0.00953261	0.554417	0.0241435	0.40857	0.00289489	0.364244	chr2	79041585	REG3G
cg06465806	0.683012	0.51514	0.572368	0.508321	-0.167871	-0.110644	-0.174691	0.00270634	0.478405	0.00312345	0.18571	0.00696718	0.406052	chr7	27185732	HOXA6
cg06500717	0.67008	0.657989	0.578149	0.564303	-0.0120909	-0.0919316	-0.105777	0.0130839	0.582504	0.000149968	0.0495756	0.000221555	0.288914	chr11	78625134	NARS2
cg06511098	0.398675	0.36057	0.358288	0.27743	-0.0381046	-0.0403863	-0.121245	0.0590598	0.698148	0.10591	0.644995	0.00188805	0.347634	chr22	48314866	FAM19A5
cg06513979	0.62597	0.547977	0.591328	0.509952	-0.0779927	-0.0346417	-0.116018	0.0237362	0.624373	0.0307632	0.443662	0.00976276	0.425553	chr10	617105	DIP2C
cg06566477	0.347208	0.246342	0.221177	0.245939	-0.100866	-0.126031	-0.101269	0.00152969	0.444933	0.000589066	0.0899733	0.00128923	0.332777	chr20	61078502	GATA5
cg06569725	0.820137	0.797258	0.812479	0.71297	-0.0228795	-0.0076583	-0.107168	0.0352549	0.654522	0.207877	0.763269	0.00393423	0.378675	chr9	12818078	TYRP1
cg06576557	0.458664	0.384152	0.419647	0.330733	-0.0745112	-0.0390167	-0.127931	0.0291466	0.640607	0.184822	0.74305	0.00895796	0.421286	chr20	31828749	BPIFA1
cg06615502	0.543695	0.501495	0.46611	0.426237	-0.0421995	-0.077585	-0.117458	0.0236918	0.624165	0.0434116	0.496371	0.00205334	0.351405	chr4	164750367	TMA16
cg06619693	0.443389	0.266134	0.270175	0.268881	-0.177254	-0.173214	-0.174507	0.00277475	0.480835	0.000169579	0.051958	0.00140697	0.337416	chr11	118475898	PHLDB1
cg06642556	0.716619	0.617907	0.69043	0.57871	-0.098711	-0.0261881	-0.137909	0.0204209	0.614706	0.208578	0.763832	0.0020599	0.351719	chr10	20057039	PLXDC2
cg06707286	0.776133	0.695303	0.74474	0.631728	-0.080831	-0.0313938	-0.144406	0.0459875	0.67771	0.200597	0.756901	0.00763299	0.409728	chr15	102010195	PCSK6
cg06782606	0.477851	0.409582	0.457011	0.363924	-0.0682682	-0.02084	-0.113927	0.00716268	0.535158	0.128932	0.679406	0.00104214	0.32874	chr12	39858895	KIF21A
cg06786372	0.470097	0.249442	0.0934753	0.262745	-0.220655	-0.376621	-0.207351	0.0038777	0.496285	7.89067e-07	0.00932805	0.0097766	0.425684	chr7	27141388	HOXA2
cg06821841	0.742129	0.678543	0.696752	0.626636	-0.0635858	-0.045377	-0.115493	0.0306432	0.645112	0.0588056	0.545691	0.00746859	0.408102	chr15	66562125	MEGF11
cg06824277	0.341806	0.253628	0.237432	0.236396	-0.0881772	-0.104374	-0.10541	0.00406091	0.498209	0.00145677	0.133316	0.0018616	0.346584	chr12	103890274	STAB2
cg06826457	0.409736	0.304873	0.25201	0.306759	-0.104863	-0.157726	-0.102977	0.001631	0.449233	0.000662039	0.0949328	0.00444742	0.383879	chr12	12867669	CDKN1B
cg06842071	0.451297	0.317845	0.309044	0.26062	-0.133452	-0.142252	-0.190677	0.00928172	0.552703	0.00112639	0.119033	0.00231964	0.356857	chr2	233499460	EFHD1
cg06879746	0.494832	0.411509	0.42685	0.387051	-0.0833239	-0.0679825	-0.107781	0.0279091	0.638064	0.0421456	0.491699	0.00731831	0.40676	chr6	30883768	VARS2
cg06884875	0.52606	0.4252	0.445788	0.376319	-0.10086	-0.080272	-0.149741	0.0112135	0.568894	0.0136747	0.334355	0.0018874	0.347634	chr11	46313051	CREB3L1
cg06900571	0.704848	0.508611	0.531394	0.592029	-0.196237	-0.173454	-0.11282	0.000828582	0.404924	0.000275057	0.0638861	0.00705065	0.406567	chr8	141248582	TRAPPC9
cg06911525	0.608935	0.504666	0.557612	0.508873	-0.104268	-0.0513228	-0.100061	0.0166125	0.599116	0.176484	0.735302	0.00217755	0.354489	chr9	127324798	NR5A1
cg06921872	0.323272	0.2355	0.312646	0.217996	-0.087772	-0.0106259	-0.105276	0.00805647	0.542128	0.648993	0.943957	0.00283965	0.36277	chr6	82957936	IBTK
cg06932691	0.31133	0.25409	0.232291	0.206325	-0.0572391	-0.0790389	-0.105005	0.11308	0.75698	0.0130127	0.328185	0.00241804	0.358579	chr9	76640813	RORB
cg06971530	0.668386	0.572896	0.581627	0.563178	-0.0954894	-0.086759	-0.105208	0.0105065	0.56252	0.0399841	0.483587	0.00844722	0.417224	chr4	130089500	SCLT1
cg06981333	0.296993	0.193076	0.129911	0.191374	-0.103916	-0.167082	-0.105619	0.00497366	0.51126	8.73369e-08	0.00355269	0.00206658	0.351936	chr14	65273501	SPTB
cg07046142	0.610381	0.537567	0.52013	0.497153	-0.0728138	-0.0902512	-0.113228	0.0136912	0.584989	0.00726761	0.262315	0.00300338	0.365037	chr8	72628609	MSC
cg07061298	0.320742	0.146577	0.0977584	0.163933	-0.174166	-0.222984	-0.156809	0.00314328	0.483529	1.38816e-06	0.00979607	0.00524299	0.390131	chr7	27153847	HOXA3
cg07153966	0.645412	0.431503	0.246005	0.422525	-0.213909	-0.399407	-0.222887	0.00360329	0.493289	1.07573e-06	0.00958107	0.00928556	0.423097	chr7	27147590	HOXA2
cg07168940	0.32126	0.245127	0.216301	0.210502	-0.0761322	-0.104958	-0.110758	0.0766151	0.721356	0.0100038	0.29669	0.00938045	0.423772	chr13	22748026	FGF9
cg07208691	0.615684	0.359483	0.412476	0.426095	-0.256201	-0.203208	-0.189589	0.00124475	0.430365	0.000291396	0.0653038	0.00720193	0.40676	chr12	111620199	CUX2
cg07209624	0.599875	0.527235	0.538171	0.494472	-0.0726403	-0.0617048	-0.105403	0.00434955	0.502001	0.00892854	0.28405	0.00223035	0.355961	chr10	13627505	PRPF18
cg07225475	0.588941	0.514234	0.548468	0.474461	-0.0747074	-0.0404731	-0.114481	0.00749986	0.53819	0.0428145	0.494153	0.00171858	0.343627	chr12	109232103	SSH1
cg07254413	0.668395	0.584174	0.556722	0.568152	-0.0842208	-0.111672	-0.100243	0.00996279	0.55769	0.00112303	0.118867	0.00101468	0.328187	chr11	59940485	MS4A6A
cg07279321	0.605903	0.445678	0.453493	0.424428	-0.160225	-0.15241	-0.181475	0.00831203	0.544638	0.00120821	0.122849	0.00307846	0.366219	chr6	12717790	PHACTR1
cg07325427	0.440776	0.30635	0.2891	0.311804	-0.134426	-0.151675	-0.128972	0.00560166	0.520819	0.00145396	0.133172	0.00509876	0.388533	chr19	46792195	HIF3A
cg07336099	0.503446	0.427404	0.496134	0.403074	-0.0760421	-0.00731209	-0.100372	0.0179648	0.60579	0.325409	0.839828	0.00184638	0.346103	chr2	140029691	NXPH2
cg07396182	0.704844	0.625399	0.635682	0.594201	-0.0794448	-0.0691616	-0.110643	0.0455649	0.676929	0.0155832	0.350225	0.00761757	0.409728	chr8	139756299	COL22A1
cg07436694	0.372205	0.31057	0.236492	0.263201	-0.0616355	-0.135713	-0.109004	0.0317628	0.648045	0.00126342	0.124902	0.00565645	0.39375	chr16	21638444	IGSF6
cg07464094	0.641474	0.583789	0.570388	0.527943	-0.0576857	-0.0710861	-0.113531	0.00802021	0.54205	0.031197	0.445715	0.00403141	0.37935	chr3	52832769	ITIH3
cg07474269	0.651834	0.65384	0.638404	0.550198	0.00200601	-0.01343	-0.101636	0.069007	0.71121	0.0979748	0.63141	0.00421644	0.382214	chr5	166722513	TENM2
cg07481274	0.535881	0.413565	0.348757	0.368898	-0.122316	-0.187124	-0.166983	0.0562712	0.694801	0.000154929	0.0502833	0.00895484	0.421286	chr22	32348805	C22orf24
cg07533249	0.593367	0.473714	0.476984	0.482008	-0.119654	-0.116384	-0.111359	0.000996864	0.417086	0.000322973	0.0683524	0.000476551	0.304803	chr17	34450758	CCL4
cg07579884	0.747361	0.676279	0.701582	0.622097	-0.0710811	-0.045779	-0.125264	0.0319178	0.648253	0.195775	0.752997	0.00602954	0.397847	chr14	60792319	PPM1A
cg07596819	0.85028	0.825651	0.829052	0.71503	-0.0246283	-0.0212277	-0.13525	0.095764	0.741566	0.121431	0.668809	0.00305596	0.365917	chr4	184922382	STOX2
cg07623363	0.407568	0.351005	0.270452	0.297847	-0.0565627	-0.137116	-0.109721	0.0981941	0.743612	0.000213969	0.0572199	0.00876112	0.420288	chr10	43437024	RET
cg07678448	0.533338	0.491292	0.52101	0.43199	-0.042046	-0.0123272	-0.101347	0.00952919	0.554417	0.217669	0.771471	0.00313438	0.366491	chr10	45731454	OR13A1
cg07703790	0.382725	0.294655	0.266317	0.252172	-0.08807	-0.116407	-0.130552	0.00455338	0.503259	0.0101028	0.297748	0.00219591	0.355351	chr18	28897214	DSG1
cg07710127	0.790349	0.744263	0.733338	0.687119	-0.0460862	-0.0570103	-0.10323	0.00743806	0.53757	0.00711972	0.260134	0.000382555	0.302593	chr2	213692525	ERBB4
cg07725206	0.656262	0.554656	0.680329	0.539517	-0.101606	0.0240664	-0.116745	0.0223574	0.621293	0.805347	0.973547	0.00809306	0.412922	chr1	85251175	LPAR3
cg07734106	0.38281	0.273256	0.263526	0.277858	-0.109555	-0.119284	-0.104952	0.00113293	0.426372	0.000205147	0.0561845	0.00151489	0.339117	chr14	96117415	TCL1B
cg07809479	0.588706	0.523099	0.511004	0.463948	-0.0656064	-0.0777018	-0.124758	0.012039	0.571901	0.0170712	0.362042	0.00263379	0.360534	chr3	125820613	SLC41A3
cg07815897	0.741683	0.693395	0.714403	0.627047	-0.0482875	-0.0272797	-0.114635	0.0153032	0.591692	0.0383861	0.477221	0.00184546	0.346103	chr3	141011132	ACPL2
cg07859288	0.377506	0.203036	0.243653	0.262583	-0.17447	-0.133853	-0.114923	2.62817e-06	0.130566	0.000160748	0.0510924	0.000183204	0.288306	chr8	132003249	ADCY8
cg07891033	0.620022	0.502881	0.440591	0.517988	-0.117141	-0.179431	-0.102034	0.00224957	0.469434	4.0035e-06	0.0124312	0.00720088	0.40676	chr5	11725225	CTNND2
cg07910684	0.724379	0.677457	0.732215	0.615569	-0.0469219	0.00783611	-0.108809	0.0604496	0.700157	0.568308	0.925012	0.00676449	0.405554	chr6	19641474	ID4
cg07917150	0.32104	0.196098	0.128427	0.204411	-0.124941	-0.192613	-0.116629	0.000697548	0.390985	2.63553e-06	0.0116464	0.00110278	0.329786	chr7	27154264	HOXA3
cg07942135	0.294769	0.171836	0.126199	0.180484	-0.122933	-0.16857	-0.114285	0.000328598	0.355998	1.90355e-06	0.0107586	0.000478721	0.304803	chr7	27154262	HOXA3
cg07943832	0.472777	0.389853	0.386548	0.35859	-0.082924	-0.0862295	-0.114187	0.049185	0.682502	0.0978669	0.631237	0.0092268	0.422728	chr6	155568918	CLDN20
cg07957632	0.451148	0.3605	0.381813	0.339501	-0.0906478	-0.069335	-0.111647	0.0193754	0.612437	0.0820377	0.600955	0.00866564	0.419731	chr15	27483457	GABRG3
cg07965924	0.313519	0.232061	0.213964	0.203771	-0.0814587	-0.0995554	-0.109749	0.0358807	0.655597	0.00674673	0.254422	0.00865812	0.419731	chr12	122234980	RHOF
cg07986005	0.710045	0.68644	0.647103	0.60685	-0.0236052	-0.0629421	-0.103195	0.0827189	0.728552	0.0265897	0.422449	0.00241889	0.358579	chr2	74494480	MTHFD2
cg07992435	0.392006	0.317678	0.385516	0.291364	-0.0743289	-0.00649082	-0.100642	0.0344401	0.653437	0.868101	0.98321	0.00931323	0.423163	chr11	67182615	CARNS1
cg08004073	0.749455	0.689564	0.761344	0.622083	-0.0598911	0.0118891	-0.127372	0.0203295	0.614522	0.265961	0.806849	0.00678733	0.405554	chr3	169377725	ACTRT3
cg08017409	0.510861	0.383627	0.305721	0.359746	-0.127234	-0.20514	-0.151115	0.0101281	0.558903	2.86541e-05	0.025213	0.00732469	0.406797	chr16	86185121	IRF8
cg08019384	0.467626	0.379013	0.3632	0.344822	-0.0886126	-0.104426	-0.122803	0.00520894	0.515295	0.00457746	0.218146	0.00888086	0.421162	chr7	3920439	SDK1
cg08023442	0.543217	0.351583	0.307261	0.408778	-0.191634	-0.235956	-0.134439	0.00127085	0.430494	2.23246e-05	0.0230343	0.00197057	0.34998	chr3	34767621	ARPP21
cg08045176	0.752337	0.656919	0.687323	0.624827	-0.0954177	-0.0650141	-0.12751	0.0358578	0.655571	0.0249409	0.412953	0.00250647	0.358579	chr18	49813488	DCC
cg08046784	0.463464	0.462224	0.469005	0.347669	-0.0012405	0.00554061	-0.115795	0.281986	0.855681	0.523372	0.912887	0.00444532	0.383879	chr4	45946199	GABRG1
cg08138859	0.657415	0.529517	0.601933	0.532345	-0.127898	-0.0554822	-0.12507	0.0129633	0.581454	0.089842	0.616473	0.00916627	0.422671	chr3	100784837	ABI3BP
cg08180187	0.350766	0.253187	0.254725	0.23077	-0.0975787	-0.0960415	-0.119996	0.00263078	0.478059	0.0058174	0.240118	0.00157456	0.340915	chr4	24796689	SOD3
cg08204514	0.537232	0.462043	0.558483	0.403487	-0.0751882	0.021251	-0.133745	0.00172307	0.451151	0.687232	0.95221	0.000576786	0.308587	chr15	71983789	SENP8
cg08244436	0.512965	0.350183	0.28395	0.32157	-0.162782	-0.229015	-0.191395	0.000846287	0.404924	1.11222e-06	0.00958107	4.76092e-05	0.236245	chr16	15612327	C16orf45
cg08264401	0.303135	0.192572	0.16967	0.190131	-0.110562	-0.133465	-0.113004	0.00193169	0.458039	0.000153211	0.0500793	0.00170489	0.343627	chr9	27109071	TEK
cg08339898	0.2859	0.216963	0.17189	0.173679	-0.0689368	-0.11401	-0.112221	0.14236	0.780557	0.00455834	0.217843	0.00533382	0.390267	chr20	34472094	SCAND1
cg08394070	0.734642	0.67691	0.678355	0.579896	-0.0577322	-0.0562868	-0.154746	0.0654028	0.706989	0.0979327	0.631337	0.00892895	0.42123	chr10	96087958	NOC3L
cg08419450	0.475744	0.412979	0.331094	0.347149	-0.0627647	-0.14465	-0.128595	0.0174272	0.603088	0.000226366	0.0589683	0.000852423	0.317681	chr10	90013989	RNLS
cg08425603	0.482691	0.43296	0.404436	0.378735	-0.0497303	-0.0782545	-0.103956	0.0530605	0.688814	0.00256986	0.170871	0.00475002	0.385253	chr17	72589089	CD300LD
cg08442713	0.46108	0.39256	0.38955	0.311256	-0.0685197	-0.0715296	-0.149824	0.00870165	0.548027	0.106998	0.646521	0.00287627	0.363776	chr5	117822219	DTWD2
cg08466944	0.479807	0.404452	0.471398	0.347063	-0.0753549	-0.00840883	-0.132744	0.00875665	0.54825	0.318074	0.836192	0.00114057	0.329994	chr3	193601575	HES1
cg08487888	0.500904	0.409726	0.446266	0.389834	-0.0911781	-0.0546376	-0.11107	0.0209808	0.616847	0.223498	0.776003	0.00695442	0.406052	chr5	72318398	FCHO2
cg08537751	0.414906	0.304826	0.224739	0.276626	-0.11008	-0.190168	-0.13828	0.00577984	0.521889	0.000406668	0.0758644	0.0023614	0.35793	chr5	22213263	CDH12
cg08540973	0.549178	0.46428	0.483509	0.403022	-0.0848979	-0.0656698	-0.146157	0.051471	0.686705	0.12194	0.669413	0.00226028	0.35625	chr13	46427283	SIAH3
cg08554390	0.607095	0.569077	0.491365	0.468198	-0.0380184	-0.11573	-0.138897	0.0955032	0.741302	0.0037229	0.20025	0.00419412	0.382214	chr9	107950153	SLC44A1
cg08575722	0.296477	0.181736	0.168324	0.168708	-0.114741	-0.128153	-0.127769	0.0022666	0.470305	0.000633499	0.0928443	0.000237768	0.288929	chr11	32421845	WT1
cg08615604	0.612521	0.474807	0.349888	0.456964	-0.137713	-0.262632	-0.155556	0.0175835	0.603554	1.71409e-06	0.0107586	0.00974375	0.425411	chr7	86737073	DMTF1
cg08627768	0.720098	0.656954	0.732769	0.604975	-0.063144	0.0126718	-0.115122	0.00473177	0.506937	0.432343	0.884672	0.00133162	0.335289	chr10	11511100	USP6NL
cg08648606	0.572346	0.453537	0.418911	0.459884	-0.118809	-0.153435	-0.112463	0.0126684	0.57804	0.000666069	0.095205	0.00513761	0.389436	chr8	21441570	GFRA2
cg08706986	0.624684	0.542419	0.591211	0.518715	-0.0822652	-0.0334732	-0.105969	0.00113398	0.426435	0.026246	0.420429	0.00035445	0.299742	chr7	4040048	FOXK1
cg08733203	0.376602	0.334116	0.370424	0.267155	-0.0424859	-0.00617777	-0.109448	0.196872	0.815204	0.803354	0.973268	0.00778671	0.410756	chr1	11342431	UBIAD1
cg08792812	0.452783	0.33417	0.336408	0.276721	-0.118613	-0.116375	-0.176061	0.0133904	0.583401	0.00266	0.173538	0.00183746	0.346103	chr2	70009201	ANXA4
cg08819802	0.565309	0.509072	0.568112	0.438337	-0.0562366	0.00280294	-0.126972	0.108516	0.752993	0.799812	0.972807	0.00594275	0.396823	chr8	26893913	ADRA1A
cg08828193	0.428451	0.296333	0.297562	0.308454	-0.132118	-0.130889	-0.119997	0.000199287	0.315793	0.000146276	0.0490968	0.00025201	0.288929	chr10	179725	ZMYND11
cg08895590	0.455912	0.340339	0.34508	0.327174	-0.115573	-0.110832	-0.128738	0.0436039	0.673388	0.0836132	0.604159	0.00668427	0.405317	chr1	91227319	BARHL2
cg08899474	0.670214	0.528872	0.556623	0.508932	-0.141342	-0.113591	-0.161282	0.00037723	0.365795	0.000920822	0.109306	6.62468e-05	0.253424	chr5	113754185	KCNN2
cg08900384	0.53694	0.457738	0.463633	0.422584	-0.0792022	-0.0733072	-0.114357	0.0174692	0.603155	0.00717621	0.261062	0.00841925	0.416875	chr11	72546168	ATG16L2
cg08952488	0.718013	0.679725	0.642853	0.576937	-0.0382878	-0.0751593	-0.141076	0.0296674	0.642519	0.0414284	0.489225	0.00672452	0.405327	chr16	17461944	XYLT1
cg08981626	0.486198	0.388307	0.429895	0.372298	-0.0978909	-0.056303	-0.1139	0.0047459	0.506937	0.100965	0.636541	0.00172768	0.343627	chr7	37574935	ELMO1
cg09012513	0.220613	0.154506	0.190184	0.114269	-0.0661072	-0.030429	-0.106344	0.0274482	0.636763	0.0275509	0.427663	0.00316749	0.366495	chr8	30242620	RBPMS
cg09057685	0.383982	0.29141	0.306177	0.25918	-0.0925729	-0.0778052	-0.124802	0.00594482	0.522593	0.0230877	0.402953	0.00592177	0.396791	chr5	160386942	ATP10B
cg09088720	0.709503	0.696954	0.738998	0.598346	-0.0125487	0.0294956	-0.111157	0.0411862	0.668077	0.787676	0.970906	0.00365062	0.375353	chr5	154091976	LARP1
cg09142587	0.573174	0.344394	0.434906	0.440999	-0.228779	-0.138267	-0.132174	3.59155e-06	0.142818	0.000272086	0.063582	0.000200077	0.288914	chr4	57156244	AASDH
cg09152824	0.468135	0.373602	0.373982	0.366366	-0.0945329	-0.0941528	-0.101769	0.0164582	0.598022	0.00337221	0.191713	0.00454767	0.384108	chr3	18929965	KCNH8
cg09190281	0.78056	0.745516	0.720061	0.674191	-0.0350441	-0.0604991	-0.106369	0.863996	0.984853	0.0557724	0.537427	0.00803625	0.412601	chr3	170968248	TNIK
cg09207400	0.355444	0.166217	0.0884324	0.194489	-0.189227	-0.267011	-0.160955	0.00152446	0.444933	1.42789e-07	0.00459135	0.00313828	0.366495	chr7	27183382	HOXA5
cg09324745	0.571772	0.434564	0.437045	0.440738	-0.137208	-0.134727	-0.131035	0.00293184	0.48106	0.00805217	0.273164	0.0061982	0.399819	chr6	133051865	VNN3
cg09343092	0.784665	0.695496	0.694187	0.670469	-0.0891694	-0.0904779	-0.114196	0.0179722	0.605835	0.00100714	0.113809	0.00685666	0.405639	chr7	27185282	HOXA5
cg09348925	0.495409	0.408128	0.397354	0.352042	-0.0872809	-0.0980548	-0.143366	0.190892	0.812222	0.0703443	0.574966	0.00859335	0.418634	chr20	52422424	ZNF217
cg09394701	0.479447	0.370748	0.36353	0.322803	-0.108699	-0.115916	-0.156644	0.0206839	0.615958	0.00240971	0.165781	0.00373194	0.376417	chr6	25193291	LRRC16A
cg09445027	0.429829	0.378632	0.394859	0.324804	-0.051197	-0.0349694	-0.105025	0.00655531	0.526856	0.247132	0.793723	0.00228037	0.356407	chr11	107469441	ELMOD1
cg09449150	0.390181	0.300345	0.219984	0.257808	-0.089836	-0.170197	-0.132373	0.169995	0.799621	4.49618e-05	0.0304061	0.00669935	0.405317	chr11	129731815	NFRKB
cg09484377	0.634819	0.4756	0.468072	0.530739	-0.159219	-0.166747	-0.10408	0.00289722	0.48106	0.00388776	0.204423	0.00533172	0.390267	chr8	16613520	FGF20
cg09495303	0.729607	0.726451	0.750803	0.628273	-0.00315641	0.0211955	-0.101335	0.0323952	0.649087	0.230523	0.781637	0.00159576	0.341492	chr17	4804838	CHRNE
cg09513031	0.328461	0.225285	0.196307	0.193333	-0.103176	-0.132154	-0.135128	0.00628975	0.524912	0.000284478	0.0646468	0.000964665	0.325817	chr7	19146282	TWIST1
cg09530439	0.607268	0.536689	0.534737	0.4967	-0.0705786	-0.0725308	-0.110568	0.0106551	0.563838	0.0676528	0.568193	0.00607635	0.398691	chr2	142795539	LRP1B
cg09549073	0.434103	0.219237	0.110203	0.231255	-0.214866	-0.3239	-0.202847	0.00155733	0.445758	1.92413e-07	0.00548284	0.0032918	0.368997	chr7	27183274	HOXA5
cg09570807	0.662662	0.576497	0.538937	0.546708	-0.0861647	-0.123724	-0.115954	0.00899325	0.550477	0.00134378	0.128384	0.00839766	0.416357	chr4	74125882	ANKRD17
cg09576994	0.479021	0.345259	0.344568	0.364531	-0.133762	-0.134453	-0.11449	0.000528758	0.379318	0.000246625	0.0613132	0.00591092	0.396791	chr13	21945364	ZDHHC20
cg09635395	0.574368	0.496734	0.436498	0.444548	-0.0776337	-0.13787	-0.12982	0.0183517	0.60784	0.00513516	0.22874	0.00808771	0.412904	chr4	146601470	MMAA
cg09656152	0.719703	0.530641	0.610807	0.575968	-0.189061	-0.108896	-0.143735	0.000109879	0.279912	0.00335933	0.191386	0.00308383	0.366219	chr5	61032532	C5orf64
cg09698689	0.814057	0.727974	0.686591	0.69879	-0.0860835	-0.127466	-0.115267	0.00754677	0.53819	0.000132234	0.0471971	0.00252817	0.358579	chr8	86435989	CA2
cg09699896	0.337267	0.220722	0.198727	0.214764	-0.116544	-0.13854	-0.122502	0.0405395	0.66664	2.12108e-05	0.0224648	0.00508249	0.388212	chr2	102856985	IL1RL2
cg09719491	0.366305	0.271404	0.253652	0.234801	-0.0949011	-0.112653	-0.131504	0.00109318	0.422175	0.000112466	0.0441228	0.000191654	0.288306	chr8	68877259	PREX2
cg09734418	0.608788	0.562706	0.601057	0.493467	-0.0460818	-0.00773123	-0.115321	0.00976112	0.555775	0.171988	0.73053	0.00272279	0.361422	chr2	9549336	ITGB1BP1
cg09762269	0.428319	0.374438	0.383987	0.325498	-0.0538812	-0.0443318	-0.102821	0.0176358	0.603913	0.133351	0.685389	0.00140766	0.337416	chr7	158805418	VIPR2
cg09766510	0.498793	0.448533	0.456609	0.394171	-0.0502595	-0.0421842	-0.104622	0.00518418	0.514749	0.0390843	0.480344	0.00057206	0.308587	chr16	87174481	FBXO31
cg09786053	0.259683	0.160121	0.131674	0.157821	-0.0995621	-0.128009	-0.101862	0.00547339	0.520046	9.23517e-06	0.015897	0.00324369	0.368395	chr2	84525942	SUCLG1
cg09796101	0.678608	0.634287	0.650614	0.570498	-0.0443208	-0.0279938	-0.10811	0.00846547	0.545913	0.199301	0.755871	0.00221538	0.355961	chr19	14196753	SAMD1
cg09804503	0.814349	0.774159	0.800837	0.68712	-0.0401895	-0.0135124	-0.127229	0.0892466	0.735746	0.452711	0.891241	0.00914048	0.422479	chr1	33231313	KIAA1522
cg09844805	0.659921	0.651086	0.729056	0.542594	-0.00883552	0.0691345	-0.117327	0.0109308	0.566425	0.886286	0.985818	0.000277804	0.291106	chr1	34325183	HMGB4
cg09862148	0.427303	0.327902	0.378786	0.32252	-0.0994008	-0.0485171	-0.104783	0.00105926	0.422175	0.0290913	0.435692	0.00149773	0.339117	chr6	10388322	TFAP2A
cg09863596	0.648969	0.565814	0.615918	0.525077	-0.0831547	-0.0330507	-0.123892	0.0888758	0.735184	0.177549	0.736588	0.00761825	0.409728	chr9	36853673	PAX5
cg09874659	0.510422	0.446627	0.370626	0.354562	-0.0637949	-0.139797	-0.15586	0.290691	0.859254	0.00338176	0.191977	0.00524786	0.390131	chr13	74512598	KLF12
cg09916651	0.478623	0.235767	0.253984	0.273425	-0.242855	-0.224638	-0.205198	0.00115363	0.427242	8.91989e-05	0.03998	0.00392542	0.378675	chr12	111620313	CUX2
cg10019537	0.516949	0.4509	0.365509	0.411316	-0.0660484	-0.151439	-0.105632	0.00404292	0.497829	1.23595e-05	0.0176348	0.00314714	0.366495	chr3	162702472	NONE
cg10077926	0.513298	0.480482	0.498337	0.411503	-0.0328153	-0.0149605	-0.101795	0.0695522	0.711879	0.221831	0.774665	0.00443895	0.383879	chr13	33728130	STARD13
cg10114725	0.596774	0.461205	0.379026	0.480841	-0.135569	-0.217748	-0.115933	0.000194294	0.313628	2.3009e-06	0.0116317	0.00254664	0.358775	chr2	225266733	FAM124B
cg10138338	0.358289	0.262824	0.257258	0.233005	-0.0954649	-0.101031	-0.125284	0.00351398	0.49249	0.00903613	0.28553	0.0015513	0.340039	chr8	142289648	SLC45A4
cg10142237	0.233308	0.137416	0.120183	0.132482	-0.0958927	-0.113126	-0.100826	0.0413179	0.6683	0.000561644	0.0881815	0.00958802	0.424566	chr22	38714395	CSNK1E
cg10231412	0.587439	0.412745	0.429513	0.420331	-0.174694	-0.157926	-0.167108	0.00444695	0.502707	0.00369189	0.199489	0.00405257	0.379646	chr3	194119060	GP5
cg10238725	0.572334	0.424583	0.432106	0.449192	-0.147751	-0.140228	-0.123142	0.00211275	0.463584	0.00108465	0.117036	0.00526151	0.390131	chr13	114308695	ATP4B
cg10242279	0.476286	0.307442	0.333706	0.325715	-0.168845	-0.14258	-0.150571	0.000601639	0.387532	0.00400572	0.207113	0.00360943	0.374744	chr4	10666415	CLNK
cg10244666	0.28942	0.169338	0.138169	0.181847	-0.120082	-0.151251	-0.107572	0.000968266	0.415853	6.83098e-06	0.0147353	0.000318659	0.298904	chr11	32421808	WT1
cg10273151	0.542794	0.427161	0.429382	0.414065	-0.115632	-0.113412	-0.128729	0.000340683	0.359646	0.000494677	0.0831742	0.000615638	0.310862	chr5	160279249	ATP10B
cg10310427	0.513925	0.426761	0.430856	0.392537	-0.0871647	-0.0830687	-0.121388	0.0388791	0.662539	0.0215852	0.393836	0.00823326	0.414684	chr6	30716985	IER3
cg10328393	0.794248	0.699017	0.819371	0.679692	-0.0952311	0.025123	-0.114556	0.00491799	0.51046	0.755773	0.965927	0.00684386	0.405639	chr4	23934534	PPARGC1A
cg10342275	0.722296	0.665781	0.715415	0.618438	-0.0565147	-0.00688104	-0.103858	0.0496992	0.683592	0.192827	0.750104	0.00292884	0.364584	chr8	129406697	TMEM75
cg10445545	0.37869	0.249575	0.223587	0.263692	-0.129116	-0.155103	-0.114998	0.000822304	0.404864	6.57877e-05	0.0352735	0.000917584	0.323299	chr3	178276627	KCNMB2
cg10493961	0.758355	0.612297	0.573555	0.633527	-0.146057	-0.184799	-0.124827	0.00461324	0.505031	2.70651e-05	0.0247236	0.00906878	0.421998	chr8	139855971	COL22A1
cg10526113	0.624206	0.545758	0.639598	0.516898	-0.078448	0.0153925	-0.107308	0.0023932	0.471921	0.754117	0.965622	0.0013237	0.33521	chr2	45151644	SIX3
cg10549502	0.506543	0.412686	0.409898	0.398634	-0.0938569	-0.0966447	-0.107909	0.0179682	0.60579	0.00902039	0.285313	0.0068803	0.40591	chr5	170262829	RANBP17
cg10561907	0.389599	0.3021	0.326777	0.26443	-0.0874988	-0.0628214	-0.125168	0.0931423	0.739071	0.224822	0.776925	0.00837629	0.416257	chr7	98023960	BAIAP2L1
cg10572264	0.448926	0.356866	0.369393	0.334525	-0.0920599	-0.0795324	-0.1144	0.0165304	0.59856	0.019319	0.378033	0.00399881	0.379184	chr3	15862565	ANKRD28
cg10579530	0.443294	0.382554	0.503021	0.330913	-0.0607401	0.0597274	-0.11238	0.00388606	0.496456	0.843752	0.979702	0.00267537	0.360654	chr2	80550119	LRRTM1
cg10610648	0.617949	0.576442	0.559969	0.439484	-0.0415071	-0.05798	-0.178465	0.130501	0.772094	0.0839952	0.604997	0.00223805	0.355961	chr10	5969457	FBXO18
cg10752190	0.488996	0.327539	0.291861	0.362617	-0.161457	-0.197135	-0.126378	0.00192872	0.458039	1.40423e-06	0.00979607	0.00351656	0.373442	chr17	9604414	USP43
cg10781276	0.658076	0.598454	0.614982	0.520118	-0.0596219	-0.0430946	-0.137958	0.0314419	0.647398	0.390421	0.869062	0.00936515	0.423681	chr20	39946942	ZHX3
cg10783026	0.306348	0.207857	0.181855	0.169887	-0.098491	-0.124493	-0.13646	0.00620362	0.524565	0.000674223	0.0957291	0.000576956	0.308587	chr4	24796514	SOD3
cg10794257	0.393276	0.258665	0.20542	0.282474	-0.134611	-0.187855	-0.110802	0.00207123	0.461755	0.000107778	0.0433848	0.00627973	0.400737	chr7	27154305	HOXA3
cg10798988	0.522678	0.481789	0.456722	0.406657	-0.0408893	-0.0659559	-0.116021	0.0532498	0.689167	0.00867934	0.281118	0.00238057	0.35793	chr4	157870965	PDGFC
cg10827125	0.773118	0.610274	0.59229	0.581419	-0.162844	-0.180828	-0.191699	0.000222068	0.323982	0.000356688	0.0713616	9.84494e-05	0.274793	chr7	91272829	MTERF
cg10858553	0.451345	0.322928	0.328554	0.30147	-0.128416	-0.122791	-0.149875	0.000266641	0.335737	0.000510858	0.0846205	0.000187106	0.288306	chr18	71294188	FBXO15
cg10909192	0.732439	0.696119	0.696488	0.629004	-0.0363206	-0.0359511	-0.103435	0.00548808	0.520046	0.0819893	0.600845	0.0014821	0.338749	chr14	45579847	FKBP3
cg10931792	0.749463	0.713104	0.719984	0.639518	-0.0363598	-0.0294793	-0.109945	0.0134313	0.583416	0.0882288	0.613539	0.000776748	0.313528	chr5	152022470	NMUR2
cg10938233	0.364283	0.243422	0.233029	0.220257	-0.120861	-0.131253	-0.144026	1.0113e-05	0.193686	2.43618e-05	0.0240369	1.23316e-05	0.219815	chr8	4573688	CSMD1
cg10980055	0.419042	0.326213	0.357996	0.315112	-0.0928284	-0.0610456	-0.10393	0.0106075	0.563281	0.0302597	0.440861	0.00228112	0.356407	chr6	117717453	ROS1
cg10996039	0.634781	0.455753	0.366607	0.42003	-0.179028	-0.268173	-0.21475	0.00631999	0.524912	6.89038e-05	0.0359899	0.00642659	0.402136	chr7	27178861	HOXA5
cg11003665	0.722031	0.655272	0.644254	0.595138	-0.0667591	-0.0777772	-0.126893	0.0396173	0.663795	0.0236745	0.40574	0.00860689	0.418736	chr16	23083302	USP31
cg11008216	0.642872	0.575564	0.569017	0.499079	-0.0673081	-0.0738547	-0.143793	0.000885619	0.410172	0.00253728	0.169914	1.02512e-05	0.216859	chr11	77734781	KCTD14
cg11017804	0.276009	0.188941	0.169051	0.155041	-0.0870679	-0.106958	-0.120969	0.134887	0.77514	0.0413353	0.488988	0.00726407	0.40676	chr14	87717951	GALC
cg11024728	0.420305	0.406542	0.389148	0.319512	-0.0137626	-0.0311563	-0.100793	0.0289098	0.640202	0.0758023	0.587486	0.00217713	0.354489	chr7	1425807	MICALL2
cg11085454	0.539098	0.405855	0.364948	0.375483	-0.133243	-0.174149	-0.163615	0.000730516	0.395699	0.000176932	0.0528736	0.000630413	0.311491	chr17	46628404	HOXB3
cg11099555	0.669057	0.601697	0.627973	0.55931	-0.0673595	-0.041084	-0.109747	0.0111228	0.568161	0.0397067	0.482632	0.00188871	0.347634	chr7	136383687	CHRM2
cg11122641	0.35736	0.305303	0.232945	0.2315	-0.0520573	-0.124415	-0.125861	0.00947888	0.553925	0.00274197	0.175248	0.000271803	0.289094	chr2	180566778	ZNF385B
cg11159301	0.604573	0.536399	0.450786	0.464117	-0.0681738	-0.153787	-0.140455	0.106753	0.751539	0.000582455	0.0894818	0.00640332	0.402079	chr8	96572447	C8orf37
cg11159599	0.314362	0.254726	0.203065	0.202706	-0.0596359	-0.111298	-0.111657	0.00982508	0.556321	0.000184093	0.0537306	0.000959694	0.325817	chr8	21670198	GFRA2
cg11173636	0.189867	0.147814	0.100984	0.0761013	-0.0420531	-0.0888835	-0.113766	0.000464446	0.375465	0.000230233	0.0595104	5.39424e-05	0.250354	chr10	65632259	REEP3
cg11317745	0.172019	0.0798025	0.0907794	0.0665934	-0.0922167	-0.0812397	-0.105426	0.0364764	0.657278	0.0620112	0.55396	0.00932299	0.423217	chr20	3388487	C20orf194
cg11402677	0.616994	0.437654	0.472253	0.463632	-0.17934	-0.144741	-0.153362	0.000173723	0.305175	0.00130332	0.126674	0.00159115	0.34139	chr7	36068381	EEPD1
cg11407764	0.352305	0.27626	0.312717	0.249414	-0.0760456	-0.0395886	-0.102891	0.00219668	0.468674	0.0868912	0.611234	0.000977505	0.326731	chr4	153165275	FBXW7
cg11439662	0.497277	0.424336	0.445966	0.381997	-0.0729408	-0.0513115	-0.11528	0.0152098	0.591659	0.10659	0.64595	0.00430773	0.383879	chr8	111072284	KCNV1
cg11441739	0.63955	0.572791	0.554165	0.483994	-0.066759	-0.0853856	-0.155556	0.0198307	0.614404	0.00783087	0.269979	0.0083352	0.416121	chr20	11830284	BTBD3
cg11457365	0.516034	0.471604	0.471652	0.400581	-0.0444301	-0.0443825	-0.115453	0.0553872	0.692993	0.342062	0.847616	0.0096931	0.42535	chr5	8057530	MTRR
cg11481568	0.643418	0.443483	0.478542	0.496867	-0.199935	-0.164876	-0.146551	0.000253934	0.331466	0.000664946	0.095129	0.00251739	0.358579	chr4	57156203	AASDH
cg11505319	0.398728	0.302759	0.232251	0.293976	-0.0959683	-0.166477	-0.104751	0.00620301	0.524565	7.49086e-06	0.015168	0.00530006	0.390267	chr12	55114353	DCD
cg11507636	0.417506	0.3445	0.385549	0.313488	-0.0730056	-0.0319566	-0.104018	0.0470927	0.679381	0.360357	0.855513	0.00487392	0.38652	chr1	67683095	IL23R
cg11510499	0.490387	0.416186	0.427316	0.373266	-0.0742011	-0.0630711	-0.117121	0.00177289	0.453215	0.0504799	0.521008	0.00233662	0.357303	chr8	71717540	XKR9
cg11529346	0.380622	0.266722	0.291627	0.257987	-0.1139	-0.0889943	-0.122635	0.0111601	0.568531	0.00352323	0.195555	0.0088912	0.421162	chr6	168665455	DACT2
cg11551879	0.636713	0.352622	0.415824	0.392715	-0.284091	-0.220888	-0.243997	0.00045085	0.373362	0.000266901	0.0630171	0.000790024	0.313773	chr12	111620258	CUX2
cg11578213	0.654256	0.628591	0.572708	0.533477	-0.0256647	-0.081548	-0.120779	0.0223876	0.621293	0.0309802	0.444916	0.00420477	0.382214	chr6	144636859	UTRN
cg11581475	0.724052	0.651004	0.722179	0.597665	-0.0730478	-0.0018732	-0.126386	0.00110111	0.422908	0.271024	0.80997	0.000533512	0.306558	chr19	44124724	ZNF428
cg11594770	0.645119	0.563707	0.666452	0.524298	-0.0814114	0.0213338	-0.12082	0.0078352	0.539715	0.715222	0.958156	0.00745543	0.408102	chr3	43221815	POMGNT2
cg11603350	0.610217	0.414821	0.412011	0.415819	-0.195397	-0.198206	-0.194399	4.06796e-05	0.243691	2.79221e-05	0.0251634	0.000162222	0.286605	chr8	87534931	CPNE3
cg11618005	0.338694	0.252253	0.193645	0.230315	-0.0864404	-0.145049	-0.108379	0.00543931	0.519739	1.0082e-05	0.0162743	0.00198997	0.34998	chr11	1643899	KRTAP5-4
cg11666731	0.555722	0.407832	0.360897	0.401226	-0.14789	-0.194825	-0.154496	0.000226827	0.326188	7.95713e-05	0.0382337	0.000143453	0.284101	chr10	54715415	MBL2
cg11692403	0.567098	0.451237	0.465325	0.465983	-0.115861	-0.101773	-0.101115	0.00496861	0.51126	0.00437823	0.214566	0.0063133	0.401264	chr10	72191087	NODAL
cg11706308	0.438542	0.384305	0.419458	0.326329	-0.0542371	-0.0190844	-0.112214	0.0180831	0.60662	0.137155	0.69006	0.000835041	0.316852	chr12	62866511	MON2
cg11729779	0.314284	0.219372	0.162532	0.199398	-0.0949121	-0.151752	-0.114886	0.00466949	0.505614	0.000290653	0.0652408	0.00619604	0.399752	chr2	60488008	BCL11A
cg11742268	0.728786	0.576444	0.511038	0.565429	-0.152342	-0.217748	-0.163357	0.0154453	0.592316	0.00019307	0.0548809	0.0089967	0.421431	chr12	60673288	SLC16A7
cg11852794	0.691571	0.514222	0.495446	0.541093	-0.177349	-0.196125	-0.150478	0.00114468	0.427242	0.000199998	0.0556202	0.00558938	0.393448	chr14	92198970	CATSPERB
cg11853697	0.59477	0.519747	0.436195	0.475397	-0.0750234	-0.158575	-0.119373	0.00937049	0.553195	6.84217e-05	0.0359491	0.00172556	0.343627	chr20	60510235	TAF4
cg11902941	0.609521	0.536751	0.62988	0.441413	-0.0727699	0.0203589	-0.168108	0.0209538	0.616818	0.816625	0.975406	0.00198048	0.34998	chr2	741806	TMEM18
cg11917938	0.38241	0.322762	0.240441	0.280209	-0.0596477	-0.141968	-0.1022	0.0282098	0.638682	5.56914e-05	0.0334254	0.00334465	0.370876	chr9	80985105	PSAT1
cg11950383	0.399712	0.31651	0.301621	0.297779	-0.0832029	-0.0980916	-0.101933	0.00311256	0.483529	0.00291509	0.180391	0.00185563	0.346508	chr21	34400072	OLIG2
cg11971423	0.628382	0.401483	0.444924	0.45989	-0.226899	-0.183458	-0.168492	0.000421725	0.372862	7.12268e-05	0.0363768	0.00154189	0.33978	chr17	46653711	HOXB4
cg11994863	0.337291	0.262558	0.168927	0.230679	-0.0747326	-0.168364	-0.106612	0.00611078	0.524165	0.000241768	0.0606339	0.00803856	0.412601	chr9	23823125	ELAVL2
cg12012983	0.419002	0.330218	0.243232	0.301672	-0.0887841	-0.175771	-0.11733	0.0224422	0.621353	4.91659e-05	0.0317707	0.0043781	0.383879	chr18	31923098	NOL4
cg12025832	0.661311	0.499429	0.408424	0.510421	-0.161882	-0.252887	-0.15089	0.00618028	0.524558	0.00026133	0.062597	0.00589479	0.396717	chr14	101003831	BEGAIN
cg12034199	0.667415	0.583057	0.552398	0.557987	-0.0843581	-0.115017	-0.109428	0.00231564	0.47107	0.000475117	0.0814545	0.0016988	0.343627	chr7	75045307	TRIM73
cg12055220	0.51517	0.330698	0.407002	0.412658	-0.184472	-0.108168	-0.102512	4.42746e-05	0.243774	0.000406407	0.0758644	0.00284773	0.36325	chr11	128730011	KCNJ1
cg12075858	0.542335	0.511512	0.508095	0.44211	-0.0308227	-0.0342394	-0.100225	0.0228423	0.622447	0.146357	0.702389	0.00556579	0.393413	chr3	157809495	SHOX2
cg12110554	0.330824	0.261303	0.285022	0.228893	-0.0695206	-0.045801	-0.101931	0.0269418	0.635795	0.0935687	0.62374	0.00111276	0.329994	chr7	53433125	POM121L12
cg12124368	0.732685	0.694162	0.73766	0.607215	-0.0385227	0.00497479	-0.12547	0.176737	0.803967	0.620509	0.938008	0.00410071	0.380777	chr15	29525899	NDNL2
cg12222244	0.664362	0.589675	0.595795	0.558529	-0.0746878	-0.0685675	-0.105833	0.0127708	0.579388	0.0122477	0.321334	0.00379477	0.377935	chr3	181633701	SOX2
cg12231969	0.320537	0.243346	0.169642	0.199169	-0.077191	-0.150895	-0.121368	0.0238231	0.624517	0.000159314	0.0509719	0.00281819	0.362504	chr2	119605253	EN1
cg12298135	0.432194	0.313504	0.301903	0.294045	-0.118689	-0.130291	-0.138149	0.000774722	0.39705	0.00180019	0.146129	0.0015296	0.339371	chr18	36131946	CELF4
cg12385911	0.261433	0.162346	0.0953126	0.152562	-0.0990869	-0.16612	-0.108871	0.0292799	0.640823	5.52806e-06	0.0136975	0.0066012	0.40446	chr5	133888273	JADE2
cg12397900	0.565237	0.488446	0.497915	0.436934	-0.0767909	-0.0673221	-0.128303	0.0102459	0.560234	0.0165048	0.357616	0.00146784	0.338483	chr14	101683359	RTL1
cg12439011	0.498976	0.350684	0.472406	0.316371	-0.148292	-0.0265705	-0.182605	0.0143394	0.588543	0.675815	0.949844	0.00266798	0.360534	chr20	4906961	SLC23A2
cg12481170	0.601039	0.410255	0.4684	0.436794	-0.190783	-0.132638	-0.164245	0.00559365	0.520815	0.00208375	0.155407	0.00636823	0.401571	chr5	61337620	KIF2A
cg12499062	0.831315	0.732627	0.768252	0.717592	-0.098688	-0.0630639	-0.113723	0.000638236	0.388571	0.00639209	0.248922	0.00131079	0.333455	chr18	11519034	GNAL
cg12569592	0.79304	0.6961	0.699954	0.662015	-0.0969408	-0.0930861	-0.131026	0.0112052	0.568732	0.0238794	0.407021	0.00449122	0.384108	chr6	16753450	ATXN1
cg12611551	0.673749	0.495441	0.536933	0.525117	-0.178309	-0.136817	-0.148632	0.00244401	0.473939	0.00143701	0.132504	0.00388123	0.37866	chr20	44773856	CD40
cg12626003	0.352463	0.265263	0.313238	0.240329	-0.0872005	-0.0392253	-0.112135	0.00350394	0.49249	0.201289	0.757646	0.000680489	0.312335	chr20	34407176	PHF20
cg12645509	0.719751	0.651356	0.670176	0.617421	-0.0683952	-0.0495754	-0.102331	0.0432448	0.672445	0.090037	0.61686	0.00606846	0.398681	chr18	55344926	NARS
cg12678861	0.616814	0.42835	0.44065	0.42386	-0.188464	-0.176165	-0.192954	0.00010216	0.279912	0.000110216	0.0437346	4.08029e-05	0.235875	chr1	84083797	TTLL7
cg12687452	0.424296	0.321091	0.266102	0.319124	-0.103205	-0.158193	-0.105171	0.0043959	0.502236	0.00012473	0.0461795	0.0053814	0.390544	chr2	60545717	BCL11A
cg12737358	0.611184	0.512312	0.55553	0.456408	-0.098872	-0.0556535	-0.154776	0.00640381	0.526078	0.0474052	0.510792	0.000755655	0.31339	chr8	34529184	UNC5D
cg12807368	0.36895	0.304139	0.30335	0.265879	-0.0648113	-0.0656003	-0.103071	0.00692013	0.531977	0.00203509	0.15387	0.00134362	0.33574	chr10	106594896	SORCS3
cg12836280	0.63387	0.425558	0.405993	0.480801	-0.208312	-0.227876	-0.153069	0.00130627	0.430681	0.000168713	0.0519065	0.00832878	0.416009	chr5	50260240	PARP8
cg12841068	0.380391	0.294524	0.224805	0.245597	-0.085867	-0.155586	-0.134794	0.0759152	0.72024	0.00049523	0.0832466	0.00899528	0.421389	chr10	54683341	MBL2
cg12909317	0.476213	0.371003	0.31273	0.374581	-0.10521	-0.163483	-0.101632	0.00149402	0.441797	0.000102517	0.0425619	0.000489699	0.304803	chr3	84992825	CADM2
cg12991634	0.413139	0.353747	0.3587	0.311179	-0.0593921	-0.0544388	-0.10196	0.0462106	0.677919	0.182148	0.740572	0.00274247	0.361828	chr4	45319563	GNPDA2
cg12999507	0.515414	0.44445	0.471656	0.408998	-0.0709644	-0.0437583	-0.106417	0.00224115	0.469434	0.039841	0.483087	0.00954512	0.424439	chr7	6424938	RAC1
cg13022624	0.773416	0.695849	0.699126	0.658118	-0.0775669	-0.07429	-0.115298	0.0170544	0.60144	0.0138855	0.336226	0.00319955	0.367291	chr2	38742789	HNRNPLL
cg13106472	0.693898	0.64481	0.6769	0.568609	-0.049088	-0.016998	-0.125289	0.0120598	0.571901	0.0706079	0.575549	0.00275419	0.361828	chr14	30612659	PRKD1
cg13125488	0.558174	0.45748	0.546897	0.422437	-0.100694	-0.0112773	-0.135738	0.0141715	0.586915	0.188378	0.746186	0.0061613	0.399691	chr11	121987180	BLID
cg13129145	0.347677	0.262663	0.316556	0.213281	-0.0850142	-0.0311218	-0.134397	0.0902456	0.736398	0.565694	0.924288	0.00739636	0.407687	chr4	132565902	NONE
cg13146294	0.266626	0.144855	0.11558	0.139388	-0.121771	-0.151046	-0.127237	0.0207003	0.616053	6.83579e-05	0.0359391	0.0057518	0.394494	chr12	55079205	DCD
cg13155387	0.781524	0.7349	0.74918	0.680481	-0.0466244	-0.0323444	-0.101044	0.0224147	0.621293	0.0379453	0.475538	0.00454602	0.384108	chr12	127360685	NONE
cg13180844	0.583546	0.435076	0.41809	0.436283	-0.14847	-0.165456	-0.147263	3.33e-05	0.239342	2.80105e-06	0.0116464	0.000139513	0.283383	chr2	2711168	MYT1L
cg13192013	0.381231	0.359118	0.228211	0.266733	-0.0221128	-0.15302	-0.114498	0.193296	0.813395	5.104e-05	0.0323577	0.00637617	0.401663	chr4	160188736	RAPGEF2
cg13217554	0.484169	0.422953	0.396641	0.383094	-0.0612155	-0.0875281	-0.101075	0.0626989	0.703522	0.00427798	0.212648	0.00898619	0.421344	chr2	28022715	MRPL33
cg13260423	0.60444	0.480355	0.406781	0.447286	-0.124085	-0.19766	-0.157155	0.00569082	0.520975	2.83797e-05	0.025213	0.00163187	0.342196	chr3	182478668	ATP11B
cg13270626	0.500912	0.437025	0.417126	0.38582	-0.0638868	-0.0837862	-0.115092	0.0136893	0.584975	0.0287745	0.434058	0.00709512	0.40676	chr13	110470063	IRS2
cg13275070	0.482258	0.422061	0.427344	0.352958	-0.0601972	-0.054914	-0.129299	0.00438725	0.502001	0.0544083	0.532962	0.00210964	0.352638	chr15	30357814	GOLGA8J
cg13278267	0.693614	0.620118	0.667042	0.578795	-0.0734959	-0.026572	-0.114819	0.0182983	0.607548	0.141208	0.695388	0.00502423	0.387343	chr2	38742843	HNRNPLL
cg13289579	0.249793	0.156626	0.134415	0.139348	-0.0931673	-0.115379	-0.110445	8.82223e-05	0.277551	2.00036e-05	0.0219864	5.75141e-05	0.253408	chr8	142289876	SLC45A4
cg13291570	0.400122	0.343306	0.371934	0.287744	-0.0568164	-0.0281878	-0.112378	0.0431209	0.672153	0.144036	0.699334	0.00452468	0.384108	chr8	514736	TDRP
cg13352668	0.51975	0.426692	0.466755	0.410924	-0.0930585	-0.0529956	-0.108827	0.000254152	0.331466	0.00692172	0.257024	0.000151413	0.286391	chr14	88033863	GALC
cg13357229	0.634927	0.527358	0.604138	0.465384	-0.107569	-0.0307892	-0.169543	0.010121	0.558843	0.221717	0.774537	0.00413098	0.381567	chr4	154711171	SFRP2
cg13374631	0.768675	0.676284	0.748799	0.654286	-0.0923901	-0.0198756	-0.114389	0.00491114	0.51046	0.304581	0.828927	0.0086439	0.419425	chr1	236894443	ACTN2
cg13374648	0.354547	0.293629	0.307211	0.245619	-0.0609182	-0.0473356	-0.108928	0.00697751	0.533015	0.0216125	0.394032	0.00115476	0.329994	chr19	57352785	ZIM2
cg13401658	0.735155	0.683056	0.717928	0.624678	-0.0520999	-0.0172277	-0.110478	0.0726618	0.715727	0.203724	0.759604	0.00650688	0.403331	chr2	177311027	MTX2
cg13422047	0.592221	0.558562	0.507831	0.478746	-0.0336587	-0.0843896	-0.113475	0.157379	0.791115	0.0438205	0.497844	0.00715151	0.40676	chr16	22037961	VWA3A
cg13435220	0.627975	0.455267	0.405912	0.513204	-0.172707	-0.222063	-0.11477	0.00066443	0.38926	4.07616e-06	0.0124312	0.00523819	0.390131	chr19	47377515	AP2S1
cg13436417	0.663242	0.566498	0.592348	0.478572	-0.0967439	-0.0708944	-0.18467	0.0790626	0.724137	0.069543	0.572861	0.00441745	0.383879	chr10	122262925	PPAPDC1A
cg13455652	0.615619	0.485219	0.466979	0.511783	-0.1304	-0.14864	-0.103835	0.0003748	0.3652	0.000341853	0.0701748	0.00155927	0.340286	chr15	68565287	FEM1B
cg13458636	0.584485	0.451865	0.449449	0.462247	-0.13262	-0.135036	-0.122238	0.00369995	0.493998	0.00269857	0.174255	0.00792958	0.4117	chr12	65460501	WIF1
cg13458645	0.179132	0.0717926	0.0669738	0.0785882	-0.10734	-0.112158	-0.100544	0.000607517	0.387738	0.000256639	0.0621542	0.000597047	0.310044	chr4	111544271	PITX2
cg13481250	0.422763	0.365351	0.3591	0.31689	-0.0574124	-0.0636638	-0.105873	0.00297134	0.482412	0.00438688	0.214807	0.000123678	0.283196	chr12	101795785	ARL1
cg13487183	0.567038	0.508132	0.553282	0.461489	-0.0589052	-0.0137552	-0.105549	0.0764919	0.721151	0.682961	0.951228	0.0068869	0.405978	chr13	78428203	EDNRB
cg13513668	0.633083	0.596522	0.614831	0.48798	-0.0365609	-0.0182516	-0.145102	0.118998	0.762321	0.247944	0.794401	0.00916505	0.422671	chr7	70663854	WBSCR17
cg13516513	0.492107	0.394279	0.449859	0.372037	-0.0978286	-0.0422479	-0.120071	0.0170581	0.601474	0.262647	0.804706	0.00980092	0.425828	chr16	68670061	CDH3
cg13520736	0.689524	0.63254	0.68575	0.582525	-0.056984	-0.00377368	-0.106999	0.00447456	0.50274	0.214107	0.768609	0.00100338	0.328093	chr6	125543048	TPD52L1
cg13538551	0.626471	0.536962	0.551742	0.501407	-0.0895084	-0.074729	-0.125063	0.0011168	0.42484	0.00785759	0.270205	0.00139032	0.337128	chr21	39493881	DSCR8
cg13546506	0.412194	0.350033	0.305384	0.296033	-0.0621609	-0.10681	-0.116161	0.0247185	0.627838	0.00256828	0.170822	0.00562404	0.39375	chr14	78864773	NRXN3
cg13630878	0.837084	0.766944	0.822211	0.704977	-0.0701404	-0.0148728	-0.132107	0.0323439	0.649087	0.0948543	0.626111	0.00459333	0.384108	chr15	31215822	FAN1
cg13637551	0.669801	0.454207	0.456063	0.476613	-0.215595	-0.213738	-0.193188	0.000281769	0.339255	6.8949e-05	0.0359899	0.00206668	0.351936	chr8	64383487	YTHDF3
cg13661519	0.54042	0.357748	0.190108	0.355412	-0.182671	-0.350312	-0.185007	0.00230347	0.47107	3.80795e-07	0.0069816	0.00254582	0.358775	chr7	27141088	HOXA2
cg13714378	0.631996	0.587773	0.495198	0.489561	-0.0442239	-0.136798	-0.142435	0.0408239	0.667222	0.00279274	0.176953	0.00393842	0.378675	chr11	34702946	EHF
cg13716778	0.739622	0.683759	0.740425	0.62532	-0.055863	0.000803396	-0.114301	0.0473962	0.679836	0.404552	0.874842	0.009499	0.424364	chr3	86294467	CADM2
cg13720639	0.565443	0.526613	0.570828	0.428415	-0.0388299	0.00538504	-0.137028	0.0872824	0.733865	0.264873	0.806113	0.00581662	0.395732	chr14	72061746	SIPA1L1
cg13752418	0.486488	0.362804	0.28903	0.379564	-0.123683	-0.197457	-0.106924	0.00851612	0.546098	0.000239362	0.0604429	0.0055414	0.3932	chr7	75880146	HSPB1
cg13770812	0.64572	0.550069	0.605845	0.535194	-0.0956509	-0.0398752	-0.110526	0.00849854	0.545913	0.0495765	0.518077	0.00737362	0.407429	chr21	30560298	MAP3K7CL
cg13783071	0.614192	0.42642	0.421659	0.476185	-0.187772	-0.192533	-0.138007	0.000177313	0.305873	7.35904e-06	0.015091	0.00255872	0.359461	chr14	75083863	LTBP2
cg13826941	0.720451	0.684249	0.707604	0.605596	-0.0362017	-0.0128468	-0.114855	0.0492196	0.682502	0.170777	0.729305	0.00327248	0.368997	chr1	231643628	TSNAX-DISC1
cg13841889	0.616304	0.426463	0.371032	0.397019	-0.189841	-0.245272	-0.219285	6.16604e-05	0.273947	4.63991e-06	0.0128296	9.12564e-05	0.272707	chr20	8608448	PLCB1
cg13897388	0.560522	0.533835	0.52089	0.454968	-0.0266867	-0.0396314	-0.105554	0.00291315	0.48106	0.0177997	0.367406	7.13881e-05	0.25734	chr9	77282233	RORB
cg13911707	0.422977	0.356625	0.385422	0.313229	-0.0663513	-0.037555	-0.109747	0.00557794	0.520722	0.061518	0.552413	0.00128815	0.332777	chr1	247496404	ZNF496
cg13916421	0.412519	0.307533	0.274336	0.274398	-0.104986	-0.138183	-0.138121	0.00234106	0.471221	0.000104619	0.0428809	0.000608219	0.310628	chr1	215287668	KCNK2
cg13943133	0.705509	0.589711	0.572013	0.5811	-0.115798	-0.133496	-0.124409	0.00168905	0.449233	6.57461e-06	0.0145547	0.000772581	0.31339	chr9	23537355	ELAVL2
cg13943760	0.536701	0.346593	0.337364	0.388526	-0.190108	-0.199337	-0.148175	3.62978e-05	0.239342	1.25518e-05	0.0177641	0.000587179	0.309676	chr10	75313642	PPP3CB
cg13959100	0.694534	0.527866	0.552665	0.591302	-0.166668	-0.141868	-0.103232	0.00134941	0.433002	0.00116	0.120753	0.00316077	0.366495	chr15	30962577	ARHGAP11B
cg13968943	0.377588	0.338269	0.30683	0.261991	-0.0393196	-0.0707586	-0.115597	0.0115135	0.569844	0.00319893	0.187422	0.000987546	0.327119	chr4	168349329	SPOCK3
cg13981184	0.433462	0.325485	0.305987	0.260393	-0.107976	-0.127474	-0.173069	0.0292091	0.640664	0.018618	0.373592	0.00406989	0.380062	chr13	48701567	MED4
cg14002533	0.443665	0.36085	0.400195	0.320243	-0.0828154	-0.0434706	-0.123423	0.00059189	0.384642	0.0311586	0.445526	0.000737076	0.31339	chr4	18693594	LCORL
cg14041603	0.785876	0.680426	0.72056	0.66881	-0.10545	-0.065316	-0.117066	0.0371546	0.658823	0.101629	0.637684	0.00383625	0.378559	chr6	168394198	KIF25
cg14144567	0.733485	0.654486	0.721403	0.61939	-0.0789992	-0.0120815	-0.114095	0.00365019	0.493289	0.107721	0.6476	0.000991027	0.327265	chr8	78059702	PEX2
cg14175766	0.505461	0.330333	0.298935	0.404872	-0.175128	-0.206526	-0.100589	0.000333193	0.35808	2.56952e-05	0.0243239	0.00670835	0.405327	chr8	113576663	CSMD3
cg14178336	0.570816	0.474892	0.585092	0.465155	-0.0959237	0.0142766	-0.105661	0.0015966	0.448357	0.189768	0.747279	0.00136822	0.336528	chr7	71803433	CALN1
cg14220777	0.702748	0.620395	0.592208	0.56874	-0.0823527	-0.11054	-0.134008	0.0237039	0.624284	0.00442148	0.215553	0.00245203	0.358579	chr1	20062329	TMCO4
cg14260648	0.580232	0.365438	0.286371	0.39008	-0.214794	-0.293861	-0.190152	0.00011003	0.279912	2.50536e-07	0.00575424	0.000348293	0.299742	chr8	143324707	TSNARE1
cg14281013	0.459676	0.357922	0.35198	0.335944	-0.101754	-0.107696	-0.123732	0.0138401	0.585406	0.0245431	0.410672	0.00994428	0.427037	chr15	98572080	ARRDC4
cg14285150	0.666863	0.420761	0.343003	0.44478	-0.246102	-0.32386	-0.222083	0.00433364	0.502001	5.65615e-06	0.0136975	0.00625224	0.400686	chr17	46659019	HOXB4
cg14289863	0.816738	0.760692	0.762783	0.671383	-0.0560456	-0.0539548	-0.145355	0.0482725	0.68059	0.0696339	0.573181	0.007134	0.40676	chr9	72872391	SMC5
cg14297340	0.683858	0.574108	0.546196	0.459451	-0.10975	-0.137662	-0.224407	0.000700407	0.390985	0.00171235	0.142821	8.65862e-05	0.270833	chr9	72871343	SMC5
cg14300531	0.360514	0.281907	0.270992	0.259012	-0.0786069	-0.0895222	-0.101502	0.00214182	0.465166	0.000539486	0.0865277	0.00143623	0.338178	chr11	73969506	P4HA3
cg14305526	0.529726	0.428513	0.341005	0.382287	-0.101213	-0.188721	-0.147438	0.000206776	0.317732	1.11801e-06	0.00958107	9.5124e-05	0.273098	chr11	31182412	DCDC1
cg14310240	0.611259	0.505625	0.532153	0.45975	-0.105634	-0.0791068	-0.15151	0.0389889	0.662539	0.0907924	0.618452	0.00812167	0.413292	chr10	79292084	KCNMA1
cg14315046	0.353023	0.289772	0.319464	0.244787	-0.0632507	-0.0335586	-0.108236	0.00645535	0.526081	0.221307	0.774359	0.00241934	0.358579	chr11	116512632	BUD13
cg14394902	0.56108	0.392884	0.381864	0.435926	-0.168195	-0.179216	-0.125154	0.00169872	0.449233	0.000198543	0.0554951	0.00288531	0.364081	chr7	39653386	RALA
cg14394943	0.299955	0.224912	0.234312	0.182347	-0.0750433	-0.0656429	-0.117608	0.0375028	0.659686	0.0783131	0.592992	0.00316239	0.366495	chr6	150848391	PLEKHG1
cg14414873	0.669014	0.543108	0.530591	0.509611	-0.125906	-0.138423	-0.159403	0.000185358	0.310424	0.000114676	0.0444229	0.000205626	0.288914	chr9	112970463	TXN
cg14420245	0.443325	0.369695	0.414298	0.333782	-0.07363	-0.0290263	-0.109543	0.00817378	0.543035	0.130694	0.681783	0.00264752	0.360534	chr2	148601095	ACVR2A
cg14435997	0.620484	0.528373	0.617682	0.518979	-0.0921101	-0.00280171	-0.101505	6.6725e-05	0.273947	0.0818098	0.600539	0.000260039	0.288929	chr2	1808183	PXDN
cg14502818	0.702741	0.633261	0.647866	0.555365	-0.0694797	-0.0548747	-0.147376	0.030942	0.64575	0.0949345	0.626203	0.000216841	0.288914	chr4	188829287	ZFP42
cg14507364	0.645981	0.55692	0.570798	0.545265	-0.089061	-0.0751837	-0.100716	0.002556	0.477871	0.00329229	0.189718	0.00298321	0.364891	chr12	99473742	APAF1
cg14536517	0.324284	0.22694	0.289602	0.214775	-0.0973435	-0.0346821	-0.109509	0.00555899	0.520637	0.255757	0.800213	0.00153904	0.33978	chr10	132239501	GLRX3
cg14549841	0.334957	0.245287	0.185028	0.211257	-0.0896707	-0.149929	-0.123701	0.0302885	0.644007	1.73506e-05	0.0204511	0.00907293	0.421998	chr12	130765437	PIWIL1
cg14595058	0.534798	0.387667	0.285412	0.394801	-0.14713	-0.249386	-0.139997	0.00194529	0.458039	2.80621e-06	0.0116464	0.00274155	0.361828	chr20	52791541	CYP24A1
cg14604777	0.420718	0.295485	0.313888	0.284907	-0.125233	-0.10683	-0.135811	0.000227252	0.326216	0.000682421	0.096196	0.000296286	0.29587	chr12	101988756	MYBPC1
cg14633252	0.628681	0.571471	0.556215	0.512198	-0.0572103	-0.0724662	-0.116483	0.0195035	0.612714	0.00477227	0.222136	0.00418973	0.382214	chr9	37964247	SLC25A51
cg14642878	0.614216	0.511837	0.470272	0.459722	-0.10238	-0.143944	-0.154495	0.00035371	0.36382	0.00149088	0.134766	0.000189079	0.288306	chr4	119436164	PRSS12
cg14655840	0.447724	0.366835	0.346063	0.345587	-0.0808886	-0.10166	-0.102137	0.00102334	0.420587	8.15165e-05	0.0386828	0.00111069	0.329994	chr2	2711189	MYT1L
cg14689099	0.317044	0.23238	0.175714	0.163183	-0.0846636	-0.141329	-0.153861	0.00625163	0.524912	0.000396489	0.0752223	9.50037e-05	0.273098	chr9	114385118	DNAJC25
cg14704780	0.732956	0.740636	0.646102	0.619932	0.00768061	-0.086854	-0.113024	0.207254	0.820491	0.00326028	0.188984	0.00602048	0.397798	chr6	32305106	C6orf10
cg14750567	0.727122	0.656968	0.651508	0.582683	-0.0701537	-0.0756141	-0.144439	0.0567274	0.695632	0.0133188	0.331012	0.00289902	0.364362	chr17	62174600	ERN1
cg14757937	0.648622	0.474553	0.493111	0.489144	-0.174069	-0.155511	-0.159478	0.000101315	0.279912	0.000136683	0.047689	4.75619e-05	0.236245	chr3	36102558	STAC
cg14825735	0.308717	0.190331	0.161738	0.164939	-0.118387	-0.146979	-0.143778	0.00174413	0.451891	0.000139526	0.0479673	0.000528466	0.306507	chr6	1594066	FOXC1
cg14847246	0.345473	0.259323	0.209129	0.229203	-0.0861496	-0.136344	-0.11627	0.000671228	0.38926	1.08687e-05	0.0167375	0.000202217	0.288914	chr3	40158292	EIF1B
cg14866032	0.556927	0.452411	0.490896	0.450629	-0.104516	-0.0660308	-0.106299	0.0131686	0.582874	0.0581964	0.543939	0.00704696	0.406503	chr15	98195808	ARRDC4
cg14882265	0.651438	0.488162	0.484753	0.466724	-0.163275	-0.166685	-0.184714	0.00281597	0.48106	0.000317808	0.0679958	0.00505894	0.387719	chr7	27184375	HOXA5
cg14899504	0.638018	0.610774	0.57554	0.517319	-0.0272441	-0.0624779	-0.120699	0.00669218	0.5295	0.00310015	0.185068	0.000174894	0.288306	chr14	71164558	MED6
cg14954740	0.71559	0.660946	0.69844	0.604732	-0.0546436	-0.0171503	-0.110857	0.014245	0.58739	0.108397	0.64867	0.00296271	0.364891	chr10	129191314	NPS
cg14973892	0.494126	0.375795	0.361253	0.367584	-0.118331	-0.132872	-0.126542	0.00256742	0.477871	0.00103464	0.11526	0.00212187	0.353149	chr13	46944143	LCP1
cg15011026	0.678433	0.597148	0.646654	0.571431	-0.0812851	-0.0317792	-0.107002	0.0168189	0.600611	0.353944	0.852816	0.00979289	0.425726	chr1	217604611	GPATCH2
cg15014602	0.628694	0.54982	0.553837	0.502234	-0.0788737	-0.0748569	-0.12646	0.0166725	0.599639	0.117545	0.662998	0.00860919	0.418745	chr4	23964332	PPARGC1A
cg15044181	0.335147	0.252415	0.206234	0.226781	-0.0827321	-0.128913	-0.108366	0.0337217	0.6522	0.000139562	0.0479673	0.00446401	0.383904	chr6	160458148	IGF2R
cg15056794	0.63346	0.581107	0.643796	0.521609	-0.0523534	0.0103363	-0.111851	0.0410233	0.667696	0.265982	0.806857	0.00691565	0.406052	chr11	121987155	BLID
cg15059390	0.780852	0.766445	0.778834	0.636302	-0.0144063	-0.00201757	-0.14455	0.183559	0.808516	0.564567	0.923914	0.00378456	0.377389	chr10	65343495	REEP3
cg15060258	0.745002	0.686729	0.689942	0.61825	-0.0582732	-0.0550608	-0.126752	0.0125399	0.576812	0.011347	0.311996	0.00134267	0.335717	chr1	167632998	RCSD1
cg15067806	0.3166	0.264449	0.259519	0.189999	-0.0521517	-0.0570812	-0.126602	0.118327	0.76196	0.177357	0.736332	0.00928776	0.423131	chr1	149146748	HIST2H3PS2
cg15140557	0.496723	0.437278	0.425872	0.378041	-0.0594451	-0.0708507	-0.118682	0.0218585	0.619931	0.0147996	0.343892	0.00297849	0.364891	chr4	10098295	WDR1
cg15199758	0.347261	0.205682	0.199022	0.222985	-0.141578	-0.148239	-0.124275	0.00024711	0.331466	0.000193049	0.0548809	0.00105314	0.32874	chr14	26422856	NOVA1
cg15204487	0.537064	0.476819	0.508388	0.420062	-0.0602441	-0.0286754	-0.117002	0.0238245	0.624517	0.150704	0.707564	0.00879085	0.420288	chr4	62355802	LPHN3
cg15221016	0.653441	0.587934	0.605682	0.544635	-0.0655066	-0.0477591	-0.108806	0.0095147	0.554417	0.0281555	0.431055	0.000883415	0.320214	chr5	135913015	TRPC7
cg15244874	0.413912	0.361367	0.379506	0.309685	-0.0525453	-0.034406	-0.104228	0.0901184	0.736398	0.458244	0.892872	0.0044494	0.383894	chr7	140102460	RAB19
cg15291905	0.687266	0.620406	0.554775	0.575976	-0.0668605	-0.132492	-0.11129	0.0232275	0.623482	6.82201e-05	0.0359357	0.00207644	0.352497	chr7	41741671	INHBA
cg15294088	0.675133	0.570628	0.510977	0.573215	-0.104505	-0.164156	-0.101918	0.00531958	0.517445	6.17072e-06	0.0141545	0.00707028	0.406677	chr9	120250538	ASTN2
cg15323263	0.53668	0.416767	0.431151	0.407443	-0.119913	-0.105529	-0.129237	0.00109057	0.422175	0.00107121	0.116639	0.000703836	0.312596	chr12	5479572	NTF3
cg15374435	0.857727	0.776889	0.804007	0.723711	-0.0808385	-0.0537202	-0.134016	0.0251883	0.629213	0.0209188	0.389269	0.00577536	0.394884	chr13	80911692	SPRY2
cg15380694	0.630536	0.489559	0.508286	0.477147	-0.140977	-0.122249	-0.153388	0.0147707	0.590028	0.00203693	0.153879	0.00387762	0.378627	chr8	125577065	NDUFB9
cg15404179	0.384319	0.254259	0.244728	0.255993	-0.13006	-0.139592	-0.128326	0.00212909	0.464111	6.92401e-05	0.0360259	0.00118568	0.329994	chr15	71171900	LRRC49
cg15575238	0.75514	0.71181	0.774264	0.611951	-0.04333	0.0191243	-0.143189	0.0562571	0.694771	0.95392	0.994531	0.00696968	0.406052	chr10	89418800	PAPSS2
cg15587771	0.686517	0.662151	0.6398	0.579468	-0.0243654	-0.0467166	-0.107049	0.0351737	0.654522	0.0644463	0.559975	0.0049318	0.386705	chr7	4050875	FOXK1
cg15610189	0.341396	0.264996	0.288393	0.231351	-0.0764003	-0.0530029	-0.110045	0.0496674	0.683503	0.205287	0.760985	0.00731302	0.40676	chr5	2432447	IRX2
cg15620905	0.672321	0.620374	0.735834	0.564164	-0.0519473	0.0635129	-0.108157	0.0437505	0.673831	0.914412	0.98961	0.00719315	0.40676	chr1	44024150	PTPRF
cg15625172	0.464062	0.320342	0.331831	0.32911	-0.143721	-0.132231	-0.134952	0.000366189	0.3652	0.00274944	0.175506	0.000490614	0.304803	chr14	42167742	LRFN5
cg15712559	0.364893	0.236821	0.246008	0.255861	-0.128072	-0.118885	-0.109032	0.00122934	0.429902	0.000737254	0.0993726	0.00487158	0.38652	chr20	58180616	PHACTR3
cg15731317	0.351697	0.241581	0.207597	0.242145	-0.110117	-0.1441	-0.109552	0.0224021	0.621293	0.000717527	0.0985107	0.00522041	0.389765	chr11	85430070	SYTL2
cg15772924	0.381019	0.289715	0.383417	0.260612	-0.0913041	0.00239779	-0.120407	0.0023387	0.471221	0.332689	0.843325	0.00513613	0.389361	chr12	54413384	HOXC6
cg15785391	0.694712	0.631393	0.653428	0.593364	-0.0633192	-0.041284	-0.101348	0.0429322	0.671379	0.147131	0.703571	0.00834195	0.416128	chr1	167061798	DUSP27
cg15800404	0.646766	0.589478	0.623663	0.522071	-0.0572876	-0.0231023	-0.124695	0.00709196	0.534506	0.405646	0.875283	0.000571109	0.308587	chr21	37757105	CHAF1B
cg15809967	0.368649	0.271207	0.278677	0.226988	-0.0974416	-0.0899721	-0.141661	0.0156336	0.593698	0.018094	0.369635	0.00632204	0.401335	chr1	219834641	SLC30A10
cg15812969	0.617022	0.582712	0.641505	0.509644	-0.03431	0.0244827	-0.107378	0.099278	0.744395	0.783105	0.97019	0.00860478	0.418721	chr21	17139436	USP25
cg15839043	0.349401	0.277463	0.323656	0.245739	-0.071938	-0.0257453	-0.103662	0.0189175	0.610441	0.409253	0.876495	0.00396015	0.378675	chr11	81585908	NONE
cg15907963	0.514202	0.432926	0.427955	0.384811	-0.0812752	-0.0862469	-0.12939	0.0545443	0.690941	0.0770626	0.590314	0.00901152	0.42176	chr12	112153283	ACAD10
cg15908709	0.614655	0.512642	0.486591	0.478136	-0.102014	-0.128065	-0.136519	0.00632166	0.524912	0.000580739	0.089279	0.00338008	0.371195	chr17	46676215	HOXB5
cg15923484	0.37055	0.27546	0.272631	0.23785	-0.09509	-0.0979191	-0.1327	0.000837554	0.404924	0.000764301	0.100964	0.000271468	0.289094	chr1	152760341	LCE1E
cg15969123	0.653937	0.58858	0.666169	0.552258	-0.0653568	0.0122321	-0.101679	0.0172771	0.602538	0.296104	0.824463	0.00666851	0.405081	chr16	51058696	SALL1
cg15982700	0.327347	0.128076	0.0964434	0.154582	-0.199272	-0.230904	-0.172766	0.000931487	0.412742	1.79642e-05	0.0206889	0.00204938	0.351165	chr7	27154911	HOXA3
cg16025819	0.482143	0.433025	0.402108	0.367497	-0.0491178	-0.0800356	-0.114646	0.0390281	0.662539	0.0112623	0.311125	0.00195978	0.349756	chr3	55525397	WNT5A
cg16076479	0.724603	0.658386	0.675078	0.593408	-0.0662165	-0.0495246	-0.131195	0.0946714	0.740451	0.110212	0.651568	0.00113098	0.329994	chr4	188829305	ZFP42
cg16171105	0.376203	0.276333	0.239245	0.27188	-0.0998698	-0.136958	-0.104322	0.00309663	0.483529	1.22777e-05	0.0176263	0.000956115	0.325813	chr1	18205396	ACTL8
cg16185636	0.377397	0.349146	0.366288	0.274639	-0.0282515	-0.0111099	-0.102759	0.0565945	0.69526	0.461326	0.893893	0.00152158	0.33923	chr21	38163159	SIM2
cg16211511	0.534771	0.440917	0.464229	0.424005	-0.0938546	-0.0705419	-0.110766	0.000734836	0.396186	0.0179656	0.368777	0.000507266	0.304803	chr4	119436167	PRSS12
cg16233797	0.385315	0.283894	0.26069	0.256329	-0.101421	-0.124625	-0.128986	0.0241523	0.62577	0.000751073	0.10021	0.00398198	0.378908	chr2	20001490	TTC32
cg16250754	0.309059	0.216933	0.184193	0.204497	-0.0921259	-0.124866	-0.104562	0.0013274	0.431831	0.0004207	0.0770536	0.000654066	0.312335	chr5	40841579	CARD6
cg16253533	0.554373	0.500725	0.370721	0.413732	-0.0536481	-0.183652	-0.140641	0.0547782	0.691639	3.41886e-05	0.0273465	0.00309707	0.36644	chr22	43783782	MPPED1
cg16260768	0.46928	0.246943	0.269257	0.34022	-0.222337	-0.200023	-0.12906	0.000108502	0.279912	6.00369e-05	0.0338307	0.00909768	0.422136	chr11	28643614	METTL15
cg16324293	0.727801	0.67473	0.710805	0.626368	-0.0530705	-0.016996	-0.101433	0.0254988	0.630038	0.23423	0.784369	0.00201939	0.35035	chr9	97838516	FANCC
cg16336989	0.811951	0.754181	0.764629	0.703615	-0.0577699	-0.0473218	-0.108335	0.00765481	0.538269	0.00707639	0.259535	0.000591477	0.309788	chr14	72542521	RGS6
cg16391772	0.678364	0.585078	0.682319	0.55615	-0.0932858	0.00395483	-0.122214	0.0491147	0.682463	0.607258	0.934867	0.00358093	0.374687	chr18	12533830	SPIRE1
cg16395614	0.840219	0.79586	0.857128	0.73101	-0.044359	0.0169091	-0.109209	0.0338596	0.65234	0.989713	0.998823	0.00682289	0.405554	chr10	121146391	RGS10
cg16469353	0.328177	0.261195	0.245979	0.226579	-0.0669824	-0.0821985	-0.101599	0.0197829	0.614404	0.00696084	0.257554	0.00868195	0.419909	chr20	40585035	CHD6
cg16675872	0.588338	0.465669	0.514795	0.436082	-0.122669	-0.0735423	-0.152256	0.0181913	0.60711	0.04338	0.496256	0.0045346	0.384108	chr8	130253618	GSDMC
cg16703737	0.528837	0.384359	0.375176	0.404341	-0.144477	-0.15366	-0.124496	0.00405285	0.497915	0.000457715	0.0799529	0.00598188	0.397171	chr11	47599085	NDUFS3
cg16714649	0.726888	0.707354	0.695205	0.620743	-0.0195341	-0.0316831	-0.106146	0.0220538	0.620632	0.130059	0.680906	0.00236935	0.35793	chr2	48661558	PPP1R21
cg16715953	0.316625	0.194716	0.197204	0.210489	-0.121909	-0.119421	-0.106137	0.00114712	0.427242	0.000882608	0.107318	0.00302197	0.365469	chr19	34396333	KCTD15
cg16767870	0.786324	0.758123	0.777276	0.667359	-0.0282003	-0.00904732	-0.118965	0.1929	0.813179	0.368496	0.859461	0.0060896	0.398784	chr6	124479386	NKAIN2
cg16841325	0.708079	0.673314	0.676035	0.593369	-0.0347659	-0.0320444	-0.11471	0.00293851	0.48106	0.0273913	0.427057	0.00202562	0.350473	chr7	129603394	UBE2H
cg16871089	0.333427	0.209002	0.216375	0.216276	-0.124425	-0.117052	-0.11715	0.00211233	0.463584	0.000277372	0.0640721	0.00205931	0.351719	chr17	9604379	USP43
cg16890922	0.385509	0.388761	0.401965	0.27623	0.00325202	0.0164561	-0.109279	0.29449	0.860549	0.459092	0.893072	0.00510955	0.388733	chr16	16092321	ABCC1
cg16931347	0.689286	0.658924	0.701063	0.573968	-0.0303619	0.0117772	-0.115317	0.0257737	0.631642	0.349398	0.850804	0.001628	0.342196	chr7	23702793	STK31
cg16956116	0.716537	0.661374	0.710048	0.606492	-0.0551635	-0.00648922	-0.110045	0.0288424	0.63981	0.343393	0.848319	0.00654387	0.403914	chr6	82456876	FAM46A
cg16959688	0.553137	0.499913	0.484313	0.437925	-0.0532235	-0.0688244	-0.115212	0.0223237	0.621293	0.00685531	0.256113	0.0044239	0.383879	chr12	77350297	CSRP2
cg16961961	0.401789	0.282976	0.256789	0.286096	-0.118813	-0.144999	-0.115692	0.0146931	0.589465	0.00107523	0.116819	0.00997912	0.427111	chr7	41738613	INHBA
cg17095637	0.569748	0.498828	0.52777	0.462875	-0.0709202	-0.0419778	-0.106872	0.0353359	0.654522	0.0707342	0.575785	0.00532373	0.390267	chr13	60452306	DIAPH3
cg17148219	0.328828	0.263931	0.273465	0.22249	-0.0648969	-0.0553628	-0.106338	0.00385494	0.495679	0.028229	0.431465	0.00013427	0.283383	chr3	116271209	LSAMP
cg17157071	0.452243	0.377148	0.403998	0.348122	-0.0750952	-0.048245	-0.104122	0.0280732	0.638492	0.199758	0.756216	0.00542423	0.391128	chr9	87840260	AGTPBP1
cg17196933	0.75687	0.681713	0.763221	0.609521	-0.0751571	0.00635042	-0.147349	0.00712147	0.534683	0.0839336	0.604932	0.000860938	0.319358	chr11	121986961	BLID
cg17210728	0.385019	0.327045	0.324728	0.275441	-0.0579745	-0.0602909	-0.109578	0.00117185	0.428378	0.0013884	0.130383	3.26829e-05	0.219815	chr8	10809205	PINX1
cg17234047	0.446524	0.358599	0.384266	0.305328	-0.0879254	-0.0622582	-0.141196	0.00184371	0.454002	0.0373534	0.472953	0.000213696	0.288914	chr1	63626170	FOXD3
cg17251609	0.664772	0.592404	0.657154	0.534253	-0.0723676	-0.00761803	-0.130519	0.00730809	0.535932	0.231577	0.782576	0.00449478	0.384108	chr3	65489574	MAGI1
cg17256506	0.534822	0.440958	0.462425	0.424679	-0.0938647	-0.0723972	-0.110144	0.00632732	0.524912	0.00441525	0.215474	0.00606515	0.398657	chr10	28593236	MPP7
cg17282989	0.751025	0.711164	0.726049	0.641858	-0.0398615	-0.0249758	-0.109167	0.0575712	0.696544	0.12157	0.669022	0.00479919	0.385572	chr2	12619199	TRIB2
cg17286831	0.527456	0.283816	0.204441	0.310417	-0.24364	-0.323015	-0.21704	0.00195133	0.458361	2.29589e-06	0.0116317	0.00268199	0.360662	chr14	65273399	SPTB
cg17317362	0.429959	0.352724	0.386637	0.304767	-0.077234	-0.0433211	-0.125191	0.0139309	0.58609	0.119206	0.665672	0.00252394	0.358579	chr3	168788908	MECOM
cg17333501	0.371029	0.286764	0.299882	0.229857	-0.0842646	-0.0711472	-0.141172	0.000653199	0.389012	0.00305254	0.183685	3.4126e-05	0.219815	chr2	171508416	SP5
cg17353412	0.515354	0.314811	0.183525	0.341923	-0.200543	-0.331829	-0.173431	0.0008312	0.404924	1.04955e-05	0.0163779	0.00415517	0.382214	chr7	27141774	HOXA2
cg17355512	0.769923	0.712205	0.654388	0.658368	-0.0577181	-0.115535	-0.111555	0.0710587	0.713939	0.00267888	0.174014	0.0095108	0.424378	chr2	492540	TMEM18
cg17366276	0.543269	0.510225	0.502093	0.404555	-0.0330431	-0.0411752	-0.138713	0.083088	0.729028	0.0883507	0.613675	0.00558787	0.393448	chr14	93052524	RIN3
cg17394983	0.821918	0.75862	0.77032	0.721256	-0.063298	-0.0515978	-0.100662	0.0112353	0.569038	0.0111665	0.310227	0.00117694	0.329994	chr10	124128071	PLEKHA1
cg17404449	0.752712	0.677091	0.711424	0.488336	-0.0756207	-0.0412877	-0.264376	0.116908	0.761043	0.346797	0.849895	0.00228538	0.356407	chr7	76221076	POMZP3
cg17404640	0.694642	0.717877	0.692064	0.593853	0.0232344	-0.00257781	-0.100789	0.104115	0.749071	0.258496	0.802039	0.00659863	0.40446	chr6	22467088	PRL
cg17429887	0.515525	0.36076	0.328061	0.415302	-0.154765	-0.187464	-0.100223	0.000501301	0.376655	1.30192e-05	0.0180193	0.00493669	0.386705	chr4	72723478	GC
cg17462560	0.334475	0.234946	0.18332	0.222736	-0.0995292	-0.151155	-0.111739	0.0157415	0.594494	0.000430002	0.0776603	0.00290286	0.364442	chr5	77814551	LHFPL2
cg17484699	0.842871	0.774788	0.784658	0.729277	-0.0680832	-0.0582132	-0.113594	0.00308193	0.483529	0.00937754	0.289908	0.00157619	0.340915	chr4	77507651	SHROOM3
cg17511819	0.472871	0.408204	0.381116	0.365141	-0.0646667	-0.0917547	-0.10773	0.0309423	0.64575	0.00583393	0.240387	0.00568276	0.393847	chr6	56755762	BEND6
cg17513925	0.405202	0.323886	0.29522	0.214841	-0.0813163	-0.109983	-0.190361	0.00391599	0.496851	0.00277006	0.176085	6.53701e-05	0.253408	chr19	46929698	CCDC8
cg17532873	0.514598	0.522198	0.478827	0.386112	0.00759958	-0.035771	-0.128486	0.0674369	0.709553	0.0841373	0.605287	0.00288262	0.363947	chr6	137545074	IFNGR1
cg17580613	0.544684	0.464443	0.364633	0.40039	-0.0802402	-0.180051	-0.144294	0.0200431	0.614404	0.00241217	0.165874	0.00722468	0.40676	chr7	23338304	MALSU1
cg17604949	0.647261	0.532948	0.487003	0.522659	-0.114313	-0.160258	-0.124602	0.0265318	0.634516	6.49855e-05	0.0350839	0.00942509	0.424193	chr6	167648744	UNC93A
cg17634479	0.818601	0.764273	0.770418	0.696295	-0.0543277	-0.0481826	-0.122306	0.0768641	0.721599	0.0280738	0.43055	0.00696064	0.406052	chr6	52369442	TRAM2
cg17697049	0.468681	0.330598	0.301228	0.33336	-0.138084	-0.167454	-0.135321	0.00333552	0.48849	0.000108463	0.0435081	0.00298584	0.364958	chr2	167090890	SCN9A
cg17703528	0.554071	0.447576	0.381901	0.406313	-0.106494	-0.17217	-0.147758	0.0220354	0.620632	0.000365311	0.0723568	0.00524906	0.390131	chr4	4393081	ENSG00000168824
cg17722996	0.676531	0.579343	0.550242	0.549502	-0.0971885	-0.12629	-0.127029	0.0109442	0.566463	0.00196547	0.151599	0.00307629	0.366219	chr5	50511008	ISL1
cg17736377	0.762485	0.617926	0.62366	0.637822	-0.14456	-0.138825	-0.124664	0.00536454	0.517943	0.000898536	0.107954	0.00875242	0.420288	chr15	86746978	AGBL1
cg17777592	0.570927	0.487127	0.518687	0.455249	-0.0837997	-0.05224	-0.115678	0.00419111	0.500493	0.0358485	0.466732	0.00218692	0.355072	chr13	49975418	CAB39L
cg17797252	0.511508	0.388227	0.357518	0.403949	-0.123281	-0.15399	-0.107559	8.90822e-05	0.277551	1.33094e-05	0.0181251	0.000252816	0.288929	chr4	146661233	MMAA
cg17800708	0.526027	0.300602	0.178817	0.334756	-0.225425	-0.34721	-0.191271	0.00108489	0.422175	4.57377e-07	0.00722577	0.00601571	0.397738	chr7	27148204	HOXA2
cg17817976	0.479123	0.358075	0.305883	0.373096	-0.121048	-0.17324	-0.106027	0.000532499	0.379318	2.50248e-06	0.0116464	0.000829877	0.316852	chr3	6573803	GRM7
cg17846427	0.718565	0.664786	0.689733	0.609012	-0.0537788	-0.0288321	-0.109553	0.0108433	0.565775	0.0551587	0.535125	0.0048005	0.385572	chr11	17571167	OTOG
cg17958516	0.508876	0.461152	0.440026	0.386936	-0.0477243	-0.0688507	-0.12194	0.0933444	0.739235	0.0137559	0.33506	0.00423051	0.382214	chr10	80952606	ZMIZ1
cg18086386	0.286713	0.174021	0.157839	0.181345	-0.112692	-0.128874	-0.105368	5.10078e-05	0.26454	2.4959e-06	0.0116464	0.000102458	0.279197	chr5	162516650	CCNG1
cg18091046	0.689155	0.60397	0.574491	0.528348	-0.0851856	-0.114664	-0.160807	0.0508447	0.685267	0.00059262	0.0901753	0.00339963	0.371767	chr13	30077344	SLC7A1
cg18091117	0.65374	0.502741	0.431729	0.46073	-0.150999	-0.222011	-0.19301	0.00806056	0.542128	0.000211142	0.0569798	0.00805285	0.412659	chr7	27179832	HOXA5
cg18092293	0.785615	0.708133	0.759482	0.652748	-0.0774821	-0.0261329	-0.132867	0.0402089	0.665792	0.155604	0.713359	0.00999529	0.427255	chr15	52167060	TMOD3
cg18093161	0.689029	0.604122	0.581535	0.517648	-0.0849066	-0.107494	-0.171381	0.050454	0.68493	0.0274967	0.427482	0.00268264	0.360662	chr7	120163093	KCND2
cg18119255	0.624072	0.5605	0.617692	0.511414	-0.0635719	-0.00638008	-0.112658	0.0243725	0.626597	0.679715	0.950527	0.00439922	0.383879	chr2	177715604	HNRNPA3
cg18142295	0.51767	0.444792	0.515369	0.411072	-0.0728774	-0.00230017	-0.106598	0.0305268	0.644895	0.334069	0.843912	0.00644896	0.40234	chr1	21937447	RAP1GAP
cg18143824	0.749106	0.663184	0.709735	0.642354	-0.085922	-0.0393714	-0.106752	0.0027231	0.478405	0.0892223	0.615329	0.00261867	0.36032	chr13	114308749	ATP4B
cg18177826	0.669366	0.644935	0.515245	0.56427	-0.024431	-0.154121	-0.105096	0.113573	0.75746	0.000130785	0.0470566	0.00352978	0.373638	chr1	110564105	STRIP1
cg18179931	0.560889	0.410095	0.440002	0.450625	-0.150794	-0.120887	-0.110264	0.00312413	0.483529	0.00353609	0.195875	0.00913515	0.422471	chr3	194119058	GP5
cg18195172	0.729452	0.701004	0.738369	0.592922	-0.0284479	0.0089174	-0.13653	0.0930353	0.739029	0.503903	0.907331	0.00443378	0.383879	chr9	97955481	FANCC
cg18218490	0.544418	0.400153	0.423694	0.420727	-0.144265	-0.120724	-0.123691	0.00147416	0.440696	0.000710938	0.0980752	0.00162367	0.342196	chr2	6343286	SOX11
cg18241308	0.74233	0.709142	0.722654	0.63694	-0.0331888	-0.0196769	-0.105391	0.0364416	0.657173	0.212602	0.767275	0.0083944	0.416312	chr7	95026502	PON3
cg18276568	0.694564	0.624276	0.629573	0.570661	-0.0702878	-0.0649904	-0.123903	0.150019	0.786397	0.084569	0.606215	0.00623586	0.400353	chr5	131445768	CSF2
cg18291443	0.537922	0.402373	0.364178	0.387025	-0.135549	-0.173744	-0.150898	0.00469693	0.506286	0.000195566	0.0551726	0.00197425	0.34998	chr3	157178134	PTX3
cg18308184	0.512132	0.365961	0.305096	0.358399	-0.146171	-0.207036	-0.153733	0.000608446	0.387738	3.49947e-05	0.027596	0.00103956	0.32874	chr4	21699435	KCNIP4
cg18330866	0.513653	0.386829	0.435208	0.353292	-0.126824	-0.078445	-0.16036	0.014719	0.589605	0.031896	0.448986	0.00294866	0.364854	chr7	94673120	PPP1R9A
cg18334915	0.390942	0.313277	0.272163	0.273098	-0.0776645	-0.118779	-0.117843	0.0244438	0.626675	0.00159141	0.138532	0.00532517	0.390267	chr22	46758194	TRMU
cg18443771	0.302729	0.148229	0.148346	0.175829	-0.1545	-0.154383	-0.1269	0.000472745	0.376655	5.19015e-05	0.0324578	0.00221361	0.355813	chr9	304789	DOCK8
cg18495673	0.415528	0.279501	0.255869	0.282864	-0.136026	-0.159659	-0.132663	0.00257701	0.477926	0.000223746	0.0586826	0.00257498	0.360015	chr2	153781149	PRPF40A
cg18515303	0.595218	0.44661	0.487731	0.47851	-0.148608	-0.107487	-0.116709	0.000175438	0.305258	0.00271634	0.174679	0.000333407	0.299742	chr10	108864049	SORCS1
cg18540674	0.682652	0.500312	0.532819	0.546188	-0.18234	-0.149833	-0.136464	0.00165541	0.449233	0.00106641	0.116517	0.0067987	0.405554	chr12	54405379	HOXC8
cg18593842	0.378724	0.233791	0.170665	0.220298	-0.144933	-0.20806	-0.158427	0.00277482	0.480835	1.96716e-05	0.0217917	0.000754494	0.31339	chr7	23338253	MALSU1
cg18602373	0.355706	0.209509	0.1612	0.203092	-0.146197	-0.194506	-0.152614	0.000598391	0.386369	1.02325e-05	0.0163779	0.000637551	0.31195	chr4	45122305	GNPDA2
cg18605120	0.751241	0.69072	0.735675	0.641036	-0.0605212	-0.015566	-0.110206	0.0370859	0.658799	0.248488	0.794818	0.00961434	0.424699	chr3	69338562	FRMD4B
cg18668753	0.473452	0.409857	0.354927	0.365723	-0.0635945	-0.118525	-0.107729	0.0146994	0.589563	0.000700879	0.0972579	0.00567674	0.393829	chr19	57352657	ZIM2
cg18680977	0.524084	0.267101	0.136505	0.263796	-0.256983	-0.38758	-0.260288	0.0114294	0.569504	4.41749e-06	0.0125685	0.00880108	0.420331	chr7	27155039	HOXA3
cg18688704	0.565678	0.502311	0.583125	0.464364	-0.0633675	0.0174471	-0.101314	0.0386543	0.662294	0.384623	0.866534	0.00670496	0.405327	chr4	157889520	PDGFC
cg18697691	0.445874	0.390206	0.423471	0.310504	-0.0556687	-0.022403	-0.135371	0.092489	0.738478	0.711264	0.957407	0.00126207	0.332553	chr11	58989430	MPEG1
cg18766210	0.524009	0.477273	0.38908	0.422627	-0.0467364	-0.134929	-0.101382	0.0853115	0.731533	0.00104295	0.115558	0.00718578	0.40676	chr3	55525577	WNT5A
cg18791205	0.250956	0.19931	0.153592	0.13532	-0.0516462	-0.0973639	-0.115636	0.0108189	0.565623	0.000291005	0.0652603	0.00032213	0.299742	chr7	19146324	TWIST1
cg18822243	0.755132	0.66934	0.676051	0.601259	-0.0857927	-0.0790816	-0.153873	0.025299	0.629328	0.00315859	0.186513	0.00277592	0.36208	chr12	24567687	SOX5
cg18831688	0.625078	0.53565	0.491467	0.517209	-0.0894284	-0.133611	-0.107869	0.00302281	0.483529	0.00254314	0.170122	0.00424654	0.382408	chr18	72956701	TSHZ1
cg18853925	0.399053	0.307972	0.325738	0.265634	-0.0910811	-0.073315	-0.133419	0.0359856	0.656002	0.0425847	0.493331	0.00901174	0.42176	chr3	195869059	TFRC
cg18885392	0.444887	0.388934	0.369437	0.338892	-0.055953	-0.07545	-0.105995	0.00093295	0.412742	0.00171592	0.14296	0.000458348	0.304803	chr7	18832559	HDAC9
cg18922524	0.368407	0.226312	0.181433	0.237075	-0.142096	-0.186974	-0.131332	0.00279158	0.48106	9.51828e-06	0.0161564	0.00708487	0.40676	chr12	54447136	ENSG00000273266
cg18949315	0.535509	0.453769	0.485959	0.419306	-0.0817395	-0.0495499	-0.116203	0.00218456	0.468294	0.0697823	0.57359	0.00214675	0.353894	chr20	57418015	GNAS
cg18949794	0.4868	0.431417	0.412137	0.353422	-0.0553823	-0.0746625	-0.133378	0.0404172	0.666422	0.0430263	0.494694	0.00794013	0.411842	chr7	130123340	MEST
cg18972042	0.589862	0.514427	0.451946	0.439188	-0.0754346	-0.137915	-0.150673	0.108989	0.75366	0.00946589	0.290588	0.00856504	0.418587	chr2	73241248	SFXN5
cg18975130	0.764464	0.697511	0.792224	0.66032	-0.0669527	0.0277594	-0.104145	0.00780035	0.539014	0.498188	0.905453	0.00215215	0.353935	chr8	94238749	TRIQK
cg19018883	0.754295	0.663389	0.734896	0.615764	-0.0909059	-0.0193993	-0.138531	0.0793037	0.724328	0.618583	0.937495	0.00272587	0.36154	chr1	207237974	PFKFB2
cg19024021	0.563799	0.463625	0.377752	0.41863	-0.100174	-0.186047	-0.145169	0.036016	0.65611	6.0055e-05	0.0338307	0.00493262	0.386705	chr8	82106455	PAG1
cg19043800	0.287201	0.204026	0.21062	0.148783	-0.0831758	-0.0765816	-0.138418	0.00293869	0.48106	0.000340938	0.0700404	1.59343e-05	0.219815	chr13	37702050	CSNK1A1L
cg19045239	0.371286	0.238557	0.24526	0.268823	-0.132729	-0.126026	-0.102463	0.000513028	0.378704	0.000751522	0.100237	0.00524015	0.390131	chr19	46799505	HIF3A
cg19048532	0.578055	0.377783	0.259982	0.375456	-0.200272	-0.318073	-0.202599	0.000689163	0.390689	5.67614e-07	0.00786703	0.00107099	0.32874	chr7	27148002	HOXA2
cg19053250	0.331438	0.248043	0.291961	0.211669	-0.0833951	-0.0394765	-0.119768	0.0165314	0.59856	0.179915	0.738456	0.00175881	0.345812	chr2	210676351	UNC80
cg19063162	0.681248	0.670845	0.707491	0.559908	-0.0104026	0.0262434	-0.121339	0.256008	0.845044	0.490105	0.903294	0.000932204	0.324464	chr18	29009801	DSG3
cg19122459	0.648086	0.565385	0.580255	0.506647	-0.0827015	-0.0678312	-0.141439	0.0321847	0.648525	0.137259	0.690209	0.004262	0.382718	chr7	156378285	SHH
cg19159409	0.513787	0.465817	0.501931	0.406199	-0.0479698	-0.0118562	-0.107588	0.00324318	0.485836	0.0421438	0.491698	0.00238202	0.35798	chr5	35370617	PRLR
cg19237900	0.554963	0.407792	0.289763	0.320458	-0.147172	-0.2652	-0.234505	0.0138864	0.585475	6.83726e-06	0.0147353	0.001941	0.349455	chr20	49971053	NFATC2
cg19384566	0.469561	0.345412	0.311888	0.354479	-0.124148	-0.157673	-0.115081	0.00879128	0.548428	0.000162626	0.0512667	0.00832986	0.416012	chr1	179699188	FAM163A
cg19519355	0.271128	0.14127	0.172555	0.128789	-0.129857	-0.0985731	-0.142339	0.0117435	0.57095	0.0760649	0.588088	0.00501067	0.387062	chr8	26697488	ADRA1A
cg19649308	0.575205	0.427957	0.425636	0.434648	-0.147248	-0.149569	-0.140557	0.00335791	0.48955	0.00181864	0.146856	0.00488078	0.386624	chr16	9622192	C16orf72
cg19710451	0.331973	0.156018	0.146221	0.173421	-0.175955	-0.185751	-0.158552	0.0011081	0.423632	6.51588e-05	0.0350972	0.000494194	0.304803	chr17	46654202	HOXB4
cg19746782	0.437049	0.287565	0.266884	0.281371	-0.149485	-0.170165	-0.155678	0.0030152	0.483412	0.000192637	0.0548159	0.00282827	0.362742	chr1	220594321	MARK1
cg19759481	0.448176	0.217129	0.130757	0.228461	-0.231047	-0.317419	-0.219715	0.00259597	0.478059	1.91384e-06	0.0107586	0.00437794	0.383879	chr7	27183401	HOXA5
cg19795873	0.611139	0.469139	0.485182	0.429111	-0.142	-0.125957	-0.182028	0.00288171	0.48106	0.00200397	0.152854	0.000799752	0.315747	chr9	18474921	ADAMTSL1
cg19831698	0.750866	0.715249	0.615553	0.62054	-0.0356162	-0.135313	-0.130325	0.0455123	0.676929	0.00072622	0.0989612	0.00724758	0.40676	chr15	35381318	ZNF770
cg19909252	0.759475	0.666978	0.739591	0.650575	-0.0924968	-0.0198843	-0.1089	0.0035973	0.493289	0.0749182	0.585493	0.00148273	0.338749	chr6	131322486	EPB41L2
cg19979590	0.436377	0.340914	0.350723	0.322823	-0.0954631	-0.0856535	-0.113554	0.0212914	0.617929	0.0209097	0.389225	0.00537521	0.390472	chr15	63011250	TLN2
cg19996406	0.476273	0.300009	0.264618	0.295394	-0.176264	-0.211655	-0.180879	0.000154135	0.297061	8.29004e-05	0.0388352	0.000909015	0.322673	chr8	8318774	ENSG00000182319
cg19999161	0.608162	0.396288	0.215509	0.401465	-0.211874	-0.392653	-0.206696	0.00157973	0.447679	1.08362e-07	0.00395951	0.00257795	0.360136	chr7	27155358	HOXA3
cg20026346	0.516196	0.452393	0.438673	0.398046	-0.0638031	-0.0775227	-0.11815	0.0152568	0.591659	0.0123768	0.322494	0.00952411	0.424439	chr6	136872552	MAP7
cg20064577	0.751871	0.690247	0.713234	0.630799	-0.0616234	-0.0386364	-0.121071	0.0931044	0.739045	0.169915	0.728429	0.00904337	0.421998	chr13	106358574	DAOA
cg20087093	0.56329	0.322655	0.179751	0.362086	-0.240634	-0.383539	-0.201203	0.0012458	0.430365	4.34386e-07	0.00712978	0.00870458	0.420149	chr7	27142799	HOXA2
cg20149988	0.503214	0.350939	0.345955	0.38155	-0.152275	-0.157258	-0.121664	0.00188121	0.455637	7.47569e-05	0.0371415	0.00737033	0.407426	chr5	57569404	PLK2
cg20152088	0.268702	0.159475	0.104365	0.139838	-0.109227	-0.164337	-0.128865	0.0258224	0.631975	8.09266e-07	0.00939905	0.00229401	0.356407	chr1	181616694	CACNA1E
cg20155714	0.629264	0.588925	0.578793	0.500441	-0.040339	-0.0504708	-0.128822	0.156261	0.790625	0.0584036	0.544666	0.00890503	0.421162	chr8	2584441	MYOM2
cg20227627	0.693595	0.658631	0.689831	0.55866	-0.0349641	-0.00376392	-0.134935	0.011939	0.57177	0.160699	0.718902	0.000548541	0.306937	chr2	46010726	PRKCE
cg20230271	0.38766	0.32916	0.237013	0.273826	-0.0584999	-0.150646	-0.113833	0.197541	0.815555	0.000143467	0.0487639	0.00825077	0.414949	chr5	59789126	DEPDC1B
cg20279977	0.375514	0.271869	0.173496	0.274571	-0.103645	-0.202018	-0.100943	0.0063472	0.524912	2.35267e-05	0.0235522	0.00654617	0.403951	chr3	113933043	ZNF80
cg20301050	0.317984	0.230852	0.175234	0.214695	-0.0871317	-0.14275	-0.103289	0.00799108	0.541735	8.89678e-06	0.0158627	0.00246177	0.358579	chr20	48903506	CEBPB
cg20327081	0.812086	0.782088	0.781786	0.690637	-0.0299983	-0.0302999	-0.121449	0.0472704	0.679567	0.0661108	0.564556	0.00922776	0.422728	chr16	19490949	GDE1
cg20341089	0.663722	0.591946	0.633193	0.541756	-0.0717759	-0.0305296	-0.121966	0.0188313	0.610171	0.0977727	0.631117	0.000296016	0.29587	chr10	121447367	BAG3
cg20375151	0.640653	0.546907	0.513743	0.49586	-0.0937459	-0.126909	-0.144793	0.0214299	0.618237	0.00811748	0.274023	0.00958622	0.424566	chr12	42852997	PRICKLE1
cg20428837	0.34766	0.235325	0.157037	0.23095	-0.112335	-0.190623	-0.11671	0.00537462	0.518418	5.51288e-06	0.0136975	0.00717526	0.40676	chr13	29966530	SLC7A1
cg20441963	0.345795	0.255728	0.240359	0.241584	-0.0900669	-0.105435	-0.10421	0.00703171	0.533463	0.000595238	0.0903501	0.00350851	0.373442	chr19	30643744	URI1
cg20452262	0.436481	0.301854	0.356123	0.287435	-0.134627	-0.0803586	-0.149046	0.0104291	0.561941	0.00645056	0.249936	0.00239008	0.358236	chr11	125877061	CDON
cg20484417	0.625991	0.6049	0.666083	0.520086	-0.0210916	0.0400917	-0.105906	0.0525331	0.688052	0.901827	0.987783	0.00617312	0.399691	chr12	81763492	ACSS3
cg20520691	0.764454	0.63741	0.623229	0.597054	-0.127043	-0.141225	-0.167399	0.000324759	0.354225	0.00111304	0.11854	0.000180568	0.288306	chr7	91272858	MTERF
cg20540672	0.465621	0.250507	0.21559	0.249232	-0.215114	-0.250031	-0.216389	0.00258183	0.478059	0.00025094	0.0617457	0.00239822	0.358236	chr10	122372102	PPAPDC1A
cg20546777	0.560429	0.479554	0.407822	0.399194	-0.0808744	-0.152606	-0.161235	0.0291284	0.640607	5.95749e-05	0.0337971	0.00301469	0.365278	chr12	13025369	GPRC5A
cg20577328	0.274091	0.160232	0.158875	0.157615	-0.113859	-0.115215	-0.116476	0.000764825	0.39705	1.67716e-06	0.0107586	0.000260782	0.288929	chr2	122702187	TSN
cg20585185	0.354882	0.271345	0.205058	0.192179	-0.0835368	-0.149823	-0.162703	0.0251651	0.629213	0.000142615	0.0486193	0.000603302	0.310088	chr8	62679922	ASPH
cg20606481	0.656465	0.643411	0.638636	0.555284	-0.0130542	-0.0178294	-0.101181	0.0090362	0.551046	0.0959159	0.627867	0.000617321	0.311115	chr14	93074212	RIN3
cg20636526	0.535434	0.537963	0.355763	0.32003	0.00252892	-0.179671	-0.215404	0.208938	0.821527	0.00243149	0.166467	0.00647538	0.402514	chr6	32305145	C6orf10
cg20640862	0.574804	0.410422	0.381304	0.422762	-0.164382	-0.1935	-0.152042	0.000616787	0.387738	8.26929e-05	0.038832	0.00332377	0.369656	chr12	77481302	E2F7
cg20693334	0.300994	0.136222	0.119726	0.153961	-0.164772	-0.181268	-0.147033	0.00271807	0.478405	0.000211937	0.0569798	0.00307947	0.366219	chr17	46654330	HOXB4
cg20699102	0.57124	0.535487	0.534715	0.461272	-0.0357525	-0.0365249	-0.109968	0.106467	0.751317	0.0894662	0.615811	0.00330342	0.369078	chr2	45902375	PRKCE
cg20734984	0.362748	0.238021	0.17686	0.234129	-0.124727	-0.185888	-0.128619	0.00126817	0.430494	7.75471e-06	0.015392	0.00139309	0.337128	chr7	23338260	MALSU1
cg20761840	0.397673	0.283823	0.26057	0.249644	-0.11385	-0.137103	-0.148029	0.00396451	0.496851	0.000865156	0.106464	0.00166596	0.342689	chr4	186732153	SORBS2
cg20778702	0.279836	0.18	0.136293	0.157311	-0.0998354	-0.143542	-0.122525	2.28308e-05	0.22704	5.95882e-08	0.00301401	1.70485e-06	0.112956	chr16	8345814	TMEM114
cg20851904	0.444775	0.368129	0.38572	0.328531	-0.0766467	-0.059055	-0.116245	0.0580516	0.697037	0.0621664	0.55447	0.00804463	0.412624	chr2	204447590	RAPH1
cg20859912	0.304666	0.184137	0.183169	0.191532	-0.120529	-0.121497	-0.113134	0.00149097	0.441797	0.00366596	0.198936	0.00273355	0.361596	chr8	92691869	RUNX1T1
cg20964601	0.399166	0.32743	0.349166	0.294548	-0.0717359	-0.0500001	-0.104618	0.0819087	0.727159	0.302269	0.8279	0.0099214	0.42702	chr5	79055543	CMYA5
cg20985067	0.795813	0.712518	0.748988	0.677104	-0.083294	-0.046824	-0.118708	0.0123773	0.574929	0.0396845	0.482554	0.00886814	0.421139	chr7	95026538	PON3
cg21082902	0.450999	0.366034	0.276452	0.322656	-0.0849648	-0.174547	-0.128343	0.0123555	0.574746	8.72199e-05	0.0396121	0.00618178	0.399691	chr12	131702196	GPR133
cg21134232	0.497114	0.259893	0.153332	0.266342	-0.23722	-0.343782	-0.230772	0.000645387	0.388571	3.9951e-07	0.0069816	0.00250061	0.358579	chr7	27155548	HOXA3
cg21214265	0.508221	0.453137	0.416772	0.400739	-0.0550839	-0.0914489	-0.107481	0.00734912	0.536482	0.00300501	0.182714	0.00173895	0.344553	chr10	8139884	GATA3
cg21216173	0.3352	0.219765	0.22424	0.219045	-0.115435	-0.11096	-0.116154	0.00151463	0.444366	0.000831994	0.104793	0.00326636	0.368825	chr10	2208176	ADARB2
cg21251563	0.653884	0.585874	0.63396	0.534523	-0.0680097	-0.0199233	-0.11936	0.0148591	0.590268	0.312908	0.833365	0.00760401	0.409659	chr7	29519550	PRR15
cg21308839	0.826119	0.785555	0.786147	0.71079	-0.0405641	-0.0399724	-0.11533	0.0155796	0.593348	0.0270893	0.425401	0.00662806	0.404713	chr17	61723310	MAP3K3
cg21439299	0.784932	0.750275	0.784151	0.639506	-0.0346567	-0.000780597	-0.145425	0.0194691	0.612687	0.322842	0.838445	0.00281809	0.362504	chr7	96627088	DLX6
cg21464565	0.53087	0.327174	0.162989	0.336149	-0.203695	-0.367881	-0.194721	0.00299949	0.483077	1.31927e-06	0.00979607	0.005803	0.395403	chr7	27141139	HOXA2
cg21475882	0.441065	0.428945	0.406457	0.333422	-0.0121201	-0.0346078	-0.107643	0.00722006	0.535932	0.0377488	0.474792	2.78697e-05	0.219815	chr5	5124756	ADAMTS16
cg21554922	0.648449	0.571006	0.503536	0.528687	-0.077443	-0.144913	-0.119762	0.154671	0.789377	0.00218212	0.158517	0.00651903	0.403341	chr14	91653044	GPR68
cg21556281	0.427366	0.265005	0.158687	0.254049	-0.162361	-0.268679	-0.173317	0.00314648	0.483529	9.81675e-06	0.0162743	0.00642179	0.402085	chr7	27154720	HOXA3
cg21576187	0.536279	0.458808	0.357056	0.406533	-0.0774709	-0.179223	-0.129746	0.0434284	0.673001	4.82719e-05	0.0314715	0.000971075	0.326073	chr15	29963223	FAM189A1
cg21580687	0.435239	0.332655	0.370264	0.326685	-0.102584	-0.0649755	-0.108554	0.0155495	0.593118	0.184535	0.742788	0.00520804	0.389765	chr15	83567292	HOMER2
cg21595728	0.41392	0.327656	0.382156	0.303434	-0.0862642	-0.0317643	-0.110486	0.00201296	0.460161	0.0719843	0.578437	0.000312527	0.298374	chr14	65585318	MAX
cg21597425	0.703441	0.651763	0.682721	0.583364	-0.0516781	-0.0207199	-0.120077	0.0518242	0.687045	0.334358	0.844018	0.00931469	0.423163	chr6	143195947	HIVEP2
cg21630608	0.647067	0.553748	0.676154	0.529106	-0.0933195	0.0290865	-0.117961	0.00708021	0.534462	0.894492	0.986918	0.0077595	0.41057	chr4	154711304	SFRP2
cg21643316	0.662563	0.505172	0.498101	0.55948	-0.157391	-0.164462	-0.103083	0.000559925	0.379318	3.15958e-05	0.0261589	0.00295928	0.364891	chr2	82766453	NONE
cg21685152	0.424298	0.389225	0.293955	0.321113	-0.0350725	-0.130343	-0.103184	0.0443945	0.675546	0.00268212	0.174014	0.00738736	0.407577	chr7	93023154	CCDC132
cg21704255	0.716384	0.65403	0.624997	0.597254	-0.0623533	-0.091387	-0.119129	0.00880256	0.548621	0.00296762	0.181731	0.000472491	0.304803	chr11	108122617	ATM
cg21727359	0.585195	0.488035	0.49659	0.421846	-0.0971595	-0.0886045	-0.163349	0.023521	0.623977	0.0205221	0.386322	0.00229974	0.356407	chr6	82459006	FAM46A
cg21768342	0.648368	0.54641	0.597246	0.509343	-0.101958	-0.0511221	-0.139025	0.0105551	0.562584	0.0484866	0.514532	0.00257622	0.360015	chr2	16704265	FAM49A
cg21810373	0.746868	0.630228	0.642167	0.644939	-0.11664	-0.104701	-0.101929	0.00837906	0.545487	0.00154734	0.136478	0.00882675	0.420691	chr11	70917159	SHANK2
cg21890241	0.409369	0.390249	0.2876	0.28366	-0.0191197	-0.121769	-0.125709	0.101051	0.746119	0.106758	0.64622	0.00773542	0.410326	chr4	112913182	C4orf32
cg21901680	0.427544	0.380601	0.366439	0.323752	-0.0469437	-0.0611053	-0.103792	0.0307432	0.64546	0.0315924	0.44743	0.00230909	0.356407	chr5	136908224	SPOCK1
cg21913335	0.781192	0.686396	0.668147	0.677456	-0.0947967	-0.113045	-0.103736	0.00599998	0.523024	0.00284873	0.178767	0.00381579	0.378389	chr19	48495301	BSPH1
cg22007486	0.741831	0.508929	0.421678	0.554915	-0.232903	-0.320153	-0.186916	0.00167389	0.449233	4.32855e-06	0.0125685	0.00194385	0.349575	chr2	119602212	EN1
cg22042316	0.61183	0.549654	0.492351	0.503704	-0.0621761	-0.11948	-0.108126	0.0271264	0.63621	0.000882897	0.107318	0.00129887	0.333191	chr18	56239748	ALPK2
cg22070062	0.712446	0.578545	0.568287	0.563657	-0.133901	-0.144159	-0.148789	4.85259e-06	0.156034	4.99489e-06	0.0132502	3.52591e-05	0.219815	chr10	61901370	CCDC6
cg22076941	0.670517	0.528184	0.548375	0.552059	-0.142333	-0.122142	-0.118458	0.00176707	0.453128	0.00444657	0.216006	0.00692559	0.406052	chr1	70036106	LRRC7
cg22147446	0.550868	0.458682	0.535293	0.433289	-0.0921855	-0.0155751	-0.117579	0.00467116	0.505614	0.391981	0.869538	0.00740167	0.407773	chr20	4879261	RASSF2
cg22168676	0.402747	0.307632	0.302606	0.260359	-0.0951144	-0.100141	-0.142388	0.00276299	0.48013	0.0243727	0.409931	0.00140741	0.337416	chr6	10060780	OFCC1
cg22171993	0.589734	0.495191	0.620645	0.46744	-0.0945436	0.0309102	-0.122294	0.00103522	0.421832	0.453643	0.891497	0.000333803	0.299742	chr5	81818816	ATP6AP1L
cg22205341	0.741513	0.681395	0.757352	0.638792	-0.0601174	0.0158395	-0.102721	0.0221898	0.621199	0.873278	0.983838	0.00280694	0.362369	chr11	126611424	KIRREL3
cg22232704	0.284261	0.165169	0.129233	0.150287	-0.119092	-0.155028	-0.133974	0.00188784	0.456082	8.82765e-06	0.0158627	0.000863074	0.319528	chr13	110961606	COL4A2
cg22307331	0.611347	0.524533	0.540453	0.445803	-0.0868142	-0.0708942	-0.165545	0.0443955	0.675546	0.193253	0.750528	0.00856573	0.418587	chr8	61326619	RAB2A
cg22373792	0.426884	0.317061	0.222498	0.281766	-0.109823	-0.204386	-0.145118	0.0185911	0.608799	7.19494e-05	0.0365369	0.00985985	0.426359	chr3	112465821	CD200R1L
cg22379777	0.546101	0.452036	0.475013	0.445058	-0.0940657	-0.071088	-0.101044	0.0075746	0.53819	0.00297528	0.181881	0.00536695	0.390444	chr1	96106829	RWDD3
cg22411162	0.761082	0.683517	0.690406	0.649916	-0.0775645	-0.0706756	-0.111166	0.00190065	0.457586	0.00132199	0.127607	0.000957599	0.325817	chr14	98601450	NONE
cg22497575	0.711021	0.648999	0.71186	0.605134	-0.0620218	0.000838835	-0.105887	0.00592712	0.522541	0.661564	0.946865	0.00858391	0.418587	chr13	45025622	SERP2
cg22535313	0.784773	0.707374	0.739193	0.677036	-0.0773991	-0.0455797	-0.107737	0.0119214	0.57177	0.0258405	0.417923	0.00377919	0.377389	chr10	98045466	BLNK
cg22601570	0.43621	0.311645	0.231729	0.254226	-0.124565	-0.204481	-0.181984	0.0125103	0.576506	0.00018475	0.0537708	0.00169193	0.343309	chr2	6790955	CMPK2
cg22610388	0.468772	0.417421	0.458002	0.347008	-0.0513503	-0.0107697	-0.121764	0.0609021	0.700973	0.446339	0.889289	0.00868934	0.419982	chr3	58048811	FLNB
cg22611217	0.700771	0.620138	0.650376	0.593961	-0.0806328	-0.0503954	-0.10681	0.0146463	0.589338	0.0232162	0.403563	0.00263826	0.360534	chr7	4306321	FOXK1
cg22628709	0.636901	0.443308	0.479297	0.470245	-0.193593	-0.157603	-0.166656	0.0028665	0.48106	0.0012686	0.125208	0.00639931	0.401977	chr8	61085389	CA8
cg22729821	0.43896	0.358246	0.351387	0.309056	-0.0807141	-0.0875726	-0.129903	0.00275636	0.480116	0.0160815	0.354488	0.00253529	0.358621	chr14	76071897	FLVCR2
cg22769130	0.728615	0.657414	0.725453	0.598515	-0.0712011	-0.00316221	-0.1301	0.00494778	0.510988	0.646908	0.943425	0.00826217	0.415211	chr2	104660314	POU3F3
cg22813542	0.670064	0.607745	0.728841	0.529253	-0.0623189	0.0587775	-0.140811	0.00574518	0.52123	0.363258	0.8571	0.000717722	0.312596	chr11	121986974	BLID
cg22863920	0.602977	0.553224	0.654536	0.496532	-0.0497533	0.0515586	-0.106445	0.00463727	0.505614	0.856916	0.981714	0.00366462	0.37551	chr8	72470832	EYA1
cg22864617	0.620254	0.52646	0.468862	0.513204	-0.0937947	-0.151393	-0.10705	8.0819e-05	0.277551	2.3504e-07	0.00564931	4.66174e-05	0.236245	chr2	155338265	KCNJ3
cg22951653	0.384469	0.305195	0.236038	0.265685	-0.0792742	-0.148431	-0.118784	0.0668404	0.709029	0.000394345	0.0751155	0.00490175	0.386695	chr8	19338468	CSGALNACT1
cg22992137	0.597492	0.478775	0.462002	0.461959	-0.118717	-0.13549	-0.135534	0.00677861	0.530007	0.00174176	0.14397	0.00487994	0.386624	chr2	174171585	CDCA7
cg23006655	0.450686	0.365377	0.333996	0.342316	-0.0853085	-0.11669	-0.108369	0.0135515	0.584017	0.00345737	0.193867	0.00480858	0.385572	chr14	82927675	SEL1L
cg23014425	0.360409	0.254596	0.193152	0.222057	-0.105813	-0.167257	-0.138352	0.0498134	0.68381	8.34038e-05	0.0389809	0.00647083	0.402514	chr17	46648525	HOXB4
cg23074979	0.538855	0.387709	0.437279	0.391159	-0.151147	-0.101577	-0.147696	0.00596752	0.522691	0.00659854	0.252001	0.00184214	0.346103	chr7	157239186	DNAJB6
cg23085666	0.638923	0.560632	0.592247	0.519028	-0.078291	-0.0466755	-0.119895	0.00113416	0.426435	0.0029441	0.18116	0.000713943	0.312596	chr3	125820924	SLC41A3
cg23089564	0.643579	0.520746	0.525677	0.525884	-0.122833	-0.117902	-0.117695	0.000486571	0.376655	0.000389668	0.0746487	0.0034888	0.373327	chr22	30847650	SEC14L3
cg23096305	0.51423	0.396783	0.34791	0.370734	-0.117447	-0.16632	-0.143495	0.0208831	0.616542	0.000686979	0.0964446	0.00685444	0.405639	chr15	71171913	LRRC49
cg23101261	0.472036	0.317171	0.324158	0.357736	-0.154865	-0.147878	-0.1143	0.0021973	0.468674	0.00136036	0.128937	0.00658717	0.40446	chr5	131339274	ACSL6
cg23130131	0.211094	0.0753511	0.0910703	0.0938221	-0.135743	-0.120024	-0.117272	0.000589921	0.383983	0.000606054	0.0912167	0.000601581	0.310088	chr4	111544299	PITX2
cg23145794	0.625079	0.574843	0.607129	0.519176	-0.0502357	-0.0179495	-0.105903	0.00431536	0.502001	0.119933	0.666878	0.000503379	0.304803	chr20	20433062	INSM1
cg23186366	0.224751	0.123201	0.101334	0.119036	-0.10155	-0.123418	-0.105715	0.0410102	0.667696	0.00458032	0.21823	0.00997332	0.427111	chr19	47296586	SLC1A5
cg23215709	0.543009	0.489991	0.411634	0.44099	-0.0530175	-0.131374	-0.102019	0.0646719	0.706287	0.000405265	0.0758644	0.00847438	0.417504	chr6	38062917	ZFAND3
cg23325413	0.386008	0.287384	0.326915	0.270809	-0.0986238	-0.0590933	-0.115199	0.00189709	0.457274	0.0396445	0.48236	0.000255667	0.288929	chr5	4773407	ADAMTS16
cg23350385	0.402082	0.351652	0.267471	0.275302	-0.05043	-0.134611	-0.12678	0.0182207	0.607236	0.00047716	0.0816289	0.00458293	0.384108	chr3	46448134	CCRL2
cg23401796	0.669844	0.419428	0.401542	0.477612	-0.250416	-0.268302	-0.192232	0.000179486	0.307651	8.97546e-06	0.0158709	0.000880841	0.320214	chr8	141248667	TRAPPC9
cg23452289	0.535682	0.410383	0.381084	0.375977	-0.125299	-0.154598	-0.159705	0.00385589	0.495679	0.000678883	0.0960292	0.00172628	0.343627	chr4	21699426	KCNIP4
cg23481900	0.354757	0.244456	0.243016	0.245612	-0.1103	-0.111741	-0.109145	0.00312953	0.483529	0.000290671	0.0652408	0.00179227	0.346103	chr5	1685406	MRPL36
cg23511824	0.64009	0.55702	0.557194	0.526921	-0.08307	-0.0828961	-0.113169	0.00963943	0.554544	0.00865851	0.280805	0.00393209	0.378675	chr14	54816172	CDKN3
cg23512079	0.412001	0.297045	0.328694	0.286449	-0.114956	-0.0833063	-0.125552	0.0108215	0.565719	0.0525122	0.527109	0.00660921	0.404567	chr2	31349757	GALNT14
cg23536293	0.644678	0.485085	0.37648	0.473	-0.159593	-0.268198	-0.171678	0.00872101	0.548128	5.46171e-05	0.0331491	0.00982098	0.426105	chr12	99524459	APAF1
cg23541232	0.583682	0.461673	0.400197	0.457547	-0.122009	-0.183485	-0.126136	0.0108901	0.566143	0.000472915	0.0812658	0.00976441	0.425575	chr11	90222171	CHORDC1
cg23553501	0.46168	0.378872	0.318253	0.320466	-0.0828079	-0.143427	-0.141214	0.00305622	0.483529	0.00033953	0.0699568	0.000495202	0.304803	chr4	91868172	NONE
cg23557964	0.26623	0.162093	0.14134	0.155473	-0.104136	-0.124889	-0.110757	0.00970153	0.555333	0.000100457	0.0421587	0.00292691	0.364584	chr12	13133033	HEBP1
cg23585251	0.59887	0.508424	0.47895	0.427344	-0.0904465	-0.119921	-0.171526	0.00169856	0.449233	0.00212048	0.156672	0.00040378	0.304803	chr2	18972590	NT5C1B-RDH14
cg23591642	0.584737	0.424045	0.30885	0.402581	-0.160692	-0.275887	-0.182156	0.0114143	0.569455	1.76683e-06	0.0107586	0.00449396	0.384108	chr4	178829283	AGA
cg23639734	0.45387	0.358924	0.331347	0.284409	-0.0949461	-0.122523	-0.16946	0.0349826	0.65425	0.018205	0.370537	0.00251094	0.358579	chr4	24796753	SOD3
cg23657388	0.710112	0.634844	0.60678	0.533457	-0.0752679	-0.103332	-0.176655	0.130004	0.771452	0.0044371	0.215841	0.00165598	0.342196	chr7	101171330	MYL10
cg23740726	0.698379	0.618649	0.528182	0.547303	-0.0797296	-0.170197	-0.151076	0.0103079	0.560453	3.1485e-05	0.0261589	0.00187946	0.347634	chr11	131103672	SNX19
cg23749034	0.42834	0.370158	0.279167	0.316953	-0.0581812	-0.149172	-0.111387	0.0654883	0.707154	0.00080533	0.103382	0.00630327	0.401264	chr6	35165242	SCUBE3
cg23803230	0.567038	0.444255	0.45811	0.46196	-0.122783	-0.108928	-0.105078	0.000713063	0.39206	0.00068731	0.0964573	0.00239977	0.358236	chr20	1614462	SIRPB1
cg23826570	0.323502	0.231578	0.167807	0.209484	-0.0919246	-0.155695	-0.114018	0.0280229	0.638244	0.000322744	0.0683524	0.00908711	0.422042	chr12	92683924	CLLU1
cg23861541	0.591731	0.52004	0.536579	0.466333	-0.0716907	-0.0551525	-0.125398	0.00565882	0.520962	0.0125129	0.323581	0.00061847	0.311115	chr2	62934207	EHBP1
cg23920246	0.367505	0.277636	0.291144	0.261059	-0.0898693	-0.076361	-0.106446	0.00871228	0.548128	0.0145721	0.342063	0.00880365	0.420374	chr2	113398727	SLC20A1
cg23954787	0.741337	0.647955	0.743291	0.630905	-0.0933813	0.00195416	-0.110432	0.000892895	0.411261	0.44408	0.8885	0.000707196	0.312596	chr8	72470700	EYA1
cg23971182	0.344963	0.224336	0.172666	0.24467	-0.120627	-0.172297	-0.100293	0.00384332	0.495679	5.69964e-06	0.0136975	0.00387248	0.378559	chr8	107058373	OXR1
cg23985372	0.374536	0.337713	0.204485	0.268871	-0.0368233	-0.170051	-0.105665	0.0280201	0.638244	4.35669e-06	0.0125685	0.00178205	0.346103	chr2	33437478	RASGRP3
cg24059708	0.502707	0.442562	0.416888	0.394764	-0.0601442	-0.0858183	-0.107942	0.00442164	0.502707	0.000825501	0.104503	0.000574705	0.308587	chr10	57170612	MTRNR2L5
cg24123106	0.644764	0.550859	0.657722	0.528672	-0.0939052	0.0129577	-0.116092	0.0269162	0.635644	0.499162	0.90582	0.00808807	0.412904	chr6	123100471	FABP7
cg24181546	0.469292	0.372943	0.364164	0.368176	-0.096349	-0.105127	-0.101116	0.000434215	0.372862	7.65019e-05	0.0374756	0.00148084	0.338749	chr15	26911691	GABRB3
cg24224020	0.211364	0.0959413	0.0964042	0.1113	-0.115422	-0.114959	-0.100063	0.000149665	0.297061	0.000249664	0.061581	0.000217756	0.288914	chr4	111544443	PITX2
cg24256027	0.750356	0.690716	0.619305	0.590945	-0.05964	-0.131051	-0.159411	0.0274341	0.636647	0.000925826	0.109602	0.00326414	0.368825	chr3	125820726	SLC41A3
cg24280288	0.5576	0.502442	0.531953	0.450153	-0.0551583	-0.0256472	-0.107447	0.0180449	0.606328	0.38312	0.865915	0.00632268	0.401344	chr9	71370927	FAM122A
cg24283568	0.438941	0.356804	0.309931	0.312207	-0.0821366	-0.12901	-0.126733	0.00878052	0.548428	0.000618345	0.0919021	0.000751936	0.31339	chr12	44919751	NELL2
cg24362778	0.308386	0.211429	0.130665	0.174019	-0.0969565	-0.177721	-0.134367	0.00148118	0.441154	2.84366e-06	0.0116464	0.000134001	0.283383	chr7	154050352	DPP6
cg24432633	0.5172	0.32328	0.328356	0.316632	-0.193921	-0.188844	-0.200568	0.00017174	0.305175	0.000289989	0.0652067	0.000126533	0.283196	chr13	104316630	SLC10A2
cg24447924	0.43864	0.283581	0.223805	0.29877	-0.155059	-0.214836	-0.13987	0.000153114	0.297061	5.34721e-08	0.00301401	0.00071974	0.312596	chr1	34785846	C1orf94
cg24453604	0.745324	0.67494	0.708026	0.573404	-0.0703836	-0.0372973	-0.17192	0.0081904	0.543035	0.122686	0.6705	0.000942734	0.32516	chr1	8362413	SLC45A1
cg24516901	0.570286	0.479348	0.411954	0.464155	-0.0909375	-0.158332	-0.106131	0.00074048	0.39705	2.60708e-05	0.0244409	0.00237538	0.35793	chr2	225266801	FAM124B
cg24561419	0.679346	0.517947	0.560427	0.506736	-0.161399	-0.118919	-0.17261	0.00208191	0.462452	0.00273889	0.175191	0.00188508	0.347634	chr5	79553606	SERINC5
cg24620797	0.619518	0.559279	0.562403	0.493101	-0.0602385	-0.0571146	-0.126417	0.0269598	0.635907	0.0471488	0.510004	0.00287368	0.363776	chr3	112981348	BOC
cg24637261	0.536535	0.442401	0.422598	0.422785	-0.094134	-0.113937	-0.11375	0.00628963	0.524912	0.00150921	0.135283	0.00303588	0.365501	chr10	75410817	SYNPO2L
cg24669994	0.716139	0.549923	0.601787	0.588703	-0.166216	-0.114352	-0.127435	0.000385699	0.368188	0.000534931	0.0861457	0.00510191	0.388568	chr2	111475589	ACOXL
cg24671886	0.443236	0.375082	0.325839	0.307413	-0.0681538	-0.117397	-0.135823	0.0528745	0.688568	0.00929183	0.288707	0.00204467	0.351154	chr1	19756839	CAPZB
cg24680758	0.563144	0.488902	0.531262	0.457313	-0.0742413	-0.0318819	-0.105831	0.0228243	0.622447	0.171644	0.730162	0.00678035	0.405554	chr6	102188078	GRIK2
cg24728209	0.463916	0.383667	0.430122	0.317985	-0.0802487	-0.0337939	-0.145931	0.0303516	0.64437	0.444473	0.888634	0.00280277	0.362369	chr10	120328185	PRLHR
cg24728281	0.508302	0.398655	0.403567	0.400673	-0.109647	-0.104736	-0.107629	0.00345982	0.492178	0.000436996	0.0782031	0.00977766	0.425684	chr16	86411456	FOXF1
cg24755977	0.62665	0.566377	0.552285	0.512291	-0.060272	-0.0743641	-0.114358	0.0434967	0.673159	0.0330308	0.453904	0.00337445	0.370988	chr9	131641717	CCBL1
cg24768989	0.773869	0.706712	0.803514	0.670035	-0.0671574	0.0296444	-0.103834	0.0207329	0.61623	0.893092	0.986755	0.00855441	0.418587	chr6	124602882	NKAIN2
cg24859602	0.555323	0.431821	0.430644	0.422614	-0.123502	-0.124679	-0.13271	0.00103702	0.422175	0.00071681	0.0984827	0.00138685	0.337128	chr7	53393696	POM121L12
cg24859986	0.723468	0.654998	0.687474	0.603456	-0.0684705	-0.0359945	-0.120012	0.00660153	0.528123	0.0308652	0.44421	0.00054115	0.306937	chr1	84084182	TTLL7
cg24936500	0.434876	0.353488	0.338015	0.296788	-0.0813879	-0.0968607	-0.138088	0.0251558	0.629213	0.00581493	0.240097	0.00847223	0.417504	chr2	233499637	EFHD1
cg25000273	0.667895	0.576898	0.555978	0.548021	-0.0909967	-0.111917	-0.119874	0.00893117	0.550198	0.000573915	0.0889222	0.00241022	0.358579	chr4	182272373	TENM3
cg25013303	0.426583	0.294114	0.306323	0.302179	-0.132469	-0.12026	-0.124404	0.00498026	0.511272	0.00626482	0.247134	0.0068319	0.405554	chr1	10961257	CASZ1
cg25032567	0.650412	0.501945	0.465665	0.509219	-0.148467	-0.184748	-0.141194	0.0025663	0.477871	6.83089e-05	0.0359368	0.00161532	0.342196	chr16	77284521	SYCE1L
cg25069631	0.661221	0.496662	0.509095	0.554816	-0.164559	-0.152126	-0.106406	3.48624e-05	0.239342	3.82245e-05	0.028637	0.000462957	0.304803	chr2	158936453	UPP2
cg25114727	0.548956	0.358462	0.233907	0.365665	-0.190494	-0.31505	-0.183292	0.00260443	0.478059	3.1773e-06	0.0119263	0.00366193	0.37551	chr10	2208320	ADARB2
cg25122752	0.543859	0.486219	0.469529	0.439006	-0.0576406	-0.0743301	-0.104853	0.0271147	0.63621	0.0622736	0.554686	0.006282	0.400819	chr5	114713211	CCDC112
cg25136326	0.564482	0.467394	0.453196	0.411147	-0.0970874	-0.111286	-0.153334	0.0468928	0.679063	0.0126117	0.324731	0.00389151	0.37866	chr1	107600679	PRMT6
cg25140663	0.740823	0.664155	0.644398	0.624557	-0.0766681	-0.0964247	-0.116266	0.000214938	0.319967	4.10212e-05	0.0292948	1.60284e-05	0.219815	chr21	30006208	N6AMT1
cg25198481	0.495015	0.427747	0.485357	0.387694	-0.0672677	-0.00965804	-0.10732	0.0167244	0.600236	0.316618	0.835375	0.0047186	0.385058	chr3	164912187	SLITRK3
cg25211022	0.414324	0.352014	0.366229	0.308041	-0.0623092	-0.0480947	-0.106282	0.00378452	0.495218	0.0237126	0.405882	0.000898739	0.321533	chr5	142381633	ARHGAP26
cg25267513	0.519087	0.494232	0.37258	0.407786	-0.0248545	-0.146506	-0.111301	0.116125	0.760092	0.000421024	0.0770778	0.00346044	0.372488	chr5	156708190	CYFIP2
cg25312372	0.360815	0.231104	0.235915	0.223226	-0.129711	-0.1249	-0.137589	0.00826788	0.543932	0.00634929	0.248257	0.00297423	0.364891	chr2	129018482	HS6ST1
cg25365006	0.702504	0.64181	0.679028	0.571277	-0.060694	-0.0234757	-0.131227	0.0318163	0.648118	0.072854	0.580752	0.00661524	0.404567	chr3	125820752	SLC41A3
cg25376586	0.364544	0.272058	0.212037	0.255266	-0.0924858	-0.152506	-0.109277	0.0132885	0.583172	0.000459134	0.0800616	0.00907145	0.421998	chr1	204700374	NFASC
cg25390165	0.634402	0.48983	0.435875	0.465619	-0.144572	-0.198527	-0.168783	0.00387078	0.495679	4.22637e-05	0.0295829	0.0026257	0.360534	chr7	27184188	HOXA5
cg25494045	0.545853	0.513463	0.585795	0.417526	-0.032391	0.0399416	-0.128328	0.0150421	0.591213	0.67551	0.949748	0.000430826	0.304803	chr16	71559023	CHST4
cg25559757	0.710836	0.618225	0.730952	0.599536	-0.0926102	0.0201163	-0.111299	0.0152296	0.591659	0.73755	0.962354	0.00879392	0.420288	chr12	11192053	TAS2R31
cg25596989	0.663291	0.636435	0.725624	0.554081	-0.0268553	0.062333	-0.10921	0.0302177	0.643732	0.513835	0.910064	0.00915818	0.422671	chr10	24868920	ARHGAP21
cg25682456	0.414275	0.31984	0.319456	0.300565	-0.0944345	-0.0948192	-0.11371	0.00123258	0.429902	0.00562613	0.237119	0.000501712	0.304803	chr2	66428619	MEIS1
cg25684873	0.774535	0.760942	0.73295	0.654946	-0.0135922	-0.0415844	-0.119588	0.322342	0.869935	0.069582	0.573	0.00374185	0.376419	chr4	39666921	SMIM14
cg25812921	0.402814	0.302823	0.251094	0.279577	-0.0999918	-0.151721	-0.123237	0.00640925	0.526078	3.28877e-05	0.0266238	0.00123018	0.33112	chr4	188402167	ZFP42
cg25819602	0.767655	0.713131	0.738709	0.649023	-0.0545233	-0.0289461	-0.118632	0.0120078	0.57177	0.0778172	0.591993	0.00311412	0.366491	chr7	96627634	DLX6
cg25855415	0.654866	0.63039	0.602185	0.549048	-0.0244754	-0.0526803	-0.105818	0.0729349	0.716068	0.0823637	0.601599	0.00621329	0.399914	chr3	127831506	RUVBL1
cg25875943	0.44072	0.285991	0.296986	0.28413	-0.154729	-0.143733	-0.156589	0.00278466	0.48106	0.00601371	0.243257	0.00245547	0.358579	chr19	31397810	TSHZ3
cg25883179	0.593608	0.564983	0.571097	0.491202	-0.0286247	-0.0225103	-0.102405	0.0291967	0.640618	0.277837	0.814073	0.00317196	0.366495	chr5	161751464	GABRG2
cg25902183	0.337762	0.249799	0.240043	0.209187	-0.0879631	-0.0977192	-0.128575	0.196802	0.815155	0.0723496	0.579418	0.00699838	0.406052	chr1	98793389	SNX7
cg25982521	0.486457	0.420846	0.441171	0.384349	-0.065611	-0.0452857	-0.102108	0.00392624	0.496851	0.0427546	0.494059	0.00310696	0.366491	chr5	21685360	NONE
cg26037180	0.541978	0.432782	0.368341	0.407749	-0.109196	-0.173637	-0.134229	0.00674675	0.52983	0.00012274	0.0459128	0.00615868	0.399691	chr14	88199948	GALC
cg26058226	0.697832	0.623501	0.65848	0.581619	-0.0743305	-0.0393513	-0.116213	0.00747354	0.53819	0.100893	0.636421	0.00225488	0.35625	chr16	8813098	ABAT
cg26087843	0.531501	0.452785	0.378572	0.411059	-0.0787162	-0.152929	-0.120442	0.0110593	0.567211	0.000667444	0.0952447	0.0016497	0.342196	chr3	2310651	CNTN4
cg26090387	0.328691	0.237693	0.239023	0.216959	-0.090998	-0.0896679	-0.111731	0.00129036	0.430494	0.00253184	0.169812	0.00292664	0.364584	chr14	104845401	C14orf144
cg26094842	0.321099	0.277626	0.205727	0.210761	-0.0434725	-0.115372	-0.110337	0.186231	0.810135	0.000594693	0.0903408	0.00385436	0.378559	chr10	114476947	TCF7L2
cg26110224	0.358119	0.273069	0.367305	0.248714	-0.0850499	0.00918592	-0.109405	0.064165	0.705921	0.955286	0.994722	0.00591928	0.396791	chr17	37845059	PGAP3
cg26127662	0.312858	0.190232	0.140548	0.198652	-0.122627	-0.17231	-0.114206	0.000850417	0.404924	2.63265e-06	0.0116464	0.00372599	0.376417	chr7	27153944	HOXA3
cg26189040	0.488364	0.418095	0.436363	0.376436	-0.0702693	-0.0520008	-0.111928	0.0180159	0.605966	0.0787057	0.593897	0.00763574	0.409756	chr5	72479209	TMEM174
cg26192767	0.792527	0.731406	0.784189	0.687342	-0.0611216	-0.00833816	-0.105185	0.00789261	0.540521	0.280723	0.815656	0.00128924	0.332777	chr9	23543643	ELAVL2
cg26234183	0.585703	0.449631	0.466901	0.407658	-0.136072	-0.118803	-0.178046	0.00356258	0.493289	0.00627427	0.247218	0.000780831	0.313683	chr3	187984142	LPP
cg26274952	0.464837	0.400919	0.416848	0.350233	-0.0639171	-0.0479881	-0.114604	0.0575522	0.696544	0.172967	0.73151	0.00534385	0.390267	chr2	20144441	TTC32
cg26293019	0.617827	0.325215	0.229089	0.405035	-0.292612	-0.388737	-0.212792	0.003931	0.496851	8.36709e-06	0.0157522	0.00996799	0.427103	chr5	50688913	ISL1
cg26337312	0.567213	0.453252	0.39543	0.429123	-0.113961	-0.171783	-0.138091	0.00357783	0.493289	0.00107814	0.11688	0.00494402	0.386705	chr1	165321741	LMX1A
cg26430305	0.496709	0.340151	0.339331	0.338202	-0.156558	-0.157377	-0.158506	1.08373e-07	0.0242447	1.96789e-06	0.0109524	8.36307e-07	0.0840352	chr1	207277581	C4BPA
cg26477711	0.445573	0.280289	0.260205	0.270534	-0.165284	-0.185368	-0.175039	0.000195294	0.314611	0.000246544	0.0613132	0.000439201	0.304803	chr12	39518309	CPNE8
cg26502888	0.524451	0.355435	0.346809	0.359746	-0.169016	-0.177641	-0.164705	3.01802e-05	0.239342	3.32567e-06	0.0119809	6.00581e-05	0.253408	chr4	162763173	FSTL5
cg26516291	0.284307	0.25246	0.159814	0.167731	-0.0318473	-0.124493	-0.116576	0.379042	0.888982	0.0010144	0.114176	0.00506492	0.387729	chr3	115120773	GAP43
cg26599081	0.677183	0.598971	0.612979	0.536591	-0.0782116	-0.0642045	-0.140592	0.0108433	0.565775	0.0609314	0.551083	0.00533292	0.390267	chr3	18393546	SATB1
cg26679047	0.559441	0.466363	0.46502	0.434699	-0.0930782	-0.0944209	-0.124742	0.0075696	0.53819	0.00898002	0.284775	0.00160461	0.341622	chr8	35297622	UNC5D
cg26696538	0.695923	0.636606	0.696075	0.546384	-0.0593167	0.000152283	-0.149539	0.0318492	0.648174	0.425086	0.881952	0.0031613	0.366495	chr12	18702590	PLCZ1
cg26748440	0.50788	0.391735	0.339151	0.342036	-0.116145	-0.168729	-0.165844	0.00234257	0.471221	0.000233042	0.0597752	0.000678413	0.312335	chr4	21699512	KCNIP4
cg26790853	0.390122	0.237475	0.185399	0.251366	-0.152648	-0.204724	-0.138756	0.00122806	0.429902	2.63382e-06	0.0116464	0.00201987	0.35035	chr4	178829290	AGA
cg26796083	0.629718	0.481216	0.477541	0.483247	-0.148503	-0.152177	-0.146471	0.00354982	0.493289	0.00556846	0.236219	0.00549125	0.392482	chr7	13985664	ETV1
cg26814835	0.626442	0.539128	0.535145	0.51351	-0.0873135	-0.0912968	-0.112931	0.00467023	0.505614	0.0019886	0.152402	0.00221869	0.355961	chr20	30195969	ID1
cg26832164	0.473516	0.352037	0.267544	0.32636	-0.121479	-0.205972	-0.147156	0.0176711	0.60412	1.03819e-05	0.0163779	0.00256046	0.359461	chr6	99539951	FBXL4
cg26871180	0.54813	0.460617	0.441972	0.435433	-0.087513	-0.106158	-0.112697	0.00251589	0.477529	0.000895489	0.107763	0.000451849	0.304803	chr3	125105935	ZNF148
cg26879203	0.225382	0.118801	0.119526	0.120137	-0.106582	-0.105857	-0.105245	4.33705e-05	0.243691	0.000187806	0.0543649	7.199e-05	0.258351	chr10	23632825	C10orf67
cg26886063	0.437141	0.35216	0.33471	0.30419	-0.0849809	-0.102431	-0.13295	0.0307356	0.64545	0.00260436	0.172013	0.00476166	0.385397	chr16	66737705	CMTM4
cg26888063	0.799695	0.739013	0.758936	0.675484	-0.0606817	-0.0407581	-0.124211	0.0314412	0.647398	0.0880112	0.613307	0.00364584	0.375353	chr2	109605969	EDAR
cg26893134	0.344656	0.161306	0.215722	0.23724	-0.18335	-0.128934	-0.107416	5.15908e-05	0.265848	0.000252135	0.0618127	0.00344752	0.371923	chr6	116381904	FRK
cg26894102	0.642441	0.574701	0.635675	0.529529	-0.0677401	-0.0067653	-0.112912	0.0804015	0.725319	0.226589	0.77824	0.00744306	0.408058	chr13	76156142	UCHL3
cg26908388	0.796381	0.780902	0.760068	0.694452	-0.015479	-0.0363128	-0.101929	0.0161554	0.596425	0.0233778	0.404537	0.0028556	0.363303	chr6	33358785	KIFC1
cg26917367	0.505453	0.419255	0.439353	0.388673	-0.0861976	-0.0661002	-0.116779	0.00553232	0.520207	0.00560044	0.236708	0.00153865	0.33978	chr19	57352807	ZIM2
cg26968187	0.407988	0.358648	0.231227	0.292753	-0.0493398	-0.176761	-0.115235	0.0550905	0.692319	3.77699e-05	0.0284442	0.00240574	0.358528	chr10	127568177	DHX32
cg27007872	0.460259	0.382597	0.354179	0.338639	-0.0776624	-0.106081	-0.12162	0.00172882	0.451151	0.00117632	0.121501	0.000193852	0.288306	chr13	52974336	THSD1
cg27035886	0.463789	0.28725	0.281933	0.293117	-0.17654	-0.181856	-0.170673	0.000373534	0.3652	7.74058e-06	0.015392	0.000557953	0.308587	chr5	2267130	IRX4
cg27070061	0.603629	0.528413	0.570719	0.489171	-0.0752159	-0.0329105	-0.114458	0.0502264	0.684427	0.36347	0.857211	0.00435635	0.383879	chr18	49837827	DCC
cg27088466	0.555954	0.474325	0.499655	0.446955	-0.0816288	-0.0562988	-0.108998	0.0162793	0.597199	0.0349812	0.462467	0.00772994	0.410326	chr22	45365037	PHF21B
cg27151303	0.570745	0.419979	0.430017	0.420435	-0.150766	-0.140729	-0.15031	0.000500146	0.376655	0.000278249	0.0641559	0.000580288	0.308587	chr7	27184821	HOXA5
cg27232607	0.420165	0.353254	0.405375	0.275059	-0.0669106	-0.0147901	-0.145106	0.0370581	0.658799	0.52329	0.912866	0.00100969	0.328187	chr11	60049665	MS4A4A
cg27252086	0.309459	0.232368	0.253726	0.202711	-0.077091	-0.0557335	-0.106748	0.0967708	0.74229	0.0599716	0.548507	0.00989111	0.426958	chr15	43621643	LCMT2
cg27279796	0.334829	0.306353	0.317273	0.228524	-0.0284765	-0.0175558	-0.106305	0.0630124	0.704146	0.414812	0.878434	0.0043208	0.383879	chr22	41075227	MCHR1
cg27408020	0.537653	0.313088	0.335233	0.339695	-0.224565	-0.202421	-0.197958	0.000925727	0.412742	0.000396808	0.0752223	0.00130789	0.333191	chr5	120966288	FTMT
cg27422719	0.805987	0.68797	0.640082	0.679531	-0.118017	-0.165906	-0.126457	0.0136647	0.584716	0.000112925	0.044159	0.00763369	0.409728	chr5	59670322	DEPDC1B
cg27441387	0.78907	0.731983	0.740687	0.681976	-0.0570867	-0.0483827	-0.107094	0.0392236	0.662667	0.0290831	0.435614	0.000268129	0.288929	chr14	97368757	VRK1
cg27476248	0.408091	0.31028	0.295951	0.272344	-0.0978111	-0.11214	-0.135747	0.0064066	0.526078	0.0196335	0.380242	0.00254579	0.358775	chr12	111515109	CUX2
cg27488252	0.700603	0.616855	0.606324	0.581483	-0.0837474	-0.0942789	-0.119119	0.0700447	0.712586	0.00740165	0.264185	0.0068299	0.405554	chr2	122121418	TFCP2L1
cg27579233	0.604002	0.633694	0.609833	0.486308	0.0296915	0.00583072	-0.117694	0.135949	0.775986	0.727782	0.960684	0.00411529	0.381179	chr1	22827348	ZBTB40
cg27631817	0.421642	0.331956	0.323937	0.295369	-0.0896861	-0.0977046	-0.126273	0.0011808	0.428387	0.00334853	0.191108	0.000359125	0.299742	chr6	10060938	OFCC1
cg27655888	0.526268	0.317322	0.305785	0.320112	-0.208946	-0.220484	-0.206157	0.00212406	0.463633	0.000921692	0.109353	0.00232334	0.356857	chr10	114107995	ACSL5
