# Supplementary material for: Targeting aberrant DNA methylation in mesenchymal stromal cells as a treatment for myeloma bone disease
Source: Nat Commun. 2021 Jan 18;12:421. doi: 10.1038/s41467-020-20715-x (PMC7813865; doi:10.1038/s41467-020-20715-x)
Supplement: Supplementary file 3 — Supplementary Data 1–9 [file 41467_2020_20715_MOESM3_ESM.zip › Supplementary Data Files/Supplementary Data 4.xlsx]

## Sheet: Hypermethylated
Supplementary Data 4 Tab 1. List of significant hypermethylated accumulative DVPs
CpG	HD mean	MGUS mean	SMOLD mean	MM mean	MGUS-HD Δbeta	SMOLD-HD Δbeta	MM-HD Δbeta	HD var	MGUS var	SMOLD var	MM var	MGUS-HD log2(var)	SMOLD-HD log2(var)	MM-HD log2(var)	MGUS-HD p-val	MGUS-HD q-val bt	SMOLD-HD p-val	SMOLD-HD q-val bt	MM-HD p-val	MM-HD q-val bt	CpG chr	CpG position	Gene
cg00018606	0.190486	0.271498	0.21597	0.285144	0.0810124	0.0254839	0.0946576	0.000316409	0.00324632	0.00130635	0.0107263	3.35894	2.04568	5.08322	0.00134577	0.0846597	0.103245	0.398713	0.0256691	0.00947788	chr2	208989425	CRYGD
cg00087425	0.140861	0.159167	0.160386	0.194002	0.0183065	0.0195252	0.0531408	0.000140692	0.000611679	0.00107198	0.00429722	2.12024	2.92967	4.93279	0.0589348	0.29676	0.147971	0.179218	0.0419307	0.0116106	chr7	22766829	IL6
cg00095936	0.858214	0.862225	0.860526	0.875998	0.00401155	0.00231209	0.0177839	1.13e-05	0.0013456	0.000308406	0.000314261	6.8981	4.77276	4.79989	0.738569	0.00104766	0.724634	0.0187628	0.0169222	0.0138258	chr3	154039997	DHX36
cg00123104	0.146304	0.163879	0.157242	0.201782	0.0175754	0.0109374	0.0554778	0.000225624	0.000661938	0.000299265	0.00459969	1.55277	0.407498	4.34954	0.0907611	0.467964	0.198762	0.914039	0.0409903	0.0248568	chr1	9884732	CLSTN1
cg00183742	0.107247	0.153446	0.136711	0.15553	0.0461992	0.0294636	0.0482826	0.00011134	0.00775149	0.00161422	0.00325993	6.12143	3.85779	4.8718	0.133281	0.00263605	0.0799251	0.0618163	0.0355577	0.012544	chr1	71513499	PTGER3
cg00561183	0.225949	0.357179	0.289989	0.360377	0.13123	0.0640398	0.134428	0.000506309	0.0425385	0.00816626	0.0180465	6.39261	4.01159	5.15556	0.0759779	0.00191336	0.0882903	0.0508944	0.017083	0.00862143	chr1	64509006	UBE2U
cg00651087	0.141109	0.168013	0.150025	0.201454	0.0269044	0.00891602	0.0603447	0.000108413	0.00135129	0.00115686	0.00216713	3.63973	3.41561	4.32118	0.0500533	0.0610393	0.497773	0.105346	0.00441769	0.0257972	chr10	103539519	NPM3
cg00854448	0.230326	0.299214	0.222405	0.370715	0.0688877	-0.00792106	0.140389	0.00156666	0.0395075	0.00181613	0.0227081	4.65637	0.213177	3.85744	0.310147	0.01723	0.705906	0.95884	0.024182	0.0469903	chr1	205288877	NUAK2
cg01074409	0.21556	0.276621	0.329436	0.300613	0.0610607	0.113876	0.0850534	0.000444264	0.0133324	0.00945922	0.00693595	4.90738	4.41223	3.96461	0.133159	0.0123745	0.0126685	0.0303275	0.0157231	0.0410625	chr8	25905436	EBF2
cg01104261	0.508088	0.574567	0.544174	0.581154	0.0664796	0.0360857	0.0730663	0.000447856	0.00500066	0.00140738	0.00663073	3.48101	1.65191	3.88806	0.0167557	0.0735853	0.0370893	0.524578	0.0284724	0.0452301	chr19	54657360	LENG1
cg01296763	0.11465	0.143736	0.236536	0.228324	0.0290852	0.121885	0.113674	0.00111329	0.00145649	0.0193527	0.0160478	0.387663	4.11963	3.84947	0.10428	0.888506	0.0432707	0.0443184	0.0285077	0.0474667	chr16	68678689	CDH3
cg01492734	0.885696	0.878521	0.886571	0.897833	-0.00717503	0.000875439	0.0121375	1.29e-05	0.0030185	0.00025319	0.000184636	7.87323	4.29769	3.84216	0.689962	0.000345509	0.88324	0.0351353	0.0290804	0.0478855	chr3	42215866	TRAK1
cg01499197	0.189246	0.19837	0.189655	0.256518	0.00912333	0.000408242	0.0672711	0.000263494	0.000980967	0.00365765	0.0066709	1.89643	3.79507	4.66204	0.438731	0.358754	0.985739	0.0667163	0.0396188	0.0165928	chr13	28544814	CDX2
cg01533106	0.666776	0.646273	0.621534	0.713181	-0.0205029	-0.0452418	0.0464054	0.000127011	0.00607068	0.0124923	0.0030833	5.57883	6.61994	4.60144	0.431577	0.00526699	0.291415	0.00187745	0.0374549	0.0179317	chr8	144764603	ZNF707
cg01538979	0.676968	0.738785	0.774342	0.758833	0.0618168	0.0973742	0.081865	0.00048759	0.00988278	0.00601452	0.00723253	4.34118	3.62471	3.89076	0.0851527	0.0257769	0.00893347	0.082054	0.0208286	0.0450794	chr6	75898357	COL12A1
cg01704854	0.0785988	0.120365	0.119421	0.17112	0.0417667	0.0408223	0.0925216	9.97e-05	0.00446471	0.0170393	0.0114215	5.48413	7.41636	6.83925	0.081321	0.0059205	0.406736	0.000866456	0.0318784	0.00102955	chr20	19716172	RIN2
cg01791410	0.112581	0.12203	0.108294	0.146897	0.00944901	-0.0042871	0.0343161	6.84e-05	0.00055188	0.00046413	0.00146869	3.01333	2.7635	4.42543	0.26017	0.123973	0.611924	0.212326	0.0283015	0.0225767	chr3	150802997	MED12L
cg01845091	0.0870188	0.102353	0.0929613	0.109497	0.0153347	0.00594252	0.0224778	3.49e-05	0.000514065	7.87e-05	0.00069791	3.88153	1.17352	4.32262	0.0658062	0.0455346	0.140314	0.685823	0.0350779	0.0257522	chr14	64761519	ESR2
cg02018902	0.129079	0.157398	0.152255	0.206191	0.028319	0.0231768	0.0771128	0.000395729	0.000491478	0.000915061	0.00961273	0.312615	1.20935	4.60236	0.0116849	0.91226	0.0950807	0.673986	0.0473158	0.0179118	chr15	79576149	TMED3
cg02216250	0.0833403	0.085145	0.0894297	0.111441	0.00180471	0.00608941	0.0281008	2.11e-05	0.000479672	0.000647945	0.00111895	4.50392	4.93774	5.72594	0.80489	0.0209205	0.525562	0.0150084	0.0361583	0.00405475	chr5	68788173	OCLN
cg02220105	0.418607	0.441748	0.495525	0.530915	0.0231411	0.0769173	0.112308	0.00117169	0.00846297	0.00439526	0.0192229	2.85257	1.90735	4.03615	0.476869	0.146794	0.0147087	0.441478	0.0429927	0.037464	chr10	4243990	KLF6
cg02284587	0.282426	0.295893	0.28185	0.328416	0.0134669	-0.000576471	0.0459903	0.000223403	0.00412103	0.00144446	0.00339273	4.20528	2.69281	3.92472	0.53504	0.0306089	0.969014	0.227555	0.0476016	0.0431982	chr1	64971218	CACHD1
cg02510467	0.0769613	0.0799074	0.0830241	0.111218	0.00294614	0.00606283	0.0342565	4.48e-05	0.000310964	0.00016842	0.00187625	2.79435	1.90967	5.38739	0.635476	0.156096	0.266268	0.440676	0.0457594	0.00632463	chr2	171674664	GAD1
cg02587316	0.0829697	0.0891836	0.0777345	0.119237	0.0062139	-0.00523515	0.0362678	4.9e-05	0.000240928	2.29e-05	0.00132929	2.29859	-1.0962	4.76258	0.278598	0.253026	0.105474	0.711201	0.017611	0.0145485	chr19	37096321	ZNF382
cg02622316	0.0847801	0.0919073	0.093055	0.122758	0.00712716	0.00827494	0.0379782	6.28e-05	0.000263131	0.000124199	0.00149245	2.06696	0.983828	4.57079	0.243407	0.310807	0.111392	0.747581	0.0186427	0.0186702	chr6	28367410	ZSCAN12
cg02625694	0.518784	0.550695	0.574199	0.583934	0.0319113	0.055415	0.0651499	0.000156007	0.00353339	0.00324208	0.00706541	4.50137	4.37724	5.50109	0.129463	0.0209916	0.0286099	0.0317192	0.0492346	0.00544696	chr20	60473786	TAF4
cg02674474	0.146436	0.21119	0.210195	0.238504	0.0647539	0.0637588	0.092068	0.0003956	0.0101212	0.00451885	0.0141221	4.67719	3.51384	5.15777	0.0753151	0.0167913	0.0322995	0.0938227	0.0495256	0.00859214	chr20	9818397	PAK7
cg02695609	0.146803	0.24595	0.314678	0.210767	0.0991468	0.167875	0.0639637	0.000139049	0.0105811	0.0127384	0.00670132	6.24976	6.51745	5.59078	0.0138942	0.00224362	0.0039232	0.00211379	0.0477508	0.00484181	chr7	124430950	GPR37
cg02794779	0.120929	0.14379	0.161325	0.22873	0.0228612	0.0403966	0.107801	0.000236035	0.00104566	0.00430752	0.0118578	2.14734	4.18978	5.65069	0.0692811	0.289788	0.129648	0.0405627	0.01792	0.00448882	chr13	100150711	TM9SF2
cg02822259	0.107828	0.107104	0.128066	0.138026	-0.000723418	0.0202381	0.030198	3.98e-05	0.000499925	0.00120784	0.000845787	3.65029	4.92294	4.40888	0.924068	0.0603204	0.146492	0.0153171	0.014403	0.0230348	chr17	61615504	DCAF7
cg02844593	0.169459	0.221747	0.204068	0.268814	0.0522879	0.034609	0.0993548	0.000287859	0.00203214	0.00260657	0.0138993	2.81956	3.17872	5.59351	0.00546797	0.152016	0.104024	0.13747	0.0357443	0.00482502	chr3	54579548	LRTM1
cg02863489	0.140552	0.157479	0.155214	0.208942	0.0169262	0.0146615	0.0683892	0.000183643	0.00045633	0.000909322	0.00713979	1.31317	2.30789	5.2809	0.0585394	0.552493	0.239047	0.322613	0.04198	0.00728095	chr16	2765710	PRSS27
cg02948884	0.0780073	0.14267	0.203508	0.127185	0.0646629	0.125501	0.0491775	8.19e-05	0.00514032	0.00819644	0.00302587	5.97217	6.64531	5.20766	0.0191881	0.00321462	0.00566429	0.00182472	0.0281669	0.00804039	chr5	134369017	PITX1
cg02984614	0.134401	0.142244	0.184674	0.2502	0.00784326	0.0502731	0.115799	0.000762621	0.000925527	0.00308957	0.0179569	0.279309	2.01837	4.55743	0.575288	0.92277	0.044318	0.407118	0.0327507	0.0189875	chr17	31618409	ASIC2
cg03013329	0.108213	0.121194	0.167145	0.150611	0.012981	0.0589314	0.0423981	0.000127693	0.000547633	0.00740284	0.00262824	2.10052	5.85732	4.36334	0.145752	0.301859	0.0948288	0.0046769	0.0392546	0.0243974	chr18	22006989	IMPACT
cg03216691	0.400942	0.463152	0.461822	0.47207	0.0622105	0.0608799	0.0711287	0.000481407	0.0020009	0.00578004	0.00739671	2.05532	3.58575	3.94156	0.00182562	0.313998	0.0605864	0.0860118	0.039777	0.0422985	chr12	123466396	ABCB9
cg03237316	0.584602	0.622649	0.601325	0.681258	0.0380471	0.016723	0.0966561	0.000828221	0.00630025	0.0132187	0.0119157	2.92732	3.99642	3.8467	0.185881	0.135839	0.700434	0.0519385	0.0301801	0.0476274	chr4	1567939	FAM53A
cg03238513	0.49475	0.50293	0.549116	0.579709	0.00818053	0.0543659	0.0849597	0.000669236	0.00589323	0.0109345	0.0118474	3.13847	4.03022	4.14591	0.75818	0.108483	0.191967	0.0496676	0.0492897	0.032541	chr14	76619400	GPATCH2L
cg03400944	0.0858732	0.101732	0.108641	0.126924	0.0158584	0.0227675	0.0410512	5.48e-06	0.000173391	0.000650769	0.00267079	4.98323	6.89135	8.9284	0.00408206	0.0112391	0.0396367	0.00141777	0.0443888	0.000132492	chr3	72149749	PROK2
cg03478448	0.393635	0.42494	0.443965	0.489486	0.0313045	0.0503295	0.0958508	0.000516038	0.0125021	0.0103745	0.0144471	4.59855	4.32942	4.80715	0.408332	0.0185569	0.211099	0.0336937	0.0447343	0.0136865	chr16	56945735	HERPUD1
cg03503516	0.143298	0.192108	0.241126	0.242038	0.0488101	0.097828	0.0987399	0.000499358	0.00782798	0.0119075	0.0129214	3.97049	4.57565	4.69355	0.122901	0.0409127	0.0394169	0.0244306	0.0319787	0.0159415	chr22	24890811	UPB1
cg03532904	0.150418	0.410129	0.487019	0.33841	0.259711	0.336601	0.187992	0.000649354	0.0429901	0.0397229	0.0345527	6.04886	5.93482	5.73365	0.00324778	0.00290719	0.00193541	0.00427593	0.0162265	0.00402038	chr12	114877894	TBX5
cg03604067	0.078865	0.131924	0.081922	0.121897	0.0530591	0.00305696	0.0430317	9.5e-05	0.0127123	0.000563392	0.00188635	7.06424	2.5683	4.31169	0.172069	0.000866135	0.743621	0.255975	0.0180437	0.026149	chr7	1980273	ELFN1
cg03656783	0.492326	0.545525	0.502595	0.590972	0.0531985	0.0102689	0.0986461	0.000248532	0.0128336	0.00303326	0.0079213	5.69035	3.60937	4.99423	0.174813	0.00458161	0.625599	0.0835522	0.0103862	0.0106792	chr12	42664783	YAF2
cg03791005	0.0639548	0.0911996	0.0906559	0.0934033	0.0272448	0.0267011	0.0294485	5.99e-05	0.000991202	0.000989477	0.00112111	4.04735	4.04484	4.22502	0.0241643	0.0372469	0.0486748	0.0487565	0.0306767	0.0293021	chr16	3233452	OR1F1
cg03889876	0.0943218	0.100318	0.102566	0.107872	0.00599594	0.00824462	0.0135498	3.58e-06	0.000105335	0.000189714	8.84e-05	4.87719	5.72603	4.62468	0.101247	0.0128586	0.135829	0.00545004	0.00237393	0.0174207	chr1	245134592	EFCAB2
cg03973866	0.912844	0.911865	0.911883	0.933649	-0.000978103	-0.000960084	0.0208054	1.62e-05	2.89e-05	0.00014383	0.000360287	0.833166	3.14623	4.47101	0.665316	0.73015	0.83508	0.142475	0.0109966	0.0212429	chr1	16270229	ZBTB17
cg04018702	0.142006	0.150834	0.136289	0.232814	0.00882783	-0.00571778	0.0908074	0.000602069	0.000673329	0.000466528	0.0093999	0.161383	-0.367965	3.96465	0.470797	0.957614	0.628588	0.923641	0.0235306	0.0410601	chr4	56047829	KDR
cg04267164	0.796679	0.79688	0.788165	0.82282	0.000201008	-0.0085137	0.0261418	1.95e-05	0.00108386	0.000422631	0.000338281	5.79709	4.43837	4.1172	0.985165	0.00399225	0.286701	0.0293361	0.00253454	0.033841	chr19	49402096	TULP2
cg04325017	0.150934	0.249127	0.153684	0.300345	0.098193	0.00275016	0.149411	0.00134937	0.0203715	0.00101634	0.0290256	3.91619	-0.408911	4.42697	0.0618486	0.0436661	0.875268	0.913649	0.0308965	0.0225441	chr18	41906386	SETBP1
cg04558707	0.739406	0.749095	0.750961	0.792311	0.00968962	0.0115555	0.0529055	0.00017909	0.00579529	0.00505775	0.00308179	5.01613	4.81974	4.10501	0.701435	0.0107746	0.664304	0.0176007	0.0216761	0.0343393	chr12	57578694	NXPH4
cg04796162	0.108942	0.113896	0.103896	0.138223	0.00495365	-0.00504612	0.0292812	4.61e-05	0.000494356	9.41e-05	0.00076036	3.42392	1.03046	4.04505	0.518623	0.0786419	0.250246	0.73271	0.0129562	0.0370568	chr7	45961102	IGFBP3
cg05065989	0.103648	0.125044	0.158168	0.147844	0.0213966	0.0545206	0.0441966	0.000183826	0.000983497	0.00372904	0.00276482	2.41958	4.34239	3.91077	0.0744051	0.225852	0.0401624	0.0331433	0.0373341	0.043993	chr7	27205200	HOXA9
cg05093169	0.124777	0.15038	0.139223	0.168086	0.0256039	0.0144464	0.0433098	0.000151443	0.00412954	0.000974058	0.00227129	4.76914	2.68524	3.90667	0.246629	0.0148597	0.253795	0.22933	0.0269339	0.0442283	chr11	71955401	PHOX2A
cg05193369	0.0952584	0.137151	0.132978	0.177195	0.0418921	0.0377196	0.0819371	0.000387209	0.00195554	0.00213713	0.0110556	2.33638	2.46449	4.83552	0.0188417	0.244155	0.0612339	0.281177	0.0487334	0.0131423	chr10	94821773	CYP26C1
cg05247391	0.140284	0.159156	0.153434	0.18453	0.0188719	0.0131493	0.0442457	0.000132599	0.00243211	0.00128634	0.002868	4.19708	3.27814	4.43491	0.26826	0.0309094	0.35097	0.123309	0.0393375	0.0223068	chr8	71581649	XKR9
cg05323141	0.569437	0.643692	0.641527	0.646442	0.0742555	0.0720907	0.0770056	0.000213514	0.00378764	0.00389245	0.0032766	4.1489	4.18827	3.9398	0.00402393	0.0328113	0.013467	0.0406503	0.00352339	0.0423948	chr14	105354219	CEP170B
cg05327835	0.112508	0.118084	0.113769	0.222867	0.00557645	0.00126154	0.110359	0.000237988	0.000868284	0.00348862	0.0137484	1.86728	3.8737	5.85223	0.613528	0.367399	0.954832	0.060584	0.0224737	0.00343712	chr4	996175	FGFRL1
cg05395998	0.660108	0.743828	0.706501	0.717302	0.0837199	0.0463935	0.0571938	0.000346125	0.00382505	0.00594419	0.00497543	3.46611	4.10212	3.84546	0.00190198	0.0749096	0.13753	0.0452771	0.0431468	0.0476892	chr1	38020899	SNIP1
cg05468843	0.295627	0.337681	0.34707	0.392186	0.042054	0.0514431	0.096559	0.000582346	0.00437313	0.00248566	0.0124254	2.90872	2.09368	4.41527	0.0876313	0.138514	0.0250849	0.383986	0.0325259	0.0228377	chr11	117857990	IL10RA
cg05623261	0.170405	0.253529	0.246852	0.304078	0.0831237	0.0764467	0.133673	0.000786587	0.0072511	0.00558296	0.0204669	3.20452	2.82735	4.70154	0.0141236	0.100848	0.0241817	0.199316	0.0234189	0.0157694	chr17	72635763	CD300E
cg05624244	0.0777751	0.10358	0.085328	0.108269	0.0258052	0.00755285	0.0304938	5.72e-05	0.00457275	0.000200218	0.00119077	6.32102	1.8076	4.37984	0.260827	0.00208231	0.210701	0.473723	0.0299576	0.0238852	chr14	21492736	NDRG2
cg05695859	0.849541	0.84863	0.852964	0.867615	-0.000910869	0.0034226	0.0180742	1.39e-05	0.000530772	0.00047691	0.000341334	5.2503	5.09592	4.61339	0.90463	0.00794438	0.674606	0.0122668	0.0190566	0.0176826	chr12	76315586	PHLDA1
cg05710032	0.240463	0.249003	0.250349	0.310829	0.00854011	0.00988631	0.0703654	0.000231539	0.00121715	0.000875312	0.00709345	2.39418	1.91854	4.93716	0.498956	0.231311	0.419427	0.437822	0.0372761	0.0115449	chr16	87813069	KLHDC4
cg05717382	0.0981337	0.0933995	0.112771	0.126917	-0.00473419	0.0146373	0.0287835	2.22e-05	0.000147187	0.00162439	0.00106829	2.72707	6.19124	5.58665	0.279553	0.16739	0.340697	0.00312052	0.0298996	0.00486675	chr4	52918169	SPATA18
cg05739126	0.801274	0.806504	0.80577	0.823546	0.00523048	0.00449587	0.0222723	4.17e-05	0.000271474	0.000484048	0.000601928	2.70277	3.5371	3.85154	0.375657	0.17158	0.593981	0.0912819	0.0271103	0.0473377	chr6	139491600	HECA
cg05744098	0.245685	0.295222	0.311362	0.423261	0.0495377	0.0656774	0.177576	0.00131455	0.00616495	0.0109972	0.0400251	2.22953	3.0645	4.92827	0.0992731	0.269498	0.129785	0.155503	0.0291253	0.0116785	chr2	191914694	STAT1
cg05757654	0.101207	0.115871	0.1167	0.149688	0.0146635	0.0154925	0.0484812	4.66e-05	0.000830113	0.000359323	0.0012252	4.15475	2.94672	4.71638	0.150099	0.0325814	0.0583693	0.176036	0.00302297	0.0154689	chr1	11919554	NPPB
cg05798720	0.0827052	0.0836182	0.103348	0.114679	0.000912936	0.0206424	0.0319741	0.000102655	0.000367261	0.00242523	0.0015029	1.839	4.56224	3.87187	0.898641	0.376026	0.280747	0.0248524	0.0403214	0.046155	chr18	24235718	KCTD1
cg05906092	0.156969	0.168384	0.17458	0.211446	0.0114151	0.0176115	0.0544777	7.21e-05	0.00029185	0.0032657	0.00214014	2.01652	5.50062	4.89093	0.0864192	0.324479	0.415966	0.00720684	0.00757513	0.0122424	chr7	140098427	SLC37A3
cg06521970	0.445203	0.490415	0.524932	0.546497	0.0452119	0.0797288	0.101294	0.000907112	0.00610571	0.0109078	0.0137315	2.75081	3.58793	3.92007	0.118471	0.163354	0.0710424	0.085789	0.0332894	0.0434452	chr1	2200890	SKI
cg06638811	0.191321	0.195771	0.199757	0.300236	0.00444916	0.00843526	0.108915	0.000826674	0.0018463	0.00571764	0.0131043	1.15925	2.79003	3.98657	0.796607	0.608499	0.774754	0.206963	0.0219085	0.0399148	chr9	137030555	WDR5
cg06745797	0.545923	0.638778	0.546479	0.627863	0.0928551	0.000556332	0.0819404	0.000373179	0.00499726	0.0126832	0.00739813	3.7432	5.08691	4.30922	0.00233264	0.0537931	0.989376	0.0124013	0.0216153	0.0262396	chr17	80917862	B3GNTL1
cg06782623	0.115009	0.146456	0.240837	0.228668	0.0314462	0.125828	0.113659	0.000940228	0.00567363	0.0258143	0.0136082	2.59319	4.77901	3.85532	0.251917	0.191566	0.0634455	0.0186097	0.0197174	0.0471304	chr12	49374267	WNT1
cg06896116	0.804685	0.81328	0.806377	0.825677	0.00859515	0.00169203	0.0209925	3.1e-05	0.00150026	0.000259911	0.000527551	5.59505	3.06593	4.08722	0.505063	0.00515943	0.785634	0.155295	0.0261236	0.0351081	chr11	74647978	XRRA1
cg07071036	0.177516	0.246206	0.206683	0.278496	0.0686893	0.0291671	0.100979	0.000312855	0.0256286	0.000745482	0.0127084	6.35611	1.25268	5.34415	0.210094	0.00199666	0.0261425	0.65971	0.0279009	0.00671412	chr19	50014987	FCGRT
cg07225277	0.119238	0.132106	0.118484	0.178697	0.0128677	-0.000754351	0.0594591	7.73e-05	0.00142902	0.000255267	0.00388733	4.20922	1.72428	5.65298	0.321574	0.030448	0.908987	0.500748	0.0212218	0.00447998	chr11	67188871	CARNS1
cg07499707	0.0877614	0.100168	0.100535	0.117024	0.0124065	0.012774	0.0292625	5.83e-05	0.000767711	0.000476354	0.000900273	3.71857	3.03004	3.94837	0.203983	0.0554964	0.153803	0.161276	0.0195757	0.041943	chr21	38379430	RIPPLY3
cg07606384	0.280431	0.357237	0.390659	0.397866	0.0768063	0.110228	0.117435	0.00107469	0.00455422	0.0109135	0.019009	2.08329	3.34413	4.1447	0.00714518	0.306363	0.0206096	0.114403	0.0351002	0.0325886	chr10	94823251	CYP26C1
cg07722580	0.217657	0.279525	0.252837	0.306702	0.0618687	0.0351802	0.0890454	0.000805401	0.0254835	0.00360738	0.0123597	4.98371	2.16317	3.93979	0.257846	0.0112323	0.165109	0.363372	0.0450586	0.0423948	chr16	85604047	GSE1
cg07936800	0.704584	0.684875	0.711659	0.75872	-0.0197091	0.00707556	0.0541363	0.000172112	0.0130735	0.0111308	0.00458825	6.24716	6.01507	4.73653	0.601453	0.00225091	0.855874	0.00387175	0.0444217	0.0150528	chr2	151558015	RND3
cg08175591	0.230961	0.239528	0.289244	0.39551	0.00856703	0.058283	0.164549	0.00130157	0.00306294	0.0152386	0.026565	1.23466	3.54941	4.3512	0.697803	0.581165	0.235022	0.0899757	0.0165015	0.0248032	chr14	101176152	DLK1
cg08267319	0.181198	0.21799	0.233937	0.263672	0.0367925	0.0527396	0.0824738	0.000748042	0.00252175	0.00418945	0.0105103	1.75323	2.48557	3.81254	0.0673191	0.402944	0.0613902	0.275971	0.0445433	0.0497221	chr17	79886956	MAFG
cg08530317	0.159428	0.148738	0.147569	0.283589	-0.0106902	-0.0118589	0.124161	0.0011527	0.000926595	0.00127332	0.0212226	-0.315013	0.143567	4.20251	0.498331	0.910606	0.507013	0.973413	0.0349523	0.0301862	chr11	20620824	SLC6A5
cg08533754	0.118818	0.202558	0.15766	0.23896	0.0837399	0.0388418	0.120142	0.000217906	0.0212853	0.00178014	0.0231219	6.61	3.03021	6.72941	0.103968	0.00146038	0.0371928	0.161243	0.0454828	0.00119278	chr5	54170556	ESM1
cg08541061	0.0841822	0.0952739	0.0910473	0.11165	0.0110917	0.0068651	0.0274674	6.45e-05	0.000272142	9.75e-05	0.00101825	2.0766	0.596001	3.98026	0.0835606	0.308189	0.150337	0.864918	0.0338013	0.0402534	chr17	48786098	ANKRD40
cg08550785	0.0768825	0.0883008	0.0878881	0.111957	0.0114184	0.0110056	0.0350748	6.68e-05	9.12e-05	0.000400537	0.00116623	0.449093	2.58387	4.12572	0.0148432	0.868064	0.182784	0.252251	0.0152478	0.0334549	chr8	104513909	RIMS2
cg08576658	0.099008	0.130934	0.101991	0.198057	0.0319259	0.00298348	0.0990488	9.75e-05	0.00442562	0.000448638	0.00969523	5.50383	2.20158	6.63523	0.166852	0.00575331	0.725621	0.352291	0.0166199	0.00130985	chr19	56098601	ZNF579
cg08630381	0.0927141	0.0948617	0.112313	0.169243	0.00214767	0.0195987	0.0765285	0.000311505	0.000347165	0.00100267	0.0088376	0.156367	1.68652	4.82633	0.805688	0.95897	0.154549	0.513155	0.0413332	0.0133033	chr13	100612277	ZIC5
cg08668790	0.140478	0.154962	0.173868	0.218352	0.0144837	0.0333901	0.0778739	0.000265172	0.000521943	0.00292379	0.00887646	0.976967	3.46284	5.06499	0.136671	0.676757	0.1318	0.0996651	0.0388107	0.00970719	chr19	58220662	ZNF154
cg08831123	0.417429	0.419284	0.460375	0.49233	0.00185567	0.0429468	0.074901	0.000194177	0.00382687	0.00347285	0.00682567	4.30072	4.16068	5.13553	0.928503	0.0271218	0.080784	0.0421043	0.0265625	0.00884977	chr10	134620628	NKX6-2
cg08863440	0.130365	0.14122	0.179111	0.191306	0.0108553	0.0487459	0.0609412	0.00018785	0.000393742	0.00379328	0.00607096	1.06767	4.33579	5.01427	0.190156	0.642986	0.0617106	0.0334033	0.047929	0.0103951	chr2	171680337	GAD1
cg09022993	0.0783449	0.0819513	0.0999557	0.107945	0.00360645	0.0216108	0.0295998	7.07e-05	0.000135484	0.00186078	0.00129836	0.938239	4.71795	4.19873	0.457094	0.69108	0.203992	0.0202817	0.0404923	0.030326	chr4	52917875	SPATA18
cg09045317	0.648027	0.684565	0.656915	0.674769	0.0365384	0.00888862	0.0267427	6.84e-05	0.0008611	0.00061127	0.00113834	3.65418	3.15981	4.05686	0.00331293	0.060042	0.361363	0.140334	0.0466786	0.0365236	chr15	79657333	TMED3
cg09245073	0.541961	0.628135	0.622104	0.685517	0.0861744	0.0801435	0.143557	0.000491852	0.00546491	0.0186119	0.00768362	3.4739	5.24186	3.96549	0.00504142	0.0742134	0.142852	0.0101648	0.00100742	0.0410273	chr17	7083519	ASGR1
cg09269866	0.231984	0.262711	0.318189	0.290115	0.030727	0.0862051	0.0581305	3.93e-05	0.00280197	0.0041987	0.00532678	6.15561	6.73911	7.08243	0.10102	0.00252694	0.00697206	0.00164875	0.0440851	0.000758863	chr1	47900197	FOXD2
cg09278980	0.167031	0.217049	0.247391	0.255346	0.0500171	0.0803596	0.0883141	0.000241701	0.00375556	0.00818831	0.00816033	3.95773	5.08227	5.07733	0.031501	0.0415647	0.040645	0.0124747	0.0190331	0.00955302	chr11	64739343	C11orf85
cg09325506	0.0944225	0.102013	0.101767	0.119831	0.00759072	0.007344	0.0254084	5.86e-05	0.000852292	0.000224718	0.0009326	3.86326	1.94003	3.99318	0.447521	0.0464814	0.244266	0.431062	0.0387678	0.0395925	chr2	243030735	CXXC11
cg09400332	0.106997	0.121353	0.10756	0.1229	0.0143551	0.000562538	0.0159026	2.02e-05	0.000570612	0.00022989	0.000292728	4.81657	3.505	3.85362	0.0932139	0.0139532	0.922276	0.0947902	0.0244363	0.0472218	chr11	777898	PDDC1
cg09593028	0.110115	0.160114	0.124592	0.142479	0.0499987	0.0144773	0.0323641	4.95e-05	0.00613662	0.000433422	0.000834189	6.95505	3.13145	4.07605	0.0749185	0.000979684	0.0969155	0.144854	0.00983807	0.035638	chr10	97890481	CCNJ
cg09740037	0.0630669	0.0633602	0.0673351	0.0743562	0.000293238	0.0042682	0.0112893	7.3e-06	0.000207851	0.00011932	0.000117419	4.83219	4.03147	4.00831	0.951071	0.013673	0.315191	0.0495893	0.0142515	0.0388032	chr10	72575514	SGPL1
cg09806318	0.207353	0.235649	0.237157	0.299907	0.0282961	0.0298049	0.0925546	0.000633529	0.00259983	0.00374038	0.0117727	2.03694	2.5617	4.2159	0.147224	0.318827	0.233335	0.257529	0.0348174	0.0296737	chr6	1383064	FOXF2
cg09935736	0.0945404	0.117176	0.0974983	0.147355	0.0226358	0.00295788	0.0528149	0.000197138	0.00286688	0.000283554	0.00416712	3.8622	0.524419	4.40177	0.227093	0.0465473	0.708681	0.883939	0.0409039	0.0232244	chr8	22014555	LGI3
cg10172669	0.121044	0.146873	0.13856	0.162955	0.0258284	0.0175162	0.0419111	7.51e-05	0.000992433	0.000209639	0.00138225	3.72377	1.4807	4.20174	0.0313017	0.0551373	0.0130363	0.582204	0.00952672	0.0302171	chr4	42154840	SLC30A9
cg10195962	0.180985	0.220282	0.251858	0.261222	0.0392971	0.0708728	0.0802374	0.000520338	0.00369648	0.0138283	0.0081403	2.82863	4.73203	3.96756	0.0839595	0.150602	0.135146	0.0198836	0.0294995	0.0409256	chr10	47656369	ANTXRL
cg10254690	0.123644	0.154841	0.144549	0.174883	0.0311967	0.0209041	0.0512388	0.00018217	0.000383197	0.000401165	0.00429986	1.0728	1.13891	4.56094	0.00108304	0.64115	0.0303054	0.697129	0.0485232	0.0189001	chr10	126107861	OAT
cg10426370	0.208364	0.30112	0.263988	0.359237	0.0927568	0.0556247	0.150873	0.00139911	0.0308235	0.00550893	0.0306856	4.46145	1.97727	4.45498	0.135143	0.0221146	0.0866687	0.419497	0.0332723	0.0217135	chr5	54282459	ESM1
cg10501065	0.127503	0.178013	0.170437	0.214819	0.0505101	0.042934	0.0873162	0.000238721	0.00228909	0.0020896	0.00733121	3.26137	3.12983	4.94065	0.00916653	0.0946521	0.0341374	0.145057	0.015645	0.011489	chr11	2164976	IGF2
cg10865119	0.120729	0.110002	0.137613	0.15194	-0.0107268	0.0168842	0.0312114	9.43e-05	0.000164098	0.0011745	0.00151654	0.79925	3.63866	4.0074	0.0604728	0.742741	0.216328	0.0806512	0.044833	0.0388549	chr6	170190112	ERMARD
cg10936352	0.0755441	0.0980913	0.10055	0.120453	0.0225473	0.0250058	0.0449089	9.49e-05	0.00149051	0.0020281	0.00194826	3.97316	4.41747	4.35953	0.10469	0.0407693	0.165022	0.0301221	0.0158998	0.0245156	chr1	50889836	DMRTA2
cg11087408	0.615714	0.61403	0.642079	0.663298	-0.00168422	0.0263655	0.047584	0.000160475	0.00630849	0.00405056	0.00308345	5.29687	4.65769	4.26412	0.948725	0.00748574	0.285566	0.0219438	0.0341295	0.0278178	chr12	49057295	KANSL2
cg11104828	0.157661	0.190387	0.173799	0.280388	0.032726	0.0161382	0.122728	0.000998689	0.00580133	0.00286697	0.0207861	2.53828	1.52142	4.37944	0.240344	0.202034	0.477747	0.568777	0.0349619	0.0238955	chr11	58869979	FAM111B
cg11275049	0.132287	0.174922	0.120432	0.220395	0.0426355	-0.011855	0.088108	0.000456497	0.00284951	0.00028322	0.01113	2.64204	-0.688683	4.6077	0.0392706	0.182309	0.239019	0.83839	0.0375504	0.0177934	chr3	78556150	NONE
cg11301060	0.666584	0.693546	0.692915	0.720039	0.026962	0.0263317	0.0534548	0.000200857	0.00254326	0.00421293	0.00331648	3.66244	4.39058	4.04541	0.135757	0.0595025	0.296161	0.0311882	0.0244355	0.0370458	chr17	79803202	PPP1R27
cg11462165	0.116954	0.122101	0.111316	0.163585	0.00514632	-0.00563817	0.0466306	0.000149982	0.00110317	0.000263898	0.00213777	2.87879	0.815193	3.83325	0.658716	0.142895	0.447146	0.80064	0.0167597	0.0484411	chr7	126988262	ZNF800
cg12022783	0.0492085	0.0702891	0.0535231	0.0734272	0.0210806	0.00431461	0.0242188	6.21e-05	0.000524555	0.000186294	0.000877789	3.07952	1.586	3.8223	0.0193078	0.115685	0.454744	0.547062	0.0418467	0.0491514	chr22	37823470	ELFN2
cg12046564	0.693757	0.717231	0.719899	0.737439	0.0234736	0.0261417	0.0436815	0.000128768	0.00321507	0.00217274	0.00196044	4.642	4.07666	3.92833	0.230578	0.0175745	0.162654	0.0467817	0.0185608	0.0429848	chr2	7229724	RNF144A
cg12055259	0.171923	0.244152	0.222807	0.314847	0.072229	0.0508845	0.142924	0.0013182	0.0202281	0.00848762	0.0185279	3.93972	2.68679	3.81306	0.152277	0.0424638	0.179625	0.228948	0.0137679	0.0496961	chr14	104603238	KIF26A
cg12069991	0.649592	0.680632	0.662451	0.689295	0.0310395	0.0128586	0.0397025	0.000117329	0.0015932	0.00189907	0.0023284	3.76329	4.01666	4.31071	0.0390418	0.0524609	0.441799	0.0505584	0.0401084	0.0261802	chr15	73991145	CD276
cg12099524	0.0783516	0.0963039	0.0960738	0.103856	0.0179524	0.0177222	0.025504	2.83e-05	0.000764872	0.00125197	0.00103288	4.75817	5.46908	5.19155	0.0730604	0.0150966	0.202196	0.00751837	0.0452876	0.00822022	chr14	60975537	SIX6
cg12221087	0.100058	0.132561	0.12918	0.145179	0.0325031	0.0291227	0.0451215	6.5e-05	0.000800326	0.000499077	0.00272025	3.62106	2.93974	5.38614	0.00547535	0.0624803	0.00732245	0.177367	0.0322221	0.00633437	chr17	78237432	RNF213
cg12378878	0.27142	0.275891	0.264738	0.385106	0.00447087	-0.00668221	0.113686	0.000327327	0.00602617	0.00547075	0.0064777	4.20244	4.06293	4.30668	0.863554	0.0307025	0.810352	0.0476159	0.00265101	0.0263196	chr13	50700606	DLEU1
cg12393651	0.44492	0.511684	0.526717	0.543926	0.0667648	0.0817976	0.0990068	0.000229846	0.00605951	0.00446863	0.00778902	4.72046	4.28109	5.0827	0.0246096	0.0158422	0.0102351	0.0359203	0.00976774	0.00948272	chr22	46518684	PPARA
cg12543898	0.063701	0.0987769	0.0708252	0.116287	0.0350759	0.00712427	0.0525864	0.00013235	0.00848644	0.000426135	0.00359933	6.00273	1.68695	4.7653	0.262455	0.00308881	0.41208	0.512987	0.0307675	0.0144998	chr6	105585244	BVES
cg12959840	0.15335	0.262263	0.212354	0.2632	0.108913	0.0590034	0.10985	0.000511366	0.0276033	0.00052292	0.017391	5.75434	0.0322329	5.08784	0.0693118	0.00422518	0.000137322	0.994287	0.0376361	0.00941363	chr11	104906152	CASP1
cg13057857	0.0984812	0.100324	0.0963459	0.13516	0.00184272	-0.00213538	0.036679	9.46e-05	7.51e-05	0.000116075	0.00202433	-0.332788	0.295344	4.41965	0.681404	0.904752	0.683691	0.940695	0.0414607	0.0227177	chr1	70033389	LRRC7
cg13078161	0.0744814	0.0830696	0.0904551	0.0979343	0.00858818	0.0159737	0.0234529	5e-05	0.000349982	0.000489417	0.000811034	2.80721	3.291	4.01969	0.205934	0.154046	0.085835	0.12145	0.0403338	0.0382561	chr19	45971631	FOSB
cg13239348	0.210207	0.379517	0.521125	0.356641	0.169311	0.310919	0.146434	0.000512703	0.0350583	0.0483629	0.031173	6.09549	6.55963	5.92603	0.0189401	0.00271741	0.00511619	0.00201247	0.037971	0.00313282	chr10	131768533	EBF3
cg13487127	0.130875	0.180082	0.164966	0.22156	0.0492069	0.0340911	0.0906844	0.000464102	0.0013839	0.00041785	0.0122669	1.57622	-0.151457	4.72419	0.00321134	0.460118	0.00586728	0.971851	0.0404949	0.0153124	chr9	97418259	FBP1
cg13577076	0.12526	0.14436	0.161192	0.16207	0.0191001	0.0359326	0.0368104	6.31e-05	0.000719324	0.00270977	0.00124978	3.51202	5.42547	4.30898	0.0560006	0.0709431	0.0930641	0.00798738	0.014225	0.0262466	chr7	752456	PRKAR1B
cg13578134	0.192111	0.273493	0.204445	0.324686	0.0813816	0.0123339	0.132575	0.00107725	0.0307125	0.00125397	0.0177925	4.83341	0.219155	4.04585	0.181836	0.0136509	0.481933	0.957627	0.017871	0.0370214	chr15	75081572	CSK
cg13612447	0.109514	0.125444	0.121513	0.157749	0.0159308	0.0119993	0.0482354	9.91e-05	0.000493291	0.000623178	0.00163144	2.31596	2.65316	4.04159	0.0635245	0.248902	0.237801	0.23651	0.00699498	0.0372229	chr17	2653188	CLUH
cg13794882	0.606798	0.589566	0.559886	0.670951	-0.0172318	-0.0469116	0.0641531	0.000174427	0.00267242	0.00349128	0.0043844	3.93746	4.32306	4.65168	0.333711	0.0425892	0.0610818	0.0339548	0.0199133	0.0168146	chr16	29830999	MVP
cg13877974	0.113696	0.140122	0.11091	0.185896	0.0264269	-0.00278592	0.072201	0.000316359	0.00350452	0.00117477	0.00593551	3.46958	1.89274	4.22974	0.207922	0.0746108	0.842203	0.446018	0.0233061	0.0291341	chr1	201708888	IPO9
cg13894021	0.156712	0.172253	0.163911	0.246408	0.0155408	0.00719868	0.0896964	0.00050488	0.00302549	0.000880252	0.00892948	2.58316	0.801978	4.14457	0.43165	0.193458	0.59356	0.804726	0.0220513	0.0325963	chr22	23487383	RAB36
cg13982688	0.108809	0.114087	0.156037	0.149138	0.00527757	0.0472278	0.0403281	8.47e-05	0.000522424	0.00314606	0.0014567	2.62443	5.21469	4.10385	0.517769	0.185579	0.0492708	0.0105321	0.013269	0.0343887	chr9	97401505	FBP1
cg14003416	0.221717	0.293823	0.255896	0.342846	0.0721062	0.0341787	0.121129	0.000336737	0.022642	0.0018874	0.00981667	6.07124	2.48671	4.86554	0.166285	0.00281413	0.0692439	0.275691	0.00618685	0.0126363	chr2	12557155	TRIB2
cg14037728	0.251129	0.27628	0.283013	0.360237	0.0251507	0.0318834	0.109107	0.000317742	0.00102884	0.000876202	0.0195529	1.69509	1.46341	5.94338	0.0530475	0.420952	0.0235194	0.588111	0.0478475	0.00307107	chr9	116645936	ZNF618
cg14059221	0.111709	0.149923	0.162159	0.145712	0.0382139	0.0504506	0.0340037	0.000101335	0.00448839	0.00400232	0.00160146	5.46899	5.30363	3.98218	0.107198	0.00604351	0.0593839	0.00936774	0.0356372	0.0401558	chr17	28803808	GOSR1
cg14106298	0.0605262	0.0614773	0.0613518	0.0684741	0.000951073	0.000825667	0.00794795	6.22e-06	3.3e-05	4.3e-05	8.86e-05	2.40554	2.78951	3.83173	0.645401	0.22888	0.746899	0.207045	0.0367511	0.0485402	chr2	70475633	TIA1
cg14180032	0.306488	0.410178	0.360145	0.467518	0.10369	0.0536569	0.16103	0.00187584	0.0296089	0.00244938	0.0266137	3.98042	0.384881	3.82656	0.0953462	0.0403955	0.0371102	0.91948	0.0185685	0.0488643	chr10	96044255	NOC3L
cg14184907	0.123917	0.181737	0.165603	0.198694	0.0578197	0.0416859	0.0747765	0.000495798	0.00325965	0.00197809	0.0071357	2.71689	1.99628	3.84723	0.0123005	0.169165	0.038555	0.413618	0.0302156	0.0475962	chr12	90257229	ATP2B1
cg14212967	0.44553	0.484375	0.463717	0.522756	0.0388451	0.0181872	0.0772267	0.000423448	0.00461113	0.00744805	0.00969023	3.44486	4.13661	4.51627	0.114664	0.0767815	0.578418	0.0433701	0.0478616	0.0200306	chr1	214445695	SMYD2
cg14252279	0.164148	0.293512	0.365625	0.360947	0.129364	0.201477	0.196799	0.00277138	0.0275061	0.0172802	0.0431364	3.31108	2.64045	3.96023	0.0398995	0.0894153	0.00287397	0.23925	0.0223358	0.0412787	chr9	124361084	DAB2IP
cg14263942	0.102765	0.120405	0.119002	0.140141	0.0176396	0.0162369	0.0373763	7.04e-05	0.000697	0.000630494	0.00106502	3.30681	3.16214	3.91846	0.0714846	0.089813	0.118619	0.139982	0.00877786	0.0435403	chr4	76555772	CDKL2
cg14283944	0.0835329	0.403001	0.572452	0.27061	0.319468	0.488919	0.187077	0.000155409	0.0636031	0.0728941	0.0568861	8.67688	8.87359	8.51586	0.00307393	0.000155344	0.00135635	0.00028578	0.0465324	0.000182288	chr12	114883316	TBX5
cg14288567	0.0527754	0.0673578	0.0737469	0.0738932	0.0145824	0.0209715	0.0211178	3.29e-05	0.000133833	0.000429869	0.000702881	2.0229	3.70636	4.41575	0.0037363	0.322672	0.0245866	0.0743317	0.0453177	0.0228238	chr2	70994960	ADD2
cg14290127	0.148348	0.16572	0.168974	0.164439	0.0173719	0.0206261	0.0160918	2.34e-05	0.000627155	0.000223225	0.000331281	4.74404	3.25371	3.82327	0.0580858	0.0153595	0.00536818	0.12668	0.0304042	0.0490859	chr16	30905768	BCL7C
cg14329989	0.143857	0.164512	0.169486	0.217997	0.0206548	0.0256285	0.0741395	0.000268757	0.000786544	0.00326541	0.00668268	1.54923	3.60289	4.63605	0.0703793	0.469148	0.256848	0.0842233	0.0266929	0.0171724	chr11	119192155	MCAM
cg14363841	0.106803	0.157321	0.147717	0.175044	0.0505181	0.0409139	0.0682418	0.000193857	0.00990973	0.00293347	0.00539298	5.67578	3.91954	4.79802	0.145744	0.0046603	0.0726513	0.0571653	0.0239606	0.0138624	chr7	73185036	CLDN3
cg14401311	0.525194	0.560785	0.577786	0.589795	0.0355912	0.0525922	0.0646007	0.000211962	0.00358561	0.00368879	0.0056436	4.08034	4.12127	4.73474	0.098894	0.0357906	0.0451908	0.0442236	0.0333047	0.0150908	chr20	44913391	CDH22
cg14654171	0.102084	0.137304	0.105226	0.182189	0.0352201	0.0031418	0.0801043	0.000396024	0.00198005	0.000632313	0.00745611	2.32188	0.675052	4.23476	0.0432764	0.247516	0.785955	0.842474	0.0243784	0.0289266	chr9	130151001	SLC2A8
cg14665845	0.0783001	0.0916366	0.0845221	0.090356	0.0133365	0.00622198	0.0120558	1.35e-05	0.000651246	0.000122075	0.000230694	5.59166	3.17623	4.09444	0.135543	0.00518415	0.166814	0.137867	0.0463711	0.0347953	chr11	33183263	CSTF3
cg14781667	0.849393	0.86463	0.858788	0.873847	0.0152373	0.00939531	0.024454	2.25e-05	0.00426046	0.000647471	0.000572881	7.56429	4.84617	4.66959	0.48036	0.000481349	0.336608	0.0169999	0.0155351	0.0164396	chr6	28877495	TRIM27
cg14938730	0.117111	0.137158	0.118081	0.149699	0.0200473	0.000969541	0.0325875	8.2e-05	0.000596216	0.000930223	0.00116611	2.86172	3.50346	3.82951	0.0337688	0.145427	0.933375	0.0949724	0.0217166	0.0486793	chr6	10723588	TMEM14C
cg15132922	0.0939721	0.108007	0.103408	0.126211	0.014035	0.00943596	0.032239	6.98e-05	0.000408305	0.00134853	0.00147455	2.54785	4.27152	4.4004	0.0684325	0.20016	0.499363	0.0363938	0.0369438	0.0232712	chr3	9974529	CRELD1
cg15152666	0.084445	0.120177	0.0985119	0.173802	0.0357319	0.0140669	0.0893571	0.000510391	0.00477452	0.000504655	0.0129699	3.22568	-0.0163047	4.66742	0.152066	0.0985238	0.232208	0.997239	0.0476726	0.0164853	chr15	85523625	PDE8A
cg15167811	0.129909	0.264184	0.154819	0.288962	0.134275	0.0249096	0.159053	0.00229881	0.0382351	0.00398066	0.0333388	4.05594	0.792119	3.85824	0.0618098	0.0368548	0.390028	0.807803	0.0323167	0.0469424	chr9	115094058	PTBP3
cg15287641	0.091717	0.12105	0.115779	0.130925	0.0293334	0.0240615	0.0392078	0.000107738	0.00088573	0.0012221	0.00182003	3.03934	3.50377	4.07837	0.0136493	0.120752	0.0979662	0.0949481	0.025506	0.0355397	chr5	179084752	C5orf60
cg15355387	0.0877788	0.110077	0.116035	0.116653	0.0222986	0.0282563	0.0288743	6.19e-05	0.001266	0.00256762	0.00121743	4.35498	5.37514	4.29854	0.0830229	0.0253083	0.161101	0.00848621	0.039224	0.0266084	chr3	85007817	CADM2
cg15746696	0.0898433	0.111748	0.0939517	0.144858	0.0219043	0.00410834	0.0550148	8.84e-05	0.000884113	0.000216437	0.00178666	3.32224	1.29195	4.3372	0.0500565	0.0883027	0.518388	0.646653	0.00431655	0.0252698	chr19	58400494	ZNF814
cg15768138	0.154966	0.213339	0.178428	0.249468	0.0583735	0.0234627	0.0945025	0.000779325	0.0141219	0.00265476	0.0139212	4.17956	1.76828	4.15891	0.163242	0.0315511	0.282	0.4864	0.0447086	0.0319592	chr2	219030752	CXCR1
cg15790037	0.0983536	0.123263	0.136744	0.187705	0.0249092	0.0383906	0.0893511	0.000192925	0.00204023	0.00226135	0.0112635	3.40262	3.55108	5.86748	0.127214	0.0805497	0.0589982	0.0898097	0.0358098	0.0033728	chr17	37321490	ARL5C
cg15951953	0.870043	0.877181	0.875645	0.884367	0.00713863	0.00560253	0.0143245	6.63e-06	0.000410114	0.000422781	0.000201332	5.95188	5.99576	4.92543	0.297314	0.00330006	0.468701	0.00395407	0.0164122	0.0117202	chr14	69110673	ZFP36L1
cg15964309	0.147348	0.539907	0.656624	0.370543	0.392559	0.509276	0.223195	0.00108167	0.0515502	0.0553337	0.0476638	5.57464	5.67683	5.46156	0.000365042	0.00528711	0.000438224	0.00578872	0.015431	0.00571608	chr12	114886561	TBX5
cg16050714	0.508943	0.562485	0.535105	0.576438	0.0535428	0.0261628	0.0674953	0.000161588	0.00674063	0.00258316	0.00749586	5.38249	3.99874	5.5357	0.07093	0.00672173	0.196101	0.0517665	0.0481809	0.00519856	chr12	113833135	SDS
cg16067781	0.0752288	0.0855978	0.0796105	0.0841155	0.0103689	0.00438169	0.00888661	6.84e-06	6.87e-05	6.25e-05	0.000121151	3.3277	3.19023	4.14573	0.00324408	0.0877296	0.172672	0.135698	0.04338	0.032547	chr12	57039048	ATP5B
cg16366639	0.167726	0.212317	0.168035	0.310132	0.044591	0.00030895	0.142406	0.00218291	0.00469934	0.0127983	0.0332578	1.10621	2.55163	3.92937	0.12172	0.628368	0.994454	0.25995	0.0496075	0.0429321	chr1	225889119	ENAH
cg16537543	0.112739	0.137332	0.121035	0.153653	0.0245926	0.00829646	0.0409138	9.25e-05	0.00211263	0.000200206	0.00220249	4.51381	1.11433	4.57391	0.130556	0.0206494	0.194621	0.705178	0.0315723	0.0185837	chr19	3627273	CACTIN
cg16609260	0.276057	0.533875	0.585433	0.454695	0.257819	0.309377	0.178638	0.00150716	0.0467175	0.0675627	0.04945	4.95406	5.48632	5.03606	0.00432413	0.0116698	0.011824	0.00734572	0.043341	0.0100949	chr12	114886059	TBX5
cg16699861	0.101681	0.13898	0.163267	0.246212	0.0372981	0.0615855	0.144531	0.000511981	0.00450254	0.0156988	0.0120588	3.13658	4.93842	4.55785	0.12719	0.108735	0.21108	0.014992	0.00406413	0.0189803	chr16	30429204	ZNF771
cg16732077	0.125464	0.20549	0.129092	0.232767	0.0800261	0.00362876	0.107303	0.000644073	0.0122967	0.000860662	0.0122607	4.2549	0.418222	4.25068	0.0510741	0.0287455	0.79526	0.911238	0.0200191	0.0283318	chr6	112192706	FYN
cg16774669	0.129836	0.151829	0.178815	0.1653	0.0219927	0.0489792	0.035464	0.000110737	0.00183848	0.0154007	0.00180384	4.05331	7.11972	4.02587	0.147866	0.0369573	0.302235	0.00113035	0.0381734	0.0379839	chr10	75386292	USP54
cg16887774	0.152334	0.178974	0.180165	0.215433	0.0266399	0.0278311	0.0630987	0.000181094	0.00128576	0.00192886	0.0047834	2.82781	3.41294	4.72322	0.0511762	0.150712	0.123553	0.105684	0.0259837	0.0153309	chr3	188666540	TPRG1
cg17062949	0.13759	0.182584	0.177636	0.219295	0.044994	0.0400461	0.0817045	0.000398903	0.0133945	0.00215214	0.00987885	5.06946	2.43166	4.63023	0.256093	0.0100255	0.050106	0.289603	0.0399465	0.0172864	chr16	9353183	C16orf72
cg17261118	0.0882315	0.145329	0.116423	0.199806	0.0570975	0.0281913	0.111574	0.000321926	0.0106862	0.00123934	0.0161077	5.05287	1.94477	5.64488	0.118203	0.0102612	0.0701137	0.429576	0.0301019	0.00451482	chr7	5821418	RNF216
cg17360781	0.281559	0.412519	0.55263	0.397152	0.13096	0.271071	0.115593	0.00106106	0.0117401	0.0221562	0.0218204	3.46787	4.38413	4.3621	0.00402417	0.0747699	0.00114944	0.031434	0.048508	0.0244382	chr2	200329486	SATB2
cg17414007	0.105858	0.105867	0.101935	0.145409	9e-06	-0.00392251	0.0395516	0.000157132	0.000247844	0.000210105	0.00253024	0.657456	0.419139	4.00923	0.99894	0.795111	0.572015	0.911003	0.0481936	0.038765	chr19	13002493	GCDH
cg17519938	0.284715	0.350957	0.350271	0.369265	0.066242	0.0655554	0.0845496	0.000511559	0.00961569	0.0110996	0.00984594	4.23242	4.43947	4.26656	0.0649578	0.0295882	0.125362	0.0292964	0.034924	0.0277383	chr1	3713580	LRRC47
cg17524560	0.182283	0.335856	0.446143	0.305501	0.153572	0.26386	0.123218	0.00110139	0.0290584	0.0277652	0.0228241	4.72155	4.65588	4.37315	0.0195992	0.0158204	0.00265157	0.021991	0.0414366	0.0240928	chr10	120291182	PRLHR
cg17594334	0.117768	0.127357	0.121879	0.150509	0.0095885	0.00411046	0.0327408	8.32e-05	0.000181232	0.000223565	0.0012261	1.12394	1.42679	3.8821	0.0918875	0.621668	0.519797	0.600481	0.0237712	0.0455914	chr14	68000381	PLEKHH1
cg17680773	0.0855473	0.120807	0.0993634	0.117651	0.0352596	0.0138161	0.0321036	7.24e-05	0.00268412	0.000438448	0.00152968	5.21213	2.59816	4.40091	0.061471	0.00836664	0.116968	0.248923	0.0403886	0.023254	chr16	10479906	ATF7IP2
cg17700915	0.130083	0.151335	0.139057	0.150239	0.0212526	0.0089748	0.0201563	3.83e-05	0.00101136	4.37e-05	0.000657654	4.72427	0.19154	4.10338	0.0662723	0.0157772	0.0141159	0.963436	0.0481021	0.0344089	chr19	52840042	ZNF610
cg17880320	0.408537	0.448734	0.484772	0.515977	0.0401972	0.0762348	0.10744	0.000979169	0.011978	0.00851112	0.0154299	3.61268	3.11972	3.97803	0.292651	0.0631323	0.0555283	0.146659	0.0331381	0.0403855	chr1	160256132	PEX19
cg18015985	0.0643738	0.0948419	0.0758766	0.125312	0.0304681	0.0115028	0.0609384	9.73e-05	0.000985113	0.000203472	0.00614023	3.33965	1.06419	5.97958	0.0143717	0.0865862	0.0843004	0.7216	0.0484239	0.00294417	chr5	176779051	LMAN2
cg18146843	0.22698	0.273935	0.239702	0.31428	0.0469553	0.0127216	0.0872996	0.000608468	0.00189076	0.00254893	0.0110382	1.63571	2.06664	4.18118	0.011583	0.440225	0.536112	0.392365	0.0387271	0.0310505	chr1	53099248	FAM159A
cg18196119	0.173743	0.268392	0.315175	0.2681	0.0946493	0.141433	0.0943577	0.000575928	0.00931756	0.0205795	0.0131489	4.01599	5.15918	4.51291	0.0131308	0.0387204	0.0270149	0.0113004	0.0398904	0.0201184	chr17	46692260	HOXB8
cg18470839	0.219783	0.546434	0.663588	0.516778	0.326651	0.443805	0.296995	0.00143684	0.0629939	0.0525751	0.0633034	5.45424	5.19341	5.46131	0.00254244	0.00615521	0.000844404	0.0108308	0.00750836	0.00571639	chr12	114878173	TBX5
cg18504015	0.0489024	0.0702375	0.0666351	0.0784414	0.0213351	0.0177328	0.0295391	5.72e-05	0.000436872	0.000115913	0.00140745	2.93251	1.01834	4.62032	0.0114328	0.135037	0.00228995	0.736572	0.0471034	0.0175218	chr6	30070062	TRIM31
cg18787548	0.0868639	0.136444	0.167097	0.118159	0.0495805	0.0802334	0.0312947	6.5e-05	0.00373251	0.00379466	0.00131904	5.84344	5.86726	4.34279	0.0307889	0.00377152	0.00768447	0.00462713	0.0332984	0.0250861	chr12	54388411	HOXC9
cg19500479	0.109993	0.185808	0.215491	0.174039	0.0758152	0.105497	0.0640459	0.000120555	0.00738057	0.00661591	0.00604658	5.93597	5.77817	5.64835	0.0212364	0.00337244	0.00783781	0.00512836	0.0390955	0.00449583	chr2	20865674	GDF7
cg19656119	0.135163	0.27113	0.35159	0.241486	0.135967	0.216427	0.106324	0.000694266	0.0149876	0.0211553	0.0167435	4.43213	4.92939	4.59197	0.00657923	0.0229873	0.00378166	0.015191	0.0400457	0.0181669	chr5	134369025	PITX1
cg19802165	0.0698722	0.0848337	0.0777968	0.0993297	0.0149614	0.00792453	0.0294575	8.04e-05	0.000387151	0.000251433	0.00127361	2.26767	1.64494	3.98562	0.0514424	0.260374	0.244057	0.527047	0.0400187	0.0399662	chr5	134370033	PITX1
cg20633402	0.49269	0.56854	0.588652	0.584295	0.07585	0.0959625	0.0916052	0.000296505	0.00608982	0.0128873	0.00579894	4.36027	5.44175	4.28966	0.0135943	0.0251332	0.0485079	0.00782139	0.00672623	0.0269137	chr12	101298245	ANO4
cg20686777	0.154742	0.245113	0.197914	0.266678	0.0903714	0.0431718	0.111937	0.000915096	0.0363184	0.00241258	0.0201763	5.31064	1.39858	4.46259	0.171961	0.00734825	0.0565424	0.61022	0.0471279	0.0214883	chr2	69327491	ANTXR1
cg20691507	0.132648	0.174853	0.195953	0.176175	0.042205	0.0633049	0.0435269	9.33e-05	0.00205692	0.00248312	0.0027591	4.46184	4.73351	4.88555	0.0168652	0.0221052	0.00856196	0.0198452	0.0385309	0.0123277	chr6	28956683	ZNF311
cg21002958	0.464796	0.493713	0.525969	0.545806	0.0289167	0.0611726	0.0810094	0.000508782	0.0029325	0.00286076	0.00792306	2.52701	2.49128	3.96094	0.150605	0.204161	0.0147026	0.274573	0.0267133	0.0412395	chr2	191298373	MFSD6
cg21007783	0.191546	0.224411	0.227881	0.216373	0.0328645	0.0363346	0.0248267	5.09e-05	0.00306895	0.00292174	0.000970567	5.9138	5.84289	4.25296	0.0949865	0.00347051	0.100015	0.00474958	0.0454457	0.0282455	chr19	50922181	SPIB
cg21062155	0.16661	0.248045	0.175655	0.266816	0.0814354	0.00904497	0.100207	0.000996004	0.0148391	0.00275135	0.0150529	3.89711	1.46591	3.91775	0.0684561	0.0447022	0.683718	0.587246	0.0418214	0.0435825	chr3	52566695	NT5DC2
cg21258596	0.118389	0.122455	0.129515	0.135622	0.00406631	0.0111258	0.0172327	3.36e-05	0.000264823	0.00119448	0.000483225	2.97971	5.15299	3.84738	0.477315	0.128592	0.397494	0.0113941	0.0490576	0.0475889	chr21	38338458	HLCS
cg21264372	0.0710096	0.0801869	0.0997179	0.102072	0.00917735	0.0287083	0.0310629	7.83e-05	9.7e-05	0.00465174	0.00124444	0.308989	5.89335	3.99108	0.0543036	0.913398	0.275093	0.00447319	0.0307388	0.0397048	chr1	205561090	MFSD4
cg21269859	0.269995	0.396837	0.45015	0.447448	0.126841	0.180155	0.177452	0.000646656	0.0121925	0.0181095	0.0250152	4.23685	4.8076	5.27366	0.00541369	0.0294254	0.00658278	0.0179036	0.00976621	0.00734729	chr2	224464668	SCG2
cg21310911	0.122752	0.150211	0.148557	0.223897	0.0274588	0.0258053	0.101145	0.000502882	0.00310779	0.00273639	0.00774177	2.6276	2.44398	3.94437	0.180183	0.185058	0.230138	0.286441	0.00860417	0.0421443	chr3	172166288	GHSR
cg21425842	0.149208	0.169923	0.165063	0.194499	0.0207152	0.0158549	0.0452912	0.000176513	0.00100612	0.00119562	0.00275229	2.51095	2.75991	3.96278	0.0848466	0.207316	0.256795	0.213039	0.0334146	0.0411426	chr6	26240939	HIST1H4F
cg21427300	0.0966188	0.152027	0.14653	0.143377	0.0554084	0.0499113	0.0467587	0.000180878	0.00904248	0.00674307	0.00304251	5.64363	5.22031	4.07217	0.100528	0.0048473	0.131413	0.0104633	0.0358688	0.0358072	chr6	74233399	EEF1A1
cg21572631	0.19541	0.227728	0.223862	0.271749	0.032318	0.0284519	0.0763386	0.000219251	0.00157067	0.00155222	0.00411125	2.84073	2.82367	4.22892	0.0348818	0.148651	0.0884004	0.19999	0.0071154	0.0291692	chr1	239414815	CHRM3
cg21593001	0.121544	0.232184	0.254511	0.255204	0.11064	0.132966	0.13366	0.000617818	0.0135561	0.0169225	0.0144775	4.45562	4.77562	4.55049	0.0152054	0.0222997	0.0232802	0.0186908	0.010269	0.0191661	chr12	113531060	DTX1
cg21877220	0.0962004	0.109763	0.102242	0.130748	0.0135621	0.00604114	0.0345472	7.96e-05	0.000275718	0.000233828	0.0017167	1.79231	1.55456	4.43068	0.04358	0.390479	0.354723	0.557417	0.0379416	0.0224296	chr17	46695449	HOXB8
cg21998983	0.082656	0.0830947	0.0912391	0.111967	0.000438734	0.00858313	0.0293113	5.67e-05	0.000245244	1.02e-05	0.000882525	2.11249	-2.47884	3.9599	0.938948	0.298918	0.0149724	0.277508	0.0185349	0.0412949	chr2	154727925	GALNT13
cg22149137	0.190618	0.261229	0.224767	0.305532	0.0706111	0.034149	0.114915	0.00120026	0.00120603	0.00289251	0.0209744	0.00691264	1.26897	4.1272	0.00062753	0.998311	0.157066	0.654222	0.0463787	0.0333876	chr17	46804414	HOXB13
cg22344703	0.132889	0.147804	0.192666	0.304582	0.0149149	0.0597773	0.171693	9.68e-05	0.000880142	0.00444537	0.0406827	3.18416	5.52066	8.7147	0.163278	0.103159	0.0391182	0.00702723	0.0340152	0.000160332	chr2	219736312	WNT10A
cg22485182	0.253189	0.292875	0.300218	0.353539	0.0396864	0.0470291	0.10035	0.000220063	0.00788941	0.000815183	0.00660567	5.16393	1.88921	4.90772	0.196157	0.00887328	0.0018228	0.447235	0.00586279	0.0119893	chr10	54197133	DKK1
cg22773899	0.264431	0.431837	0.477791	0.374942	0.167407	0.213361	0.110512	0.000698615	0.0295022	0.0206797	0.0187033	5.40018	4.88757	4.74265	0.0131994	0.0065871	0.00383625	0.0160902	0.0425898	0.014916	chr12	114878163	TBX5
cg22831101	0.493795	0.562221	0.61923	0.580847	0.0684259	0.125434	0.0870517	0.000294725	0.0175651	0.00295972	0.00428073	5.8972	3.32802	3.86041	0.139238	0.00354027	0.000209554	0.116528	0.00375774	0.0468026	chr6	129769086	ARHGAP18
cg22835265	0.0924863	0.103021	0.103461	0.132436	0.0105347	0.0109749	0.0399494	0.000105815	0.000552499	0.000672033	0.00257953	2.38442	2.66698	4.60749	0.2255	0.233439	0.294087	0.233307	0.0472951	0.0177945	chr6	139014871	CCDC28A
cg22913933	0.101273	0.169164	0.231157	0.176464	0.0678907	0.129884	0.0751904	9.77e-05	0.00281369	0.0130101	0.00892401	4.84826	7.05736	6.51349	0.0027986	0.0133883	0.0145864	0.00118637	0.0442923	0.00150913	chr17	46692168	HOXB8
cg23052776	0.154284	0.172992	0.159644	0.272065	0.0187075	0.0053593	0.117781	0.000501586	0.00369296	0.00382067	0.0150401	2.88021	2.92925	4.90618	0.385972	0.142709	0.822918	0.179281	0.0206659	0.012012	chr14	71609158	PCNX
cg23156348	0.0912313	0.106048	0.100429	0.128862	0.0148164	0.00919795	0.0376307	5.42e-05	0.000613544	0.000406665	0.00110251	3.50141	2.90809	4.34696	0.100321	0.0718365	0.256979	0.183149	0.00926001	0.0249444	chr11	124981869	TMEM218
cg23306829	0.0999989	0.116345	0.109131	0.128998	0.0163465	0.00913192	0.0289986	4.22e-05	0.00126617	0.000230252	0.00133269	4.90878	2.4496	4.98266	0.185846	0.0123558	0.150329	0.284905	0.0452596	0.0108639	chr3	111393685	PLCXD2
cg23859785	0.129763	0.144077	0.144612	0.169615	0.014314	0.0148489	0.0398515	8.57e-05	0.000311985	0.000648568	0.00120199	1.86405	2.91983	3.80993	0.0440449	0.368338	0.156263	0.180995	0.00861841	0.0499184	chr6	30431634	PRR3
cg24242823	0.0572082	0.0629846	0.0795964	0.0717898	0.00577641	0.0223882	0.0145816	1.68e-05	0.00013196	0.00227367	0.000288875	2.97671	7.08356	4.10706	0.166019	0.129	0.226789	0.00116805	0.0341214	0.0342491	chr7	24323675	NPY
cg24440206	0.130708	0.163623	0.153082	0.197722	0.0329154	0.0223742	0.0670144	0.000431886	0.00318001	0.00194777	0.00716218	2.88031	2.1731	4.05167	0.113883	0.14269	0.22378	0.360593	0.0468598	0.0367654	chr10	88161346	GRID1
cg24512138	0.136242	0.126231	0.131211	0.252143	-0.010011	-0.00503145	0.115901	0.000843747	0.00127706	0.00253016	0.0168843	0.597941	1.58434	4.32273	0.521407	0.816553	0.810884	0.547676	0.0288383	0.0257469	chr3	133465360	TF
cg24546354	0.214831	0.28719	0.248321	0.321325	0.072359	0.0334904	0.106495	0.000780124	0.0152507	0.00576792	0.0161828	4.28903	2.88627	4.37462	0.102263	0.0275245	0.272282	0.187351	0.0373949	0.0240395	chr8	80211814	STMN2
cg24615831	0.0899067	0.0941643	0.0901453	0.11789	0.00425765	0.000238593	0.0279834	7.07e-05	0.000360121	0.000198299	0.00120036	2.34866	1.48786	4.08557	0.536005	0.24137	0.96789	0.579901	0.0434009	0.0351858	chr11	112097290	PTS
cg24710146	0.870679	0.878048	0.877524	0.882335	0.00736934	0.00684512	0.0116561	1.32e-05	0.000427428	8.41e-05	0.000189558	5.01982	2.67358	3.84678	0.295398	0.010723	0.0806956	0.231864	0.0363563	0.0476254	chr19	4934913	KDM4B
cg24764218	0.180526	0.288821	0.39212	0.281013	0.108296	0.211595	0.100487	0.000595928	0.0194061	0.0232172	0.0109471	5.02523	5.28391	4.19926	0.0372722	0.0106575	0.00550561	0.0096222	0.0208803	0.0303039	chr1	18044107	ACTL8
cg24923694	0.196063	0.343441	0.439177	0.335301	0.147378	0.243114	0.139239	0.000369344	0.0237488	0.0170925	0.0278657	6.00675	5.53226	6.23738	0.0144597	0.00307559	0.00109295	0.0069249	0.0370654	0.00212578	chr8	25905747	EBF2
cg24935223	0.445109	0.460114	0.495093	0.550859	0.0150046	0.0499838	0.105749	0.000324038	0.00166788	0.00484931	0.00886648	2.36378	3.90354	4.77413	0.316444	0.237985	0.0852356	0.0583366	0.00970708	0.014305	chr11	16317261	SOX6
cg25100532	0.114271	0.122047	0.120731	0.148934	0.00777622	0.00646018	0.0346634	4.55e-05	0.000119381	0.000298374	0.00136043	1.39204	2.7136	4.90246	0.0835175	0.523791	0.349955	0.223023	0.0227706	0.0120698	chr11	10562910	RNF141
cg25340466	0.138151	0.137054	0.161251	0.210107	-0.00109691	0.0230999	0.0719556	0.000381756	0.000703567	0.00163169	0.0074904	0.882038	2.09565	4.29432	0.920853	0.71208	0.175726	0.383407	0.0385131	0.0267636	chr3	27770059	EOMES
cg25371634	0.103274	0.100491	0.106116	0.151559	-0.00278373	0.00284197	0.0482844	0.000168164	0.000131852	0.000288411	0.00313377	-0.350944	0.778258	4.21996	0.641341	0.898948	0.712801	0.811994	0.0332695	0.0295223	chr2	176981422	HOXD10
cg25554935	0.0847605	0.0915973	0.0957036	0.111699	0.00683678	0.0109431	0.0269386	2.72e-05	0.000370875	0.000184805	0.000772316	3.76923	2.7643	4.82749	0.306441	0.0520933	0.0623945	0.212176	0.0198295	0.0132833	chr20	18118011	PET117
cg25587662	0.159115	0.231224	0.26057	0.267398	0.0721093	0.101455	0.108283	0.000372455	0.00769699	0.00709904	0.0087732	4.36916	4.25249	4.55797	0.0300272	0.0248611	0.0110646	0.037323	0.00834149	0.0189786	chr18	10525447	NAPG
cg25650256	0.235492	0.315279	0.273002	0.372258	0.0797869	0.0375094	0.136765	0.0010577	0.00932911	0.00919335	0.016251	3.14081	3.11966	3.94153	0.0317859	0.108184	0.323293	0.146673	0.0123255	0.0423001	chr5	171538557	STK10
cg25714826	0.108508	0.116889	0.117671	0.146558	0.0083809	0.0091627	0.03805	7.33e-05	0.000328037	0.000275939	0.00184151	2.16202	1.9125	4.65097	0.217637	0.286093	0.194313	0.439743	0.0293758	0.0168311	chr16	85784062	EMC8
cg25731305	0.562463	0.571018	0.589098	0.643896	0.0085551	0.0266351	0.0814325	0.000626941	0.01354	0.0112203	0.00980888	4.43275	4.16164	3.96769	0.825706	0.0229692	0.508979	0.0420688	0.0406636	0.0409198	chr10	28794429	WAC
cg25743622	0.158967	0.202754	0.162347	0.258479	0.0437866	0.00337971	0.0995113	0.000497328	0.00609894	0.000901744	0.014767	3.61629	0.85852	4.89204	0.11988	0.0628673	0.802309	0.787113	0.0403519	0.0122289	chr1	223403446	TLR5
cg25811575	0.0857996	0.106706	0.0914023	0.109779	0.0209065	0.00560273	0.0239799	2.15e-05	0.0015492	0.000277286	0.000601822	6.17283	3.69076	4.80872	0.129075	0.00247117	0.385791	0.0756851	0.0190882	0.0136539	chr8	22551274	EGR3
cg25867228	0.15462	0.254527	0.1942	0.246581	0.0999069	0.0395798	0.0919608	0.000850149	0.031288	0.000449471	0.0127289	5.20175	-0.919486	3.90425	0.110756	0.00849095	0.00850726	0.768186	0.042176	0.0443536	chr6	149593092	TAB2
cg25915940	0.369075	0.463099	0.375459	0.49199	0.0940249	0.00638453	0.122916	0.00119142	0.0115954	0.0047432	0.0197814	3.2828	1.99318	4.05338	0.0243718	0.0923531	0.819257	0.414639	0.0316619	0.0366725	chr11	20044340	DBX1
cg25932386	0.0672188	0.0755604	0.0666124	0.0807544	0.00834163	-0.000606325	0.0135356	1.2e-05	0.000238888	6.99e-05	0.000217226	4.30944	2.53731	4.1723	0.128504	0.0268155	0.853833	0.263396	0.0255218	0.0314091	chr2	37459326	CEBPZ
cg25949958	0.191127	0.299008	0.276582	0.324899	0.107881	0.0854542	0.133772	0.00120795	0.00714471	0.0193614	0.0191757	2.56432	4.00255	3.98865	0.003027	0.197012	0.13105	0.0514882	0.0204346	0.0398243	chr11	31833007	PAX6
cg26116639	0.436686	0.502319	0.45702	0.539297	0.065633	0.0203338	0.102611	0.000874117	0.0119104	0.00479945	0.0132826	3.76825	2.45697	3.92556	0.0970288	0.0521571	0.463738	0.28306	0.0293992	0.043147	chr4	1567878	FAM53A
cg26222247	0.0758208	0.0756505	0.0986024	0.115208	-0.000170298	0.0227816	0.0393873	4.49e-05	0.000284138	0.000713165	0.00135952	2.6634	3.99104	4.92183	0.977176	0.178472	0.0478671	0.0522958	0.0124946	0.0117702	chr15	90357521	ANPEP
cg26335476	0.110704	0.122676	0.120933	0.137137	0.0119718	0.0102292	0.0264328	4.34e-05	0.000503888	0.000576007	0.000732776	3.5365	3.72948	4.07677	0.13767	0.0690604	0.278342	0.0723203	0.0194008	0.0356048	chr12	50355618	AQP5
cg26362644	0.848212	0.862706	0.846051	0.867281	0.0144936	-0.00216127	0.0190688	2.39e-05	0.000314178	0.000231159	0.000378801	3.71755	3.27485	3.98741	0.0316789	0.0555655	0.711354	0.123753	0.0191416	0.0398797	chr3	58104229	DNASE1L3
cg26698146	0.105194	0.147876	0.102032	0.192599	0.0426823	-0.00316171	0.0874052	0.000250259	0.0162372	0.000122498	0.00835227	6.01974	-1.03066	5.06067	0.320471	0.00302835	0.651175	0.732644	0.021029	0.00976193	chr2	109830832	SH3RF3
cg26811638	0.440152	0.479588	0.4372	0.534506	0.039436	-0.0029517	0.0943546	0.000607187	0.00995795	0.0052506	0.0137889	4.03564	3.11227	4.50522	0.255173	0.0378206	0.915641	0.147775	0.0437411	0.0203254	chr20	57427493	GNAS
cg26815066	0.190242	0.249365	0.223948	0.293401	0.0591226	0.0337053	0.103159	0.000781955	0.0082413	0.00660947	0.0142211	3.39771	3.07938	4.1848	0.077336	0.0810094	0.29742	0.153109	0.0329049	0.0308908	chr11	116578212	BUD13
cg27039610	0.0804347	0.0866619	0.0900475	0.105774	0.00622722	0.0096128	0.0253397	5.57e-05	0.000376095	0.000189057	0.000966165	2.75438	1.7621	4.11555	0.369201	0.162767	0.110645	0.488349	0.0418272	0.0339045	chr17	19015952	GRAP
cg27192597	0.0826313	0.0937085	0.0941128	0.103456	0.0110773	0.0114816	0.0208249	4.14e-05	0.000200611	0.0019684	0.00071088	2.27529	5.56984	4.10049	0.0459021	0.258548	0.491408	0.00661617	0.0492467	0.0345282	chr19	10400464	ICAM5
cg27204671	0.238864	0.398549	0.333863	0.387287	0.159685	0.0949991	0.148423	0.00166825	0.0117504	0.0136293	0.0269513	2.8163	3.0303	4.01395	0.0010462	0.152554	0.0589394	0.161233	0.0274459	0.0385313	chr17	46831623	HOXB13
cg27208307	0.132956	0.16157	0.179217	0.254839	0.0286141	0.0462603	0.121883	0.000891562	0.00357309	0.00284705	0.0135823	2.00276	1.67506	3.92925	0.207836	0.328239	0.0556289	0.516923	0.0140069	0.0429383	chr10	70847399	SRGN
cg27331317	0.866386	0.85855	0.880492	0.888468	-0.00783559	0.0141065	0.0220821	2.36e-05	0.00249101	0.000123627	0.000361171	6.72129	2.38863	3.93532	0.633179	0.0012887	0.0086516	0.30055	0.00812273	0.0426392	chr6	137089732	MAP3K5
cg27333274	0.178635	0.211502	0.201545	0.264552	0.0328677	0.02291	0.0859177	0.00069604	0.00524155	0.000944534	0.00999393	2.91275	0.440432	3.84381	0.208774	0.137928	0.13246	0.905571	0.0341928	0.0477864	chr16	57279026	ARL2BP
cg27483377	0.379476	0.399402	0.416226	0.476946	0.0199263	0.03675	0.0974697	0.000493651	0.00308199	0.00570603	0.00879116	2.6423	3.53092	4.15449	0.320071	0.182269	0.222441	0.0919706	0.0143692	0.032169	chr3	423780	CHL1
cg27513573	0.153689	0.420346	0.492375	0.409429	0.266658	0.338686	0.25574	0.00390412	0.0628279	0.0992263	0.0709017	4.00834	4.66765	4.18275	0.0084605	0.0390908	0.0187144	0.0216277	0.020886	0.0309844	chr10	131768098	EBF3
cg27537164	0.101597	0.112108	0.117492	0.179515	0.0105102	0.0158944	0.0779174	0.000196308	0.000178006	0.00135232	0.00874126	-0.141191	2.78424	5.47665	0.127386	0.963117	0.282801	0.20809	0.0373963	0.00561578	chr6	168079127	C6orf123
cg27614742	0.136661	0.20085	0.217902	0.210365	0.064189	0.0812415	0.0737047	0.000499904	0.006154	0.00215001	0.00727293	3.6218	2.10462	3.86281	0.0317863	0.0624205	0.00118305	0.380471	0.0333882	0.0466643	chr17	53514682	MMD

## Sheet: Hypomethylated
Supplementary Data 4 Tab 2. List of significant hypomethylated accumulative DVPs.
CpG	HD mean	MGUS mean	SMOLD mean	MM mean	MGUS-HD Δbeta	SMOLD-HD Δbeta	MM-HD Δbeta	HD var	MGUS var	SMOLD var	MM var	MGUS-HD log2(var)	SMOLD-HD log2(var)	MM-HD log2(var)	MGUS-HD p-val	MGUS-HD q-val bt	SMOLD-HD p-val	SMOLD-HD q-val bt	MM-HD p-val	MM-HD q-val bt	CpG chr	CpG position	Gene
cg00040592	0.816223	0.713964	0.71966	0.710241	-0.102259	-0.0965633	-0.105982	0.000285941	0.00710995	0.00870228	0.0148216	4.63605	4.92761	5.69584	0.00390376	0.017714	0.0220577	0.0152337	0.031332	0.00423235	chr5	145317425	SH3RF2
cg00064336	0.779364	0.685976	0.668971	0.635824	-0.0933887	-0.110394	-0.143541	0.000861068	0.00336116	0.00351602	0.0216904	1.96476	2.02974	4.65479	0.000580808	0.339085	0.000766901	0.403535	0.0193784	0.0167553	chr16	88143970	BANP
cg00179906	0.638603	0.589426	0.611854	0.573834	-0.0491776	-0.0267491	-0.0647688	0.000227501	0.0050813	0.0046212	0.00689777	4.48126	4.34433	4.92219	0.0597312	0.0215926	0.310135	0.0330696	0.0485246	0.0117664	chr17	14208363	HS3ST3B1
cg00217225	0.784848	0.748755	0.760632	0.70598	-0.0360926	-0.0242164	-0.0788685	0.00030594	0.000541835	0.001476	0.00598661	0.824605	2.27037	4.29042	0.00173827	0.733425	0.136421	0.332775	0.0157742	0.0268957	chr4	153213645	FBXW7
cg00310117	0.429103	0.351617	0.351206	0.345605	-0.0774856	-0.0778966	-0.083498	0.000269715	0.00122467	0.00373363	0.00534941	2.18289	3.79107	4.30987	2.87e-05	0.280809	0.00828312	0.0670339	0.00891216	0.0262128	chr20	40378027	CHD6
cg00375589	0.791472	0.760767	0.748948	0.68903	-0.0307054	-0.0425242	-0.102442	0.000465918	0.0030778	0.00512543	0.0135412	2.72375	3.45953	4.86114	0.13413	0.167971	0.145192	0.100038	0.030172	0.0127184	chr3	15898759	ANKRD28
cg00418613	0.840628	0.8142	0.845119	0.794688	-0.0264281	0.00449109	-0.0459404	0.000135243	0.00848239	0.000930263	0.0034287	5.97085	2.78209	4.66404	0.391448	0.00322038	0.706218	0.208511	0.0476889	0.0165515	chr6	20093995	MBOAT1
cg00419139	0.822098	0.792272	0.77784	0.739422	-0.0298261	-0.0442577	-0.0826764	0.000278357	0.00154837	0.003617	0.00492892	2.47575	3.69979	4.14626	0.0500073	0.214267	0.079498	0.0749375	0.00755026	0.0325284	chr11	115097211	CADM1
cg00477978	0.643391	0.580666	0.657174	0.524394	-0.0627242	0.0137833	-0.118996	0.0010061	0.00844901	0.00498936	0.0147592	3.07	2.31008	3.87476	0.0679907	0.116859	0.625845	0.322014	0.0192253	0.045968	chr11	6463746	HPX
cg00523474	0.709844	0.656288	0.652105	0.611974	-0.0535555	-0.057739	-0.0978703	0.000918958	0.00301521	0.00907331	0.0134428	1.71419	3.30356	3.87069	0.0195831	0.41495	0.139139	0.119681	0.0367561	0.0462274	chr9	19517514	ACER2
cg00561194	0.608676	0.54732	0.625806	0.465299	-0.0613562	0.0171294	-0.143377	0.000444061	0.00840599	0.00979028	0.0309834	4.24259	4.46252	6.12459	0.0670799	0.0292214	0.645417	0.0284274	0.0406657	0.0024554	chr10	38069720	ZNF248
cg00641178	0.800546	0.666871	0.637879	0.653085	-0.133675	-0.162668	-0.147462	0.00167747	0.0144417	0.0118033	0.0270942	3.10588	2.81483	4.01363	0.00685395	0.112396	0.00332722	0.201739	0.0285474	0.0385507	chr7	99621385	ZKSCAN1
cg00669531	0.850268	0.790127	0.818959	0.75725	-0.060141	-0.0313086	-0.093018	0.000317844	0.017533	0.0021765	0.0125982	5.78561	2.77562	5.30875	0.18781	0.00405584	0.109963	0.209777	0.0382957	0.00702198	chr11	34367871	ABTB2
cg00754812	0.55931	0.48009	0.421839	0.442309	-0.0792197	-0.137471	-0.117001	0.00142049	0.0097654	0.0112511	0.0209144	2.78129	2.98561	3.88004	0.0378445	0.158305	0.00755342	0.168974	0.0434578	0.0457295	chr9	27109154	TEK
cg00940894	0.807868	0.729915	0.824737	0.71735	-0.0779527	0.0168695	-0.0905178	0.000648526	0.0120342	0.000327802	0.00959145	4.21383	-0.984337	3.88651	0.0542019	0.0302797	0.151388	0.747419	0.0250257	0.0453244	chr2	122018686	TFCP2L1
cg01005925	0.780296	0.709501	0.75559	0.657938	-0.0707951	-0.0247066	-0.122359	0.000780457	0.0129688	0.00236055	0.0194302	4.05459	1.59673	4.63784	0.0862783	0.0369074	0.23795	0.5434	0.0306474	0.0171289	chr2	171621555	ERICH2
cg01031983	0.49251	0.508015	0.519941	0.412595	0.0155048	0.0274309	-0.079915	0.000459589	0.00296208	0.00815902	0.0096602	2.68819	4.14998	4.39364	0.425451	0.174035	0.428206	0.0426305	0.041913	0.0234727	chr3	126066447	KLF15
cg01049462	0.763762	0.690603	0.721707	0.669498	-0.0731588	-0.0420551	-0.0942645	0.0008023	0.00779553	0.00648027	0.0132429	3.28043	3.01384	4.04493	0.0309247	0.0925865	0.197903	0.163993	0.0411513	0.0370613	chr19	39162015	ACTN4
cg01191259	0.777614	0.706655	0.744648	0.677426	-0.070959	-0.0329656	-0.100188	0.000428917	0.0207038	0.00211332	0.00893344	5.59305	2.30074	4.38044	0.156376	0.00517298	0.0949882	0.324575	0.0130182	0.0238799	chr15	29210460	APBA2
cg01364865	0.745115	0.643225	0.531155	0.57856	-0.10189	-0.21396	-0.166555	0.00140561	0.0324719	0.0367329	0.0310829	4.52993	4.70781	4.46686	0.112317	0.020217	0.0158198	0.0205495	0.0223813	0.0213634	chr11	43715469	HSD17B12
cg01412379	0.762025	0.684378	0.728176	0.630308	-0.0776473	-0.0338486	-0.131717	0.00159852	0.0156196	0.00601708	0.0226051	3.28855	1.91233	3.82184	0.0908344	0.0917172	0.297193	0.439793	0.0316011	0.0491734	chr2	38742665	HNRNPLL
cg01442550	0.87698	0.848643	0.880907	0.815237	-0.0283364	0.00392724	-0.0617428	0.00024996	0.000959766	0.000154879	0.00578145	1.94099	-0.690557	4.53166	0.0249554	0.346022	0.590081	0.837909	0.0419836	0.0196306	chr6	168915440	SMOC2
cg01444797	0.67619	0.63819	0.606668	0.622886	-0.038	-0.069522	-0.0533038	0.000227825	0.0036659	0.00259265	0.00370715	4.00817	3.50843	4.02431	0.0838979	0.0390953	0.00573879	0.0944081	0.0314611	0.0380563	chr1	2556817	MMEL1
cg01491358	0.692708	0.63095	0.675815	0.613274	-0.0617587	-0.0168935	-0.0794347	0.000406753	0.00768205	0.00706543	0.00708983	4.23926	4.11855	4.12353	0.0558506	0.0293525	0.595899	0.0443787	0.0226822	0.0335477	chr17	4034650	ZZEF1
cg01645179	0.77829	0.73302	0.758096	0.652759	-0.04527	-0.0201936	-0.125531	0.00101977	0.00328397	0.00501454	0.0248454	1.6872	2.29788	4.60667	0.0516407	0.423465	0.479518	0.325335	0.0451432	0.0178086	chr15	80889374	ABHD17C
cg01656620	0.832561	0.809409	0.847194	0.734446	-0.0231517	0.0146328	-0.0981147	0.000718611	0.00147544	0.000695928	0.0155608	1.03786	-0.0462717	4.43656	0.15267	0.654082	0.28971	0.991964	0.0474989	0.0222628	chr12	124788698	FAM101A
cg01715360	0.872362	0.818416	0.783639	0.817646	-0.0539457	-0.0887229	-0.0547157	0.000189485	0.00428716	0.0063468	0.00444981	4.49987	5.06588	4.55359	0.029588	0.0210326	0.0160126	0.0127066	0.0403557	0.0190853	chr11	118618561	DDX6
cg01817589	0.799952	0.7312	0.682395	0.739211	-0.0687524	-0.117557	-0.0607407	0.000288008	0.00922623	0.0140945	0.00578197	5.00156	5.61288	4.32738	0.0514499	0.010993	0.0265142	0.00626603	0.0449389	0.0256001	chr12	59158951	LRIG3
cg01863398	0.794459	0.659523	0.608401	0.680634	-0.134936	-0.186058	-0.113825	0.000679053	0.0263139	0.0237725	0.0136758	5.27615	5.12963	4.33196	0.0278873	0.00768387	0.0110467	0.0117423	0.0195898	0.0254416	chr6	170474577	DLL1
cg01928231	0.853646	0.844423	0.843318	0.794513	-0.00922311	-0.0103282	-0.0591335	0.00028823	0.00142991	0.0016174	0.00552443	2.31064	2.48838	4.26053	0.502697	0.250144	0.51944	0.275297	0.0457202	0.027946	chr6	3502698	SLC22A23
cg01945119	0.835865	0.759321	0.728764	0.663549	-0.0765435	-0.107101	-0.172316	0.000751323	0.0074072	0.0126186	0.0218795	3.30142	4.06997	4.86401	0.0223101	0.0903845	0.0312194	0.0471828	0.00802069	0.0126621	chr4	186682811	SORBS2
cg01951202	0.781107	0.684285	0.697747	0.712428	-0.0968224	-0.0833605	-0.0686793	0.000154756	0.0143059	0.00315212	0.00305376	6.53048	4.34826	4.30252	0.0309483	0.00160928	0.00374418	0.0329272	0.00561341	0.0264685	chr3	54401460	CACNA2D3
cg02003231	0.612752	0.549725	0.570951	0.512939	-0.0630264	-0.0418005	-0.0998123	0.00079853	0.00234144	0.00541098	0.0126758	1.55198	2.76047	3.98858	0.00362914	0.468234	0.167675	0.21292	0.0298734	0.0398288	chr17	55822851	CCDC182
cg02074930	0.85566	0.80104	0.820241	0.801472	-0.0546198	-0.0354184	-0.0541879	0.00027329	0.00335859	0.00265916	0.00456694	3.61935	3.28246	4.06272	0.0163919	0.062624	0.0996179	0.122658	0.0446634	0.0362293	chr14	75423089	PGF
cg02088219	0.82573	0.783515	0.788567	0.752944	-0.0422153	-0.0371631	-0.072786	0.000501968	0.000857451	0.00156789	0.0078514	0.77246	1.64316	3.96728	0.00319901	0.752739	0.0411402	0.527664	0.0408165	0.0409333	chr7	4147053	FOXK1
cg02192488	0.802672	0.728037	0.764524	0.685442	-0.0746351	-0.0381479	-0.11723	0.00104312	0.00255308	0.00374761	0.0182811	1.29133	1.84506	4.13137	0.00167316	0.560368	0.148314	0.461386	0.032645	0.0331837	chr9	140442614	PNPLA7
cg02335631	0.74515	0.544679	0.356384	0.575674	-0.200471	-0.388766	-0.169475	0.00099334	0.0429378	0.0478028	0.0465954	5.43382	5.58866	5.55175	0.013698	0.00630638	0.00142424	0.00645537	0.046931	0.00509255	chr5	5062171	ADAMTS16
cg02482279	0.839331	0.800368	0.826204	0.800122	-0.038963	-0.013127	-0.0392082	0.00014129	0.00348413	0.000615858	0.00240886	4.62407	2.12394	4.09162	0.0693344	0.0179915	0.206839	0.374877	0.0452573	0.0349199	chr12	131625604	GPR133
cg02567750	0.764951	0.652904	0.66576	0.587114	-0.112047	-0.0991909	-0.177837	0.000683754	0.0253105	0.022282	0.0455134	5.21012	5.02626	6.05667	0.0543728	0.00838885	0.104121	0.0133342	0.0371939	0.00265548	chr1	247569605	NLRP3
cg02817770	0.854034	0.839163	0.838957	0.819322	-0.01487	-0.0150768	-0.0347117	7.8e-05	0.000367593	0.000404731	0.00132639	2.23624	2.37509	4.08757	0.0478819	0.26781	0.0821698	0.304095	0.0216767	0.035094	chr16	50716589	SNX20
cg02818160	0.797205	0.748294	0.768776	0.70586	-0.0489109	-0.0284284	-0.0913447	0.000373788	0.00908761	0.000582993	0.0070692	4.60361	0.641257	4.24125	0.144919	0.0184399	0.0216352	0.852227	0.0115204	0.0286955	chr2	15804728	DDX1
cg02873421	0.833075	0.801167	0.791776	0.725923	-0.0319073	-0.0412989	-0.107151	0.000252959	0.00178025	0.00135762	0.0152772	2.8151	2.42411	5.91634	0.0478299	0.15272	0.0163288	0.291562	0.0318243	0.0031687	chr17	46629306	HOXB3
cg02909320	0.848393	0.834415	0.835081	0.798603	-0.0139785	-0.0133124	-0.0497905	0.00014504	0.000656962	0.000339091	0.00329209	2.17936	1.22522	4.50448	0.150166	0.281681	0.112599	0.66881	0.0322248	0.0203344	chr3	45879990	LZTFL1
cg02945385	0.806107	0.776721	0.775412	0.736107	-0.0293856	-0.0306951	-0.0700005	0.000325697	0.00171402	0.000771341	0.00748052	2.39578	1.24384	4.52154	0.0650064	0.230959	0.0223123	0.662637	0.0425308	0.0199006	chr3	9246501	SRGAP3
cg02966936	0.749239	0.749554	0.750677	0.682337	0.000314328	0.00143778	-0.0669028	0.000384945	0.00328648	0.00165028	0.00709832	3.09382	2.09999	4.20475	0.987357	0.113888	0.929937	0.381977	0.0461275	0.0301237	chr18	33518386	RPRD1A
cg03072934	0.754694	0.627649	0.60353	0.676304	-0.127045	-0.151165	-0.0783903	0.000635175	0.0131423	0.0128866	0.00999907	4.37092	4.34257	3.97657	0.00666607	0.0248075	0.00669483	0.0331367	0.0487972	0.0404577	chr13	34542947	RFC3
cg03080569	0.397448	0.359992	0.358119	0.327932	-0.0374566	-0.039329	-0.069516	0.000355368	0.00475822	0.00407682	0.00557845	3.74304	3.52006	3.97248	0.129743	0.0538038	0.132316	0.0931561	0.0241945	0.0406599	chr12	57828396	INHBC
cg03141856	0.731218	0.717276	0.702959	0.697278	-0.0139423	-0.0282593	-0.0339403	1.59e-05	0.000663843	0.000767605	0.000268863	5.38101	5.59053	4.07704	0.124152	0.00672758	0.0234615	0.00643961	0.000194475	0.0355948	chr22	39529323	CBX7
cg03157210	0.862345	0.856892	0.856611	0.808575	-0.00545298	-0.00573418	-0.0537694	0.000274436	0.000608144	0.000607474	0.00413719	1.14794	1.14635	3.91411	0.584009	0.612665	0.594774	0.694734	0.0381566	0.0437935	chr5	168569592	SLIT3
cg03199791	0.505619	0.433866	0.471724	0.380974	-0.071753	-0.0338953	-0.124645	0.00065528	0.00643184	0.00174274	0.00962291	3.29505	1.41117	3.87629	0.0216955	0.0910619	0.0747241	0.605831	0.00492672	0.0459074	chr5	160972512	GABRB2
cg03466103	0.842145	0.824903	0.823843	0.766089	-0.0172424	-0.0183023	-0.0760565	0.000270495	0.000965449	0.000894229	0.00943222	1.8356	1.72504	5.12392	0.152965	0.377025	0.157812	0.500461	0.0476261	0.00897111	chr6	168840193	SMOC2
cg03490766	0.809464	0.79187	0.786419	0.754808	-0.0175948	-0.0230453	-0.0546567	0.000326068	0.000785235	0.00249849	0.00476776	1.26795	2.93781	3.87007	0.127448	0.568809	0.251843	0.177691	0.0472575	0.0462747	chr6	169027019	SMOC2
cg03519783	0.809159	0.754613	0.747676	0.718493	-0.0545461	-0.0614832	-0.0906657	0.000494809	0.00320793	0.00337284	0.0126377	2.6967	2.76902	4.67472	0.0161475	0.172682	0.0208165	0.21125	0.0429644	0.0163366	chr4	170637934	C4orf27
cg03523889	0.884249	0.865339	0.862915	0.832416	-0.0189104	-0.0213342	-0.0518329	0.000183475	0.00432873	0.000194666	0.00347804	4.56029	0.0854184	4.24462	0.396668	0.0194761	0.00779127	0.984733	0.0307503	0.028556	chr14	76291662	TGFB3
cg03527077	0.587722	0.551435	0.622268	0.502634	-0.0362867	0.0345462	-0.085088	0.000560284	0.018506	0.00170691	0.00904389	5.04569	1.60716	4.01272	0.427625	0.0103554	0.0644036	0.539895	0.0287034	0.038599	chr7	158059704	PTPRN2
cg03595277	0.81391	0.722768	0.774962	0.668176	-0.0911419	-0.0389488	-0.145734	0.00129593	0.0238339	0.00357214	0.0185907	4.20095	1.4628	3.84252	0.100372	0.0307628	0.141476	0.588307	0.0125844	0.0478691	chr7	30891784	ENSG00000250424
cg04108518	0.778607	0.728994	0.739188	0.67863	-0.0496135	-0.0394196	-0.0999772	0.000667808	0.00458767	0.00444735	0.0107066	2.78026	2.73544	4.00293	0.0543858	0.158484	0.153235	0.218199	0.0204084	0.0390759	chr8	109961849	TRHR
cg04325594	0.769181	0.726885	0.742215	0.644282	-0.042296	-0.0269653	-0.124899	0.000465575	0.00569824	0.00679447	0.00870287	3.61343	3.86727	4.22441	0.120118	0.06308	0.397	0.0610747	0.00364985	0.0293318	chr10	116100761	AFAP1L2
cg04594986	0.591859	0.558155	0.528615	0.516216	-0.0337041	-0.0632442	-0.0756427	0.000307952	0.00615992	0.00110831	0.00464747	4.32213	1.84759	3.91567	0.216766	0.0263797	0.000658871	0.460574	0.010374	0.0437098	chr14	21492472	NDRG2
cg04656327	0.774941	0.730776	0.719725	0.702156	-0.044165	-0.0552162	-0.0727847	7.56e-05	0.00396934	0.00211174	0.00452429	5.7137	4.80323	5.90249	0.0548525	0.00445396	0.0112398	0.017999	0.0117251	0.00322157	chr20	58505303	SYCP2
cg04770397	0.791793	0.77537	0.743955	0.74188	-0.0164231	-0.0478387	-0.0499128	0.00014981	0.00302774	0.0056937	0.0030718	4.33704	5.24816	4.35788	0.381054	0.0259063	0.117891	0.0100894	0.0276591	0.0245624	chr12	125814669	TMEM132B
cg04962506	0.433234	0.415308	0.423782	0.354202	-0.0179263	-0.00945203	-0.0790328	0.00037876	0.00619264	0.00587847	0.00820358	4.0312	3.95609	4.4369	0.502771	0.0380029	0.744193	0.0545827	0.0315436	0.0222569	chr17	55712628	CCDC182
cg05035583	0.856837	0.808346	0.839862	0.796205	-0.048491	-0.0169753	-0.0606322	0.000351945	0.00989463	0.00243863	0.0060215	4.81322	2.79265	4.0967	0.163017	0.0140095	0.387148	0.206412	0.0491833	0.0347032	chr13	31737685	HSPH1
cg05075112	0.808191	0.780396	0.777607	0.739273	-0.0277957	-0.0305846	-0.0689188	0.000283057	0.00289826	0.00449243	0.00630311	3.35602	3.98833	4.4769	0.1512	0.0849344	0.246523	0.0524685	0.0321979	0.0210742	chr2	29319945	CLIP4
cg05135142	0.783154	0.733036	0.794503	0.72782	-0.0501181	0.0113485	-0.0553338	0.000320926	0.00630742	0.00159312	0.00472333	4.29674	2.31155	3.87949	0.0813866	0.0272643	0.480483	0.321566	0.0442765	0.0457544	chr21	27949527	CYYR1
cg05135521	0.62685	0.576438	0.594145	0.515367	-0.0504123	-0.0327051	-0.111483	0.000747986	0.0172087	0.00519291	0.0143649	4.52398	2.79546	4.26339	0.264065	0.0203834	0.260799	0.205852	0.0240772	0.0278457	chr2	161188335	ITGB6
cg05138839	0.760361	0.739266	0.728939	0.70453	-0.0210949	-0.0314218	-0.0558304	0.000179619	0.00299524	0.00368519	0.00423671	4.05966	4.35873	4.55993	0.266144	0.0366885	0.192222	0.0325171	0.0337617	0.0189262	chr2	153098681	STAM2
cg05182892	0.864649	0.842307	0.826014	0.817989	-0.0223418	-0.0386356	-0.0466602	9.34e-05	0.00144843	0.00269796	0.0020004	3.9552	4.85258	4.421	0.103212	0.0416983	0.07482	0.016848	0.0140749	0.0226781	chr11	11422421	CSNK2A3
cg05258154	0.877229	0.861775	0.856152	0.83017	-0.0154545	-0.0210776	-0.04706	9.25e-05	0.00142468	0.000193331	0.00272864	3.94449	1.06301	4.88204	0.240295	0.0422085	0.00395963	0.721954	0.0273662	0.0123849	chr9	98243319	PTCH1
cg05329960	0.802815	0.790185	0.786265	0.746572	-0.0126291	-0.01655	-0.0562423	0.000193646	0.0028952	0.00351467	0.00356704	3.90217	4.18189	4.20323	0.49142	0.0444512	0.464797	0.041003	0.0228228	0.0301602	chr6	163845084	QKI
cg05364634	0.809513	0.778562	0.785587	0.77207	-0.0309511	-0.0239264	-0.0374431	4.81e-05	0.00225346	0.000863461	0.00210991	5.54966	4.16572	5.4547	0.0707877	0.00544384	0.0562272	0.0418447	0.0407677	0.00576434	chr7	72352	FAM20C
cg05451032	0.771255	0.694571	0.738479	0.693489	-0.0766838	-0.0327763	-0.0777656	0.000463831	0.0146433	0.0046305	0.00748291	4.9805	3.3195	4.01193	0.0786043	0.0112858	0.228558	0.117645	0.0281258	0.0386365	chr3	16216733	GALNT15
cg05485973	0.806689	0.776834	0.779543	0.677685	-0.0298548	-0.0271451	-0.129003	0.00061422	0.00392378	0.00100575	0.0267808	2.67542	0.711446	5.4463	0.192727	0.176329	0.0783929	0.831841	0.0462847	0.00583783	chr17	70650931	SLC39A11
cg05598084	0.466262	0.407122	0.428889	0.351768	-0.0591395	-0.0373726	-0.114494	0.000315779	0.00907614	0.0032407	0.0142273	4.84509	3.35932	5.49361	0.0842446	0.0134463	0.112669	0.112473	0.0206289	0.00549941	chr12	130554193	FZD10
cg05894485	0.852026	0.805189	0.77968	0.763156	-0.0468364	-0.072346	-0.0888693	0.000241283	0.00606879	0.00288853	0.0119108	4.65261	3.58153	5.6254	0.0935193	0.0173118	0.00620663	0.086465	0.0408661	0.00461471	chr18	54075073	TXNL1
cg06019933	0.621576	0.573751	0.532521	0.521519	-0.0478251	-0.0890547	-0.100057	0.000611069	0.0109227	0.00622617	0.00894152	4.15984	3.34894	3.87111	0.191373	0.0323833	0.0151087	0.113745	0.0132302	0.0462028	chr3	128442438	RAB7A
cg06049297	0.846507	0.787316	0.863498	0.761899	-0.0591914	0.0169907	-0.0846081	0.000270922	0.0205267	0.000466473	0.00811885	6.24348	0.783917	4.90533	0.226284	0.00225926	0.100064	0.810295	0.0228555	0.0120262	chr5	65506308	SREK1
cg06108565	0.884289	0.871319	0.863199	0.849932	-0.0129704	-0.0210909	-0.0343574	0.000108601	0.000124123	0.000867367	0.00158672	0.192743	2.99761	3.86895	0.0219998	0.948682	0.0895536	0.166782	0.0336581	0.04634	chr7	138999656	C7orf55
cg06286000	0.746263	0.72375	0.750722	0.678233	-0.0225129	0.00445985	-0.0680292	0.00035679	0.00330092	0.0241467	0.00687596	3.20972	6.08061	4.26841	0.268722	0.100223	0.937965	0.00358407	0.0406149	0.0276822	chr15	98563512	ARRDC4
cg06366884	0.821545	0.758505	0.773038	0.673847	-0.0630399	-0.0485072	-0.147698	0.000410609	0.00337521	0.0033225	0.0288187	3.03914	3.01643	6.13309	0.00798487	0.120767	0.0523459	0.163558	0.0313237	0.00243107	chr11	121228604	SC5D
cg06495055	0.643516	0.477495	0.423091	0.464313	-0.166021	-0.220426	-0.179204	0.0022551	0.0204048	0.0486555	0.0434903	3.17764	4.43134	4.26943	0.00522029	0.10391	0.0256419	0.0296054	0.0337384	0.0276501	chr4	151505192	MAB21L2
cg06659422	0.688976	0.637382	0.710037	0.593058	-0.0515939	0.021061	-0.095918	0.000676933	0.00297463	0.00139052	0.0117767	2.13563	1.03854	4.12078	0.0199493	0.29276	0.213708	0.730122	0.0301323	0.0336663	chr7	149822827	ACTR3C
cg06708937	0.699151	0.531609	0.485512	0.564034	-0.167542	-0.21364	-0.135118	0.000755889	0.0362844	0.0232352	0.0241728	5.58503	4.94199	4.99907	0.0216325	0.00522458	0.00520615	0.0149281	0.0317664	0.0106143	chr12	54369336	HOXC11
cg06787964	0.822229	0.804729	0.729656	0.760894	-0.0174995	-0.0925734	-0.0613345	0.000410085	0.00415381	0.0107002	0.0058168	3.34044	4.70557	3.82623	0.434851	0.0865107	0.0396206	0.0206069	0.0445747	0.0488863	chr22	36792290	MYH9
cg06799979	0.89021	0.887882	0.885365	0.835617	-0.00232838	-0.00484529	-0.054593	0.000283779	0.000790012	0.00082356	0.00414216	1.47711	1.53711	3.86754	0.830656	0.49383	0.688156	0.563299	0.0360416	0.0464285	chr6	149479249	TAB2
cg06805642	0.777537	0.707454	0.725779	0.649177	-0.0700829	-0.0517576	-0.12836	0.00123762	0.00461699	0.00803589	0.0248964	1.89938	2.69889	4.33029	0.0135438	0.35791	0.162395	0.226229	0.041899	0.0255006	chr10	5805942	GDI2
cg06861672	0.421172	0.395015	0.418523	0.381997	-0.0261571	-0.00264895	-0.039175	9.63e-05	0.000753408	0.000825182	0.00177429	2.96753	3.09882	4.20328	0.0164164	0.130257	0.810834	0.149895	0.0241255	0.0301602	chr19	51727798	CD33
cg07084019	0.774648	0.650157	0.779665	0.648758	-0.124491	0.00501646	-0.12589	0.0009891	0.0128416	0.00308747	0.0216097	3.69856	1.64224	4.44942	0.00711764	0.0569131	0.828186	0.527985	0.0340617	0.0218741	chr2	171094206	MYO3B
cg07174823	0.83246	0.798794	0.830991	0.76137	-0.0336653	-0.0014685	-0.0710899	0.000425563	0.00199103	0.000611915	0.00745348	2.22607	0.52396	4.13047	0.0535066	0.270298	0.899288	0.884025	0.0402006	0.0332339	chr11	6588164	RRP8
cg07252486	0.842539	0.781949	0.77194	0.775556	-0.06059	-0.0705988	-0.0669826	0.0002518	0.00214347	0.00168887	0.007442	3.0896	2.74571	4.88534	0.00242219	0.114445	0.00140378	0.21596	0.0493423	0.0123309	chr11	131533199	NTM
cg07429629	0.793774	0.759822	0.778396	0.718986	-0.0339519	-0.0153781	-0.0747884	0.000408673	0.00102473	0.000652615	0.00613832	1.32623	0.675286	3.90882	0.014974	0.547778	0.204235	0.842428	0.0216324	0.0441066	chr14	101495604	RTL1
cg07559336	0.781226	0.771095	0.77486	0.726077	-0.0101317	-0.00636625	-0.0551495	0.000201894	0.000806739	0.000510275	0.00414047	1.9985	1.33768	4.35812	0.341849	0.329292	0.512855	0.630971	0.0340231	0.0245574	chr1	2736680	MMEL1
cg07596819	0.85028	0.825651	0.829052	0.71503	-0.0246283	-0.0212277	-0.13525	0.000425736	0.00147078	0.00171988	0.0211803	1.78855	2.01427	5.63662	0.10331	0.391699	0.223288	0.408313	0.0237804	0.00456391	chr4	184922382	STOX2
cg07787527	0.721734	0.675488	0.677282	0.610262	-0.0462454	-0.044452	-0.111471	0.000560511	0.0031424	0.00386643	0.020077	2.48705	2.78619	5.16266	0.0351245	0.21205	0.0914296	0.207699	0.0467995	0.0085315	chr7	69302665	AUTS2
cg07874609	0.552296	0.532439	0.569066	0.477949	-0.019857	0.0167693	-0.0743471	0.000442209	0.00279862	0.002378	0.00850296	2.66192	2.42695	4.26516	0.298883	0.178745	0.393809	0.290862	0.0434485	0.0277831	chr2	119932691	C1QL2
cg07993468	0.894368	0.844159	0.870145	0.821024	-0.0502092	-0.0242233	-0.0733444	0.000301479	0.00319606	0.00114383	0.00835296	3.40617	1.92374	4.79216	0.0222581	0.0802603	0.100395	0.43618	0.0436885	0.0139618	chr7	73389632	ELN
cg08113549	0.501458	0.416619	0.392744	0.368036	-0.0848384	-0.108713	-0.133422	0.000733753	0.00200036	0.0111166	0.0143532	1.44689	3.92128	4.28993	0.000166546	0.504513	0.0225603	0.0570265	0.0101446	0.0269093	chr12	101624465	SLC5A8
cg08117257	0.697307	0.478361	0.402609	0.534728	-0.218946	-0.294698	-0.162579	0.00217443	0.029849	0.0179355	0.0333443	3.77898	3.04412	3.93873	0.00295286	0.0514455	0.000271918	0.158936	0.0293849	0.0424573	chr4	112776378	C4orf32
cg08141489	0.809396	0.780403	0.806441	0.749361	-0.0289929	-0.0029554	-0.0600346	0.000167542	0.00197586	0.000252847	0.00461271	3.55989	0.593744	4.78302	0.076007	0.0672214	0.689914	0.865508	0.029696	0.0141227	chr4	184856363	STOX2
cg08281561	0.85911	0.799105	0.824066	0.739069	-0.0600053	-0.0350445	-0.120041	0.00110979	0.00754191	0.00482288	0.0230285	2.76465	2.11961	4.37506	0.0675118	0.161053	0.226958	0.376071	0.0465695	0.0240266	chr10	77795554	C10orf11
cg08337876	0.852058	0.82336	0.847635	0.812694	-0.028698	-0.00442266	-0.0393635	9.55e-05	0.000375265	0.000582064	0.00161161	1.9739	2.60716	4.07641	0.00115044	0.336415	0.642009	0.246838	0.0190292	0.0356204	chr15	65188788	ANKDD1A
cg08362823	0.782999	0.687277	0.806787	0.651956	-0.0957227	0.0237876	-0.131043	0.000758886	0.0091231	0.000672268	0.0190835	3.58757	-0.174847	4.6523	0.0119397	0.065046	0.0971173	0.966746	0.0219103	0.0168021	chr9	124698312	TTLL11
cg08388550	0.813638	0.769144	0.791227	0.719924	-0.0444936	-0.0224104	-0.0937139	0.000668343	0.0019283	0.000917404	0.0100957	1.52867	0.456969	3.91701	0.0173371	0.47626	0.134302	0.901465	0.0240121	0.0436273	chr5	7749937	FASTKD3
cg08481464	0.848996	0.78892	0.779764	0.771657	-0.0600764	-0.0692318	-0.0773391	0.000335622	0.00962384	0.00342887	0.00644583	4.8417	3.35283	4.26346	0.0879106	0.013506	0.0120701	0.11325	0.02057	0.0278438	chr10	77871618	C10orf11
cg08524405	0.798225	0.798117	0.757622	0.732848	-0.000107868	-0.0406031	-0.0653769	0.000356508	0.0030561	0.00328978	0.00580309	3.09969	3.20598	4.02481	0.9955	0.113206	0.0915422	0.133512	0.0341661	0.0380363	chr14	73727684	PAPLN
cg08722407	0.783624	0.661909	0.601648	0.688229	-0.121715	-0.181976	-0.0953951	0.000388509	0.0108885	0.0099567	0.0113777	4.80871	4.67965	4.87212	0.00493756	0.0140876	0.00116651	0.0213095	0.028234	0.0125396	chr20	21056087	XRN2
cg08808677	0.827276	0.776748	0.760067	0.752636	-0.0505285	-0.067209	-0.0746403	0.000328951	0.00396488	0.00509537	0.00515344	3.59133	3.95324	3.96959	0.0346358	0.0647617	0.0328988	0.0547921	0.0144039	0.0408238	chr2	6911141	CMPK2
cg08835962	0.883183	0.855238	0.871381	0.837975	-0.0279447	-0.0118017	-0.0452085	9.01e-05	0.00251567	0.000221964	0.00270514	4.80306	1.30052	4.90782	0.116107	0.0141981	0.0834623	0.643629	0.0317832	0.0119877	chr10	102018514	CWF19L1
cg09106984	0.860955	0.842871	0.849002	0.825391	-0.0180846	-0.0119528	-0.0355643	5.68e-05	0.0015405	0.00193873	0.0019381	4.76183	5.09354	5.09307	0.185261	0.0150236	0.472539	0.0122913	0.0423885	0.00934103	chr6	34004360	GRM4
cg09514310	0.840499	0.75666	0.818076	0.73379	-0.0838396	-0.0224236	-0.106709	0.000991127	0.00307618	0.00125514	0.0155756	1.634	0.340711	3.97407	0.00112546	0.440803	0.202452	0.93012	0.0347512	0.0405823	chr2	171553350	SP5
cg09516971	0.786928	0.772837	0.774054	0.701039	-0.0140908	-0.0128738	-0.0858891	0.000378314	0.00138571	0.00129297	0.00885551	1.87297	1.77303	4.54892	0.318757	0.365751	0.392551	0.484805	0.0260104	0.0191951	chr22	42781894	NFAM1
cg09630706	0.832818	0.764808	0.826307	0.739561	-0.06801	-0.00651075	-0.0932566	0.000553316	0.0237192	0.00112824	0.00796366	5.42181	1.02789	3.84726	0.200163	0.00640364	0.661042	0.733438	0.0140862	0.0475949	chr7	229695	FAM20C
cg09639964	0.792189	0.749239	0.791634	0.692982	-0.0429505	-0.000555749	-0.0992074	0.00052391	0.00363858	0.00173552	0.0118219	2.79599	1.72798	4.496	0.0603272	0.155835	0.974219	0.499561	0.0260691	0.020567	chr17	909300	TIMM22
cg09741088	0.817662	0.811643	0.824611	0.747388	-0.00601889	0.00694939	-0.0702738	0.000137995	0.00236047	0.000462938	0.00717379	4.09639	1.74621	5.70005	0.712978	0.0350839	0.43989	0.493548	0.0379779	0.00421175	chr2	218662462	TNS1
cg09830083	0.830959	0.779906	0.831403	0.755111	-0.051053	0.00044331	-0.0758484	0.000180464	0.0166694	0.00123554	0.00499527	6.52934	2.77536	4.79078	0.244805	0.00160983	0.974146	0.209827	0.0122164	0.0139882	chr5	131561058	P4HA2
cg09936919	0.871995	0.859394	0.879842	0.800197	-0.012601	0.00784651	-0.0717985	0.000321411	0.000313907	0.000133888	0.00842488	-0.0340801	-1.2634	4.71217	0.15699	0.991768	0.318849	0.656124	0.0481719	0.0155738	chr2	19249137	OSR1
cg10035831	0.896104	0.85272	0.885635	0.853487	-0.0433832	-0.0104685	-0.0426162	0.000146284	0.0133436	0.000492256	0.00227356	6.51124	1.75064	3.95811	0.267625	0.00164154	0.266445	0.49206	0.0288881	0.0413922	chr17	78865087	CHMP6
cg10182047	0.691103	0.608824	0.672477	0.604416	-0.0822791	-0.0186261	-0.0866879	0.00051531	0.00436315	0.00623928	0.00908132	3.08186	3.59787	4.13939	0.00337634	0.11539	0.539121	0.0847538	0.0266269	0.0328132	chr17	74962931	MGAT5B
cg10274419	0.803925	0.777844	0.746157	0.738925	-0.0260814	-0.0577675	-0.0650001	0.000400484	0.00390603	0.00403995	0.00655296	3.28588	3.33452	4.03233	0.239417	0.0920309	0.0385292	0.115665	0.0444738	0.0376598	chr10	105641395	SH3PXD2A
cg10324157	0.663605	0.569969	0.606714	0.583732	-0.0936365	-0.0568911	-0.0798735	0.000344537	0.00306859	0.00398538	0.00523335	3.15485	3.53199	3.925	0.000356611	0.106544	0.0395148	0.0918413	0.0106423	0.0431833	chr10	1797701	ADARB2
cg10334885	0.658035	0.602734	0.54817	0.553083	-0.0553016	-0.109865	-0.104952	0.000810353	0.0048035	0.00555473	0.0130914	2.56746	2.77709	4.01393	0.0399298	0.196408	0.00364748	0.209468	0.0257699	0.0385314	chr8	884842	TDRP
cg10422047	0.754718	0.717742	0.751127	0.702158	-0.0369761	-0.00359122	-0.0525599	0.000203954	0.00138663	0.00084327	0.0034803	2.76527	2.04775	4.0929	0.0135885	0.160941	0.759936	0.39808	0.0291564	0.0348621	chr16	68401557	PRMT7
cg10465820	0.884508	0.873935	0.866518	0.840371	-0.010573	-0.0179893	-0.044137	0.000187616	0.00203901	0.000878304	0.00292135	3.44201	2.22694	3.96078	0.497736	0.0770415	0.150613	0.345054	0.0417805	0.0412471	chr7	116731020	ST7
cg10506682	0.86162	0.82435	0.856492	0.801543	-0.03727	-0.00512792	-0.060077	0.000207898	0.00447677	7.8e-05	0.00486203	4.42851	-1.41369	4.54761	0.117492	0.0231055	0.408402	0.604957	0.0331584	0.0192201	chr14	55708734	FBXO34
cg10590400	0.0814012	0.0809684	0.0808021	0.0701997	-0.000432765	-0.000599071	-0.0112015	5.49e-06	0.000157544	2.87e-05	9.09e-05	4.84299	2.38754	4.05003	0.91716	0.013479	0.778227	0.300867	0.00765293	0.0368361	chr19	15530032	AKAP8L
cg10606756	0.800708	0.78304	0.795143	0.740074	-0.0176675	-0.00556442	-0.0606335	0.000187524	0.00105277	0.00156391	0.00502676	2.48904	3.06001	4.74448	0.144073	0.211632	0.715917	0.156218	0.0340532	0.0148806	chr17	14838630	PMP22
cg10715527	0.881762	0.819174	0.866181	0.811051	-0.0625883	-0.0155813	-0.070711	0.000187385	0.00786137	0.00148329	0.00606361	5.3907	2.98472	5.0161	0.05374	0.00665638	0.309794	0.169137	0.0264116	0.010373	chr8	41518139	NKX6-3
cg10732823	0.66569	0.59066	0.654415	0.562674	-0.0750305	-0.0112749	-0.103016	0.000991164	0.00606145	0.000913788	0.0157707	2.61247	-0.117265	3.99198	0.0163184	0.187917	0.477058	0.978493	0.0409981	0.0396587	chr22	48652450	FAM19A5
cg10771504	0.779739	0.747995	0.766759	0.711648	-0.0317435	-0.0129801	-0.0680909	0.000454202	0.00560639	0.00237343	0.00759859	3.62567	2.38557	4.06433	0.228263	0.0621273	0.506304	0.301367	0.0492936	0.0361503	chr8	103817498	AZIN1
cg10980134	0.549039	0.491142	0.428109	0.422614	-0.0578971	-0.120931	-0.126426	0.000607635	0.00943888	0.00955633	0.0117011	3.95734	3.97518	4.26729	0.0987076	0.0415858	0.00966394	0.0533453	0.00786536	0.0277218	chr2	66277838	MEIS1
cg11081231	0.815135	0.764901	0.806307	0.735129	-0.0502339	-0.0088279	-0.0800063	0.000454563	0.0115542	0.000143072	0.00956218	4.66779	-1.66774	4.39479	0.180035	0.01698	0.328998	0.519274	0.0409087	0.0234368	chr12	102340243	DRAM1
cg11219976	0.707587	0.645318	0.570694	0.619728	-0.0622684	-0.136893	-0.0878591	0.000777394	0.00805837	0.00988952	0.0116508	3.37377	3.66918	3.90564	0.0623282	0.0832481	0.00551582	0.0776894	0.0423999	0.0442817	chr12	131702549	GPR133
cg11416969	0.813996	0.781871	0.744848	0.68909	-0.0321251	-0.0691484	-0.124906	0.000525451	0.0110017	0.013674	0.0170894	4.38802	4.70174	5.0234	0.368819	0.0242725	0.141677	0.0207049	0.0211263	0.010268	chr1	246537753	SMYD3
cg11449097	0.848686	0.717409	0.672135	0.706917	-0.131277	-0.176551	-0.14177	0.0004575	0.0273656	0.0144367	0.0299645	5.90245	4.97982	6.03334	0.0337992	0.00351678	0.0040541	0.0141932	0.0398462	0.00274145	chr3	44945312	TGM4
cg11535699	0.825936	0.784882	0.822169	0.754817	-0.0410543	-0.00376694	-0.0711188	0.000227762	0.00115765	0.00120085	0.00463302	2.34561	2.39845	4.34636	0.00459486	0.242034	0.784035	0.29806	0.0139808	0.0249658	chr13	99378975	SLC15A1
cg11678871	0.81628	0.747447	0.728057	0.748497	-0.0688325	-0.0882228	-0.0677825	0.000357782	0.00444584	0.0161009	0.00658475	3.6353	5.49192	4.20198	0.010141	0.0613823	0.0910808	0.00729846	0.0379022	0.0302064	chr12	26340149	SSPN
cg11778699	0.831242	0.822478	0.828716	0.781201	-0.00876404	-0.00252665	-0.0500409	0.000137063	0.00101804	0.000388894	0.00385959	2.89288	1.50454	4.81553	0.437441	0.140866	0.760966	0.574363	0.0430581	0.0135172	chr14	104212971	ZFYVE21
cg11826327	0.734769	0.652751	0.669084	0.681568	-0.0820173	-0.0656847	-0.0532005	4.9e-05	0.00397763	0.00341919	0.00178274	6.34272	6.12447	5.18491	0.00258455	0.00202754	0.0154645	0.00338086	0.00525883	0.00829181	chr11	1669926	KRTAP5-5
cg11929042	0.794194	0.729233	0.765255	0.686726	-0.0649612	-0.028939	-0.107469	0.00083827	0.00864781	0.00328518	0.018512	3.36685	1.97048	4.4649	0.0608034	0.0839133	0.230288	0.421629	0.0467188	0.0214226	chr20	19222240	SLC24A3
cg11938367	0.71284	0.659042	0.655143	0.639513	-0.0537977	-0.0576973	-0.0733273	0.000214503	0.00141129	0.00319453	0.0069448	2.71795	3.89653	5.01687	0.0013026	0.169002	0.0235617	0.058863	0.0301708	0.0103628	chr3	197639960	RPL35A
cg11951459	0.845714	0.818143	0.809534	0.731169	-0.0275705	-0.0361798	-0.114545	0.000420147	0.00165828	0.0028456	0.0169212	1.98072	2.75977	5.3318	0.0834307	0.334431	0.10687	0.213078	0.0299747	0.00682217	chr18	10936186	PIEZO2
cg11955290	0.853261	0.817027	0.847619	0.767959	-0.0362338	-0.00564209	-0.0853026	0.000232275	0.00152828	0.000273475	0.0104337	2.71801	0.235576	5.48927	0.0195671	0.168991	0.489675	0.954211	0.0370889	0.00553249	chr6	110876295	SLC22A16
cg12041100	0.642823	0.601297	0.63707	0.579169	-0.0415259	-0.00575224	-0.0636532	0.000340671	0.00546425	0.00171031	0.00511775	4.00358	2.32781	3.90906	0.116757	0.0393154	0.727116	0.316997	0.0294945	0.0440973	chr17	38337188	RAPGEFL1
cg12076890	0.833504	0.761041	0.817263	0.731658	-0.072463	-0.0162413	-0.101846	0.000838507	0.00902884	0.00471282	0.016239	3.42865	2.4907	4.2755	0.0432887	0.0782003	0.552147	0.274746	0.0449177	0.0274295	chr2	202748189	CDK15
cg12092005	0.837935	0.814894	0.819974	0.782368	-0.023041	-0.0179608	-0.0555674	0.000164294	0.00128468	0.00102286	0.0043781	2.96706	2.63826	4.73596	0.0840821	0.130318	0.173778	0.239727	0.0366403	0.0150611	chr14	99532847	BCL11B
cg12127692	0.770436	0.737638	0.674169	0.695943	-0.0327972	-0.0962664	-0.0744925	0.000602736	0.00503074	0.00518133	0.00908422	3.06117	3.10372	3.91376	0.198621	0.118012	0.00637484	0.14913	0.0494743	0.0438097	chr2	99108999	INPP4A
cg12332536	0.746201	0.739063	0.727277	0.701952	-0.00713885	-0.0189248	-0.044249	0.000199189	0.00382582	0.00399998	0.00303229	4.26356	4.32778	3.9282	0.730833	0.0284354	0.433649	0.0337588	0.0445219	0.0429944	chr3	46450983	CCRL2
cg12732162	0.814693	0.70162	0.744952	0.658239	-0.113073	-0.0697402	-0.156454	0.000937806	0.00688823	0.00592083	0.0294874	2.87677	2.65844	4.97466	0.00185221	0.14318	0.0406369	0.235292	0.026049	0.0109703	chr10	123413924	FGFR2
cg12758986	0.722324	0.641798	0.638795	0.599045	-0.0805253	-0.0835283	-0.123278	0.00105076	0.00607912	0.0063335	0.0207184	2.53243	2.59157	4.30141	0.0113849	0.203099	0.0219332	0.250492	0.0341709	0.0265032	chr3	193270461	ATP13A4
cg12833414	0.80744	0.719757	0.731791	0.68107	-0.087683	-0.0756493	-0.12637	0.000278551	0.0160246	0.0139084	0.0229522	5.8462	5.64187	6.36455	0.0571747	0.00376122	0.113849	0.00602063	0.0370392	0.00180263	chr1	247569540	NLRP3
cg13052261	0.840097	0.803455	0.81235	0.789938	-0.0366417	-0.0277466	-0.0501589	0.000211719	0.00163986	0.00141431	0.00334672	2.95335	2.73988	3.98252	0.0213101	0.132173	0.0832951	0.217212	0.032801	0.0401374	chr2	152706198	ARL5A
cg13130022	0.61361	0.563461	0.684311	0.502775	-0.0501486	0.0707012	-0.110835	0.000982559	0.00223534	0.00588049	0.0164494	1.18588	2.58132	4.06535	0.0162344	0.598786	0.0382362	0.252891	0.0331621	0.0361125	chr6	44440494	CDC5L
cg13180280	0.722303	0.592551	0.495163	0.589118	-0.129752	-0.227139	-0.133184	0.00185383	0.0348398	0.0163692	0.0292274	4.23215	3.1424	3.97874	0.0586872	0.0295983	0.00118255	0.143071	0.0499462	0.0403439	chr17	53639063	MMD
cg13187135	0.858986	0.84113	0.839913	0.786081	-0.0178553	-0.0190721	-0.0729042	0.00047251	0.00065912	0.000121425	0.00793029	0.480195	-1.96028	4.06896	0.129881	0.857673	0.0503268	0.424906	0.0412093	0.0359603	chr1	111825609	CHIA
cg13218224	0.835705	0.818222	0.804146	0.787983	-0.0174837	-0.0315599	-0.0477222	0.000228079	0.00140501	0.00099809	0.00338681	2.62297	2.12964	3.89232	0.202814	0.185849	0.0288197	0.373139	0.0412133	0.0450047	chr22	50649595	ENSG00000073169
cg13312247	0.818532	0.804957	0.800964	0.728772	-0.0135741	-0.0175673	-0.0897601	0.000421124	0.00123921	0.00473013	0.0103674	1.55711	3.48956	4.62167	0.323367	0.466475	0.507794	0.0965905	0.0301155	0.0175037	chr12	27924484	MANSC4
cg13378643	0.733604	0.679402	0.681067	0.645274	-0.0542018	-0.0525367	-0.0883297	0.000363137	0.00140281	0.00111375	0.0106311	1.94974	1.61684	4.87164	0.00139366	0.343385	0.00256917	0.536598	0.0337459	0.012544	chr7	4147432	FOXK1
cg13485980	0.696736	0.65328	0.656149	0.64922	-0.0434565	-0.040587	-0.0475157	0.000203336	0.00497083	0.00306018	0.00288308	4.61155	3.91168	3.82568	0.0867266	0.0182788	0.0796706	0.0577566	0.0302817	0.048924	chr9	36819790	PAX5
cg13553960	0.820425	0.799346	0.790876	0.759201	-0.0210786	-0.0295485	-0.0612238	0.00032985	0.000616102	0.00149509	0.00495398	0.901358	2.18035	3.9087	0.0542025	0.704826	0.0790659	0.358531	0.0324485	0.0441105	chr7	140136837	RAB19
cg13618100	0.888824	0.862031	0.849476	0.862884	-0.0267933	-0.0393489	-0.0259408	4.08e-05	0.00109789	0.000760286	0.00110827	4.74926	4.21913	4.76282	0.0318406	0.015253	0.0046253	0.0390285	0.048813	0.0145473	chr8	7599371	DEFB107A
cg13630878	0.837084	0.766944	0.822211	0.704977	-0.0701404	-0.0148728	-0.132107	0.000201591	0.0216316	0.00240718	0.0244259	6.74557	3.57784	6.92084	0.167253	0.00124646	0.43356	0.0868517	0.0350762	0.000929683	chr15	31215822	FAN1
cg13872326	0.886647	0.872645	0.880797	0.844498	-0.0140022	-0.0058503	-0.0421489	0.000134852	0.000687663	0.000430588	0.00229893	2.35032	1.67493	4.09151	0.154238	0.240977	0.500956	0.516943	0.0308582	0.0349202	chr17	27901067	TP53I13
cg14032844	0.718962	0.72511	0.735941	0.659699	0.00614744	0.0169788	-0.0592639	0.000221461	0.00230005	0.00347072	0.005311	3.37654	3.97011	4.58386	0.708992	0.0829732	0.452432	0.0536813	0.041699	0.0183554	chr4	44655101	YIPF7
cg14289863	0.816738	0.760692	0.762783	0.671383	-0.0560456	-0.0539548	-0.145355	0.000594767	0.0033796	0.00615157	0.023259	2.50646	3.37056	5.28932	0.016608	0.208187	0.0987262	0.110999	0.0213209	0.00720657	chr9	72872391	SMC5
cg14333666	0.839916	0.672052	0.572684	0.700321	-0.167864	-0.267232	-0.139596	0.000126202	0.0308823	0.0347274	0.0246988	7.9349	8.1042	7.61256	0.0144805	0.000328479	0.00480576	0.000496779	0.0286478	0.00042807	chr20	60076649	CDH4
cg14386193	0.630595	0.570124	0.606956	0.551204	-0.0604704	-0.0236387	-0.0793902	0.000686365	0.00699357	0.0116024	0.0103624	3.34898	4.07931	3.91624	0.053608	0.0856262	0.563487	0.0466336	0.0498659	0.0436746	chr18	56296094	ALPK2
cg14448735	0.836046	0.818008	0.82281	0.768303	-0.0180379	-0.0132358	-0.0677429	0.00020194	0.00200006	0.00118773	0.00651843	3.30804	2.55621	5.01252	0.254243	0.0896761	0.340639	0.258861	0.0366069	0.0104207	chr22	43414942	PACSIN2
cg14452619	0.801448	0.754963	0.789205	0.752402	-0.046485	-0.0122428	-0.0490459	0.000139288	0.00570327	0.00212141	0.0037552	5.35565	3.92888	4.75275	0.0855542	0.00693538	0.487421	0.0564702	0.0441675	0.0147269	chr9	8627950	TMEM261
cg14480678	0.724548	0.670376	0.683667	0.614593	-0.0541721	-0.0408814	-0.109955	0.000943785	0.00531323	0.00418424	0.0157333	2.49306	2.14843	4.05922	0.0538245	0.210863	0.137431	0.367518	0.0312544	0.036407	chr2	127507309	GYPC
cg14507364	0.645981	0.55692	0.570798	0.545265	-0.089061	-0.0751837	-0.100716	0.000753665	0.00579879	0.0030341	0.0122368	2.94376	2.00927	4.02115	0.00512115	0.133496	0.00593215	0.4098	0.0266156	0.0382028	chr12	99473742	APAF1
cg14601621	0.918311	0.907235	0.911993	0.864789	-0.0110766	-0.00631859	-0.0535222	0.00024055	0.000631394	0.000173061	0.00346719	1.3922	-0.47506	3.84936	0.269011	0.523716	0.394753	0.897083	0.0269629	0.0474703	chr9	97848457	FANCC
cg14621090	0.678469	0.595602	0.651308	0.581159	-0.0828678	-0.0271611	-0.0973101	0.000857973	0.00253954	0.00651411	0.0125826	1.56556	2.92457	3.87436	0.000575779	0.463714	0.394706	0.180109	0.0328569	0.0459893	chr13	113571679	MCF2L
cg14673722	0.846386	0.77363	0.82912	0.751866	-0.0727566	-0.0172669	-0.0945208	0.000498155	0.021463	0.0011301	0.0141326	5.42911	1.18179	4.82629	0.154155	0.00634251	0.249147	0.683114	0.0452225	0.0133037	chr17	71065768	SLC39A11
cg14731898	0.768877	0.729064	0.770431	0.641055	-0.0398127	0.00155403	-0.127822	0.000946613	0.00308679	0.00103308	0.0164041	1.70526	0.126101	4.11514	0.0738723	0.417747	0.92271	0.976764	0.0175009	0.03391	chr9	127283161	NR5A1
cg14749747	0.864114	0.76904	0.751583	0.702145	-0.0950741	-0.112531	-0.161969	0.000345111	0.0378542	0.0402539	0.0357067	6.77725	6.86592	6.69299	0.158035	0.00120287	0.157479	0.00145987	0.0332009	0.00123103	chr4	6898265	TBC1D14
cg14889070	0.737908	0.68528	0.695344	0.607303	-0.0526282	-0.0425641	-0.130605	0.0016191	0.0240778	0.016151	0.0245141	3.89444	3.31836	3.92035	0.326143	0.04483	0.391658	0.11782	0.0384749	0.0434284	chr10	45477550	C10orf10
cg14938181	0.776695	0.742802	0.750093	0.671442	-0.0338922	-0.0266017	-0.105252	0.000456206	0.00100417	0.0021608	0.0179996	1.13825	2.24381	5.30214	0.015973	0.616264	0.17262	0.340413	0.0471993	0.00707873	chr17	55756367	CCDC182
cg14962047	0.343211	0.259545	0.235203	0.244864	-0.0836663	-0.108008	-0.0983478	0.000512386	0.00626248	0.00600622	0.00770473	3.61143	3.55115	3.91044	0.00889302	0.0632308	0.00513849	0.0898087	0.00986016	0.0440077	chr14	62631202	SYT16
cg15049014	0.757547	0.651918	0.690959	0.622753	-0.105629	-0.0665877	-0.134794	0.000956796	0.00764777	0.0065035	0.0234261	2.99875	2.76493	4.61376	0.00415174	0.125981	0.0570733	0.212057	0.0302438	0.0176725	chr2	154023326	RPRM
cg15068995	0.84469	0.836079	0.818272	0.779969	-0.00861098	-0.0264187	-0.0647217	0.000345498	0.00171772	0.00224007	0.00521363	2.31375	2.6968	3.91554	0.567024	0.249397	0.175362	0.226702	0.0285734	0.0437166	chr14	45365908	KLHL28
cg15239179	0.862805	0.807731	0.816146	0.811301	-0.0550739	-0.0466586	-0.0515033	0.000134772	0.00278455	0.00303461	0.00232456	4.36885	4.49292	4.10837	0.00932729	0.0248715	0.0486406	0.0272626	0.0125637	0.0341948	chr11	35229448	CD44
cg15356665	0.849565	0.830898	0.835561	0.805313	-0.0186674	-0.014004	-0.0442526	0.000163014	0.000553851	0.000179731	0.00286971	1.7645	0.140844	4.13783	0.0495628	0.399264	0.05054	0.973962	0.0396876	0.0328818	chr15	89194541	ISG20
cg15442746	0.829233	0.807136	0.819683	0.772567	-0.0220971	-0.0095502	-0.0566659	0.000209904	0.00224218	0.00120608	0.00484133	3.4171	2.52253	4.5276	0.190084	0.0792233	0.490375	0.266911	0.0415152	0.0197382	chr3	159711862	IL12A
cg15557144	0.66265	0.612298	0.629234	0.578975	-0.050352	-0.0334168	-0.0836757	0.000306739	0.00367592	0.00136483	0.0116962	3.58302	2.15363	5.25288	0.0298653	0.0653836	0.0433868	0.36609	0.049703	0.00755609	chr20	39989142	EMILIN3
cg15668668	0.475774	0.363159	0.382549	0.379538	-0.112615	-0.0932245	-0.0962358	0.000385632	0.00651273	0.00766616	0.0105031	4.07796	4.31321	4.76745	0.00155786	0.0358991	0.0195495	0.0344112	0.0228895	0.0144554	chr8	112388575	NONE
cg15970318	0.32004	0.286065	0.300391	0.261218	-0.0339754	-0.0196499	-0.0588222	0.000138309	0.00151007	0.00136084	0.00352832	3.44865	3.29853	4.67301	0.0238835	0.0764694	0.187299	0.12038	0.0179997	0.0163645	chr1	179575037	TDRD5
cg16047291	0.825303	0.777396	0.822603	0.7476	-0.0479071	-0.00269966	-0.0777028	0.000347653	0.0144091	0.000445655	0.0100484	5.37319	0.358277	4.85317	0.24339	0.00679484	0.790328	0.925986	0.0496764	0.0128417	chr1	44252583	ST3GAL3
cg16245054	0.892533	0.881429	0.874812	0.868026	-0.0111045	-0.0177208	-0.0245075	3.44e-05	0.000210819	0.000483812	0.000926961	2.61426	3.8127	4.75076	0.0471319	0.187548	0.0588719	0.0653541	0.0432187	0.0147644	chr12	132698494	GALNT9
cg16253437	0.776707	0.724685	0.631777	0.702443	-0.0520217	-0.14493	-0.0742638	0.000531139	0.00719978	0.0154407	0.00773784	3.76079	4.8615	3.86477	0.0915221	0.0526316	0.0129415	0.0166574	0.0367437	0.0465566	chr6	107169188	QRSL1
cg16265403	0.654989	0.584009	0.676	0.537789	-0.0709802	0.0210106	-0.1172	0.00120377	0.00867288	0.00325256	0.0179987	2.84895	1.43401	3.90226	0.0461492	0.147376	0.391505	0.597908	0.0318801	0.0444639	chr17	15351485	TEKT3
cg16456576	0.75273	0.716382	0.749986	0.6958	-0.0363479	-0.00274345	-0.0569302	0.000278761	0.00313234	0.00117077	0.00466129	3.49014	2.07036	4.06363	0.0774957	0.0728048	0.842528	0.391197	0.0383342	0.0361866	chr16	86409251	FOXF1
cg16522953	0.410721	0.385397	0.346477	0.353853	-0.0253248	-0.0642445	-0.0568687	0.000155709	0.00946834	0.00393549	0.00404455	5.92619	4.65962	4.69905	0.435471	0.0034126	0.0231022	0.0218826	0.0283233	0.0158173	chr1	53967067	DMRTB1
cg16596755	0.849973	0.787031	0.813413	0.785423	-0.0629421	-0.03656	-0.0645494	0.000421716	0.00205422	0.0016631	0.00651603	2.28425	1.97953	3.94965	0.00174169	0.256431	0.0461759	0.418912	0.0453222	0.0418612	chr4	5021778	CYTL1
cg16634167	0.861792	0.840895	0.844613	0.794786	-0.0208969	-0.0171782	-0.0670052	0.000402796	0.00336682	0.000734601	0.00658112	3.06326	0.86691	4.03021	0.309828	0.117739	0.173501	0.784485	0.0398529	0.0377726	chr12	125614730	AACS
cg16710146	0.773047	0.733435	0.729062	0.676845	-0.0396114	-0.0439845	-0.0962013	0.000288711	0.00474593	0.0061892	0.00884607	4.03899	4.42205	4.93734	0.109164	0.0376781	0.162464	0.0299421	0.0154242	0.011543	chr1	247496575	ZNF496
cg16786156	0.81368	0.782985	0.789276	0.718779	-0.0306952	-0.0244039	-0.0949011	0.000608173	0.00216416	0.00800004	0.0120956	1.83125	3.71745	4.31386	0.0939936	0.378321	0.478032	0.0733256	0.0331291	0.0260621	chr6	24827648	GMNN
cg16806939	0.813361	0.785496	0.750724	0.744044	-0.0278648	-0.0626368	-0.0693166	0.000495574	0.00176986	0.00207284	0.00760842	1.83646	2.06444	3.94042	0.0927408	0.376789	0.00562666	0.393086	0.0464278	0.0423571	chr6	52455434	TRAM2
cg16846370	0.762453	0.597894	0.562309	0.620992	-0.164559	-0.200144	-0.141461	0.000733323	0.0307651	0.0160464	0.0284072	5.3907	4.45165	5.27566	0.0159583	0.00665638	0.00265806	0.0288549	0.0364416	0.0073345	chr16	80586520	DYNLRB2
cg16900694	0.849827	0.701434	0.567371	0.754912	-0.148393	-0.282456	-0.094915	0.000564857	0.0289336	0.029917	0.0121364	5.67871	5.72694	4.42531	0.0224366	0.00464249	0.00232396	0.00544343	0.0332491	0.0225807	chr13	34799311	RFC3
cg16906456	0.723265	0.686887	0.694084	0.663796	-0.0363781	-0.0291819	-0.0594692	0.000246399	0.00127316	0.0032083	0.00385687	2.36934	3.70274	3.96836	0.0126515	0.236758	0.197537	0.0746497	0.0212866	0.0408873	chr8	17394958	SLC7A2
cg17104959	0.844348	0.797181	0.849211	0.761194	-0.0471672	0.00486254	-0.0831546	0.000450074	0.0106837	0.000292778	0.00944234	4.56911	-0.620354	4.39091	0.190074	0.0192499	0.622028	0.858087	0.0342109	0.0235516	chr1	95696376	RWDD3
cg17256525	0.766548	0.717679	0.774561	0.699447	-0.0488691	0.0080124	-0.0671015	0.000395966	0.00740607	0.00185194	0.00676581	4.22526	2.22559	4.09482	0.112194	0.0298692	0.643075	0.345435	0.0417449	0.0347801	chr16	53088123	CHD9
cg17404449	0.752712	0.677091	0.711424	0.488336	-0.0756207	-0.0412877	-0.264376	0.00305097	0.0478875	0.0275735	0.0667348	3.97231	3.17594	4.4511	0.316749	0.0408146	0.52221	0.137893	0.0154431	0.0218316	chr7	76221076	POMZP3
cg17484699	0.842871	0.774788	0.784658	0.729277	-0.0680832	-0.0582132	-0.113594	0.000498595	0.00560233	0.00777374	0.0168657	3.49009	3.96267	5.08008	0.0197129	0.0728048	0.10834	0.0541496	0.0309001	0.00951308	chr4	77507651	SHROOM3
cg17555388	0.716404	0.659036	0.690193	0.671085	-0.0573676	-0.0262109	-0.0453188	0.000236332	0.00273315	0.00492514	0.0033658	3.53168	4.38128	3.83206	0.00721731	0.0694698	0.333551	0.0315399	0.0497455	0.0485194	chr8	51310444	SNTG1
cg17649445	0.778596	0.71676	0.774317	0.676156	-0.0618364	-0.00427927	-0.10244	0.000913835	0.00668792	0.00137948	0.014214	2.87155	0.594115	3.95923	0.0474904	0.143926	0.804288	0.865404	0.0340767	0.0413278	chr5	173397343	ENSG00000170091
cg17650622	0.8331	0.805542	0.813371	0.795449	-0.0275572	-0.0197289	-0.0376504	0.000133446	0.000800232	0.000253194	0.00223738	2.58416	0.923982	4.06748	0.0154998	0.193279	0.0141826	0.766748	0.0459228	0.0360196	chr7	44198725	GCK
cg17658085	0.835957	0.809553	0.812449	0.796173	-0.0264041	-0.0235086	-0.0397838	8.08e-05	0.000634396	0.000227106	0.00238759	2.97356	1.49154	4.88566	0.00980362	0.12944	0.002808	0.578663	0.0412653	0.0123266	chr7	151532118	PRKAG2
cg17728074	0.70815	0.609106	0.522226	0.570618	-0.099044	-0.185924	-0.137532	0.000762358	0.00354024	0.0141581	0.0202248	2.21531	4.21502	4.72951	0.000414087	0.272997	0.00279538	0.0392747	0.020063	0.015201	chr20	20639874	RALGAPA2
cg17734698	0.486611	0.404476	0.466415	0.394085	-0.0821358	-0.0201968	-0.0925262	0.00050704	0.0135388	0.00637706	0.0109826	4.73886	3.65272	4.43698	0.0545254	0.0154777	0.510359	0.0792772	0.0300319	0.0222542	chr12	129127968	SLC15A4
cg17735563	0.804393	0.776556	0.824657	0.735692	-0.0278368	0.0202646	-0.0687004	0.000311086	0.0027155	0.000289552	0.00618289	3.12583	-0.103492	4.31289	0.141315	0.109969	0.0347232	0.981301	0.0314666	0.0261023	chr2	33738079	RASGRP3
cg17894798	0.905929	0.865804	0.876605	0.868864	-0.0401255	-0.0293247	-0.0370653	0.00011958	0.000414368	0.00110001	0.00210182	1.79294	3.20147	4.1356	9.7e-05	0.390288	0.0431096	0.134162	0.0431653	0.0329897	chr8	1292363	DLGAP2
cg18008976	0.471593	0.448586	0.440765	0.386255	-0.0230074	-0.0308277	-0.0853384	0.000525216	0.00286482	0.00714862	0.0110363	2.44746	3.76668	4.39321	0.242359	0.220086	0.34863	0.0690114	0.0420642	0.0234864	chr1	205483195	CDK18
cg18092293	0.785615	0.708133	0.759482	0.652748	-0.0774821	-0.0261329	-0.132867	0.00120521	0.01647	0.00249096	0.0215945	3.77248	1.04742	4.16331	0.0958651	0.0518787	0.246549	0.727191	0.027319	0.0317853	chr15	52167060	TMOD3
cg18109665	0.827398	0.748438	0.840041	0.756214	-0.0789601	0.0126425	-0.0711843	0.000194992	0.0131068	0.000577684	0.005956	6.07076	1.56687	4.93286	0.0579107	0.00281475	0.224162	0.55335	0.0247117	0.0116106	chr3	9062474	RAD18
cg18145090	0.789833	0.76078	0.775277	0.691588	-0.0290525	-0.0145552	-0.0982446	0.00103378	0.00217816	0.00707654	0.0158223	1.07518	2.77511	3.93595	0.138763	0.640332	0.658406	0.20988	0.0495551	0.0425995	chr13	20805094	GJB6
cg18150217	0.845132	0.808061	0.795078	0.806866	-0.0370708	-0.0500541	-0.0382667	0.000130863	0.003575	0.00240422	0.00233822	4.77181	4.19944	4.15928	0.084739	0.0148111	0.0234814	0.0400421	0.0467959	0.0319454	chr6	142959108	HIVEP2
cg18203961	0.844142	0.810577	0.803807	0.754403	-0.033565	-0.0403348	-0.0897392	0.000699359	0.00370024	0.00465764	0.0132198	2.40351	2.7355	4.24053	0.140886	0.229287	0.153288	0.218195	0.0491539	0.0287246	chr20	19693522	RIN2
cg18208602	0.809599	0.779378	0.806147	0.751738	-0.0302204	-0.00345137	-0.0578603	0.000186784	0.00151421	0.00096949	0.00545596	3.01913	2.37585	4.86839	0.0418709	0.123288	0.78015	0.303903	0.0477771	0.0125884	chr18	10488229	APCDD1
cg18264857	0.826373	0.805342	0.807837	0.77129	-0.0210312	-0.0185359	-0.0550832	0.000245411	0.0013997	0.000705672	0.00465344	2.51185	1.5238	4.24503	0.132163	0.207139	0.116354	0.567967	0.0432238	0.0285408	chr15	67794307	C15orf61
cg18283361	0.827548	0.805456	0.820058	0.761035	-0.0220922	-0.00749014	-0.0665134	0.000129196	0.000590395	0.000375954	0.00551418	2.19212	1.54099	5.41551	0.0239347	0.278614	0.3656	0.561981	0.0278892	0.0060898	chr11	116692155	APOA4
cg18297105	0.828385	0.832885	0.822853	0.776446	0.00449933	-0.00553274	-0.0519391	0.000295946	0.000798096	0.00127404	0.00428738	1.43123	2.10601	3.85669	0.683035	0.509957	0.701107	0.380091	0.0469104	0.0470387	chr6	155520921	CLDN20
cg18328154	0.688809	0.677547	0.654114	0.575714	-0.0112625	-0.0346952	-0.113095	0.000699178	0.00601152	0.00405023	0.013721	3.104	2.53427	4.29458	0.675707	0.112645	0.186976	0.264077	0.0203441	0.0267586	chr18	44479410	PIAS2
cg18382389	0.894688	0.884294	0.880695	0.828309	-0.0103938	-0.013993	-0.0663789	0.000113459	0.000354449	0.000767319	0.00625298	1.64341	2.75766	5.7843	0.161296	0.437763	0.215011	0.21351	0.0362506	0.00375823	chr13	43148017	TNFSF11
cg18402034	0.786748	0.791973	0.764018	0.743252	0.00522513	-0.02273	-0.0434962	0.000131293	0.000384971	0.00108489	0.00207445	1.55196	3.04668	3.98187	0.491642	0.468239	0.0996215	0.158483	0.0215429	0.0401719	chr6	31698651	DDAH2
cg18509690	0.40222	0.375497	0.372144	0.345338	-0.0267231	-0.0300752	-0.0568813	0.000298106	0.00180723	0.0016762	0.00477767	2.59988	2.4913	4.00241	0.0945575	0.190267	0.0864041	0.274568	0.0404746	0.0391045	chr1	47944021	FOXD2
cg18536607	0.82683	0.723918	0.681242	0.661263	-0.102911	-0.145588	-0.165566	0.00101073	0.020932	0.0374961	0.0207539	4.37224	5.21327	4.35991	0.0536565	0.0247659	0.0720178	0.0105527	0.00860319	0.0245041	chr15	101729526	CHSY1
cg18649323	0.809542	0.717843	0.732412	0.693334	-0.0916989	-0.0771297	-0.116208	0.00106035	0.00819371	0.0178272	0.0218566	2.94998	4.07147	4.36546	0.0118941	0.132629	0.151909	0.0470944	0.0477015	0.0243347	chr1	9563699	SLC25A33
cg18822432	0.839482	0.816248	0.831019	0.775355	-0.0232335	-0.00846222	-0.0641264	0.00037341	0.00146492	0.00184685	0.00582191	1.97198	2.30623	3.96266	0.117036	0.33698	0.62281	0.323092	0.0372792	0.0411445	chr12	125604789	AACS
cg18822491	0.83006	0.792394	0.791566	0.759571	-0.0376667	-0.0384947	-0.0704889	0.000118942	0.00364722	0.0052688	0.00403999	4.93847	5.46915	5.08603	0.082799	0.0118927	0.179732	0.00751837	0.0103573	0.00943827	chr7	128083590	HILPDA
cg19001412	0.839184	0.809888	0.83506	0.786411	-0.0292961	-0.00412396	-0.0527732	0.000115479	0.004812	0.000142735	0.00416676	5.38093	0.305704	5.17322	0.218952	0.00672758	0.479999	0.938363	0.0404413	0.00841197	chr3	41027632	CTNNB1
cg19006817	0.829432	0.797642	0.813088	0.735311	-0.0317897	-0.0163437	-0.0941211	0.000543348	0.00127451	0.00146166	0.0108295	1.22999	1.42766	4.31694	0.0375552	0.582837	0.322989	0.600202	0.0271777	0.0259536	chr9	27438339	IFNK
cg19010490	0.821785	0.626172	0.707649	0.632844	-0.195613	-0.114136	-0.188942	0.000511374	0.0274172	0.014636	0.0427678	5.74456	4.839	6.386	0.00460146	0.00427885	0.0322868	0.0171707	0.0255135	0.00175025	chr15	37388127	MEIS2
cg19138640	0.638185	0.538511	0.43517	0.499843	-0.0996743	-0.203015	-0.138343	0.000525268	0.0116338	0.010274	0.0202698	4.46912	4.2898	5.27013	0.0174478	0.0219122	0.000631911	0.0355308	0.0195449	0.00738174	chr6	14645684	CD83
cg19187926	0.803293	0.821266	0.794007	0.750208	0.0179728	-0.00928609	-0.0530856	0.000270894	0.000721186	0.00312858	0.00449573	1.41264	3.52971	4.05276	0.101089	0.516563	0.664035	0.0921014	0.0468861	0.0367123	chr2	232221739	B3GNT7
cg19244312	0.838174	0.827143	0.835349	0.767232	-0.0110313	-0.00282571	-0.0709422	0.000381073	0.000637037	0.000991676	0.00630965	0.741309	1.3798	4.04942	0.311357	0.764385	0.83293	0.616773	0.0288938	0.036864	chr3	171964315	GHSR
cg19314159	0.787894	0.705593	0.635833	0.685099	-0.082301	-0.152061	-0.102795	0.000556576	0.00209709	0.00571756	0.0128719	1.91374	3.36075	4.5315	0.000224496	0.353852	0.000538781	0.11225	0.0268536	0.0196358	chr5	145317340	SH3RF2
cg19380394	0.782761	0.743518	0.763111	0.711474	-0.0392428	-0.0196502	-0.0712872	0.000156884	0.00171684	0.00236798	0.00221122	3.45199	3.91588	3.81707	0.0161735	0.0761815	0.301133	0.057448	0.00166249	0.0494476	chr4	171960501	GALNTL6
cg19519980	0.541088	0.455597	0.397576	0.398798	-0.0854912	-0.143512	-0.14229	0.000228512	0.0151473	0.0171591	0.0221875	6.05064	6.23056	6.60133	0.0564645	0.00290109	0.0172828	0.00296053	0.0210067	0.00135767	chr12	8142678	FOXJ2
cg19564591	0.838216	0.802067	0.772872	0.783741	-0.036149	-0.0653447	-0.0544754	7.9e-05	0.00244653	0.0018699	0.00356524	4.95253	4.56475	5.49579	0.0476221	0.0116912	0.00342889	0.0247723	0.0257762	0.00548758	chr6	162530827	PACRG
cg19582000	0.821875	0.806408	0.832028	0.748789	-0.0154669	0.0101531	-0.0730863	0.000342257	0.00156658	0.000766641	0.00739674	2.19447	1.16347	4.43374	0.292849	0.278033	0.405098	0.689125	0.0351584	0.0223392	chr6	126805769	CENPW
cg19696057	0.855245	0.795595	0.822038	0.778976	-0.0596504	-0.0332073	-0.0762687	0.000287787	0.00179795	0.00327861	0.00836228	2.64328	3.51001	4.86082	0.00149713	0.182126	0.153412	0.0942487	0.0375759	0.0127204	chr8	61766546	CHD7
cg19744419	0.864754	0.865213	0.852612	0.801948	0.000459164	-0.0121422	-0.0628063	0.000173501	0.000353936	0.000134528	0.00540664	1.02855	-0.367033	4.96172	0.952301	0.6576	0.070947	0.923866	0.0341049	0.0111599	chr9	20559915	MLLT3
cg19750028	0.814999	0.79435	0.809371	0.756748	-0.0206487	-0.00562785	-0.0582514	0.000107122	0.000327255	0.000913216	0.00464927	1.61116	3.0917	5.43968	0.00841212	0.448497	0.630719	0.151074	0.0338924	0.00589402	chr5	61213326	C5orf64
cg19766065	0.760409	0.72241	0.763989	0.72965	-0.0379998	0.00357992	-0.0307595	6.86e-05	0.00304005	0.00162689	0.00132053	5.47052	4.56854	4.26754	0.0585203	0.00603469	0.812272	0.0246397	0.0358728	0.0277091	chr17	79858875	NPB
cg19820543	0.837032	0.71117	0.683577	0.72541	-0.125863	-0.153455	-0.111622	0.000352674	0.0171031	0.00888992	0.018611	5.59978	4.65576	5.72168	0.0140447	0.00513009	0.00226926	0.0219922	0.0400842	0.00408422	chr6	168120556	C6orf123
cg19880823	0.815364	0.751012	0.735822	0.685938	-0.0643523	-0.0795425	-0.129426	0.000716313	0.0045624	0.0134497	0.0231527	2.67113	4.23084	5.01445	0.0171462	0.17704	0.0966067	0.0384144	0.0346606	0.0103941	chr15	67458403	AAGAB
cg20046668	0.859961	0.823089	0.851362	0.792521	-0.0368719	-0.00859865	-0.0674395	0.000179202	0.00184834	0.000278824	0.00673859	3.36658	0.637772	5.23279	0.0262847	0.0839341	0.275753	0.853202	0.0396548	0.00776828	chr3	16932618	PLCL2
cg20064577	0.751871	0.690247	0.713234	0.630799	-0.0616234	-0.0386364	-0.121071	0.0012338	0.012	0.010935	0.0215392	3.28185	3.14777	4.12578	0.121629	0.0924284	0.349034	0.142227	0.0399171	0.0334515	chr13	106358574	DAOA
cg20093489	0.863972	0.84807	0.865342	0.821365	-0.0159025	0.00136934	-0.0426077	0.000104275	0.000309119	0.00060178	0.00302081	1.56778	2.52885	4.85648	0.0300827	0.463029	0.887203	0.265346	0.0496577	0.0127911	chr3	18276683	SATB1
cg20184856	0.60775	0.570678	0.533942	0.54949	-0.0370716	-0.073808	-0.0582602	0.000365643	0.00489659	0.000654188	0.00553992	3.74327	0.83927	3.92136	0.138359	0.0537889	1.92e-05	0.793122	0.0491834	0.0433781	chr1	248200727	OR2L2
cg20348647	0.732088	0.712462	0.664467	0.643845	-0.0196267	-0.0676212	-0.0882435	0.000321598	0.00160376	0.00600256	0.0055029	2.31813	4.22225	4.09686	0.189069	0.248384	0.043804	0.0388497	0.00714651	0.0346957	chr2	119725853	MARCO
cg20382601	0.824962	0.846823	0.838931	0.77107	0.0218609	0.0139698	-0.0538921	0.00025109	0.000210778	0.000887433	0.00389247	-0.252482	1.82143	3.95441	0.00893067	0.930515	0.267084	0.469094	0.0333463	0.0415836	chr13	110571583	IRS2
cg20528695	0.868822	0.859452	0.836931	0.795898	-0.00937038	-0.0318904	-0.0729237	0.000347524	0.00078529	0.00196254	0.00634217	1.17611	2.49753	4.18979	0.409028	0.602232	0.0918868	0.27305	0.0258392	0.0306974	chr9	135925979	CEL
cg20592447	0.626935	0.460589	0.404603	0.457125	-0.166345	-0.222331	-0.16981	0.00215207	0.0286879	0.0218849	0.0305521	3.73664	3.34614	3.82748	0.0131806	0.0541918	0.00332957	0.11415	0.0200028	0.0488025	chr10	128211184	C10orf90
cg20743881	0.761428	0.718343	0.741354	0.680005	-0.0430849	-0.0200745	-0.0814233	2.57e-05	0.00384321	0.000565619	0.00484428	7.22264	4.45823	7.55661	0.0558969	0.000726656	0.0492711	0.0285927	0.00793948	0.000454547	chr4	167022415	TLL1
cg20885815	0.617097	0.489827	0.405547	0.455223	-0.12727	-0.21155	-0.161874	0.00175163	0.0370913	0.0328902	0.0298952	4.40431	4.23089	4.09314	0.069592	0.0238227	0.0128807	0.0384137	0.0234893	0.0348535	chr2	27478320	SLC30A3
cg20929627	0.578131	0.557766	0.597773	0.484235	-0.0203651	0.0196422	-0.0938957	0.00076531	0.00811506	0.00445988	0.0111182	3.40649	2.54289	3.86074	0.51285	0.0802213	0.461152	0.261925	0.0294462	0.0467801	chr16	3959216	CREBBP
cg21006834	0.724255	0.625436	0.646092	0.612215	-0.0988196	-0.0781636	-0.11204	0.00120733	0.00546386	0.00582187	0.0193969	2.17811	2.26967	4.00594	0.00236004	0.282014	0.0252957	0.332984	0.0441981	0.038925	chr13	20138813	TPTE2
cg21170029	0.832192	0.77489	0.799782	0.745726	-0.0573017	-0.0324095	-0.0864664	0.000343701	0.00734562	0.000757656	0.00735211	4.41766	1.14039	4.41893	0.0668372	0.0234193	0.0169091	0.696704	0.0165767	0.0227314	chr1	209799330	LAMB3
cg21374969	0.860113	0.859393	0.84447	0.811322	-0.000720667	-0.0156429	-0.0487917	7.8e-05	0.000388735	0.000475691	0.00367694	2.31647	2.60771	5.55812	0.919263	0.248776	0.0919305	0.246713	0.0427976	0.00505733	chr3	130961418	NUDT16
cg21439299	0.784932	0.750275	0.784151	0.639506	-0.0346567	-0.000780597	-0.145425	0.00187818	0.00300143	0.00254581	0.034291	0.676315	0.438789	4.19042	0.153484	0.788206	0.973999	0.906033	0.0481125	0.0306729	chr7	96627088	DLX6
cg21543394	0.74313	0.731962	0.747254	0.625619	-0.011168	0.00412388	-0.117512	0.00114906	0.00102348	0.000355264	0.0174954	-0.166964	-1.69349	3.92845	0.487555	0.955749	0.769251	0.510822	0.0296661	0.0429762	chr1	166877984	TADA1
cg21730750	0.774775	0.704887	0.691973	0.718219	-0.069888	-0.0828024	-0.0565559	0.000180143	0.00239023	0.00723228	0.00455286	3.72993	5.32724	4.65956	0.00130402	0.054691	0.0284059	0.00904979	0.0369772	0.0166466	chr12	49897582	KCNH3
cg21853871	0.817885	0.76088	0.749154	0.702572	-0.0570051	-0.0687314	-0.115313	0.00107353	0.00495413	0.00120926	0.020178	2.20627	0.171761	4.23235	0.0403301	0.275151	0.001158	0.967364	0.0423624	0.0290337	chr17	46628717	HOXB3
cg21954890	0.271186	0.270588	0.239668	0.22707	-0.000598223	-0.031518	-0.0441161	0.000118749	0.00164474	0.00228234	0.00233569	3.79187	4.26453	4.29786	0.965199	0.0506806	0.107689	0.0367356	0.0261262	0.0266386	chr17	2695135	RAP1GAP2
cg22005990	0.77364	0.478914	0.369131	0.537119	-0.294726	-0.404509	-0.236521	0.00168125	0.0648988	0.0951326	0.0359779	5.27059	5.82233	4.4195	0.00518896	0.00774294	0.00742236	0.00486368	0.00551708	0.0227195	chr17	46659939	HOXB4
cg22007486	0.741831	0.508929	0.421678	0.554915	-0.232903	-0.320153	-0.186916	0.00207706	0.047828	0.0360626	0.0527846	4.52524	4.11789	4.6675	0.00832801	0.0203467	0.00178682	0.0444081	0.041555	0.0164839	chr2	119602212	EN1
cg22112987	0.84948	0.806635	0.806887	0.769253	-0.042845	-0.0425928	-0.0802268	0.00040441	0.00318214	0.00224535	0.0105129	2.97611	2.47305	4.7002	0.0460441	0.129081	0.0427366	0.278956	0.0481329	0.0157889	chr17	80572980	WDR45B
cg22213247	0.854298	0.829787	0.810548	0.79759	-0.0245116	-0.0437506	-0.056708	0.000218495	0.00488209	0.00374428	0.00435662	4.48183	4.09902	4.31754	0.305699	0.0215774	0.085757	0.0454739	0.0337221	0.0259393	chr7	137204084	PTN
cg22215192	0.775005	0.701814	0.747994	0.70507	-0.0731907	-0.0270116	-0.0699355	0.000215449	0.0107998	0.00215787	0.00320106	5.64751	3.32419	3.89313	0.0539769	0.00482224	0.153734	0.117045	0.00576922	0.0449639	chr1	104160257	AMY2A
cg22242926	0.864489	0.847525	0.868359	0.833791	-0.016964	0.00386988	-0.0306981	6e-05	0.000442417	0.000218591	0.00155303	2.88234	1.86516	4.69394	0.0363687	0.142403	0.525978	0.454954	0.0489397	0.0159313	chr17	73627717	SMIM5
cg22411162	0.761082	0.683517	0.690406	0.649916	-0.0775645	-0.0706756	-0.111166	0.000800509	0.00621295	0.00242616	0.0116887	2.95629	1.59968	3.86806	0.0138998	0.131778	0.00470031	0.542404	0.0152468	0.0464014	chr14	98601450	NONE
cg22470272	0.817484	0.798376	0.824305	0.736809	-0.0191082	0.0068211	-0.0806748	0.000598922	0.003293	0.000398516	0.0104141	2.45896	-0.58773	4.12003	0.359594	0.217763	0.551458	0.866908	0.0470411	0.0337006	chr17	55631524	CCDC182
cg22627734	0.771575	0.740691	0.747196	0.732695	-0.0308838	-0.0243788	-0.0388798	8.87e-05	0.00224254	0.00102814	0.0019183	4.66077	3.53567	4.43546	0.072133	0.0171427	0.0721363	0.0914313	0.0293552	0.0222925	chr11	115456865	CADM1
cg22760390	0.788501	0.739678	0.749472	0.65497	-0.0488231	-0.0390286	-0.133531	0.0003157	0.00570046	0.00728264	0.0243377	4.17445	4.52783	6.26849	0.0755433	0.031779	0.242777	0.0260292	0.0334463	0.00204567	chr12	67218072	GRIP1
cg22785554	0.86426	0.839817	0.850398	0.808365	-0.0244436	-0.0138626	-0.0558957	0.000334524	0.00140486	0.00114945	0.00504815	2.07024	1.78076	3.91557	0.0923702	0.309899	0.331104	0.482432	0.0482746	0.0437164	chr1	17751459	RCC2
cg22877452	0.875217	0.79336	0.855992	0.771373	-0.081857	-0.0192242	-0.103844	0.000970247	0.0193017	0.00200144	0.0157449	4.31423	1.04462	4.02039	0.100507	0.0266542	0.33747	0.72814	0.0395596	0.03822	chr1	61517876	NFIA
cg22879292	0.873903	0.846942	0.853503	0.803496	-0.0269619	-0.0204006	-0.0704074	0.000179082	0.000274112	0.000204464	0.00650779	0.614146	0.191226	5.18347	0.00150673	0.810747	0.0106639	0.963487	0.0311439	0.00830666	chr3	71951848	PROK2
cg23178186	0.731866	0.653536	0.608241	0.616305	-0.0783295	-0.123625	-0.115561	0.00129674	0.0101636	0.0254809	0.0203655	2.97045	4.29645	3.97316	0.0420386	0.129895	0.0663749	0.0351965	0.0431453	0.040633	chr11	1321213	TOLLIP
cg23406643	0.552802	0.454282	0.440056	0.465324	-0.0985195	-0.112746	-0.087478	0.000403215	0.00293918	0.00667146	0.00820373	2.86579	4.04838	4.34666	0.000190732	0.144825	0.00549911	0.0485252	0.0202942	0.0249557	chr19	43871887	TEX101
cg23424136	0.831982	0.791099	0.80683	0.790399	-0.0408824	-0.0251516	-0.0415825	5.9e-05	0.008162	0.00040386	0.00277982	7.11095	2.77395	5.55702	0.187438	0.000817186	0.00912966	0.210129	0.0461456	0.00506722	chr7	25765894	NFE2L3
cg23487517	0.750898	0.693506	0.720718	0.680247	-0.0573912	-0.03018	-0.0706511	0.000406969	0.00974491	0.0067057	0.0082171	4.58166	4.0424	4.33564	0.103557	0.0189371	0.341653	0.0489273	0.0492715	0.0253184	chr11	128058627	ETS1
cg23625230	0.854066	0.809803	0.841936	0.763847	-0.0442631	-0.0121295	-0.0902185	0.000458399	0.00375704	0.00311743	0.0128807	3.03492	2.76568	4.81247	0.0555868	0.121317	0.580187	0.211911	0.04527	0.0135834	chr16	72958938	ZFHX3
cg23684936	0.845411	0.850878	0.805918	0.773787	0.00546681	-0.0394933	-0.0716238	0.000505305	0.000439909	0.00548752	0.00838396	-0.199951	3.44093	4.05241	0.605339	0.946263	0.185782	0.102326	0.0490576	0.0367304	chr3	45034910	EXOSC7
cg23850904	0.797734	0.79666	0.777107	0.714058	-0.00107426	-0.0206275	-0.0836762	0.000545602	0.0046028	0.00517638	0.00992567	3.07659	3.24602	4.18524	0.963528	0.116027	0.461534	0.12774	0.0371016	0.0308789	chr19	40730628	TTC9B
cg23947121	0.846148	0.81684	0.840045	0.829605	-0.0293074	-0.00610283	-0.0165421	2.66e-05	0.00287499	0.000145089	0.000396361	6.75378	2.44524	3.89512	0.119058	0.00123642	0.218696	0.286056	0.0391209	0.0448609	chr20	10930908	JAG1
cg24264458	0.820713	0.734582	0.669227	0.732233	-0.0861313	-0.151487	-0.0884802	0.000557259	0.0159725	0.00292041	0.0102752	4.8411	2.38975	4.20467	0.0616976	0.0135167	3.41e-05	0.30027	0.0316807	0.0301264	chr5	10594897	ROPN1L
cg24277788	0.844194	0.809401	0.82001	0.793356	-0.0347939	-0.0241842	-0.0508387	0.0001906	0.00335147	0.000680795	0.00343125	4.13618	1.83668	4.17012	0.095408	0.0333264	0.0415287	0.464212	0.0324737	0.0315084	chr4	185724837	ACSL1
cg24438172	0.404849	0.344284	0.330085	0.305936	-0.0605646	-0.0747638	-0.0989125	0.000224652	0.00439627	0.00475567	0.00624813	4.29052	4.40389	4.79766	0.0185566	0.0274746	0.0180414	0.0306884	0.00543639	0.0138647	chr4	69042715	TMPRSS11F
cg24621258	0.86988	0.817996	0.872329	0.799417	-0.0518836	0.00244933	-0.0704628	0.000329066	0.00979446	0.00116074	0.00669998	4.89552	1.81859	4.34771	0.136206	0.0125448	0.860919	0.470047	0.0334262	0.0249187	chr12	133156545	P2RX2
cg24629438	0.865083	0.832584	0.863423	0.831318	-0.0324986	-0.00165972	-0.0337648	9.62e-05	0.00537489	0.000133442	0.00141733	5.80442	0.472466	3.88135	0.197632	0.00395744	0.761397	0.897699	0.0285375	0.0456472	chr3	32890738	TRIM71
cg25024431	0.396718	0.378487	0.370586	0.346399	-0.0182311	-0.0261319	-0.0503186	0.000194257	0.00208	0.00679655	0.00317328	3.42055	5.12876	4.02994	0.256696	0.0789385	0.404501	0.0117577	0.0288908	0.0377847	chr22	43782998	MPPED1
cg25279555	0.852489	0.846309	0.852513	0.795744	-0.00618055	2.38e-05	-0.056745	7.93e-05	0.00017952	0.000268299	0.005232	1.17863	1.75833	6.04378	0.259266	0.601326	0.997191	0.489563	0.0468702	0.00270383	chr18	67138568	DOK6
cg25301163	0.805358	0.736255	0.760102	0.691566	-0.0691029	-0.0452567	-0.113793	0.000879044	0.00491064	0.00469681	0.019296	2.4819	2.41768	4.45623	0.0148108	0.213067	0.118748	0.293148	0.040651	0.0216738	chr14	25597490	STXBP6
cg25384043	0.876895	0.82871	0.8682	0.808059	-0.0481854	-0.0086956	-0.0688366	7e-05	0.0076458	0.00058033	0.00596248	6.77138	3.05166	6.41263	0.116428	0.00120899	0.360963	0.157629	0.0282966	0.00169789	chr15	81295608	MESDC1
cg25463863	0.812403	0.802636	0.829344	0.714969	-0.00976772	0.0169409	-0.0974344	0.000772586	0.00460574	0.000800442	0.0144842	2.57567	0.0511018	4.22864	0.68604	0.194841	0.247016	0.991093	0.0428125	0.0291752	chr3	140947861	ACPL2
cg25542114	0.866338	0.831676	0.847275	0.800633	-0.0346616	-0.0190623	-0.0657045	0.000149626	0.0036342	0.000787447	0.00624118	4.60221	2.39582	5.38239	0.10686	0.018475	0.110041	0.298728	0.0377333	0.00636762	chr3	128054773	DNAJB8
cg25684873	0.774535	0.760942	0.73295	0.654946	-0.0135922	-0.0415844	-0.119588	0.00108096	0.00370335	0.00209137	0.0193264	1.77652	0.952138	4.16019	0.554925	0.395445	0.0574884	0.758083	0.0336947	0.0319123	chr4	39666921	SMIM14
cg25849086	0.85538	0.812917	0.827592	0.752548	-0.0424635	-0.0277888	-0.102832	0.000742377	0.00496143	0.00357513	0.0146977	2.74053	2.26777	4.30729	0.105377	0.165041	0.2598	0.333557	0.0355357	0.026294	chr1	55532229	PCSK9
cg26055812	0.818293	0.75637	0.813635	0.692565	-0.0619234	-0.00465856	-0.125729	0.000795528	0.0202262	0.0026302	0.0234223	4.66817	1.72519	4.87982	0.208934	0.0169715	0.826056	0.500414	0.0398593	0.0124217	chr1	52198580	OSBPL9
cg26116969	0.776537	0.716408	0.733322	0.708705	-0.0601296	-0.043215	-0.0678326	0.000255896	0.00348137	0.000855139	0.00543829	3.76603	1.7406	4.40953	0.010812	0.0522787	0.0037954	0.495375	0.0252112	0.0230146	chr14	101526807	RTL1
cg26153569	0.606232	0.51226	0.473729	0.510582	-0.093972	-0.132502	-0.0956496	0.000533181	0.0116326	0.0123771	0.0144005	4.44741	4.53691	4.75535	0.0230758	0.022553	0.011694	0.0257196	0.0448608	0.0146806	chr19	46414735	NANOS2
cg26277082	0.850953	0.785152	0.830402	0.807572	-0.0658015	-0.020551	-0.0433809	0.00014178	0.0086063	0.000423987	0.0027302	5.92367	1.58037	4.26728	0.0524085	0.00342195	0.0322283	0.548984	0.0387572	0.0277218	chr2	208920218	PLEKHM3
cg26489439	0.834418	0.780798	0.792295	0.773209	-0.0536208	-0.0421233	-0.061209	0.000289076	0.000981396	0.00184494	0.00586528	1.76339	2.67405	4.34268	0.00036786	0.39966	0.029385	0.231778	0.04483	0.0250861	chr10	7376148	SFMBT2
cg26555310	0.769757	0.685091	0.710211	0.682118	-0.0846656	-0.059546	-0.0876386	0.000656168	0.00364073	0.00384524	0.00998212	2.47209	2.55093	3.92721	0.00155914	0.215	0.032463	0.260083	0.0313094	0.0430635	chr1	68914717	RPE65
cg26601074	0.756496	0.61788	0.621207	0.612507	-0.138616	-0.135289	-0.143989	0.00037435	0.0172321	0.00936008	0.0233646	5.52457	4.64406	5.9638	0.00867021	0.005595	0.00522669	0.0223613	0.0223805	0.00299206	chr14	104845932	C14orf144
cg26640424	0.832958	0.801798	0.799938	0.745714	-0.0311609	-0.0330205	-0.0872449	0.000637899	0.00125153	0.000721377	0.00975963	0.972286	0.177425	3.93543	0.0449523	0.678518	0.0239343	0.966191	0.0304201	0.0426321	chr2	134956853	MGAT5
cg26708220	0.801327	0.730237	0.773306	0.729541	-0.0710901	-0.028021	-0.0717867	0.000409152	0.00229657	0.00137031	0.00721343	2.48877	1.74379	4.13998	0.00101922	0.211682	0.0874123	0.494269	0.0362182	0.0327886	chr15	37387577	MEIS2
cg26876703	0.77604	0.718107	0.779646	0.658166	-0.0579327	0.00360624	-0.117874	0.0013661	0.0110591	0.00303942	0.0214906	3.0171	1.15373	3.97557	0.131697	0.123501	0.880372	0.692251	0.0443318	0.0405054	chr17	48540366	CHAD
cg26909249	0.792928	0.779267	0.791963	0.732494	-0.0136617	-0.000965038	-0.0604341	0.000286782	0.00184968	0.00322225	0.00409214	2.68925	3.49004	3.83483	0.375673	0.173859	0.964346	0.0965341	0.0227298	0.0483511	chr15	64650868	CSNK1G1
cg26964189	0.813737	0.780441	0.754958	0.749284	-0.0332965	-0.0587794	-0.0644528	0.000403482	0.00231317	0.00283299	0.00593294	2.51929	2.81175	3.87817	0.0695496	0.205646	0.0170565	0.202324	0.0380614	0.0458179	chr15	83853551	ENSG00000166503
cg27016776	0.750308	0.647397	0.654954	0.650107	-0.102911	-0.0953542	-0.100201	0.000198227	0.00250702	0.00326508	0.00585058	3.66075	4.0419	4.88336	7.47e-05	0.0596095	0.00188744	0.0489513	0.00420247	0.012367	chr16	86411373	FOXF1
cg27129590	0.610438	0.565346	0.618371	0.541423	-0.045092	0.00793335	-0.0690149	0.000455885	0.00127641	0.0089711	0.0076778	1.48535	4.29854	4.07395	0.0046813	0.490925	0.823246	0.0350921	0.0477739	0.0357255	chr12	116351979	MED13L
cg27155168	0.857656	0.814023	0.831484	0.741983	-0.0436322	-0.026172	-0.115672	0.00117207	0.00131543	0.00305982	0.0185553	0.166481	1.38439	3.98471	0.0190598	0.956065	0.277961	0.615138	0.0357252	0.0400251	chr11	68207327	PPP6R3
cg27155243	0.587319	0.511569	0.548986	0.518247	-0.0757501	-0.0383336	-0.0690728	0.0003488	0.00317682	0.00229084	0.00754567	3.18711	2.71541	4.43518	0.0020083	0.102833	0.0637562	0.222657	0.0455921	0.0222997	chr4	185115452	ENPP6
cg27387888	0.815191	0.762752	0.775222	0.720616	-0.0524391	-0.0399687	-0.0945742	0.000470936	0.00327698	0.000922421	0.00785387	2.79877	0.969895	4.0598	0.020488	0.155413	0.00994017	0.752262	0.0126355	0.0363816	chr22	19724444	GP1BB
cg27601809	0.826246	0.781833	0.852455	0.747151	-0.0444126	0.0262097	-0.0790944	0.000508671	0.0224905	0.000392119	0.0071817	5.46644	-0.375441	3.81952	0.378574	0.00606445	0.027234	0.921796	0.0240183	0.0493091	chr11	72091020	CLPB
