# Supplementary material for: Targeting aberrant DNA methylation in mesenchymal stromal cells as a treatment for myeloma bone disease
Source: Nat Commun. 2021 Jan 18;12:421. doi: 10.1038/s41467-020-20715-x (PMC7813865; doi:10.1038/s41467-020-20715-x)
Supplement: Supplementary file 3 — Supplementary Data 1–9 [file 41467_2020_20715_MOESM3_ESM.zip › Supplementary Data Files/Supplementary Data 5.xlsx]

## Sheet: ST5_diff_exp
Supplementary Data 5. List of DEGs (p.value < 0.05)
probe	D1	D2	D3	D4	D5	D8	D9	D11	MG1	MG2	MG3	MG4	MG5	MG6	MG7	MG8	MG9	MG10	SM1	SM2	SM3	SM4	SM5	SM6	SM8	SM10	SM11	SM12	MM1	MM2	MM3	MM4	MM5	MM6	MM7	MM8	MM9	MM10	MM11	MM12	MM13	MM15	MM16	MM17	MM18	MM23	MM24	MM25	MM26
7896754	6.04539	6.28915	6.3169	6.41214	6.92834	6.38643	6.92122	6.6055	7.13886	6.98296	7.36756	6.98006	6.85894	6.47971	6.33765	6.29227	6.61967	7.10647	6.58534	6.56813	6.66626	6.7278	6.53554	6.41866	7.08	6.74348	6.94858	6.48426	6.6241	6.57419	6.42285	6.65017	6.13157	7.28402	7.07034	7.24907	6.97685	7.16244	6.85165	7.78392	6.37876	6.80789	6.64817	7.09743	6.89871	7.16994	6.76521	7.405	6.6286
7896759	7.97315	7.88046	8.0032	7.5239	8.05722	7.76664	8.40137	8.03376	8.5132	8.5368	7.87565	8.51769	8.65288	7.89685	8.07687	7.86278	7.73012	8.13516	8.19262	8.16881	8.25701	8.47874	8.05917	8.28727	7.99379	8.09739	8.16446	8.39332	8.11832	7.96029	8.59817	7.93765	7.83088	7.79268	8.49628	7.9616	7.75089	7.45572	7.56399	7.63513	8.46954	8.23115	8.15141	7.87978	7.84552	7.72305	8.02887	8.59466	8.2469
7896779	7.55078	7.71982	7.63604	7.72498	7.71117	7.67007	7.57374	7.74634	7.68267	7.59347	7.50661	7.63706	7.5918	7.5799	7.66997	7.67538	7.77031	7.38639	7.46549	7.47698	7.65888	7.5036	7.66214	7.53385	7.52127	7.48541	7.52579	7.67186	7.74891	7.58846	7.61849	7.6705	7.70328	7.57249	7.51592	7.4784	7.49293	7.6943	7.7371	7.5593	7.70326	7.59145	7.78972	7.73596	7.54554	7.72216	7.70368	7.56262	7.76737
7896798	7.40308	7.48277	7.20314	7.4703	7.33896	7.52027	7.18308	7.40332	7.43636	7.29328	7.14487	7.36601	7.12674	7.28705	7.20167	7.32308	7.4268	7.00416	7.16387	7.04069	7.29797	7.229	7.32043	7.22456	7.16896	6.92486	7.41858	7.17136	7.20743	7.44687	7.24148	7.44287	7.48314	7.36217	7.17523	7.12818	7.14183	7.41349	7.45826	7.17273	7.31343	7.119	7.07058	7.3484	7.22762	7.42221	7.42252	7.30063	7.60934
7896917	7.57638	7.51772	7.72197	7.70749	7.37285	7.56867	7.3869	7.46081	7.4094	7.56135	7.02179	7.59745	7.2286	7.46866	7.24552	7.34083	7.19815	7.29527	7.39637	7.3926	7.55618	7.59684	7.56604	7.25064	7.57502	7.41509	7.52348	7.57501	7.7795	7.52178	7.62659	7.48307	7.60218	7.34949	7.13848	7.13156	7.11168	7.37908	7.60484	7.39993	7.48232	7.59534	7.50661	7.49406	7.60571	7.63346	7.5694	7.4973	7.42455
7896929	8.28204	8.04828	8.25671	7.96806	8.30412	8.15966	8.10303	8.41321	8.00698	7.83579	7.81967	7.96825	8.13401	8.34812	8.04246	8.20169	8.06653	8.192	7.98842	7.76596	7.9026	7.92604	8.06193	7.9808	7.85088	7.79758	7.97171	8.14504	7.8634	8.1138	7.86865	8.40367	8.23368	8.27864	7.92018	8.10738	8.18056	8.02063	7.93596	7.88059	7.99657	7.87611	8.18206	7.86468	8.23952	8.35812	8.3496	7.85685	8.16436
7897066	6.94248	7.0924	6.892	7.10591	6.85415	7.12869	6.82444	7.03573	6.97648	6.70004	6.62776	6.94031	6.95048	7.12577	6.84934	7.04184	6.91462	6.81348	6.72471	6.67079	6.98388	6.75941	6.89284	6.86831	6.80408	6.81343	6.71218	6.99486	6.85301	6.98904	6.92055	7.00397	6.77575	6.94334	6.82931	6.66932	6.80028	6.98114	6.83731	6.91272	7.04557	6.87847	7.06546	6.77521	7.11306	7.15982	7.2449	6.80686	7.18637
7897068	11.2042	11.174	11.1589	11.064	11.1385	11.2023	11.0487	11.0902	10.8729	11.0025	10.8726	10.9651	11.0543	11.2118	10.9135	11.157	11.016	11.125	10.9568	11.0107	10.8627	11.1976	11.1247	11.0328	11.1048	11.1904	11.134	11.1707	11.05	10.9214	10.9711	11.2522	11.0571	10.9852	10.9255	11.2492	11.1097	11.0419	11.1034	11.1685	11.0788	11.0773	11.2542	11.1266	11.2951	11.3084	11.2359	11.0317	11.0174
7897119	7.74357	7.86123	7.92838	7.96062	7.66322	7.99101	7.457	8.08376	7.98786	7.74042	7.63214	7.80733	7.68623	7.74945	7.77461	7.59768	7.82478	7.33816	7.60114	7.5414	7.78949	7.97328	7.68388	7.59717	7.71656	7.57137	7.74086	7.78673	7.97215	8.0537	7.95585	7.76104	7.78346	7.77949	7.50403	7.29506	7.70011	7.69245	7.78367	7.76552	7.75715	7.50046	7.60525	7.75073	7.74014	7.9909	7.73448	7.65189	8.01472
7897280	6.56935	6.50372	6.1466	6.42067	6.38593	6.4107	6.16825	6.29961	6.37199	6.40544	6.17904	6.31426	6.24349	6.3722	6.42066	6.38046	6.74658	5.91964	6.11929	6.12307	6.3181	6.1458	6.28776	6.4209	6.1233	6.03699	6.14907	6.26665	6.05816	6.30886	6.2746	6.41393	6.15484	6.42155	6.21575	6.06264	6.03291	6.3471	6.43757	5.90742	6.16195	6.03226	6.17383	6.04909	5.9632	6.32866	6.23569	6.25364	6.31478
7897416	6.87691	6.71184	7.01919	7.05394	6.8925	6.64656	6.69461	6.70624	6.77116	6.83523	6.59527	6.59629	6.75234	6.93993	7.11061	7.09846	6.91451	7.10613	6.70845	6.92211	6.83745	6.6112	6.89473	6.88758	6.90729	6.9566	6.81896	6.9256	6.71113	6.92347	7.03797	6.93356	6.89423	7.13665	6.88003	6.60028	6.96345	7.06632	6.90836	6.78886	7.02844	6.96215	7.11196	7.11255	7.19778	7.01588	6.79601	7.31759	7.03977
7897441	9.89817	9.48382	9.74517	9.48404	9.8421	9.3317	9.75798	9.80869	9.08583	9.42674	9.61075	9.60709	9.76729	9.47302	9.72887	9.53743	9.40435	9.51849	9.50182	9.32525	8.9315	9.06962	9.5655	9.25688	9.67855	9.25575	9.42005	9.74313	9.3869	9.06261	9.40463	9.30697	9.22357	9.45284	9.39415	9.88217	9.62851	9.24868	9.53111	9.91267	9.39032	10.0623	9.9479	9.58204	9.8758	9.73078	9.3754	9.22694	9.58054
7897460	7.35694	7.41139	7.37706	7.36947	7.16404	7.31821	7.53463	7.13249	7.32032	7.58068	7.73699	7.50524	7.27147	7.46353	7.16306	7.20293	7.41597	7.92516	7.08126	7.53881	7.653	7.79487	7.36504	7.61403	7.57301	7.74201	7.46731	7.4538	7.46782	7.13352	7.39866	7.45035	7.1421	7.19792	7.44601	7.32447	7.17598	7.32702	7.38201	7.7151	7.38681	7.13861	7.30524	7.22079	7.37229	7.254	7.33634	7.4214	7.28331
7897714	7.55483	7.75222	7.58215	7.65841	7.53012	7.34978	7.75967	7.9345	7.24676	7.64111	7.56819	7.24033	7.69226	7.61917	7.52575	7.78468	7.72861	7.46436	7.41679	7.50439	7.54636	7.3969	7.54834	7.33487	7.36764	7.61765	7.60224	7.58105	7.33153	7.36483	7.49415	7.59931	7.39491	7.59605	7.47912	7.48211	7.54689	7.56969	7.48999	7.691	7.57456	7.90947	7.78814	7.68172	7.61864	7.62149	7.85734	7.55896	7.76298
7897745	9.30614	9.68916	9.34519	9.87588	9.49919	9.80115	9.51204	9.32261	9.5611	9.27179	9.51814	9.15208	9.28135	9.25877	9.00704	9.7087	9.52139	9.52638	9.48822	9.24592	9.31096	9.20524	9.51035	9.0716	9.44787	8.84535	9.51544	9.27062	9.49905	9.5267	9.39184	9.56232	9.56398	9.20934	9.08528	9.37123	9.4341	9.33088	9.5222	9.42812	9.4565	9.38474	9.51246	9.47086	9.76115	9.40138	9.85626	9.53476	9.88422
7897801	6.21504	7.13666	6.49041	8.80755	6.377	5.62874	5.23433	6.25003	7.10116	6.2249	7.63017	6.9178	6.65165	5.63264	6.82208	5.63608	5.55228	5.73617	6.47238	6.50226	5.73538	5.61172	6.76388	5.6838	6.07088	5.39856	5.47144	5.78362	6.11561	7.83202	6.92778	5.74989	6.17986	5.62702	6.21414	5.68747	5.57489	5.93075	6.39522	5.21831	5.98863	5.61934	5.26326	5.88181	5.61741	4.45764	4.94998	6.42935	6.30687
7897803	12.1366	11.9389	12.0083	11.9066	11.8101	12.0506	12.1727	11.9546	11.7935	11.808	11.4872	11.8811	11.6654	11.8361	11.5043	11.7696	11.5577	12.1434	11.9611	11.7572	11.8648	11.9635	11.8843	11.8991	11.7003	11.3946	11.8423	11.8818	12.043	11.9379	11.7132	11.8801	11.8618	11.8285	11.73	11.8799	11.7446	11.8073	11.7216	11.1364	11.8474	11.7814	12.03	12.0902	12.0298	11.9938	11.9746	11.9476	11.953
7897877	7.4176	7.11768	7.10855	7.01517	7.06508	6.75051	6.69363	6.6309	6.86337	6.59302	7.30388	6.72062	6.5147	6.41944	7.42025	6.81211	6.76638	6.34402	6.38541	6.68011	6.526	6.68827	6.89036	6.89513	6.64836	6.55634	6.59393	6.72097	7.04802	6.97737	6.76896	6.84154	6.87984	6.96556	6.85695	6.53956	7.03106	6.64524	7.21066	6.43375	6.72209	7.00484	6.55178	6.64168	6.74337	6.72109	6.81756	6.67186	6.90732
7898002	5.45047	5.2237	5.41156	5.38172	5.4711	5.31047	5.15468	5.37536	5.2412	5.14453	5.23614	5.03997	5.09251	5.13076	5.4904	5.20942	5.30123	5.00181	5.20906	5.23736	5.21794	5.41571	5.2819	5.03511	5.13543	5.1794	5.17437	5.32581	5.10465	5.14832	5.27826	5.24803	5.06481	5.26513	5.16312	5.06741	5.10612	5.30393	5.3857	5.07426	5.09087	5.25927	5.29123	5.39649	5.34256	5.68083	5.42867	4.96018	5.21894
7898115	5.79126	5.80699	5.68621	5.86409	5.81854	5.73019	5.57824	5.68807	6.11744	5.78574	5.77745	5.62232	5.82717	5.63504	5.85742	5.86681	5.93615	5.73754	5.62033	5.68003	5.67498	5.66909	5.67018	5.64366	5.76635	5.60008	5.60515	5.66573	5.87839	5.85951	5.62094	5.66832	5.99346	5.56787	5.67315	5.43246	5.73166	5.77288	5.66745	5.44809	5.59677	5.53121	5.65835	5.75353	5.7534	5.76913	6.01775	5.94599	5.9565
7898124	5.43826	5.51227	5.39923	5.54492	5.26053	5.10675	5.16447	5.25986	5.53712	5.10301	5.02626	5.04504	5.13541	5.14261	5.49392	5.36383	5.27317	5.00802	5.18583	5.12726	5.22534	5.04735	5.16363	5.20079	5.0003	5.2058	5.10904	5.17645	5.15208	5.30657	5.03355	5.33058	5.38791	5.64954	5.06599	5.35392	5.30165	5.65799	5.12289	5.18905	5.42402	5.17067	5.17179	5.11774	5.12805	5.14382	5.30744	5.19402	5.27603
7898161	8.08328	8.3573	8.26194	8.44939	7.97651	7.87986	7.66938	7.83191	8.15004	7.98861	7.82995	8.01584	7.95736	7.51462	8.01926	7.63108	7.66172	7.62131	8.11147	7.87203	7.97217	7.91524	8.16385	7.79569	8.11432	7.38465	7.79956	7.56867	8.392	8.54002	8.13961	7.87684	7.87809	8.053	8.01454	7.76283	7.64115	7.77017	8.13344	7.53482	7.97228	8.13584	7.77706	8.04567	8.31806	7.94432	8.28376	8.4483	8.2519
7898249	6.31453	6.15268	6.40098	6.33559	6.33023	6.38872	6.38737	6.38833	6.27429	6.34166	6.21992	6.20866	6.31826	6.43776	6.46754	6.44921	6.40264	6.11197	6.19517	6.17488	6.12004	6.23575	6.36419	6.21744	6.0916	6.12125	6.23467	6.15819	6.08913	6.15353	6.28745	6.34955	6.27279	6.49151	6.36099	6.12092	6.15408	6.18845	6.27675	6.29353	6.39305	6.33166	6.3487	6.37869	6.35947	6.5237	6.58229	6.41714	6.46463
7898375	11.8573	10.3455	10.7995	10.7095	10.1752	9.8166	9.92974	10.1522	9.5264	9.65997	10.461	9.36172	9.5751	11.0045	10.5334	10.496	9.70671	9.75682	10.2204	10.6038	9.7125	9.93992	9.82139	9.72803	10.7032	10.6569	9.50238	10.1182	9.69963	10.0677	9.75944	9.6478	9.84012	9.4913	9.81006	10.0575	9.91881	9.93321	10.3427	10.5769	9.66861	10.1276	10.8676	10.4936	10.2959	9.87869	9.38793	9.56613	8.9639
7898407	4.43734	4.48061	4.3413	4.30977	4.27028	4.4808	4.17524	4.51603	4.2822	4.31562	4.20179	4.15902	4.15996	4.49987	4.27737	4.38972	4.53028	4.30269	4.04956	4.11759	4.24199	4.20694	4.36276	4.23195	4.22929	4.41986	4.3663	4.32738	4.17904	4.23853	4.31826	4.35142	4.32669	4.11299	4.23708	4.21929	4.19976	4.23172	4.31673	4.35111	4.33922	4.16762	4.32095	4.35343	4.16685	4.53614	4.25529	3.99634	4.32463
7898411	11.8573	10.3455	10.7995	10.7095	10.1752	9.8166	9.92974	10.1522	9.5264	9.65997	10.461	9.36172	9.5751	11.0045	10.5334	10.496	9.70671	9.75682	10.2204	10.6038	9.7125	9.93992	9.82139	9.72803	10.7032	10.6569	9.50238	10.1182	9.69963	10.0677	9.75944	9.6478	9.84012	9.4913	9.81006	10.0575	9.91881	9.93321	10.3427	10.5769	9.66861	10.1276	10.8676	10.4936	10.2959	9.87869	9.38793	9.56613	8.9639
7898556	8.23706	8.26007	8.32645	8.53562	8.19758	8.2705	8.29386	8.23494	8.13433	8.15622	8.18418	8.00057	8.23882	8.16105	7.70166	8.09177	8.28494	8.26515	8.33327	8.08266	8.00221	8.15759	8.14245	8.20126	8.21584	8.2055	8.25705	8.23267	8.20264	8.1755	8.22949	8.131	8.07076	8.09556	7.94904	8.20189	8.13451	7.97596	8.26755	8.11162	8.18684	8.22011	8.12412	8.12032	8.40373	8.25496	8.22541	8.42865	8.53648
7898594	6.15804	6.37015	6.47228	6.54867	6.64106	6.48737	6.12641	6.3012	6.41027	6.46551	6.24575	6.11174	6.28198	6.38337	6.10071	6.24447	6.44737	6.06341	6.10365	6.24421	5.93282	6.23613	6.342	6.30183	6.24797	6.09475	6.35428	6.37929	6.15891	6.45221	6.27546	6.53627	6.37362	6.41582	6.19586	6.11194	6.03922	6.43446	6.30615	6.11552	6.45491	6.25263	6.07839	6.3157	6.24445	6.66255	6.44161	6.27258	6.51833
7898602	5.80416	5.82385	5.72389	6.0149	5.6878	5.93744	5.70259	5.70942	5.84478	5.86801	5.50976	5.75398	5.95717	5.89538	6.28261	5.92958	5.74028	6.20427	5.76725	6.05181	6.61098	5.89922	5.85776	6.08089	6.69523	6.29632	6.06515	5.72927	6.29806	5.89741	5.8842	5.86704	6.36389	5.86436	5.97965	5.68928	6.187	5.93361	6.22991	6.15438	5.95883	5.79612	6.08993	6.32557	6.10079	6.12603	5.84079	6.02777	6.0826
7898655	6.80744	7.81523	6.52531	7.46661	6.49638	6.89783	6.18423	6.608	6.6875	6.30463	6.08788	6.49298	6.26952	6.19651	6.47213	6.83795	6.25078	6.08684	6.88143	6.71966	6.92661	6.66388	7.22175	6.13892	6.48342	6.41811	7.10796	6.51147	6.54645	6.78503	6.87887	6.43468	6.99662	6.32286	6.32851	6.05334	6.64776	7.27151	7.24089	6.06358	6.57561	6.68258	6.4679	7.24734	6.67428	6.53	6.80743	6.81796	6.70806
7898663	8.97282	9.07755	8.95818	9.15634	8.63641	8.86737	8.56752	8.54889	8.62449	8.806	8.51568	8.84825	8.62029	8.90386	8.81343	9.17975	8.79034	9.08285	9.06391	9.26525	9.35603	9.14458	9.12629	8.7824	9.24642	9.18574	9.18066	9.17671	9.10287	8.68852	8.64694	8.9441	8.80824	8.68951	8.58906	8.49352	8.91376	9.56389	9.27987	8.61994	8.80964	9.11907	9.02803	9.60056	9.02018	9.03889	8.92026	9.11255	9.06275
7898677	10.4377	10.0205	10.1677	9.3686	10.1532	9.3011	10.1755	10.4433	9.86923	10.99	9.81233	10.0948	10.578	11.157	10.8757	10.6412	10.048	9.65855	10.3387	10.288	9.47032	10.5647	10.0158	9.95753	9.82389	11.2761	10.7845	10.8243	10.2253	10.0191	10.9551	10.3759	9.66185	10.2627	10.0957	10.6396	10.5715	9.87388	9.71953	10.6801	10.21	10.4081	10.4303	9.12031	9.97604	10.2194	9.80723	9.79505	9.49478
7898679	7.48681	7.2097	7.05795	7.2485	7.43689	7.34246	7.39199	7.41314	7.65705	7.47137	7.38117	7.25197	7.41096	7.61925	7.47776	7.48457	7.31439	7.40051	7.38207	7.47775	7.14569	7.18892	7.28623	7.54184	7.17261	7.64187	7.42298	7.53883	7.38662	7.48489	7.45733	7.50791	7.26283	7.74416	7.39413	7.84817	7.49242	7.53477	7.33361	7.58655	7.53811	7.6243	7.75974	7.51682	7.35603	7.36591	7.40891	7.22437	7.28336
7898693	7.76224	9.83942	9.49783	10.4537	10.5486	8.90556	10.8224	11.1134	11.7455	12.17	11.0206	10.6426	11.8364	11.0432	9.64065	11.0504	11.8828	10.6318	9.88323	11.2128	9.78235	10.6957	9.33452	10.7198	8.37658	12.3274	11.3676	12.0255	9.97165	11.443	10.0797	11.4452	8.52321	10.2041	11.4801	11.3896	11.6126	9.9501	9.02995	10.4232	11.9148	10.9522	11.1601	8.93667	8.96799	12.0224	11.1457	10.8721	9.02034
7898793	5.13051	5.13582	5.04036	5.20743	5.24466	5.03934	4.98012	5.04268	5.21414	5.60927	5.77633	5.15971	5.47511	5.19916	5.19312	5.12	5.40869	5.5259	5.2238	5.21693	5.14278	5.1482	5.24247	5.33806	4.94438	5.63496	5.21029	5.76611	5.17077	5.36165	5.25158	5.18747	5.24743	5.11409	5.40844	5.04145	6.10174	5.10927	5.28152	4.82008	5.46443	4.86471	5.04724	5.31862	5.11513	5.52287	5.46662	5.79643	5.51208
7898799	5.95169	6.09098	6.0085	6.25838	5.93455	6.19534	5.9832	6.11249	6.14296	6.87637	7.60087	6.4028	6.9947	6.36334	6.23707	6.71081	6.74411	6.75852	5.91503	6.20253	5.88199	6.31	6.15011	6.45603	6.23398	8.01613	6.98258	7.16963	6.16672	6.71285	6.49975	6.68397	6.32372	6.1486	7.13055	5.90514	8.3428	6.53407	6.24632	6.18152	6.42757	5.98043	6.33961	5.99491	6.29672	7.3184	6.96428	8.0446	6.69108
7898805	5.81965	5.90679	5.90858	6.03246	5.78599	5.84719	5.30135	6.07845	6.24921	6.40555	6.64092	6.09659	6.42099	5.83973	5.99367	6.05331	6.51637	6.22446	5.88872	6.113	6.17584	6.12823	5.95537	5.99662	5.8446	7.20143	6.39784	6.29178	6.08685	6.48292	6.22187	6.24217	6.08478	5.84481	6.64232	5.90856	7.81528	6.18631	5.95498	5.92274	6.08608	5.60224	5.99234	5.91753	5.89053	6.86853	6.3704	7.4439	6.35442
7898809	7.34418	7.29218	7.3556	7.19186	7.98692	7.55608	7.74543	7.77095	7.84648	7.70332	7.6173	7.77202	7.78511	7.13027	7.49236	7.22933	7.45748	7.09547	7.39963	7.58298	6.79095	7.24869	6.91997	7.19925	6.54696	7.43623	7.25513	7.54983	7.16168	7.71219	7.34255	7.04344	7.64098	7.17956	6.92396	6.90896	7.22445	6.86035	6.89547	7.15812	7.33114	7.48542	7.39501	7.34023	7.12343	7.51265	7.33908	6.69038	7.40698
7898833	9.05079	8.84942	9.02971	8.91617	8.696	9.01704	9.18673	9.21961	8.92298	9.00809	8.82671	8.96235	9.00463	9.04649	9.04971	8.76988	8.97743	8.96658	9.07752	8.854	8.83602	8.98885	8.85704	8.87858	8.6547	8.97816	8.8563	9.0301	8.89744	8.89755	8.98509	8.77975	8.82197	8.70126	8.98643	8.79743	8.70964	8.59348	8.83839	8.74751	8.82137	8.93871	8.87046	8.49488	8.62692	8.51652	8.73641	8.73374	8.58975
7898869	5.9026	6.04936	6.03891	6.06426	6.13929	6.07457	5.95512	5.9941	6.17431	6.08833	5.92041	6.01202	6.06472	6.13914	6.43905	5.93496	6.02508	6.0471	5.97141	5.9857	6.31291	5.97401	6.16885	6.14253	5.78317	6.1251	6.12858	6.17944	6.03787	6.18493	5.93812	6.31806	6.11032	6.23566	6.1313	6.03008	6.06707	6.10004	6.17994	6.12992	6.06333	6.01411	6.31286	6.09469	6.11865	6.29742	6.41811	6.0297	6.36279
7898875	11.1891	11.0739	10.9039	11.0823	11.0337	10.9533	11.0887	11.1318	10.8768	11.0079	11.2291	10.8759	10.7695	10.9804	10.4585	10.841	11.0368	10.7597	11.018	10.9537	10.469	10.8553	10.9187	10.7626	10.5954	10.8432	10.7944	10.8523	10.9423	11.1048	10.9342	10.9111	10.8729	10.9973	10.906	10.8614	10.7813	10.8298	10.8352	10.8127	10.865	11.1619	11.2028	10.9332	10.7251	10.9602	10.7689	10.6081	10.5048
7898902	9.33071	9.34611	9.39501	9.48147	9.27852	9.43135	9.32524	9.47398	9.53879	9.20353	9.35501	9.18369	9.37157	9.36638	9.1579	9.12173	9.4962	9.10106	9.30102	9.14971	9.3329	9.4054	9.32072	9.23642	9.33417	8.79455	9.30645	8.99533	9.36054	9.43777	9.47226	9.36467	9.63527	9.29931	9.20317	9.19167	9.11393	9.13239	9.41819	8.95045	9.36506	9.2093	9.2735	9.35815	9.41555	9.43989	9.45108	9.32184	9.65881
7898910	10.7077	10.7068	10.718	10.7661	10.5063	10.8271	10.5965	10.6437	10.6061	10.5731	11.0703	10.7036	10.6366	10.5363	10.8155	10.7391	10.7509	10.7923	10.5852	10.5327	10.6194	10.6437	10.3721	10.4388	10.8073	10.7142	10.3798	10.4517	10.7509	10.5907	10.7114	10.4998	10.7639	10.7203	10.6283	10.5907	10.613	10.5496	10.5602	10.7632	10.5716	10.9167	10.7647	10.557	10.903	10.4869	10.728	10.6104	10.6472
7899018	9.47243	9.46443	9.37675	9.42738	9.2966	9.60944	9.3767	9.52096	8.97952	9.4921	9.2677	9.22183	9.6056	9.40285	9.48627	9.33771	9.27478	9.24561	9.33842	9.18817	9.18499	9.30304	9.28697	9.40944	9.17951	9.57233	9.2787	9.68567	9.25905	9.32535	9.34406	9.18105	9.18063	9.32444	9.31427	9.22749	9.24046	9.02607	9.37171	9.48912	9.39486	9.46628	9.37273	9.09957	9.22094	9.00879	9.49172	9.32276	9.32172
7899023	9.56192	9.54865	9.41914	9.5829	9.40539	9.53243	9.27939	9.07641	9.44644	9.36498	9.16314	9.36673	9.22996	9.45615	9.45392	9.68656	9.19385	9.90289	9.4901	9.68897	9.83144	9.36275	9.58815	9.25858	9.9517	9.32705	9.52947	9.42884	9.63155	9.56293	9.54799	9.62485	9.64431	9.35025	9.31163	9.56633	9.60696	9.8913	9.81915	9.56214	9.44912	9.50125	9.52894	9.78193	9.69484	9.57241	9.58969	9.54509	9.54118
7899043	11.2625	11.385	11.1799	11.4118	11.1399	11.1608	11.2183	11.1823	11.3202	11.2309	11.0563	10.9721	11.1715	11.0356	11.0048	11.0645	11.173	10.8727	11.04	11.2953	10.7606	10.8489	11.0915	11.1747	11.2353	11.1187	11.0125	11.234	11.0526	11.3412	11.0674	11.2286	10.9803	11.3706	11.132	11.0554	11.0068	10.9882	11.2617	11.109	11.1057	11.4423	11.2312	11.2464	11.5309	11.4558	11.4766	11.275	11.4449
7899096	7.6971	8.05518	8.02831	8.13308	7.73895	7.95362	8.00755	8.12917	7.93373	7.96678	7.81419	7.62514	7.46402	8.04919	7.66086	7.68438	7.78851	8.05461	7.99626	7.83181	8.19403	7.72454	7.97611	7.7169	7.98779	7.57871	7.6422	7.53523	7.81361	7.9356	8.18154	7.66667	7.62485	7.64839	7.57081	7.7463	7.84401	7.82384	7.90864	7.92109	7.60518	7.67712	7.87244	8.2364	7.99211	8.18064	7.59915	8.03048	7.73957
7899289	9.01059	8.88289	9.10735	8.93526	8.64345	8.81007	8.94585	8.71903	8.52009	8.67201	8.71666	8.63768	8.73732	9.07516	8.79643	8.79276	8.76084	8.96661	8.78359	8.5712	8.67805	8.74551	8.74702	8.75997	8.80381	8.6817	8.69466	9.08845	8.70296	8.47889	8.63231	8.7435	8.62859	8.62457	8.61683	8.63227	8.76704	8.60577	8.7018	8.59951	8.72006	9.09983	9.06129	8.78762	9.06678	8.94606	8.73641	8.68027	8.78585
7899392	5.30354	5.07545	5.04049	5.035	5.06997	4.92782	4.82762	5.31848	4.80484	5.06673	5.88056	4.89318	5.58482	5.14323	5.18358	4.92295	4.90793	5.30798	5.17984	5.06856	4.82108	4.91284	5.3462	5.18676	5.0405	5.03426	4.69251	4.95467	4.85862	4.77682	4.734	4.78443	4.92732	4.80863	5.10264	4.56143	4.2705	4.74571	5.01333	4.56789	4.98388	5.23599	5.27354	5.14771	5.44701	4.75492	4.65335	4.74797	4.83575
7899486	8.05428	7.79319	7.92039	7.74548	7.88301	7.92773	7.74424	7.77614	7.75246	7.62807	7.62513	7.68431	7.7113	7.66157	7.5304	7.98539	7.83873	7.6082	7.64315	7.78563	7.62059	7.61672	7.79895	7.88506	7.78903	7.50866	7.89984	7.82248	7.83	7.781	7.71552	7.57915	7.78295	7.93705	7.69899	7.75725	7.82836	7.84844	7.88305	7.76934	7.68036	7.98444	8.01225	8.05476	7.91522	7.75514	7.79124	7.57979	7.9604
7899519	8.95222	8.92053	8.84727	8.88728	8.90379	8.77648	8.9715	9.09961	8.79782	8.82487	8.51085	8.60333	8.81869	8.89559	8.74743	8.56516	8.90414	8.55009	8.83905	8.65407	8.6817	8.70898	8.8187	8.78423	8.69347	8.59566	8.74152	8.87139	8.64141	8.9362	8.79922	8.80904	8.7948	8.6852	8.91776	8.61619	8.53142	8.78671	8.72307	8.37935	8.83343	8.79621	8.62406	8.64989	8.60605	8.55768	8.5423	8.74874	8.82371
7899654	9.2461	9.19657	9.2785	9.24315	9.19905	9.26919	9.32072	9.38021	9.17545	9.13726	9.26385	9.16774	9.21778	9.26671	9.21023	9.00206	9.14107	8.93818	9.12292	9.11321	8.83501	9.07616	8.99154	9.12825	9.12279	9.13618	9.13295	9.10446	9.18215	9.23108	9.30427	9.10603	9.1175	9.0644	9.29023	9.12771	9.08465	8.93442	8.92876	8.97196	9.17809	9.15369	9.24515	9.03981	9.08678	8.95771	8.82638	8.9643	9.04127
7899727	6.45808	6.544	6.31394	6.70683	6.62527	6.58137	6.37767	6.62727	6.53596	6.45524	6.52923	6.33947	6.30619	6.40788	6.39412	6.34992	6.47778	6.5293	6.21969	6.38366	6.42265	6.40195	6.3919	6.57327	6.42647	6.3728	6.25797	6.42095	6.50052	6.39622	6.27917	6.40609	6.42994	6.40545	6.56083	6.45586	6.28047	6.29236	6.48192	6.31673	6.37841	6.37746	6.71156	6.72747	6.43608	6.42064	6.31784	6.35184	6.28817
7899750	6.96543	7.07044	7.16773	7.17906	6.83332	6.62934	6.65561	6.63618	6.86608	6.93373	6.45011	6.20019	6.95511	6.52109	6.66157	7.0445	6.78756	6.2288	7.01974	6.6605	6.55208	6.43364	7.01338	6.81266	6.3617	6.24556	6.77428	6.90146	6.42783	7.1945	6.63112	6.63023	6.82923	7.10949	6.99966	6.48369	6.62686	6.62789	6.6818	6.68752	6.98287	7.29052	6.90534	6.37677	6.7886	7.01974	6.79984	7.21305	7.03984
7899813	11.4338	11.3251	11.4043	11.2247	11.2812	11.173	11.3804	11.3103	11.1176	11.3348	11.7002	11.2654	11.3878	11.5971	11.1566	10.9475	11.2571	11.2945	11.3594	11.1589	10.7057	11.2272	11.1048	11.4997	11.0555	11.2691	11.0568	11.3397	11.3182	11.0985	11.1615	11.3082	10.9994	11.2595	11.552	11.6478	11.3907	11.2095	10.8908	11.2806	10.9772	11.3065	11.1677	11.179	11.0381	11.1785	10.7598	10.7645	10.9356
7899821	7.78244	7.83268	7.97562	7.89551	7.34856	7.55138	7.54486	7.31078	7.48353	7.36071	7.17125	7.75984	7.46979	7.30649	7.58332	7.72724	7.50627	7.6107	7.62577	7.30576	7.50377	7.90795	7.61963	7.72577	7.43073	7.26608	7.53635	7.43498	7.88503	7.1917	7.23579	7.68061	7.78497	7.34229	7.22179	7.12966	7.27096	7.4017	7.54896	7.46395	7.28624	7.51241	7.829	7.45823	8.07823	7.82764	7.65831	7.54199	7.87263
7899841	6.37672	6.23583	6.38892	6.40237	6.38561	6.24209	6.29928	6.0468	6.42936	6.08951	6.11083	6.13135	6.16165	6.27278	5.93918	6.24058	6.1719	5.88364	6.2269	6.22917	6.38355	6.1807	6.07902	6.27052	5.90518	6.05373	6.19979	6.0506	6.19338	6.35324	6.21524	6.5813	6.33224	6.2516	6.09725	6.06192	6.33704	6.3206	6.22154	6.03094	6.22084	6.00792	6.13183	6.06003	6.20027	6.48741	6.25215	6.20189	6.24341
7899882	4.27007	4.5428	4.31437	4.38419	4.43144	4.59446	4.4571	4.52175	4.23536	4.30755	4.22383	4.37854	4.59569	4.37167	4.48866	4.47112	4.61614	4.61733	4.239	4.54045	4.4728	4.39818	4.62106	4.46004	4.49462	4.49618	4.75388	4.54048	4.45228	4.68436	4.44861	4.70874	4.3791	4.38712	4.54312	4.54037	4.42406	4.37666	4.63882	4.86632	4.96805	4.48289	4.5802	4.37023	4.50316	4.71616	4.60712	4.35646	4.70677
7899884	6.78717	6.72257	6.72738	6.63081	7.00199	6.69924	6.80603	6.7693	6.82335	6.87465	6.7893	6.81383	6.98487	6.79488	7.0863	6.70376	6.69992	6.91745	6.70507	6.82906	6.67387	6.91422	6.86643	6.93738	7.18736	6.82444	7.17809	6.95636	6.96061	6.61414	6.83596	6.54925	6.97481	6.76548	6.66339	7.05302	6.92331	6.84349	6.75416	6.95896	6.69519	6.6733	6.67218	7.05723	6.82999	6.89703	6.76774	6.45876	6.68818
7899921	5.66866	5.86994	5.95426	6.01214	5.89289	5.52517	5.69842	5.80088	5.61247	5.46494	5.36527	5.70652	5.60736	5.70777	5.88207	5.52542	5.77728	5.59377	5.64448	5.53475	5.86315	5.77935	5.6122	5.72311	5.39943	5.22417	5.6589	5.73623	5.5063	5.29348	5.61122	5.93293	5.39935	5.94561	5.76556	5.52381	5.45685	5.92452	5.61276	5.42625	5.74197	5.65965	5.46845	5.47256	5.61697	5.59721	5.69607	5.29917	5.6072
7899957	10.6777	10.5103	10.6874	10.5642	10.5461	10.4956	10.8444	10.8424	10.4483	10.6557	10.5149	10.5983	10.7337	10.7946	10.7233	10.5593	10.5882	10.7245	10.6127	10.5786	10.5466	10.6462	10.488	10.7224	10.599	10.8007	10.5994	10.6908	10.5414	10.4242	10.5908	10.5391	10.5049	10.5955	10.7084	10.6926	10.5917	10.5529	10.4299	10.607	10.5802	10.6728	10.7029	10.5078	10.4978	10.5073	10.3354	10.3242	10.2064
7899990	9.96916	10.1579	10.0802	10.2821	10.0457	10.2423	9.90363	9.8334	10.2192	10.3551	9.93624	10.0528	10.0193	9.9646	9.88041	10.2724	10.0917	10.424	10.2158	10.3155	10.4346	10.1163	10.3704	10.1427	10.7558	10.3097	10.4046	10.059	10.2303	10.2217	10.2978	10.2656	10.1324	9.94176	10.0559	10.2362	10.1948	10.389	10.1626	10.1397	10.3708	10.0607	10.2094	10.3596	10.5631	10.5374	10.3773	10.704	10.3095
7900001	7.97095	7.86271	8.04113	7.87952	7.96124	7.91975	7.71199	7.84977	7.82351	7.91314	7.73852	7.69029	7.87813	8.01006	7.86756	7.87128	7.95554	7.60346	7.76732	7.69382	7.95	7.88192	7.84071	7.79401	7.48794	7.73771	7.85489	7.81826	7.69206	7.83807	7.87621	7.98367	7.91108	7.99328	7.73203	7.78468	7.82674	8.00759	7.90299	7.71089	7.76498	7.70379	7.82119	7.69573	7.89469	8.03963	7.90182	7.89499	7.94239
7900087	7.95325	8.04366	8.26	8.06877	7.88938	8.04556	8.06096	8.04097	7.88655	7.83797	8.07513	7.8646	7.84875	7.86118	7.90938	7.9609	8.01947	8.18651	7.69019	7.58225	7.89396	7.94954	7.9902	8.0047	8.0515	7.69321	7.72658	7.84859	7.97156	7.78701	7.79632	7.85827	8.1853	7.96166	7.7372	7.85241	7.83553	7.78644	8.11116	7.93966	7.9968	8.10841	7.97108	7.92814	8.21102	7.83692	8.1513	7.89309	8.15928
7900119	10.0369	9.93191	9.87403	9.99658	9.80895	9.88451	9.83453	9.85148	9.85876	9.83354	9.94091	9.86401	9.81237	9.93954	9.84739	9.85152	9.74837	9.98385	9.87275	9.91987	9.95615	9.99452	9.84782	9.88092	9.85567	9.83074	9.78585	9.8173	10.0901	9.8838	9.92955	9.80676	9.99049	9.73022	10.1094	9.75608	9.75293	9.79915	9.79255	9.75929	9.81617	9.85988	9.77776	9.62964	9.66627	9.56784	9.57633	9.70494	9.61186
7900129	6.67673	6.7806	6.86945	6.62686	6.55485	6.7508	6.84224	6.62224	6.58135	6.2459	6.48151	6.76613	6.34013	6.71134	6.34771	6.60142	6.51056	6.62278	6.61304	6.11533	6.59208	6.60156	6.76079	6.57143	6.33546	6.15811	6.63341	6.54867	6.6911	6.55179	6.24003	6.40374	6.81036	6.58263	6.59406	6.33566	6.82456	6.48	6.48651	5.9132	6.59771	6.56988	6.83829	6.79643	6.9454	6.71986	7.03238	6.7162	6.7621
7900146	8.02426	8.21117	7.89344	7.84018	7.67465	7.69862	7.50828	7.61508	7.89253	7.63917	8.33154	7.76676	7.55152	7.78943	7.93237	7.79248	7.86552	7.81394	7.56461	7.69748	7.50163	7.57937	7.81242	7.74324	7.71039	7.49785	7.74241	7.57473	7.56523	7.73045	7.40972	8.16408	7.95196	7.73487	7.75789	7.65303	7.68616	7.69671	7.79995	7.42573	7.67303	7.95165	7.87685	7.7526	7.95806	7.93223	7.7907	7.95241	7.99531
7900157	11.8527	12.0107	12.0168	12.0178	11.6734	11.5301	12.2996	11.9304	12.0107	12.144	11.9237	11.95	12.2535	11.723	10.9957	11.6378	11.8192	11.3641	11.987	11.6531	11.2122	11.7319	11.9961	11.4264	10.9824	11.7228	11.6411	11.9754	11.478	11.9981	12.1883	11.4526	11.6463	11.9882	11.8167	11.4368	11.184	11.2357	11.3857	11.616	12.0189	12.0824	12.0546	11.4512	11.4262	11.5649	11.1192	11.4783	11.7664
7900159	8.53918	8.06004	8.41517	7.88207	7.96625	7.64406	8.31545	8.76508	7.1833	8.08544	7.13093	7.88217	8.46853	8.17716	8.5635	8.36278	7.97748	7.70462	7.51637	7.84043	7.38683	7.91474	8.6183	8.02886	7.7654	8.50923	8.15493	8.50593	7.68067	7.8074	8.06415	7.97094	7.60638	7.58925	8.05128	8.28013	8.05713	7.62057	8.29361	7.31009	8.04137	8.35065	8.25266	7.50702	7.94604	7.75035	7.68378	7.83451	7.65174
7900235	9.67498	9.27781	9.58149	9.5458	9.7642	9.79129	9.48952	9.51073	9.60258	9.35878	9.68143	9.71718	9.20389	10.0133	9.66851	10.0364	9.81185	10.7906	9.53274	9.9948	10.1005	9.97567	9.51106	10.0497	10.4718	9.7877	9.83263	9.2665	9.89871	9.32275	9.74947	9.90761	9.85557	9.73273	9.64441	10.2122	10.0918	10.1541	9.95825	9.76893	9.46049	9.1245	9.6107	10.1811	10.1705	10.0482	9.87018	9.69498	9.68239
7900336	5.90298	5.75483	5.94735	6.21005	6.29815	6.1459	6.17097	6.02585	6.02509	6.10022	6.19243	6.28684	5.6562	6.39869	6.1035	6.49502	6.00793	7.20037	6.19832	6.15098	6.87355	6.51862	5.5631	6.02063	7.23402	6.3105	6.6602	5.83197	6.764	6.07453	6.22852	6.42288	6.4454	6.02859	5.94299	7.00673	6.79957	6.68882	6.23193	6.60432	5.84149	5.6528	5.7343	7.37048	6.70657	6.71083	6.28128	6.51661	6.62656
7900395	9.47305	9.21103	9.50024	9.33398	9.41753	9.30171	9.74791	9.67527	9.23134	9.35769	9.47449	9.44013	9.48233	9.57696	9.37236	9.07622	9.34002	9.7197	9.43136	9.42738	9.17848	9.56947	9.25237	9.54718	9.30475	9.52068	9.3996	9.54199	9.18466	8.90415	9.01417	9.27262	9.15303	9.4955	9.77759	9.43013	9.42753	9.30714	8.85968	9.3041	9.2252	9.36448	9.59418	9.16583	9.36597	9.03125	9.13986	9.10801	9.05855
7900426	9.22591	8.96552	9.26571	9.24731	9.25602	9.2597	9.46695	9.45572	9.73051	9.46734	10.0424	9.60926	9.15975	9.47303	9.32524	9.04605	9.17314	9.2855	9.28824	9.46315	9.33964	9.45018	9.39766	9.28379	9.37048	9.45726	9.27368	9.78601	9.33833	9.40019	9.38683	9.3568	9.41966	9.1316	9.62225	9.07034	9.19948	8.91864	9.08047	9.19966	9.2101	9.38996	9.42237	9.20186	9.17365	9.33528	9.33582	9.39173	9.08947
7900438	6.99947	7.20165	7.05177	7.1857	7.25013	7.03184	7.36921	7.45534	7.56581	7.4623	7.41681	7.69869	7.60854	7.56789	7.22858	7.06183	7.21718	7.47367	7.24952	7.18569	7.79204	7.53576	7.3672	7.51658	7.30819	7.59517	7.09316	7.29482	7.38321	7.32014	7.4563	7.21742	7.47538	7.31709	7.5527	7.69184	7.3391	7.33336	7.24284	7.47465	7.42787	6.93491	7.29428	7.1067	6.91579	7.11095	7.39384	7.13238	6.97399
7900446	6.65479	6.44693	6.61657	6.32117	6.48328	6.5915	6.513	6.20154	6.41154	6.78946	6.29334	6.49869	6.55904	6.62931	6.54324	6.89132	6.34631	6.59614	6.48823	6.68534	6.78484	6.60991	6.56362	6.61289	6.55256	7.0751	6.89714	6.81834	6.64114	6.48643	6.78664	6.54196	6.42096	6.65311	6.51445	6.81675	6.65298	6.2907	6.21285	6.8674	6.66225	6.77199	6.69267	6.22889	6.81685	6.35053	6.64054	6.22908	6.28761
7900461	5.64251	5.81736	5.62211	5.56439	5.67845	5.6862	5.83032	5.79584	5.64519	5.96117	5.7884	5.80512	6.16413	5.81566	5.6532	5.84725	5.83566	5.87385	5.68447	5.92622	5.4891	5.7681	5.89231	5.75995	5.55107	6.37713	5.77891	6.17184	5.82917	5.52976	5.96845	5.76051	5.66578	5.78832	5.78423	5.99167	5.92431	5.70319	5.67133	6.44109	6.23588	5.97607	6.03991	5.82042	5.83197	5.89255	5.81122	5.72534	5.48072
7900492	6.04565	6.16442	6.12468	5.83453	6.10773	6.15663	5.82067	6.21823	5.84539	6.67924	5.82664	6.09724	6.16493	6.75258	6.35954	6.33642	6.33778	6.20494	6.03564	6.43702	5.7054	6.1833	5.6805	6.77261	5.98581	6.64264	6.58352	6.93991	5.90094	6.17014	6.04195	6.35323	5.99048	6.2751	6.4225	6.18198	6.18836	6.35908	5.98132	6.48786	6.51507	6.2213	6.49793	6.17789	6.47556	6.23258	6.38237	6.59002	6.45033
7900510	7.96344	8.66291	8.5075	9.37123	8.17562	8.51105	8.37347	8.95478	9.73901	9.33417	9.21357	9.33828	8.57421	9.35415	8.303	9.05008	9.92263	9.60604	8.3186	9.43606	9.49032	9.51147	8.63625	9.94747	9.58395	9.01004	9.28097	9.25581	9.22628	8.86758	8.68413	8.55643	9.24138	8.05737	8.84852	8.57005	8.61144	9.15903	9.33852	8.31405	9.04526	8.62844	8.22774	9.52213	9.37963	8.78348	8.92993	9.59889	9.79999
7900531	7.18536	7.17742	7.1778	7.11994	7.17715	7.37645	6.84126	7.22366	7.04921	6.99217	6.68366	7.11362	7.18699	7.16402	7.11467	7.12583	6.99426	6.82109	6.86834	6.9226	7.09208	6.99658	7.28027	7.0765	6.89248	6.99086	7.10141	7.06038	6.99274	7.13672	7.18948	7.13641	7.28498	7.34717	7.17442	6.89411	7.02879	7.03856	7.24836	6.98212	7.08009	6.83456	6.95301	6.99762	7.04406	7.30426	7.20631	6.91874	7.18287
7900555	5.50095	5.02082	5.11063	5.02736	5.30648	5.1125	5.44042	5.90104	5.00506	5.56396	5.189	5.24423	5.62911	5.63367	5.76248	5.80666	5.53636	5.56814	5.24173	5.18235	5.00088	5.31382	5.03934	5.79309	5.52673	6.24994	5.32307	6.04892	5.18979	5.10859	5.4201	4.95874	5.10158	5.48375	6.04173	6.10446	5.60808	5.0482	4.93453	6.20791	5.33685	5.67628	5.85184	5.23901	5.13817	5.33998	4.98298	5.13763	4.86497
7900792	8.74667	8.52731	8.68967	8.536	8.00071	9.01472	8.33796	8.10547	8.04589	7.55514	8.09593	8.36112	7.72826	8.08823	8.28253	8.58894	8.1365	8.23572	8.59974	7.80918	8.72978	8.16047	8.06201	8.20097	8.55039	7.40432	7.85122	7.65518	9.0667	8.31017	7.95988	8.11444	9.0527	8.45416	7.52411	8.26888	8.3062	8.4597	8.86904	7.38052	7.58738	8.54688	8.33154	9.53877	9.02431	8.4862	8.68002	7.37973	8.7674
7900833	9.07238	8.91301	8.9963	9.05034	9.01507	8.95386	9.35446	9.34603	8.89663	9.15601	9.00783	9.05018	8.98571	8.97977	8.76165	8.71442	8.99787	8.83934	9.143	8.99383	9.06414	9.12268	8.98704	8.7726	8.90027	8.99669	9.05709	9.04681	8.89152	8.9628	9.2658	8.83963	9.02573	8.89422	8.96993	8.98242	9.09048	8.73192	8.81973	8.84812	9.0916	9.00245	9.22256	8.78465	8.73131	8.72956	8.87394	8.85245	8.86741
7900878	6.47814	6.61826	6.50316	6.4205	6.47909	6.39666	6.19431	6.46814	6.56828	6.39464	6.29413	6.47369	6.39832	6.62934	6.19917	6.26018	6.36551	6.11703	6.53424	6.22945	6.445	6.38987	6.51853	6.3197	6.10206	6.03109	6.24195	6.40406	6.32917	6.48779	6.33094	6.43847	6.23352	6.28744	6.31157	6.38474	6.33602	6.48012	6.19305	6.131	6.29349	6.32579	6.28201	6.25414	6.43356	6.35416	6.36342	6.37117	6.61379
7900888	9.26001	9.24765	9.28412	9.32805	9.28461	9.42162	9.30837	9.17129	9.45515	9.49749	9.22173	9.54242	9.33942	9.30708	8.97823	9.29832	9.30577	9.60501	9.43851	9.45396	9.5397	9.40575	9.42702	9.33779	9.71071	9.54639	9.62561	9.43534	9.49379	9.25579	9.45937	9.37157	9.41296	9.26157	9.20519	9.33298	9.37724	9.41867	9.49529	9.54532	9.56875	9.31929	9.48408	9.47499	9.70351	9.81877	9.72938	9.94039	9.30297
7900962	8.02871	7.81668	7.9743	7.93231	8.01757	8.01999	8.12943	7.87908	7.50936	7.78587	7.60104	7.64066	7.9455	8.08198	7.98592	7.92043	7.8676	7.78814	7.64402	7.77076	7.96908	7.75032	7.95196	7.7287	7.98338	7.8542	7.88332	7.82759	7.84705	7.68449	7.72132	7.85998	7.84497	7.77589	7.72677	7.7927	7.83441	7.92164	7.83813	7.87201	7.84894	7.94366	7.99959	7.99027	8.04135	8.25203	7.89969	7.80023	7.72189
7901010	5.91827	5.85686	5.82047	5.99242	5.71651	5.97744	5.30686	5.5552	6.01422	6.12855	6.49914	5.90294	5.52543	5.55951	5.52423	5.46968	5.45772	5.29733	5.59449	5.75097	5.56183	5.76852	5.62643	5.55022	5.60559	5.4466	5.67079	5.46432	7.06841	6.24835	6.24448	5.58159	6.16722	5.60921	5.26159	5.53226	5.21945	5.43996	5.7543	5.32402	5.42099	5.71863	5.5464	5.87972	5.77049	5.88374	5.6628	5.70313	6.09357
7901038	11.6269	11.6476	11.4589	11.4801	11.6683	11.4252	11.685	11.7046	11.1623	11.3824	11.5111	11.5002	11.2789	11.5884	11.6665	11.3596	11.6846	11.294	11.3888	11.5907	11.1407	11.5102	11.5828	11.5021	11.2111	11.2891	11.3303	11.4574	11.3419	11.2983	11.2493	11.4105	11.4496	11.5175	11.475	11.6572	11.4043	11.5692	11.4883	11.4326	11.2857	11.6528	11.5493	11.3334	11.3086	11.0885	11.2087	10.8753	11.2698
7901073	10.0498	9.90556	9.9139	9.96515	9.9264	10.0832	10.0985	9.93911	9.83967	10.08	9.83086	9.6986	9.94225	10.0783	9.76225	10.1957	10.1081	10.0878	10.1062	10.3354	10.0217	9.87778	10.1324	9.93691	10.292	9.91717	10.2102	9.92297	10.0788	9.95016	9.98358	10.2033	10.1448	9.90184	9.81338	10.2339	10.1905	10.1443	10.3393	10.1932	10.1794	9.96473	10.0203	10.1185	10.0572	10.0419	9.93036	9.87012	10.1302
7901272	7.26701	6.09863	7.34707	5.82821	6.96635	5.97448	7.28245	6.86016	7.02169	7.06238	6.85012	7.15512	7.76196	7.03534	8.74597	7.36952	7.73509	6.22038	7.3687	7.13514	5.40212	6.32051	6.16737	7.70922	6.23676	8.82218	6.86151	8.545	6.45963	7.01351	5.64548	6.87547	6.49619	9.28482	7.73206	7.03084	7.81305	6.48472	5.90427	9.37877	7.99021	9.0525	9.54418	6.5532	8.16431	6.81895	7.34866	6.93463	6.85105
7901309	8.34343	8.38028	8.32878	8.38648	8.38758	8.382	8.15982	8.38272	8.36037	8.28008	8.12017	8.28681	8.34321	8.27466	8.1267	8.40199	8.27535	7.994	8.3173	8.09242	8.30836	8.14728	8.30542	8.27996	8.22755	8.21844	8.13055	8.32162	8.13484	8.33662	8.21637	8.29198	8.34194	8.35376	8.27475	8.19274	8.25264	8.30453	8.35742	8.31643	8.496	8.2263	8.38833	8.21261	8.37048	8.46479	8.4508	8.30549	8.55572
7901363	6.03293	5.95022	5.91346	5.7088	5.73935	5.99547	5.7199	6.15629	5.64473	5.75961	5.65591	5.68833	5.5457	5.70312	5.70617	5.55017	5.636	5.50121	5.78573	5.61577	5.51752	5.60773	5.72489	5.55161	5.08733	5.35635	5.74953	5.67912	6.11629	5.77489	5.67689	5.74833	5.85064	5.72065	5.58428	5.67644	5.58754	5.41959	5.70749	5.81777	5.50889	5.69737	5.59433	5.6724	5.59307	5.65142	5.66635	5.41142	5.66168
7901385	9.84738	9.94921	10.0387	10.1153	9.93753	10.2107	9.94286	10.032	10.1198	10.2277	10.5162	10.0705	10.1621	9.96572	9.68142	10.0382	10.1234	10.6277	10.4616	10.1179	10.0116	10.0347	9.97757	10.3032	10.1547	10.3153	10.0709	10.3505	10.0285	10.0446	9.7573	9.99118	10.0539	9.92229	10.1385	10.1646	10.2327	10.1275	9.95459	10.0824	10.083	9.95923	10.1326	9.97077	9.91818	10.079	10.1645	10.1354	10.0056
7901460	10.4793	10.5231	10.8556	10.2353	10.5447	10.8013	10.8221	10.3883	10.375	11.2009	9.68242	10.2892	10.6785	10.5978	10.0353	9.63967	10.3464	10.703	10.1423	10.3305	10.3668	10.5505	10.4259	10.1541	9.18788	10.6389	10.3956	10.2675	10.5849	9.95149	10.8874	9.68479	9.98176	10.197	10.3009	10.2867	9.7404	8.7642	9.59267	9.88886	10.8238	10.235	9.84949	9.38803	10.0728	10.5861	10.3014	10.9156	10.1114
7901497	4.60406	4.45232	4.41914	4.60702	4.53026	4.57272	4.57436	4.65304	4.56883	4.42792	4.4302	4.54973	4.43029	4.66297	4.45751	4.43056	4.59648	4.43532	4.45143	4.31072	4.47008	4.43311	4.41339	4.40531	4.40587	4.55922	4.47649	4.46425	4.50401	4.44531	4.47054	4.4732	4.3687	4.35427	4.5219	4.35615	4.43706	4.43128	4.5721	4.58042	4.68526	4.5913	4.63487	4.59241	4.55356	4.65124	4.60014	4.55713	4.47345
7901513	9.6533	9.41933	9.49175	9.46595	9.63182	9.42207	9.5751	9.48191	9.58287	9.76927	9.46794	9.57571	9.47845	9.52006	10.0837	9.67027	9.53618	9.82327	9.65604	9.98959	9.81287	9.6758	9.66024	9.64589	9.81039	10.0859	9.65089	9.66005	9.60065	9.60091	9.58544	9.36782	9.55686	9.8817	9.92205	9.71921	9.8403	9.98177	9.5663	9.96203	9.93565	9.72863	9.6852	9.48217	9.60238	9.45223	9.61803	9.70876	9.63531
7901535	11.2543	10.5541	10.5557	11.1621	11.335	10.091	10.4683	9.7795	11.558	11.0899	11.0015	11.0936	11.0044	10.7693	11.6937	11.5331	11.5833	10.611	10.499	11.5048	11.4711	11.0356	11.3162	11.5388	11.3506	12.3587	10.9612	11.221	11.3226	10.7997	11.312	10.409	10.6613	12.3317	11.5155	10.8793	11.8267	11.7829	11.2475	11.8294	11.3604	12.1269	11.7568	11.3663	11.7569	11.4947	11.8085	11.724	11.2909
7901577	9.27968	9.19598	9.23899	9.24489	9.09051	9.29409	8.94717	9.05508	9.13813	9.07948	8.72739	9.17387	8.85008	8.89724	9.01206	9.09578	8.79801	9.08158	8.99152	9.09324	9.16979	9.30757	9.25775	9.18311	9.27388	8.9728	9.0741	8.97063	9.44957	9.12514	8.97255	8.9435	9.4042	8.93628	9.12451	9.052	9.10368	9.24069	9.13131	8.91396	9.18966	9.20771	9.06818	9.23985	9.22749	9.07508	9.10008	9.11164	9.01159
7901732	3.9908	4.20677	4.25211	4.23831	4.19421	4.21736	4.21189	4.16951	4.26187	4.20029	4.02965	4.20322	4.22106	4.18068	4.34707	4.24583	4.334	4.29394	4.21823	4.26664	4.26315	4.17012	4.23685	4.24709	4.27155	4.3319	4.32837	4.25088	4.20341	4.18223	4.18601	4.16413	4.22629	4.22649	4.1848	4.21505	4.15845	4.27317	4.29995	4.30366	4.2621	4.20019	4.30623	4.28717	4.25559	4.37887	4.20861	4.29322	4.4382
7901804	7.30257	6.72443	7.21902	6.8031	6.671	6.80483	7.10971	6.62278	6.14145	6.21693	6.7776	6.62663	6.74061	6.64073	6.86112	7.11177	6.59497	7.40058	6.69914	6.55981	6.35043	6.48703	6.68368	7.184	7.00026	6.9235	6.88538	6.99488	6.46253	6.51276	6.5525	6.8431	6.87238	6.68858	6.88927	7.12909	6.99998	6.67197	6.89945	6.92577	6.55526	7.00463	7.06263	6.77979	7.13086	6.74974	6.91556	6.61518	6.76197
7901860	3.83584	3.81382	3.87218	3.81008	3.74277	3.8175	3.79296	3.8733	3.75184	3.68812	3.77361	3.69944	3.73586	3.89753	3.85837	3.80217	3.77047	3.73573	3.8407	3.80095	3.76514	3.75485	3.74133	3.66874	3.77669	3.81069	3.77633	3.77381	3.78222	3.87371	3.76225	3.79971	3.74437	3.73832	3.73347	3.81008	3.78851	3.82938	3.77034	3.8148	4.01003	3.91647	3.81938	3.73248	3.8535	4.0265	3.80255	3.96764	3.78508
7902038	8.60186	8.34968	8.44307	8.32515	7.97952	8.2775	8.30632	8.04145	8.20631	8.01352	8.09822	8.09701	7.66238	8.38003	8.1503	8.25774	7.84856	8.28066	7.81866	8.12045	8.45936	8.53726	8.57559	8.39044	8.36785	7.94263	8.48082	8.27553	8.28555	8.26825	7.89139	8.4989	8.45169	8.24688	8.35059	8.22331	8.45711	8.61542	8.35565	7.77086	8.13809	8.21348	8.46038	8.34498	8.82753	8.4148	8.7758	8.19594	8.3957
7902043	8.46537	8.08291	8.1973	8.0975	8.47887	8.47027	8.40198	8.46109	8.70231	9.05005	8.25129	8.68985	8.78762	9.015	8.29636	8.67395	8.78391	8.98917	8.63583	8.68363	8.28489	8.5321	8.36569	8.74603	8.76386	8.91817	8.86869	9.11765	8.2816	8.413	8.89696	8.80443	8.30747	8.25248	8.55749	8.86683	8.67665	8.53088	8.79656	8.30251	8.71324	8.20851	8.52382	8.71186	8.47239	8.6314	8.44685	8.76152	8.23969
7902127	6.09706	6.46393	6.1581	6.50022	6.53152	6.7368	7.22214	7.08382	7.28436	6.75892	6.93605	6.46364	6.85394	7.29766	6.45361	6.44375	7.46702	6.50734	7.12588	7.1939	6.47077	6.17681	6.80871	7.2028	7.16903	6.91628	6.76858	6.43523	6.38321	6.96576	6.73539	6.59004	6.27713	6.76712	7.28489	7.37064	6.70984	7.37075	6.32806	7.52721	6.49692	6.89396	5.97159	7.37397	6.08752	7.34612	6.73685	6.69785	6.41358
7902227	9.14814	9.01192	9.19217	9.13048	8.82717	8.92353	9.02145	9.07857	9.45443	9.00885	9.05751	9.34039	9.16922	9.05337	9.42693	9.26079	9.09722	9.11367	8.89079	9.17884	10.1135	9.25161	9.27361	8.95161	9.44697	9.35398	9.18937	9.08926	9.27137	8.79311	8.94961	9.08912	9.61047	9.29412	8.93121	9.21199	9.06579	9.3852	9.17599	9.40098	9.55022	9.3652	9.49267	9.64279	9.34565	9.209	9.30703	9.36337	9.08211
7902308	7.71812	7.2894	7.54259	7.44638	7.57709	7.42165	7.70659	7.74724	7.53473	7.66617	7.05498	7.40748	7.83386	7.61713	7.5224	7.55155	7.3042	7.76676	7.78454	7.56309	7.59512	7.63204	7.6782	7.76066	7.4742	7.90962	7.74311	7.76914	7.63737	7.62282	7.5919	7.42475	7.53508	7.61762	7.8194	7.61208	7.85895	7.3503	7.13159	8.00935	7.80732	7.4446	7.90442	7.45611	7.30619	7.13119	7.25023	7.5537	6.98328
7902353	4.94816	4.85062	5.07922	4.89475	4.88334	4.94462	4.76815	4.97156	4.80624	4.88185	4.70899	4.92439	4.7945	4.59902	4.87657	4.82977	4.96641	4.7484	4.76343	4.75043	4.89084	4.93584	4.75916	4.89994	5.00644	4.97867	4.71479	4.86728	4.85776	4.89355	4.7642	5.01851	5.12974	4.79927	4.66686	4.87052	4.77904	5.15456	4.89791	4.67542	4.88466	4.69134	4.81795	4.73268	5.05971	4.95185	5.15257	4.8313	5.01487
7902382	8.38415	8.80528	8.6388	8.7325	8.3336	8.58573	8.88286	8.81338	8.95923	9.08834	8.98468	8.87854	8.44768	8.58203	8.58321	8.47475	8.84891	9.47706	8.93702	8.68133	9.02017	9.22007	8.70519	8.79381	8.99437	8.72652	9.01261	8.76045	8.7072	8.66295	8.73327	8.39437	8.89387	8.55815	8.64545	8.76976	8.69455	8.9219	8.61853	8.64702	8.9704	8.67669	8.64188	9.05396	8.49557	8.42132	8.72186	8.96644	8.60912
7902398	10.1344	10.7293	10.6359	10.9489	10.1815	9.56335	10.5608	10.1583	10.6818	10.7591	9.92734	10.7813	10.8164	9.83883	8.9282	8.66144	9.93559	9.19608	11.0238	10.3076	9.97488	10.4179	10.656	9.5224	9.05067	9.31844	9.12819	10.6067	9.9509	10.7054	10.768	9.605	9.94944	10.17	10.7175	8.787	9.12872	9.47949	9.43364	8.75014	10.7783	10.284	9.90351	8.56168	9.25672	8.31143	9.27156	10.5999	9.52778
7902402	3.66481	3.6207	3.57006	3.66921	3.66635	3.6375	3.62217	3.83674	3.89967	3.64747	4.25572	3.69319	3.75573	3.62896	3.74086	3.63683	3.72113	3.89971	3.72176	3.72966	3.68513	3.63974	3.84793	3.51371	4.47055	3.99151	3.83914	3.65884	3.76124	3.53697	3.82511	3.87485	3.75573	3.81953	3.8214	3.99288	3.74368	3.64554	3.76751	3.98049	3.7595	3.78431	3.84421	3.82704	4.0325	3.72043	3.81223	3.62432	3.64788
7902425	4.55445	4.26788	4.40886	4.40824	4.32111	4.40154	4.35301	4.36977	4.43707	4.34523	4.24348	4.17352	4.25928	4.37231	4.42298	4.31536	4.3839	4.22512	4.33293	4.38242	4.2566	4.34325	4.28669	4.23023	4.25646	4.35508	4.31571	4.24303	4.14307	4.32147	4.35548	4.4055	4.23235	4.46552	4.20039	4.05124	4.33642	4.31738	4.21617	4.33999	4.34254	4.34469	4.33715	4.36034	4.46766	4.3626	4.44122	4.34817	4.51453
7902448	11.5556	11.6161	11.3778	11.2067	11.5168	11.161	11.4837	11.3475	11.3243	11.3771	11.2756	11.4251	11.3402	11.2224	11.4511	11.0335	11.3301	11.136	11.4419	11.3558	11.1446	11.0747	11.3531	11.1937	11.078	11.0919	11.1957	11.2657	11.3942	11.573	11.4656	11.3228	11.1766	11.3702	11.2843	11.5115	11.3645	11.3094	11.2095	11.4123	11.1584	11.5143	11.4074	11.2789	10.8665	10.9865	10.8807	10.8592	10.7329
7902476	8.42959	8.26588	8.38885	8.34006	8.12892	8.193	8.53444	8.36239	8.25313	8.29112	8.15459	8.38723	8.23301	8.45242	8.40821	8.33598	8.25058	8.94612	8.34886	8.44534	8.86034	8.63292	8.36355	8.69161	8.62004	8.53155	8.37287	8.4514	8.31229	7.89925	8.18965	8.29346	8.47504	8.27606	8.39244	8.5226	8.57761	8.49796	8.3938	8.36366	8.26807	8.23691	8.28122	8.68262	8.51594	8.08	8.271	8.52033	8.39961
7902518	4.64921	4.63708	4.51075	4.51991	4.47561	4.57661	4.39957	4.52245	4.9018	4.50001	4.51248	4.87739	4.72598	4.79487	4.69217	4.52154	4.71117	4.53825	4.49419	4.58033	5.04243	4.46253	4.67706	4.69007	4.51048	4.54259	4.39337	4.28739	4.58933	4.77169	4.59439	4.59892	4.72788	4.67281	4.60912	4.52541	4.43863	4.57755	4.55166	4.28329	4.66241	4.54001	4.34702	4.77679	4.65422	4.75411	4.75513	4.56077	4.72204
7902565	10.4416	9.97346	10.4718	10.007	10.7105	10.6181	10.6488	10.6033	11.0277	10.6661	9.989	11.106	10.4462	10.8302	10.7201	10.475	10.3252	10.808	10.3944	10.5021	10.9467	10.7935	10.66	10.528	10.7083	10.713	10.7791	10.509	11.0513	10.4083	9.61241	10.7605	10.6263	10.2362	10.8139	10.7024	10.5993	10.5844	9.57558	10.8523	10.7596	10.4024	10.7988	10.0697	10.3363	10.4944	10.74	10.3229	10.278
7902594	9.64413	9.49455	9.58813	9.46281	9.62448	9.60549	9.69121	9.60008	9.41527	9.71042	9.34564	9.46962	9.65375	9.78393	9.74494	9.71059	9.66019	10.0301	9.53686	9.85709	9.77362	9.70518	9.58757	9.81464	9.78308	10.0794	9.68366	9.70778	9.67824	9.3524	9.53724	9.59394	9.69685	9.67848	9.79636	9.87139	9.88193	9.72267	9.50466	9.97426	9.64997	9.53814	9.75908	9.9142	9.8233	9.84597	9.53757	9.58486	9.35325
7902623	4.12635	3.93456	4.08007	4.15369	3.96415	3.99582	4.12452	4.0486	4.27793	4.28982	4.18839	4.21783	4.15441	4.10835	4.14	4.16002	4.32747	4.21898	4.15956	3.9915	4.07666	3.90999	4.13205	3.96994	4.26532	4.10979	4.2577	4.11096	4.08399	4.22964	4.26614	4.13703	4.1298	4.03308	4.1511	4.1253	4.71295	4.12053	4.03457	3.93447	4.21182	4.13305	4.26209	4.15774	4.22964	4.51908	3.95833	4.51002	4.28101
7902645	4.23075	4.22877	4.39918	4.22162	4.22351	4.32635	4.30436	4.46287	4.20809	4.24061	4.24491	4.16795	4.24185	4.18571	4.1536	3.88691	4.12177	4.22212	4.41055	4.17183	4.18998	4.14586	4.08283	4.23324	4.0651	4.14208	4.11805	4.38426	3.98316	4.05652	4.13072	4.25018	4.24354	4.32381	4.12477	4.3302	4.18422	3.99989	4.09776	4.22443	4.20982	4.11329	4.53717	4.09981	4.07897	4.22224	4.177	4.2068	4.1136
7902660	7.20447	6.35362	6.44475	6.46181	7.10813	6.25567	7.30537	6.74917	7.1808	7.18334	6.66463	7.35787	7.06651	6.81161	6.70492	6.73871	6.87902	7.16706	7.33102	6.94143	6.64648	6.66932	6.90083	7.10472	7.11902	7.20504	7.33164	6.95219	6.71589	7.39173	7.02028	7.06696	7.3166	6.88107	6.70609	7.60282	7.44971	6.90686	6.82289	7.49139	7.10264	6.7433	6.97338	7.01578	6.54437	6.95499	6.77097	6.74666	6.32896
7902754	4.12424	4.10561	4.28038	4.14398	4.01432	4.0558	4.03733	3.9921	3.96613	3.99145	4.1932	4.0311	3.96859	4.39643	4.13618	3.87578	4.15822	4.08751	4.03347	3.92711	3.94825	3.99619	4.09468	4.06625	3.98283	4.027	3.9901	4.12784	4.06629	4.17927	4.05932	4.15733	3.98191	4.07762	3.90555	3.90964	4.014	4.12961	4.08991	3.96136	4.05898	4.29554	4.08487	3.98975	4.02054	4.16133	4.13471	4.15936	4.0774
7902808	5.537	4.98084	5.31778	5.1757	5.82374	4.86615	6.15545	6.09297	5.13496	4.96098	6.10918	5.08724	5.47706	5.9721	5.99376	5.61361	5.27093	5.21622	5.27418	5.16749	4.91236	4.91322	5.01169	5.05799	4.81676	4.76202	4.94545	5.81344	4.62501	5.0239	4.93297	5.28735	5.15196	5.47374	5.67945	5.20273	5.68892	4.90951	4.70711	5.12551	4.87509	5.74323	6.33534	5.06848	4.79597	5.5174	5.28173	4.97972	4.64371
7902861	6.57209	6.25146	6.26118	6.54	6.54752	6.21057	6.78644	6.56785	6.60657	6.63432	6.44769	6.15124	6.52021	6.70492	6.36899	6.74408	7.01213	6.67332	6.65057	6.08864	5.89263	5.95591	6.06131	6.90909	6.07937	6.39495	5.95119	6.13383	5.82686	6.17784	6.38898	6.04768	6.34087	5.99675	6.71806	6.52676	6.77064	5.98115	6.2233	6.30493	6.15749	5.85298	5.95259	6.47398	6.13076	6.40261	6.23454	6.08443	5.99511
7902957	5.13217	5.21883	5.24596	5.17473	4.89833	5.07651	5.0962	4.9344	5.04304	4.95042	4.86273	4.96382	4.98231	5.15516	4.93657	5.095	4.99965	4.64419	5.14505	4.96672	5.07763	5.16141	5.07564	4.9745	5.23719	4.77059	4.87188	4.8026	5.15439	4.91406	4.93855	4.9573	5.2455	4.95926	5.20092	4.98885	5.05114	5.10629	5.17403	4.91273	5.04004	4.81491	5.07631	5.25046	5.16967	5.19162	4.87653	4.86708	5.08015
7902977	7.57233	7.41895	7.87091	7.47242	7.75665	7.41805	7.73858	7.53068	7.11304	7.34597	6.95339	7.36099	7.81442	8.01674	7.75276	7.52817	7.08175	7.7499	7.5856	7.37233	7.31601	7.34588	7.44982	7.75153	7.54986	7.88231	7.23841	7.76323	6.81602	7.16756	7.00045	7.26866	7.19096	7.6401	8.0636	7.7304	7.90834	7.23338	7.15753	7.88655	7.26754	7.61915	7.63115	6.97295	7.21311	7.29251	7.31311	6.96069	6.94737
7902984	3.90897	3.83668	3.97746	3.89174	3.73842	3.85703	3.7564	3.85888	3.8206	3.77098	3.74603	3.79093	3.72172	3.85783	3.79165	3.74594	3.82792	3.7523	3.72726	3.81964	3.67279	3.83276	3.76296	3.74491	3.85065	3.72406	3.762	3.57799	3.84948	3.78468	3.77113	3.7818	3.85915	3.73374	3.83277	3.66494	3.78911	3.69302	3.68856	3.77774	3.9931	3.82979	3.93001	3.79488	3.9043	3.77686	4.11863	3.97719	3.78083
7902992	8.50686	8.25106	8.36548	8.2025	8.57115	8.24166	8.68895	8.61409	8.1603	8.47217	8.48535	8.38061	8.71009	8.50464	8.38719	8.21058	8.25936	8.48623	8.50565	8.27857	8.19874	8.50791	8.24095	8.35066	8.3077	8.64058	8.14299	8.61021	8.2519	8.01264	8.36244	8.11397	8.31146	8.27864	8.41495	8.53974	8.52888	8.09619	8.08567	8.48097	8.26548	8.60864	8.49141	8.27393	8.284	7.87425	8.18025	8.17518	7.9729
7903049	4.66039	4.9739	4.53104	4.78315	4.46564	4.61531	4.61242	4.58035	4.5581	4.79051	5.46092	4.50564	4.66358	4.68344	4.66339	4.52015	4.27038	4.58667	4.48335	4.5841	4.32667	4.63193	4.46495	4.47668	4.83762	4.1516	4.46167	4.41987	4.9422	4.79806	4.77143	4.5537	4.76097	4.44136	4.5577	4.27768	4.39872	4.53172	4.65122	4.41014	4.46205	4.4812	4.24968	4.56587	4.26155	4.6438	4.4625	4.33383	4.36968
7903092	9.19041	8.1419	8.6712	7.96306	8.5401	8.72735	9.35576	9.47872	7.67041	8.56228	7.48721	7.67518	8.64733	9.17989	8.41576	8.73809	8.95781	9.2316	8.85975	8.21465	7.90389	7.90289	7.75573	8.79356	8.40385	8.55227	8.38433	8.32517	7.97278	7.71968	7.82476	8.51776	8.06169	7.88661	8.56666	8.79658	9.21783	7.11242	8.34089	8.53775	7.7681	7.55471	8.47548	8.36685	7.58807	8.599	7.96814	7.37015	6.9838
7903162	6.19797	5.84425	6.16519	5.96285	5.93639	5.81099	7.00592	6.45757	5.57905	6.47996	5.67918	5.65958	6.29753	5.6731	6.12826	5.62712	5.5324	6.2696	6.06184	5.43906	5.26512	5.58432	5.68107	6.27448	5.70422	5.74728	5.47325	6.11316	5.47561	5.14174	5.94955	5.74708	6.06062	5.74362	6.12437	5.8359	5.73826	5.58203	6.18145	5.15108	6.00676	5.63455	5.81585	6.29799	6.22311	5.56345	5.87761	5.50372	6.04287
7903203	8.08143	7.84971	7.8033	7.75466	7.9565	7.83356	8.23708	7.98577	7.59261	7.62018	7.09219	7.65135	7.78234	7.45885	7.9396	7.94848	7.31767	7.49955	8.16267	7.6832	7.81092	7.59988	7.94331	7.63967	7.56226	7.27849	7.59058	7.84529	7.70453	7.89914	7.85531	7.51968	7.79221	7.71328	7.96509	7.65665	7.6981	7.94301	7.77749	7.44088	7.69322	7.96332	7.68761	7.61013	7.73664	7.34288	7.36514	7.58065	7.67111
7903214	7.15805	5.79707	7.44739	7.57914	7.36963	6.47122	7.34864	6.51594	8.81065	8.40338	5.56908	7.54501	7.23715	7.20517	8.98626	6.88794	6.6631	6.82103	6.93816	10.0264	8.65569	8.20151	8.92481	7.73979	8.71072	9.65873	8.25414	7.23181	8.71215	8.51032	8.27455	8.22875	5.44244	6.42642	8.15933	7.27252	6.84151	9.87113	7.57926	9.75683	9.66479	9.23204	7.44707	8.7384	6.8628	7.25439	6.91978	9.16661	6.84113
7903227	7.90785	6.3637	7.43547	6.58609	8.32094	6.83918	8.10999	7.29256	8.15016	7.78621	7.01877	8.54929	8.12546	7.39163	7.44177	8.0205	8.64152	7.37101	8.0409	8.58472	7.89754	6.67698	7.28405	8.28261	7.28468	8.28336	6.73592	7.81868	8.23892	6.17333	6.04889	8.12135	6.17774	7.26797	9.04055	7.18722	7.40998	8.82791	5.99749	8.56512	7.78252	7.98854	7.45426	8.15292	7.26539	8.35795	7.43248	7.73769	7.61317
7903321	9.88727	9.96948	9.82535	9.93029	9.91187	10.1112	10.056	9.88436	10.1371	10.0685	10.0021	10.0866	9.86402	9.92606	9.70375	9.88931	10.0257	10.2231	10.1931	10.0137	10.3519	10.094	9.97981	9.9257	10.3451	9.86754	10.1697	9.91998	10.315	10.0148	10.1316	9.95788	10.2745	9.58792	9.81735	9.96927	9.92354	10.1698	10.1918	9.90169	9.97281	9.82229	9.82176	10.2096	9.89377	9.70351	9.96256	10.1443	10.0451
7903393	5.64934	5.40063	5.37809	5.08769	5.95542	5.33397	6.51976	7.08423	5.02911	5.08159	5.18739	5.08322	6.06417	5.44833	5.87906	5.36622	5.38022	5.15111	5.47295	5.16509	5.01689	4.98036	5.23864	5.38595	4.99292	5.16391	5.28255	5.37681	5.13649	5.14004	5.36573	5.33281	5.04573	5.80768	5.68481	5.45594	5.25723	5.03554	5.25156	5.24828	5.27952	5.37088	5.57022	5.06413	5.08423	5.62536	5.15074	5.00857	5.01581
7903541	8.66605	8.48062	8.68582	8.56945	8.42693	8.69631	8.63411	8.64425	8.81723	8.65973	8.58683	8.86745	8.53266	8.74256	8.81214	8.46411	8.43754	8.89831	8.70007	8.78888	9.00703	8.8373	8.67708	8.67434	8.95269	8.79407	8.76607	8.76097	8.87751	8.73463	8.63157	8.57837	8.96421	8.59035	8.81188	8.67384	8.5799	8.8469	8.67627	8.63211	8.78734	8.75986	8.59034	8.52842	8.30007	8.31286	8.36911	8.89116	8.47203
7903565	7.15574	7.1157	7.19556	7.63145	6.49213	6.9316	6.76861	6.53516	7.09011	7.09844	6.44336	7.15928	6.50332	6.57251	7.19487	6.49146	6.27541	6.30186	6.69422	6.75095	6.63874	6.69853	6.72386	6.60438	6.33319	5.7891	6.32092	6.04591	8.00137	7.63546	7.71444	6.48432	7.0665	6.55506	6.83223	6.38814	5.42427	6.24757	6.91121	6.34473	6.75519	7.22537	6.59307	6.62492	6.393	6.07729	6.3113	6.84443	6.72246
7903582	11.876	11.8689	11.6692	11.5087	11.8115	11.49	11.8685	11.7007	11.6408	11.6936	11.5995	11.7209	11.6441	11.5505	11.665	11.3777	11.6805	11.5055	11.7694	11.68	11.4523	11.421	11.669	11.5122	11.4385	11.4196	11.5707	11.6044	11.6962	11.824	11.7894	11.6468	11.5235	11.6306	11.5807	11.8471	11.7112	11.6307	11.5733	11.7294	11.4908	11.8618	11.7766	11.6259	11.2605	11.3732	11.2133	11.1856	11.0943
7903586	11.0196	10.7734	10.7932	10.8368	10.7235	10.9062	10.8732	10.9595	10.7743	10.8644	10.8373	10.833	10.8835	11.1058	10.8825	10.998	10.8367	11.1843	10.9969	10.9143	11.004	10.9537	10.9177	10.9004	10.9671	10.9702	11.0289	10.8637	10.8875	10.6946	10.8732	11.0556	11.0869	10.8547	11.1115	10.9442	10.9827	10.8813	10.9833	10.9589	10.9147	10.8285	10.8729	10.9123	10.9155	11.0194	10.8401	10.7518	10.6597
7903632	7.39728	7.45339	7.59791	7.59713	7.14361	7.70121	7.46403	7.2369	7.17879	7.2334	7.32393	6.723	7.18388	7.35146	7.20411	7.2506	7.56941	7.96835	6.9432	6.99817	7.25007	7.1881	7.35584	7.47474	7.48241	6.98112	7.09786	7.17083	6.97113	7.24478	7.11123	7.3812	7.39069	7.41346	7.29921	6.93109	7.27115	7.27264	7.42951	6.89358	7.20227	7.08028	7.14421	7.19642	7.83851	7.57279	7.65331	7.44384	7.73743
7903676	6.77162	6.68838	6.73055	6.69934	6.81512	6.72617	6.8031	6.77371	6.77059	6.81158	6.61345	6.68111	6.66932	6.75462	6.6302	6.73494	6.79007	6.664	6.59057	6.78308	6.72407	6.63804	6.62663	6.54573	6.6214	6.66261	6.61808	6.80896	6.75085	6.70569	6.65204	6.60227	6.62007	6.69148	6.6657	6.50814	6.71274	6.65501	6.80386	6.75189	6.59453	6.9123	6.8477	6.67306	6.72891	6.79311	6.78475	6.93576	6.82273
7903742	9.60865	9.85774	10.1659	9.41476	9.85004	10.0417	9.94806	9.80177	9.86351	10.4395	9.56013	9.23938	10.2416	9.1985	10.2742	10.0605	9.63305	9.32543	10.2489	10.096	9.43263	9.94991	9.88104	9.89024	10.08	9.24985	9.9149	10.0694	9.20321	10.2608	9.72015	9.74527	9.42944	10.009	9.66818	10.4208	9.76772	9.96711	8.9951	9.48923	9.28026	9.82829	9.14866	9.15885	9.60042	10.271	8.65866	9.33722	9.00436
7903765	7.53841	10.2139	10.2299	7.74623	9.75844	9.77684	9.68906	9.70137	7.779	9.95451	7.17367	7.7572	10.4772	7.46427	9.96788	9.81407	9.45507	9.80419	10.1679	7.35066	9.42398	9.80594	9.87705	7.90083	10.1302	7.06059	7.23038	7.64154	7.26828	10.1817	9.78194	8.01154	9.69251	10.0894	7.9163	10.2669	9.63121	10.017	6.64792	7.65192	7.23103	6.70355	6.98614	6.77564	7.0611	9.74974	6.95337	7.27163	6.64817
7903854	5.74882	5.80954	5.92928	5.92938	5.58622	6.49559	5.96447	5.93089	8.34562	5.72091	5.93123	7.08851	5.63473	7.53441	6.04344	6.54364	5.97919	7.39884	6.17754	5.73618	6.27232	7.03211	7.14568	5.81602	6.38007	5.76495	6.12847	6.2159	6.65266	6.49633	5.85355	6.16935	6.31604	5.88644	5.64603	6.44764	6.26603	6.0342	6.81204	6.18413	5.73146	5.65926	5.87194	6.47282	5.99266	6.40259	6.20667	5.84385	6.08722
7903867	7.70573	7.76616	7.30881	7.70873	7.83377	8.1592	7.57615	7.22861	8.02395	7.3713	8.00895	8.44005	7.31569	7.68266	7.62868	7.82888	7.39177	8.38406	7.79242	7.89063	8.20523	7.96055	7.82436	7.51626	8.03913	7.44277	7.99534	7.55271	8.7393	8.00207	7.65023	7.86986	8.07308	7.69422	7.25357	7.65122	7.92344	7.77214	8.22815	7.20701	7.79571	7.59076	7.77663	7.81028	7.93705	8.03012	8.20374	8.01195	7.91234
7903893	5.24709	5.14989	4.89898	5.3125	5.2282	5.23567	5.30943	5.26297	5.77639	7.33841	11.6232	5.62476	6.5927	5.53294	5.04724	5.58492	6.13704	5.93005	5.20992	5.90577	5.46581	5.41746	5.46091	5.48023	6.7413	7.75129	6.40615	7.09738	5.71628	6.35638	5.95192	6.21771	5.78071	5.49411	7.16446	5.28801	8.66935	5.61953	5.47263	5.64382	5.58591	5.17096	5.69257	5.30029	5.35092	7.62507	6.11541	8.69576	5.51906
7904226	7.39363	7.92776	7.54082	8.01821	7.42186	7.32985	7.94474	7.47698	7.4716	7.78392	7.50098	6.79014	7.83195	7.42604	7.3809	7.64408	7.65537	7.86646	6.95994	7.40128	7.62073	7.93262	7.61874	7.70553	7.89565	7.96994	8.05472	7.57612	7.37279	7.74365	7.79684	7.70604	7.67379	7.65739	7.76096	7.93117	7.84272	7.63587	8.09353	8.12802	7.72359	7.82615	7.67075	8.00667	8.24308	7.70717	8.26447	8.18827	7.91899
7904244	5.29386	5.54793	5.45565	5.34261	5.14342	5.36414	5.35913	5.31568	5.35083	5.64901	5.48671	5.05432	5.31855	5.16505	5.22611	5.45273	5.29909	5.31894	5.20136	5.23956	5.72808	5.73817	5.2826	5.2662	5.83583	5.97833	5.83536	5.11796	5.48007	5.60049	5.4356	5.42292	5.89232	5.08691	5.09511	5.79227	5.63142	5.3502	5.84146	5.76458	5.70672	5.69574	5.48893	5.85874	5.63347	6.14595	5.9954	5.79948	5.49209
7904364	7.38796	7.23275	7.18249	7.27646	7.26767	7.20841	7.3944	7.46141	7.73556	7.35232	7.79658	7.60023	7.2791	7.19832	7.3914	7.38206	7.44122	7.67099	7.3585	7.35848	7.56345	7.72929	7.36386	7.26774	7.57127	7.33925	7.34264	7.06472	7.41902	7.28689	7.45462	7.22853	7.14721	7.227	7.40781	7.43897	7.32337	7.36529	7.28804	7.39494	7.26441	7.45866	7.31348	7.27824	7.28025	6.79543	7.16278	7.20504	7.04436
7904396	4.87365	4.89639	4.90379	4.76169	4.69903	4.84192	4.87736	4.92146	4.82587	4.83545	4.81524	4.61659	4.68758	4.64636	4.93333	4.63456	4.60876	4.7384	4.72199	4.63517	4.90605	4.83674	4.63093	4.79236	4.6879	4.85689	4.76909	4.68776	4.67546	4.74191	4.81053	4.87933	4.77843	4.71816	4.70456	4.76544	4.76276	4.73341	4.80959	4.89331	4.83138	4.91821	4.79053	4.84017	4.84572	4.96986	4.93898	4.78908	4.89359
7904429	5.61093	5.77677	5.7499	5.73897	5.90369	6.04134	5.60351	5.83314	5.58831	5.39738	5.14576	5.58299	5.9987	6.32615	5.95411	5.93083	6.00431	5.72741	5.66692	5.53353	5.49921	5.67052	5.6062	5.82362	5.45337	5.68039	5.77232	5.59576	5.64547	5.878	5.85278	5.83621	6.04892	5.81259	5.69996	5.65642	5.74632	5.53246	5.81254	5.46333	5.76409	5.79763	5.6903	6.08235	5.84069	6.13065	6.43266	5.91144	5.71367
7904469	10.3646	9.9815	10.3613	10.1052	10.3312	10.1976	10.3754	10.2627	9.86737	9.82735	9.54289	9.85147	10.133	9.92076	10.1041	10.3277	10.1839	10.1411	9.95283	10.0636	10.1926	10.4094	10.0942	10.2903	10.1194	10.6276	10.1996	10.2147	9.93241	10.0596	10.3242	10.1235	10.1151	10.4911	9.83015	10.3093	10.197	10.1906	10.3072	10.418	10.076	10.1704	10.4508	10.0506	10.3987	9.73083	10.2742	9.93551	10.0026
7904482	10.1337	9.97581	10.1614	10.0493	10.3362	10.1423	10.1224	9.86245	9.54986	9.68385	9.59383	9.76975	9.90496	9.7284	10.2579	10.1998	9.89374	9.99888	9.75302	10.0604	10.0218	10.2255	9.97484	10.0718	10.0828	10.4243	10.0812	10.0906	9.88729	9.82552	10.037	9.98501	9.88693	10.2592	9.79606	10.2615	10.0951	10.038	10.2711	10.5638	9.84746	10.0838	10.3906	10.0426	10.3052	9.97177	10.0751	9.89223	9.83522
7904715	5.18752	5.42543	5.59778	5.40134	4.9032	4.9487	4.87304	5.45736	5.24677	5.42795	5.34043	5.39267	5.01507	4.9795	5.02268	5.09363	4.68037	4.95063	5.03393	4.96705	5.28085	5.27937	5.33412	4.84682	5.07604	4.93625	5.01027	5.17448	5.17403	5.44314	5.25092	4.95477	5.29205	5.10951	5.12615	4.79807	4.93977	4.86491	5.22288	4.79164	5.33702	4.84154	4.65004	5.179	4.85718	4.7877	4.87329	5.18027	5.21894
7904751	6.84663	7.0058	7.03529	7.35177	6.67376	7.15777	7.17503	6.83078	6.8344	6.86717	6.80021	7.13381	7.2416	6.92437	7.13044	6.65784	6.82585	6.85648	6.68882	6.50045	6.99011	6.87569	7.24955	6.864	6.43331	6.73949	6.56911	7.30479	7.08231	6.28867	6.55966	6.7996	6.78662	6.85123	7.258	6.70662	6.99081	6.51423	6.42923	6.64836	6.72972	7.22987	6.68654	6.61861	6.83532	6.18434	6.84631	7.13857	6.75295
7904796	5.24049	5.31574	5.34688	5.3633	5.4482	5.40674	5.12579	5.57145	5.33755	5.04043	5.08856	5.16221	5.30577	5.1522	5.42403	5.53588	5.35326	5.12236	5.31257	5.10973	5.20356	5.22174	5.23632	5.22612	5.18504	5.0671	5.33431	5.34927	5.12761	5.46458	5.22402	5.30449	5.31537	5.25762	5.16576	5.17073	5.09163	5.17583	5.44724	5.19981	5.43535	5.3959	5.42676	5.2579	5.44111	5.45368	5.26997	5.6853	5.33625
7904843	4.06608	4.02415	4.05536	3.93305	4.10339	4.11629	4.09645	4.22951	4.238	4.11568	4.32937	4.04568	4.11301	4.16594	4.23522	4.11317	4.18627	4.07863	4.27916	4.25192	4.19723	4.26432	4.10757	4.13128	4.29359	4.11111	4.1323	4.01177	3.95363	4.39442	4.12736	4.13048	4.26235	4.13119	4.02922	4.08467	3.99515	4.06561	4.28627	4.133	4.14698	3.88237	4.04422	4.12801	4.2767	4.11791	4.19319	4.29054	4.30084
7904907	8.98807	8.76217	9.10306	8.7435	8.92335	8.90735	9.49863	9.45155	8.38318	9.04973	8.97785	8.55468	9.33332	9.32719	9.00854	8.8376	9.24261	9.01134	8.96637	8.76244	8.46707	8.86338	8.80045	8.89869	8.64556	8.9026	8.75129	9.19411	8.60184	8.61883	8.77804	8.82526	8.51002	8.93816	9.02652	9.02201	8.81434	8.47697	8.6004	8.78757	8.9467	8.83608	9.05408	8.52987	8.76351	9.12922	8.69636	8.7357	8.60523
7904965	7.9612	7.71216	7.47977	7.64305	7.95007	7.49161	7.52247	6.91194	7.72535	8.80822	8.30543	7.83325	7.80019	7.9334	8.33331	8.07488	8.42685	8.31716	7.96154	8.08814	7.52809	8.16003	6.91653	8.0203	7.11663	8.26447	7.52868	7.66297	8.39613	7.09488	7.9677	7.82675	8.19991	9.14845	8.57267	8.51028	8.30984	7.87308	7.90557	7.66397	8.02009	8.59389	8.23265	7.75554	8.5444	7.67869	7.41575	7.58735	8.13498
7905047	3.76454	3.75081	3.72349	3.78148	3.72186	4.10271	3.82021	4.15953	4.02852	4.47199	4.36543	3.9305	4.3953	3.84152	4.28178	4.132	4.03352	4.38936	3.95454	3.90864	3.74994	3.88779	3.97241	3.82327	4.57319	4.59442	4.16426	4.5552	3.94946	4.21623	4.18133	4.0105	4.05754	3.80552	4.5843	3.96852	4.88363	3.66614	4.21979	4.08865	4.18379	3.65289	4.33425	3.92183	4.03481	5.12501	3.92345	5.50343	4.03755
7905054	3.90031	3.76841	3.70516	3.80948	3.83999	3.75693	3.94606	4.01319	3.70412	3.78379	4.26237	3.58589	3.96547	3.78023	3.95532	3.88166	3.7937	4.05054	3.74789	3.82751	3.92997	3.96452	3.74964	3.74474	4.04988	4.2336	3.90493	3.89712	3.74274	3.78485	3.75981	3.98257	3.77285	3.81181	3.93093	3.92205	4.00753	4.08813	3.89576	4.03934	4.1255	3.86477	3.82718	3.73449	4.0637	3.85305	3.98727	4.1605	4.00926
7905060	3.98253	4.08559	3.95662	4.00084	3.96153	4.20936	4.17762	4.31894	4.11425	4.49594	4.53497	4.28842	4.33434	4.08456	4.36845	4.39784	4.25332	4.46209	4.11601	4.1834	3.98539	4.11452	4.04534	4.05045	4.48586	4.7459	4.23862	4.57569	4.01777	4.39684	4.22367	4.1747	4.2316	4.15078	4.55789	4.18785	4.99474	4.0386	4.30448	4.26206	4.27241	3.90572	4.36913	4.24164	4.18029	4.57675	4.13819	5.20146	4.2042
7905079	9.27943	9.11519	9.23232	9.25305	9.30762	8.98309	9.17119	9.1205	9.14647	8.85596	9.9354	9.17807	9.01696	9.36724	9.05424	9.07879	8.93936	8.82315	9.16976	9.07229	8.88301	9.07236	9.09534	8.58624	9.04113	8.84231	9.19875	9.15624	9.64873	9.10646	8.98806	9.31432	9.5873	9.20406	8.92821	8.981	9.03527	9.20008	8.90274	9.01281	8.86807	9.27114	9.26299	9.17226	8.99278	8.6711	8.70991	8.659	9.23993
7905085	8.77235	8.7511	8.74309	9.32122	8.83611	8.5834	8.83072	8.96888	9.12999	8.77817	9.39677	8.79296	8.40693	8.45895	8.5122	8.49736	8.55931	8.28341	8.57487	8.47258	8.52606	8.75355	8.83969	8.75713	8.38485	8.19005	8.50242	8.45463	9.33618	9.17032	8.94559	8.48411	9.22616	8.50175	8.41736	8.67695	8.45396	8.33235	8.8427	8.40803	8.66453	8.45305	8.62548	8.75185	8.65899	8.45295	8.75174	8.59656	9.26789
7905088	9.06282	8.85715	9.14508	9.09283	8.57918	8.85022	9.01176	9.1058	8.69862	8.89954	8.99372	8.52313	8.91132	8.94144	8.89347	9.11075	9.05363	8.58503	9.18408	8.7299	8.35288	8.66652	8.8295	8.43254	8.58736	8.73802	8.64198	9.17855	9.10396	9.00375	8.92671	9.03881	9.08842	8.92384	8.88214	8.63411	8.66255	8.48042	8.53855	9.14956	8.89769	9.3161	9.41965	8.80446	9.09808	8.22146	8.62237	8.59285	8.79041
7905116	7.95763	7.95648	7.94428	8.18151	7.92524	7.73835	8.00154	7.74325	7.88216	7.98491	7.92371	7.82631	7.48683	7.78948	7.69228	7.55191	7.84314	8.11552	7.94125	7.74672	7.53924	7.80669	7.95281	7.90204	8.02133	7.58139	7.69064	7.78831	7.7882	7.85163	7.62904	7.68339	7.86324	7.62007	7.83978	7.72371	7.71378	7.7932	7.79768	7.34156	7.81887	7.69496	7.75227	7.73625	7.84163	7.67142	7.78482	8.09698	7.9639
7905220	9.8592	9.2325	9.75135	9.43783	9.15506	9.27004	8.90634	8.71376	9.05919	8.75099	8.71842	8.94591	8.51524	8.97002	9.22065	10.0043	8.98947	9.57039	9.34922	9.55014	9.99193	9.3798	9.52518	9.27824	10.1632	8.37068	9.26843	8.92794	10.2203	9.35839	9.52959	9.28435	9.71964	10.0648	9.23835	9.56893	8.62476	9.68676	10.0241	8.62713	9.58751	10.0363	9.21931	10.0079	10.3439	10.0596	10.5982	9.90415	10.163
7905283	6.14657	6.24734	6.1966	6.10025	6.24508	6.04523	6.0529	5.73799	5.72337	5.94973	5.66682	6.01414	5.94023	6.16183	5.83149	5.85869	6.1653	5.63204	5.90587	5.81292	6.10819	5.99753	6.09565	5.93778	5.73414	5.74749	5.97737	6.21129	6.15734	5.86062	5.93132	6.21145	6.09766	6.15723	6.01609	5.93449	6.1527	6.04158	6.02692	5.74553	6.08336	6.18178	5.63246	6.05077	6.11316	6.12963	6.12004	5.70015	6.17778
7905519	7.39412	7.33617	7.42097	7.38024	7.4645	7.41676	7.12952	7.5513	7.21911	7.33453	7.24193	7.15887	7.46775	7.68667	7.30415	7.39872	7.58166	7.33288	7.16443	7.22878	7.21986	7.26665	7.28999	7.28806	7.13595	7.20664	7.39588	7.37881	7.19824	7.47572	7.39864	7.37149	7.41036	7.5904	7.21822	7.21195	7.2573	7.3744	7.29273	7.26957	7.33684	7.11027	7.36592	7.25204	7.31808	7.70262	7.46882	7.24061	7.49124
7905691	11.7411	11.9246	11.913	11.8942	11.5477	11.3954	12.1935	11.8288	11.8917	12.0331	11.8016	11.8307	12.0902	11.5735	10.9146	11.5115	11.7085	11.221	11.8621	11.5394	11.015	11.597	11.8559	11.2834	10.8537	11.5917	11.5138	11.8556	11.3783	11.9022	12.0537	11.2393	11.4552	11.8769	11.6102	11.3074	11.007	11.0925	11.2687	11.4774	11.8459	12.0167	11.9734	11.3246	11.2701	11.4604	10.9412	11.3727	11.6435
7905746	4.8288	4.97003	4.71382	5.00711	4.90215	4.99564	4.61847	4.90148	4.86416	4.8703	4.826	5.08542	5.01381	5.02519	4.95322	5.24209	5.05534	4.56669	5.0923	4.95632	4.88763	4.85582	5.09624	5.33962	4.91246	4.98413	5.00888	4.91737	4.83415	4.91546	4.8522	4.78005	4.8177	4.79465	4.73371	4.71664	4.64384	4.90104	4.80367	4.89967	5.28391	4.95443	4.76184	4.73368	5.16789	4.96667	5.09592	5.21482	5.00244
7905789	7.43952	7.14573	7.23203	7.08824	7.26716	6.94367	7.19799	7.18079	7.18751	7.60639	7.354	7.32681	7.19968	7.25175	7.61528	7.48413	7.22023	7.22615	7.34045	7.32032	7.15962	7.00598	7.23397	7.36032	7.32079	7.71486	7.28632	7.51046	7.19027	7.06328	7.1498	7.34876	6.90966	7.63169	7.56823	7.36953	7.52512	7.37662	7.28592	7.92589	7.14911	7.62808	7.75635	7.28918	7.49867	7.36807	7.53097	7.40661	7.23879
7905881	8.56241	8.80284	8.55078	8.74411	8.53461	8.4218	8.51223	8.44327	8.5252	8.29224	7.93645	8.42692	8.34674	8.18561	8.49077	8.8364	8.35519	8.38702	8.76776	8.35418	8.31872	8.36059	8.44716	8.53531	8.461	7.99273	8.46845	8.47637	8.63065	8.72707	8.61	8.66999	8.56981	8.47901	8.33518	8.39305	8.35764	8.35817	8.50052	8.40083	8.39124	8.66751	8.40395	8.53325	8.55488	8.26725	8.45349	8.36296	8.54503
7905918	6.50638	6.47691	6.58854	6.42831	6.25847	6.42513	6.70582	6.67589	6.30824	6.27601	6.12089	6.48042	6.37653	6.39317	6.47444	6.15045	6.12642	6.41824	6.21479	6.26268	6.25569	6.33372	6.43987	6.33474	6.07575	6.26412	6.37359	6.61474	6.45288	6.14503	6.33615	6.3898	6.42487	6.29837	6.29395	6.25906	6.40649	6.36801	6.2874	6.17302	6.21355	6.64939	6.47735	6.42715	6.58347	6.14278	6.56496	6.43325	6.14916
7905974	7.46459	7.8916	7.93301	7.82965	7.69812	7.55864	7.87487	7.66683	7.47708	7.50258	7.04404	7.35498	7.74904	7.45562	7.40846	7.63085	7.58445	7.83713	7.70978	7.2981	7.3284	7.39622	7.66212	7.47191	7.52397	7.5209	7.72125	7.63501	7.43244	7.22399	7.22619	7.5901	7.55671	7.49004	7.26269	7.6189	7.41336	7.55484	7.32654	7.20057	7.74359	7.64327	7.64303	7.54137	7.85997	7.67707	7.99998	8.01802	7.86322
7905986	8.3656	8.34199	8.24643	8.67174	8.1385	8.15171	8.19388	7.89741	7.97767	7.98977	8.32623	7.58437	7.91259	7.70094	7.86236	8.00771	8.01913	8.28979	8.52843	8.15689	7.99892	7.59049	8.4052	7.87317	8.60858	7.92617	8.43352	7.9657	7.74469	7.85847	7.75212	8.11533	7.8878	7.85862	7.84025	8.6065	8.22495	8.37224	8.87458	8.86652	8.16268	8.21363	7.89963	8.25736	8.15847	7.92253	8.20811	8.50267	8.40841
7906061	9.83274	9.91539	9.97769	9.89093	9.58387	9.49986	9.54658	10.0299	9.22854	9.54046	9.59374	8.84856	9.58579	10.1485	9.75079	10.1161	9.89967	9.76757	9.80764	9.50837	9.4703	9.39478	9.80022	9.79136	9.66357	9.67872	9.48943	9.72657	9.58102	9.95758	10.0341	9.67621	9.30932	9.52704	9.33971	9.50513	9.6671	9.42268	9.81999	9.55995	9.63139	9.74414	9.61429	9.69851	9.91365	9.40259	9.55696	9.56907	9.67671
7906107	6.05782	5.89838	5.94394	6.00449	6.06631	6.07394	5.906	5.98669	6.17438	6.03199	9.61261	6.04136	6.15921	6.00945	6.19532	6.02304	6.18716	5.88153	6.15949	6.04029	5.9258	6.16653	5.88423	5.90861	5.88332	6.41539	5.94628	6.38181	5.90075	6.21533	6.0538	6.10884	6.10847	6.15067	6.13318	6.1707	6.5009	6.07348	6.05234	6.03281	6.20747	5.91129	5.95745	6.13752	6.28493	6.3218	6.11245	6.64671	6.25683
7906205	6.62196	6.82152	6.58408	6.79437	6.581	6.64505	6.51708	6.57165	6.70195	6.64084	6.49478	6.77984	6.47358	6.74997	6.5181	6.48495	6.63921	6.27023	6.36619	6.55164	6.49363	6.54154	6.57626	6.64728	5.99389	6.37576	6.56856	6.64091	6.48269	6.55486	6.72728	6.52668	6.56128	6.67219	6.53114	6.44647	6.54218	6.59667	6.65064	6.67004	6.54932	6.321	6.18087	6.08206	6.30426	6.68774	6.59196	6.5488	6.57629
7906374	4.7635	4.60635	4.5871	4.66587	4.57049	4.88361	4.54522	4.7142	4.69718	4.6967	4.65833	4.64486	4.69464	4.87468	4.92077	4.66932	4.75541	4.69443	4.73543	4.76289	4.70803	4.71358	4.72408	4.56691	4.75013	4.63828	4.87688	4.66882	4.78192	4.91701	4.83607	4.64889	4.67363	4.64981	4.72622	4.62212	4.4953	4.8301	4.80282	4.79048	4.78998	4.6307	4.77231	4.74469	4.90311	4.89241	4.71106	4.72307	4.62289
7906443	4.55789	4.33413	4.52085	4.37288	4.26648	4.47174	4.49577	4.42041	4.39426	4.45689	4.52949	4.28402	4.34586	4.41007	4.58941	4.42266	4.5628	4.30352	4.4671	4.28584	4.36189	4.37802	4.2494	4.2199	4.26021	4.19219	4.43121	4.4386	4.47382	4.37391	4.35213	4.42219	4.34324	4.3324	4.40629	4.37292	4.20239	4.35693	4.3976	4.35856	4.33285	4.32816	4.40621	4.41288	4.44401	4.6708	4.59267	4.46899	4.40284
7906496	6.15705	6.04752	6.18662	6.11656	6.29323	6.24571	5.99096	6.01815	6.02581	5.88471	5.84249	6.16153	5.83471	6.25207	5.98954	6.17555	6.19316	5.92589	6.08691	5.98775	6.1225	6.05894	6.20417	5.96478	5.82669	5.81699	5.92079	6.07159	5.95141	6.13573	6.08757	6.11881	6.04178	6.12946	5.93931	6.14289	6.00974	6.1254	6.16771	6.02339	6.04507	6.0625	5.88192	5.95884	6.20977	6.32374	6.22027	6.10253	6.11347
7906564	12.9612	13.0581	12.9772	12.9437	12.9513	12.8934	12.7899	12.7349	13.0192	13.0105	12.8636	13.0009	12.8447	13.0602	12.7636	12.8718	12.9109	13.0779	13.0177	13.0854	13.129	12.9686	12.9786	13.0752	13.0695	13.0727	13.0288	12.9521	13.0984	12.9188	12.9344	12.9598	13.0231	12.9676	13.0479	13.0833	13.051	13.1673	13.0309	12.9443	12.9598	12.8479	12.845	13.0268	13.0621	12.9509	12.9144	13.0764	12.9439
7906576	11.4652	11.4272	11.4954	11.3522	11.5524	11.4497	11.4095	11.351	11.2861	11.4067	11.3942	11.2547	11.3489	11.3519	11.1748	11.3627	11.2682	11.6912	11.4781	11.2546	11.5021	11.2448	11.4484	11.6876	11.5431	11.367	11.5847	11.395	11.3929	11.4635	11.4809	11.6017	11.3371	11.5721	11.5496	11.6118	11.7019	11.6345	11.4609	11.4902	11.3998	11.4658	11.5229	11.4597	11.5667	11.5932	11.6079	11.5849	11.3955
7906613	4.57771	4.42614	4.48837	4.48111	4.52868	4.51398	4.34927	4.44944	4.62208	5.09076	9.82366	4.60008	4.85985	4.42222	4.54967	4.57532	4.64014	4.57083	4.51277	4.66433	4.38076	4.35328	4.52802	4.56529	5.18802	4.7209	4.86841	4.57192	4.60837	4.80882	4.66428	4.75564	4.74625	4.36645	5.30856	4.36595	6.28898	4.61599	4.61411	4.54861	4.68299	4.4956	4.86571	4.72303	4.50371	5.56662	4.84566	5.57818	4.63435
7906642	5.20661	5.23858	5.23451	4.9369	5.1228	5.04006	5.1519	5.10021	4.95631	4.99427	5.00718	4.88733	5.21141	5.06628	4.99494	5.30143	4.95892	5.19773	5.15805	5.20807	4.99732	5.09928	5.11853	5.08558	4.82079	5.367	4.88277	5.50057	4.93814	5.10859	4.72344	5.14938	4.95796	5.12433	4.84411	4.96748	5.1856	4.85179	5.17741	5.02375	4.92172	5.0655	5.12681	4.99913	4.98946	4.94222	5.10517	4.83605	5.04346
7906652	7.8187	7.608	7.57878	7.89691	7.67586	7.75991	7.95116	7.698	7.46807	7.50064	7.70442	7.48433	7.54687	7.47874	7.30061	7.74744	7.48719	7.99632	7.68157	7.37894	7.38934	7.28399	7.57595	7.32118	7.80996	7.54131	7.52311	7.73151	7.27627	7.43525	7.64819	7.63979	7.30439	7.62283	7.21886	7.54913	7.53181	7.53389	7.71187	7.76401	7.63015	7.83546	7.82843	7.36059	8.01899	7.68513	8.05062	7.77935	7.83249
7906688	5.461	5.52407	5.57205	5.50486	5.55841	5.58217	5.66418	5.49052	5.40674	5.43981	5.33942	5.24196	5.47551	5.44034	5.32052	5.5822	5.50622	5.353	5.38857	5.26672	5.45965	5.43592	5.29137	5.47551	5.44571	5.39537	5.50217	5.65901	5.1521	5.18386	5.45374	5.42262	5.62552	5.482	5.45752	5.5129	5.47193	5.51755	5.6165	5.49945	5.57588	5.52873	5.4881	5.67373	5.7228	5.57432	5.53427	5.4745	5.33557
7906720	4.76003	4.67625	4.94097	5.1211	4.70383	5.18168	5.04914	5.165	5.2234	6.93911	6.99487	5.25799	6.2151	4.80376	4.77384	4.90526	5.22723	5.70874	4.8363	5.14068	4.88816	5.16377	5.26457	5.05067	5.61607	6.73667	5.64119	6.38594	5.10929	6.0728	5.70329	5.395	5.19157	4.98126	6.69559	4.8574	7.90175	4.97336	4.79968	4.86454	5.0271	4.9961	5.23376	4.66607	5.07061	6.58809	5.12835	7.70636	5.25825
7906757	3.98776	3.88455	3.73695	3.64015	3.63713	3.75683	3.78714	3.95129	3.86528	5.58134	5.71059	3.76819	5.70935	4.04995	3.4947	4.5122	3.7236	4.05891	3.87566	4.55594	3.58696	4.01406	3.84826	4.10021	4.51395	6.32469	5.38514	5.92926	3.90303	4.27646	4.27376	5.34807	4.27179	3.93017	5.31513	3.79748	7.44534	4.27614	3.73529	3.98681	3.9674	3.52124	4.40084	3.97286	3.98553	4.99049	4.01786	7.29328	4.69955
7906764	4.85599	4.95325	4.80584	4.87554	4.96806	5.16404	4.97185	5.18442	5.2056	5.08263	4.91477	4.89657	5.13137	5.17569	5.45554	5.03818	5.25002	4.88968	4.9296	4.80513	4.59824	4.89456	4.99585	4.97047	5.07062	4.97042	5.02554	4.83009	4.90226	5.0689	4.95818	5.23514	5.2916	4.81	5.07894	4.77776	4.93684	5.05882	5.16773	5.12999	5.13507	4.80453	4.91697	5.28699	5.01867	5.15047	5.29867	4.81984	5.22721
7906767	6.75478	6.72473	5.93767	6.3429	6.38649	6.69703	6.77674	6.79968	7.20141	8.43635	9.36107	6.70448	8.50393	6.56689	6.50604	7.04007	7.47512	7.73403	7.0055	7.6527	6.83102	7.22015	7.21517	7.12293	7.8897	9.78799	8.73074	8.65113	6.65849	7.80671	7.53444	8.48411	7.4432	7.09289	8.76398	6.77788	10.4279	7.3374	7.14667	7.13368	6.80813	6.7914	7.76428	6.82273	6.6037	8.93177	7.57644	10.1456	7.61533
7906777	4.76992	4.40683	4.68881	4.62994	4.50991	4.71979	4.61535	4.87758	4.81102	4.85714	6.4673	4.68059	5.36261	5.05574	4.55121	4.80595	4.58042	5.09505	4.75694	5.10593	4.87447	4.93113	4.75443	4.65996	4.94736	5.93868	5.15253	5.04971	4.66351	4.70395	5.19395	5.02599	4.85267	4.8549	5.4502	4.61512	6.55082	4.60428	4.98862	4.6293	4.70493	4.71479	5.1102	4.43362	4.74738	5.81731	4.89815	5.78929	4.71092
7906819	10.9951	11.0169	10.9264	11.067	11.0788	10.8796	10.9526	10.9144	11.0491	11.2918	10.8855	11.0493	11.1895	10.9116	10.5651	10.812	10.9284	11.0904	11.1753	11.2034	11.0659	11.3574	10.9978	11.3655	11.0678	11.3913	11.1206	11.16	11.1319	11.1423	11.3923	10.9467	10.8444	11.145	11.352	11.0094	11.1758	10.9705	10.9192	11.1441	11.0469	11.0539	11.0756	10.7715	10.8289	10.7129	10.906	11.128	10.7986
7906838	6.83287	6.70881	6.53734	6.65116	6.89373	6.71473	6.59697	6.70349	6.72422	6.55348	6.59097	6.7835	6.83221	6.86528	6.75685	6.81797	6.7808	6.68004	6.57553	6.79226	6.78815	6.68548	6.80428	6.73926	6.72705	6.80198	6.65006	6.74196	6.72549	6.88808	6.61639	6.84462	6.60223	6.81033	6.77393	6.84831	6.84668	6.91081	6.80178	7.02748	6.80781	6.6835	6.79821	6.79469	6.75445	6.86726	6.82022	6.51264	6.84123
7906978	12.1596	12.0266	12.1696	12.2508	11.9315	12.0125	12.1151	11.8156	12.2474	12.1179	11.5796	11.7012	12.1139	11.9071	11.882	12.2865	11.9796	11.9995	12.1279	11.9452	11.8546	11.7433	12.1755	11.5166	11.9312	11.699	12.001	11.9396	12.066	12.0583	12.0528	11.7857	11.9034	11.8356	11.8543	11.9122	11.8013	12.2528	11.7559	11.8289	12.3103	12.0569	12.2978	11.9623	11.8445	12.0591	11.8206	12.2744	12.2492
7907053	5.71005	5.59125	5.65533	5.73006	5.70246	5.85945	5.48155	5.59886	5.51448	5.60042	5.42138	5.62905	5.57755	5.61388	5.72012	5.62912	5.50597	5.30272	5.58061	5.58434	5.5614	5.6318	5.48727	5.62425	5.60968	5.52127	5.63937	5.57826	5.52178	5.83013	5.69456	5.55119	5.53989	5.64396	5.57073	5.41251	5.49428	5.69413	5.66982	5.51886	5.69679	5.42338	5.52671	5.6334	5.71237	5.74069	5.89097	5.64557	5.68386
7907104	10.4708	10.4764	10.4314	10.4285	10.2156	10.2309	10.2045	10.0724	10.1327	10.3618	10.059	10.1669	10.0993	10.096	10.2045	10.3298	10.0777	10.1581	10.4537	10.472	10.6399	10.3883	10.5127	10.4669	10.5906	10.5177	10.6132	10.5064	10.4408	10.1044	10.2401	10.4689	10.2094	10.287	10.3468	10.4868	10.4934	10.7558	10.55	10.3865	10.3646	10.6163	10.2952	10.6181	10.4633	10.1781	10.4899	10.5694	10.1583
7907135	10.2009	10.2909	10.2516	9.98077	10.3695	10.2429	10.3194	10.2926	9.81079	10.0379	10.1151	10.004	10.2051	10.1873	10.1811	10.1	9.96256	10.456	10.3227	10.2276	10.1626	10.0637	10.2823	10.1075	10.118	10.4197	10.2013	10.6517	10.1378	10.0077	10.038	10.1997	10.0747	10.2675	10.2728	10.1985	10.4528	10.3156	10.1396	10.8213	10.1535	10.149	10.3714	10.1339	10.1631	10.136	10.2009	10.106	10.1533
7907232	4.25861	4.34611	3.85454	3.97921	4.45804	4.34363	4.31032	4.34889	5.2127	4.32122	4.45397	4.44712	4.28757	4.61067	4.4675	4.36072	4.57871	4.64771	4.40547	4.23615	4.07568	4.12803	4.39829	4.5496	5.18026	4.14586	4.34021	4.08231	4.3218	4.39194	4.23656	4.53688	4.4729	4.1151	4.23856	4.7569	4.31819	4.77381	4.18822	4.60381	4.35234	4.07284	4.60477	4.69035	4.28341	4.11229	4.37096	4.41918	4.31022
7907249	7.41649	6.98899	8.72028	6.58848	11.5026	6.51399	10.8449	10.6739	9.82613	9.29132	10.3761	10.3579	10.6734	12.0836	8.92284	10.7699	11.056	11.0952	9.92861	9.86255	5.80935	8.43222	7.84464	10.2281	8.40162	11.1082	8.26256	11.8365	7.61225	8.97041	5.77102	10.2071	8.31256	9.59267	11.461	11.332	10.1506	9.90721	9.7665	10.7742	8.92389	9.57561	9.71859	7.87473	9.48272	11.3538	8.56615	9.24777	10.1933
7907271	5.25021	5.29966	5.18504	4.6481	5.82988	5.34312	6.35619	6.9658	4.68458	6.72252	7.61818	4.40334	8.29089	7.65164	6.33766	5.74719	8.78294	6.26904	5.92804	5.12684	4.24313	4.50118	5.20746	7.1545	4.72955	6.93536	6.3604	6.1354	4.84061	4.57662	5.58073	7.36109	4.81294	6.05381	7.39837	7.55419	7.05907	5.71074	4.64185	7.24286	5.13381	5.79286	6.71177	4.86964	5.58593	7.82216	6.85233	5.33689	6.78166
7907297	7.21225	7.09641	7.10686	7.34739	7.67444	7.02821	8.23583	8.54887	7.10876	8.06019	7.96344	7.04805	8.6356	8.55855	7.72617	7.49355	8.54096	8.37855	7.98468	7.12433	6.3709	6.75953	7.17627	7.80234	6.77559	8.14178	7.31293	8.31026	6.24476	7.28678	7.27602	7.19421	6.73829	7.7953	8.04991	8.60842	8.31406	7.46251	7.11863	8.49014	7.80169	7.76061	7.95966	6.70146	6.99356	7.78745	7.41442	7.31389	7.05496
7907702	9.37934	9.10764	9.22401	9.26951	9.22946	9.26154	9.51418	9.19079	9.43945	9.48124	9.20394	9.13411	9.34573	9.02277	9.38473	9.12834	9.04433	9.3653	9.3471	9.50839	9.37696	9.54068	9.1624	9.29759	9.67886	9.62917	9.45997	9.53308	9.60719	9.37746	9.22398	9.28507	9.21296	9.39879	9.36424	9.44322	9.63301	9.43174	9.29714	9.89653	9.37973	9.46898	9.36967	9.10695	9.3919	9.34716	9.21937	9.3898	9.24054
7907830	11.2983	11.2863	11.3987	11.4247	10.9465	10.9449	10.87	10.9458	10.9925	11.0399	10.333	10.9426	10.6897	10.6527	11.1623	10.9244	10.5957	10.715	10.8526	11.0005	11.5078	11.2585	11.3026	11.1192	11.1798	10.8456	11.084	10.9599	11.3622	11.1959	11.4187	11.0205	10.97	10.8947	10.7819	10.7933	10.7381	11.2957	11.1149	10.3891	11.1438	11.2201	11.0241	11.5304	11.2184	10.8059	11.154	11.1626	11.1004
7907904	8.22741	8.10036	8.22831	8.14553	8.09633	8.13415	7.90743	8.2213	8.27402	7.98751	8.03786	8.07961	8.14334	8.04043	8.13824	8.24667	8.14152	7.78122	7.68509	7.9369	8.13072	7.86905	8.17481	8.02658	8.06065	7.94783	8.09102	8.09031	8.11861	8.08745	8.01576	8.24482	8.05464	8.1125	7.97464	7.96595	8.08328	8.16661	7.97753	7.97712	8.17217	8.18122	8.20975	8.06745	8.27933	8.15117	8.21752	8.10253	8.38538
7907907	4.93673	4.84143	4.7703	4.81731	4.9752	4.79926	4.93773	5.06672	4.74177	4.80054	4.59785	4.51387	4.97847	4.93563	5.03093	4.63043	5.05081	4.69445	4.60778	4.58503	4.76252	4.5767	4.80612	4.76341	4.57386	4.63638	4.83663	4.75058	4.60581	4.80106	4.91106	4.944	4.7644	4.88531	4.76757	4.34556	4.68944	4.75672	4.62149	4.75924	4.91723	4.76279	4.70607	4.82535	4.91058	4.91117	4.78429	4.56585	4.93055
7908003	5.71122	5.53375	5.52374	5.55912	5.55335	5.44502	5.96392	5.95316	5.61357	6.07736	6.81529	5.61427	6.16822	5.75644	5.90153	5.59888	5.70431	5.66511	5.51575	5.7773	5.43834	5.58476	5.7818	5.57909	5.88628	6.4383	5.92252	6.06143	5.46823	5.79896	5.78984	5.51341	5.27073	5.71766	6.24124	5.74115	7.28071	5.55413	5.56476	6.16512	5.84782	5.63035	5.69502	5.23591	5.4582	6.15243	5.6274	6.5342	5.68785
7908022	9.35737	9.13259	9.39451	9.30713	9.16689	9.40634	9.34484	9.30209	9.53675	9.38023	9.50041	9.60919	9.34947	9.29063	9.43777	9.14656	9.14648	9.29944	9.13147	9.33463	9.39428	9.60717	9.00139	9.21519	9.26522	9.09142	9.31093	9.10771	9.6325	9.22451	9.36898	9.26576	9.45656	9.13816	9.29983	9.24705	9.14255	9.1214	9.11032	9.2047	9.18383	9.37907	9.05948	9.11871	9.07416	8.7092	8.83563	9.14231	9.01085
7908169	9.09831	9.02317	9.01584	8.96969	8.95704	9.13461	9.21045	9.12327	9.15948	9.06244	9.05618	9.21849	9.02499	9.21867	8.73178	8.68793	8.78701	9.12183	9.08251	9.20691	8.81199	9.2316	9.10643	8.97818	8.82308	8.89781	8.82457	9.02355	9.10282	8.91744	8.93086	8.97856	8.89433	8.92242	9.13594	9.1021	8.95542	8.82845	8.69256	8.89278	8.9954	8.97474	8.88027	8.69294	8.75574	8.88863	8.86755	8.88367	8.78804
7908204	9.22777	8.50485	8.97612	8.14087	10.367	9.27187	9.87498	10.043	10.0382	10.7555	9.14158	10.3237	10.5549	10.7001	9.62026	10.4302	10.3212	11.0858	9.28422	11.112	10.2538	10.5701	9.98588	10.2686	10.1778	11.2724	10.7789	10.3063	9.67	9.27043	10.1535	10.4176	9.33407	9.1447	9.61086	11.0535	10.9436	10.9164	8.68115	10.1399	10.1967	8.94798	9.42224	10.0528	9.01822	10.8427	10.3075	9.92466	9.46022
7908312	7.40607	5.73799	6.5785	5.95074	8.91988	8.04504	6.43996	7.84769	9.61889	7.00238	6.50064	10.173	6.86221	8.96575	8.12437	9.71574	6.2422	6.33279	8.54973	8.52572	7.59242	9.13867	8.44847	7.5347	6.69618	5.91199	8.39753	7.50929	8.2066	7.55753	6.2198	7.93365	9.66538	8.1826	6.42094	7.26713	8.18359	6.70202	6.15544	9.57667	6.5113	7.2482	6.80142	6.52609	6.03175	6.77607	8.13578	5.75184	7.04589
7908330	8.21939	8.0208	8.17184	8.0871	8.21738	8.25719	8.28889	8.35268	8.33688	8.43385	8.25236	8.37372	8.52022	8.42552	8.00531	8.32455	8.24943	8.55215	8.62561	8.29467	8.38129	8.44872	8.27915	8.48774	8.43596	8.5111	8.1496	8.40649	8.18411	8.17465	8.39452	8.26769	8.4071	8.28195	8.5394	8.59892	8.42693	8.22838	8.07481	8.41338	8.27407	8.31364	8.24215	8.1647	8.07364	7.91086	7.95149	8.4011	8.21774
7908388	3.90565	3.75899	3.80805	3.80735	3.76912	4.00296	3.87532	3.78497	3.71079	4.00668	7.72339	3.77269	3.86048	3.81411	3.84136	3.84593	3.91483	4.02556	3.90317	4.00646	3.90985	3.90151	3.84129	3.82043	3.88782	4.2119	3.90913	4.10847	3.80875	3.9279	4.00225	3.89282	3.93132	3.67308	3.87791	3.81453	4.57612	3.88305	4.07133	3.80973	3.62187	3.6584	4.01575	3.82285	3.66926	3.89126	3.96398	4.33625	4.03651
7908407	11.1928	11.0157	11.0276	10.7294	10.7587	11.0195	11.0066	10.8169	10.4789	10.5887	11.0363	10.5946	10.3497	10.8608	11.0236	10.8786	10.8691	10.8527	10.8234	11.0349	10.7269	10.8342	10.7008	10.8589	10.8178	10.9115	10.8225	10.7204	10.8694	10.7152	10.8544	10.8431	10.7535	10.6343	10.7547	10.7388	10.7229	10.7613	10.9711	10.8889	10.6531	10.9065	10.8643	10.9291	10.8149	10.5975	10.6735	10.6873	10.3488
7908421	9.37861	9.22629	9.46318	9.29611	9.40317	9.48782	9.48309	9.32987	9.59566	9.72974	9.44319	9.75911	9.34512	9.59989	9.46469	9.3303	9.41872	9.56005	9.37987	9.58893	9.45958	9.52108	9.18394	9.59424	9.46144	9.58651	9.21752	9.51196	9.33633	9.192	9.6244	9.37006	9.43448	9.22472	9.77244	9.68424	9.64731	9.46536	9.28426	9.63026	9.41999	9.25327	9.30702	9.49852	9.12807	8.87329	8.83076	9.19018	8.86779
7908437	10.1632	10.1984	10.2513	10.2744	10.1156	10.1316	10.1417	10.0546	10.2852	10.2459	10.2109	10.324	10.2935	10.3047	10.086	10.0048	10.1059	10.3384	10.2438	10.3071	10.2728	10.3218	10.2501	10.385	10.2483	10.3193	10.1337	10.2785	10.18	10.1982	10.2767	10.2266	10.2244	10.248	10.3529	10.2742	10.1367	10.2755	10.1447	10.2104	10.2558	10.2303	10.2012	10.1001	10.0694	9.93616	9.84966	10.1445	10.1344
7908529	6.23773	5.65107	5.58531	5.3006	5.55434	5.98011	5.47515	5.74273	5.55196	5.23165	4.76415	5.16144	5.37	5.37889	5.26399	5.29378	5.42488	5.02551	6.22137	5.24036	5.18666	5.17685	5.78055	5.28467	5.11019	5.20244	5.66865	5.35573	5.11262	5.57372	5.57607	5.62743	5.37771	5.31707	5.2037	5.01575	5.33798	5.57395	5.78401	5.06575	5.25831	5.15668	5.2288	5.99754	5.33682	5.45605	5.07944	5.40899	5.44146
7908553	4.21368	4.06105	4.1995	4.13162	3.94606	4.23727	4.02106	4.09018	4.1961	4.4511	8.73098	4.14783	4.33312	4.24326	3.92508	4.15125	4.46293	4.39001	4.14318	4.43386	4.40705	4.18504	4.30806	4.23024	4.70094	5.01465	4.39095	4.513	4.22428	4.45137	4.31037	4.35332	4.26011	4.10639	4.83107	3.88127	5.87273	4.23584	4.16899	4.064	4.26083	4.06833	4.28271	5.42071	4.40152	4.59955	4.34747	4.81491	4.25639
7908758	9.2997	9.17622	9.16788	9.46467	9.05626	9.40735	9.08178	9.00585	9.1597	9.0439	8.4405	8.98939	9.07864	9.03248	8.92583	9.19758	9	9.22827	9.23977	9.00833	9.17609	8.92039	9.30615	9.06427	9.13379	8.8841	9.2225	9.23848	8.99559	9.18408	9.22494	9.20596	9.16006	9.24219	8.87162	8.87302	9.05609	9.16123	9.28177	8.97962	9.1975	9.15832	9.16687	9.3089	9.55725	9.5096	9.71905	9.6023	9.48825
7908816	5.81478	5.6603	6.01594	5.69995	5.82521	5.7723	5.59554	5.80707	5.65729	5.78419	5.57585	5.81378	5.62308	5.70707	5.74086	5.69717	6.16138	5.46735	5.54074	5.55205	5.94441	5.70459	5.73501	5.76321	5.67823	5.59933	5.55869	5.56619	5.46415	5.9648	5.79444	5.85368	5.764	5.87214	5.60266	5.51877	5.52061	5.84774	5.7827	5.66524	5.71099	5.63083	5.64556	5.64206	5.69613	5.68208	5.85497	5.55463	6.05917
7908863	5.3137	5.52255	5.4443	5.36859	5.2676	5.46976	5.35801	5.31207	5.40337	5.4559	5.13434	5.38874	5.44188	5.25087	5.59622	5.56724	5.44839	5.34766	5.56032	5.48055	5.29174	5.3668	5.5338	5.37058	5.2867	5.61584	5.45363	5.34827	5.21996	5.62902	5.48584	5.47892	5.38492	5.57773	5.35669	5.35141	5.22796	5.39323	5.54351	5.41749	5.49233	5.44817	5.54798	5.58946	5.38182	5.61978	5.60775	5.65793	5.68947
7908879	6.34715	6.44201	6.71468	6.31769	6.34409	6.65887	6.31031	6.22662	6.25005	6.00814	5.92678	6.26288	6.0202	6.38829	6.2343	6.15958	6.13349	6.48398	6.34264	5.93142	6.18732	6.30306	6.32018	6.24991	6.22452	6.01725	6.49206	6.20214	6.25077	6.20402	6.05155	6.07503	6.38339	6.30869	6.34136	6.1431	6.51388	6.36281	6.51182	5.76037	6.03143	6.31996	6.57832	6.60104	6.44258	6.28022	6.85533	6.31477	6.64982
7908907	7.26922	7.05386	7.22001	7.18555	7.19169	7.216	7.19556	7.33005	7.24239	6.82471	6.64205	7.21027	6.76788	6.78383	7.52524	7.27894	7.18379	6.80975	7.0385	6.86248	6.60509	6.96961	6.89993	6.81358	6.88781	6.54008	6.9505	6.96846	6.98706	7.14429	6.96521	7.02003	7.19552	7.17662	7.04982	6.90908	6.67109	6.7896	6.76615	6.61979	6.87351	7.31189	7.35545	6.89125	7.03	7.09217	7.33422	6.80586	7.22124
7908966	4.51719	4.7835	4.86061	4.87052	5.10953	4.9056	4.97672	4.71009	5.21326	4.92019	4.52424	5.46774	4.57923	4.75675	5.37379	5.10329	4.64102	4.80026	5.13087	5.21525	5.89509	5.23363	4.96944	4.62343	5.21065	5.13663	5.40958	4.77626	5.06033	4.82373	4.98327	4.5358	5.19403	5.08682	4.88899	4.99713	5.35526	5.42596	4.79687	5.07374	5.08802	5.1695	4.85845	5.72229	5.4098	4.93428	5.07124	5.04872	5.19993
7909027	9.87924	9.67724	9.9071	9.91212	9.392	10.0733	9.82829	9.27283	9.61922	9.49506	9.51514	9.83126	9.47296	10.3843	9.603	10.1569	9.86636	10.5338	10.0324	10.0055	9.89149	9.78045	9.90466	9.85949	10.0643	9.95021	9.99721	10.1474	9.86116	9.17649	9.39173	9.86238	9.95561	9.75178	9.75266	10.0223	10.1991	9.87849	10.1076	9.64239	9.70161	9.46089	10.06	10.0132	9.96746	10.2604	9.84503	9.66608	9.81914
7909164	5.37973	5.42562	5.30555	5.38847	5.40122	5.41276	5.35292	5.45777	5.3757	5.31937	5.15827	5.22814	5.24251	5.16963	5.44665	5.29199	5.23666	5.37677	5.30894	5.41652	5.2511	5.24278	5.36849	5.42439	5.22018	5.21542	5.47018	5.33814	5.33946	5.43189	5.25716	5.42994	5.40323	5.19201	5.52331	5.51557	5.41577	5.39775	5.26597	5.30932	5.35198	5.42076	5.20859	5.25264	5.35946	5.64985	5.4955	5.31918	5.37179
7909175	9.51574	9.31513	9.48766	9.4007	9.66012	9.54444	9.19493	9.14916	8.82585	9.14975	8.89751	8.80959	9.26186	9.00767	9.39153	9.49834	8.98977	9.16637	9.10969	9.31451	9.31392	9.52598	9.37647	9.42902	9.49889	9.47183	9.34725	9.03567	9.32642	9.22126	9.32987	9.54641	9.25989	9.46825	8.9524	9.58992	9.374	9.41173	9.52382	9.6256	9.11784	9.52123	9.4591	9.09032	9.59706	9.1944	9.53991	9.2729	9.09966
7909188	7.45401	7.78234	7.71572	8.0065	7.58424	7.77664	7.48491	7.49179	7.7489	7.51843	8.61449	7.30731	7.4873	7.27609	7.29326	7.76581	7.52835	7.52192	7.63819	7.68831	7.54403	7.467	7.68688	7.45908	7.35803	7.03516	7.44992	7.23089	7.43661	7.98734	7.34989	7.57576	7.69428	7.62745	7.32248	7.39812	7.71823	7.50962	7.39086	7.27105	7.56633	7.48334	7.68918	7.96304	7.49954	7.64994	7.64137	7.41774	7.73506
7909285	6.89536	6.89714	6.90841	7.20608	6.86773	7.17202	7.48881	6.95195	7.16856	7.41534	7.45994	7.03835	7.57215	7.08133	7.45281	7.05006	7.24247	7.69819	7.261	7.26351	6.92576	7.04646	7.28614	7.3801	7.34942	7.46038	7.14343	7.28669	6.65798	7.06214	7.22813	7.0555	6.79156	7.24138	7.44989	7.54395	7.22076	7.13741	7.18236	7.57049	7.40321	7.25532	7.18962	7.14366	7.14376	7.20999	6.87626	7.41993	7.21387
7909390	3.75472	3.88262	3.58702	3.71735	3.79639	3.5869	4.14214	3.9038	3.91767	3.82831	4.84478	4.01888	3.78481	3.76496	3.84426	3.88676	3.95502	3.89627	3.7409	3.6517	3.76649	3.70164	4.01546	4.01199	3.89879	3.99448	4.10082	4.25089	3.69985	3.80376	3.76634	3.80436	3.75379	3.76995	3.71877	3.95544	4.13195	3.78887	4.02451	3.93418	3.83054	3.81434	3.89446	3.95389	3.94137	4.06081	3.93461	3.99459	3.90116
7909400	10.5826	10.4392	10.4281	10.5295	10.294	10.1559	10.5124	10.2839	10.0875	10.2801	10.4489	9.94724	10.338	9.95868	10.0618	10.5033	10.3011	10.4107	10.605	10.077	10.2091	9.97083	10.1785	10.5463	10.5378	10.3781	10.4495	10.3911	10.2713	10.3066	10.2987	10.3579	10.1027	10.358	10.3921	10.3531	10.5296	10.3071	10.5691	10.5646	10.1877	10.4431	10.3733	10.586	10.538	10.2316	10.3232	10.6135	10.5835
7909455	4.65612	4.72023	4.50122	4.71198	4.71283	4.66208	4.55196	4.89666	4.76785	4.78112	6.40238	4.78892	4.72442	4.56164	4.77704	4.63563	4.78321	4.50824	4.88951	4.76642	4.82941	4.61234	4.5281	5.11961	4.80584	4.79537	4.83902	4.6827	4.96918	4.84211	4.69095	4.87728	4.81218	4.89247	4.68488	4.68092	4.77966	4.76949	4.84613	4.69493	4.6569	4.67713	4.82273	4.82636	4.98621	4.78393	4.89677	5.03311	4.66665
7909529	9.63951	9.92965	9.84826	9.85077	9.63332	9.38196	9.90262	9.98645	9.43817	9.83123	9.57595	9.46174	10.1996	9.70655	9.62159	9.44998	9.45029	9.8	9.61237	9.4277	9.31498	9.572	9.90677	9.79005	9.53719	9.60558	9.61878	9.93056	9.60036	9.53791	9.48438	9.56424	9.33438	9.51127	9.9629	9.69901	9.53303	9.4433	9.35662	9.55689	9.80313	9.79681	9.92641	9.30754	9.47323	9.65545	9.73429	9.5665	9.56993
7909545	7.13401	7.13271	7.22212	7.3134	7.27211	7.11113	7.74759	7.55289	7.49343	7.85226	7.45726	7.11005	7.42939	7.52381	7.01697	7.36714	7.72023	7.804	7.19343	7.68446	6.79365	7.31576	7.07469	7.59256	7.23759	7.7411	7.30998	7.57389	6.51723	7.05787	7.37315	6.89582	6.80504	7.0643	7.54825	7.48275	7.24968	7.05881	7.10113	7.65279	7.34204	7.34958	7.50913	7.30777	7.357	7.3487	6.91538	7.12115	6.93613
7909561	6.66529	6.57524	6.37962	6.94163	6.478	6.34037	6.25921	6.54593	6.79886	6.91815	6.94418	6.56029	7.33359	6.90692	6.56342	6.81357	6.57521	6.46168	6.94469	7.09406	6.87338	6.31219	6.9919	6.68902	6.74267	6.96856	6.34975	6.82986	6.54422	6.92599	7.00877	6.71038	6.35627	6.77957	6.71859	7.06288	6.70578	6.72128	6.73957	6.88645	6.67552	7.08829	6.49768	6.81428	6.52444	6.74277	6.46835	6.51662	6.41552
7909789	10.5762	10.6137	10.8763	10.7985	10.6029	10.764	10.3765	10.4446	10.4833	11.4008	10.7398	10.429	10.8556	11.4872	10.3849	10.3913	11.549	11.4921	10.615	11.4218	11.8359	11.5356	11.1827	11.4361	11.1179	11.3582	11.474	11.5794	10.2393	10.4526	11.3469	10.9267	10.5698	10.0084	11.2468	10.9142	10.9308	11.4981	10.5255	9.96569	11.3364	10.7963	10.8422	11.368	10.5904	11.0114	10.9249	11.877	10.6932
7909841	7.12123	6.68048	6.77205	6.77745	7.16514	6.44112	7.06205	7.20266	6.87792	7.4917	7.31836	6.81207	7.35427	7.25295	7.00277	6.96368	7.91598	7.21847	7.03455	6.95361	5.96579	6.55881	6.78644	7.57086	7.31703	8.38436	6.90636	7.5389	6.42662	6.62059	5.89781	6.81165	6.73455	7.55688	7.62658	7.23671	7.27928	6.91054	6.67725	8.27543	7.0569	6.78366	7.44812	6.72569	7.09626	7.21003	6.89202	6.67138	6.88146
7909877	7.02116	7.13689	6.90357	6.76917	6.84021	6.85435	7.2975	6.98946	6.80616	6.92898	6.30615	6.07445	7.20901	6.62839	7.21023	7.05285	6.67273	6.78164	6.67186	6.316	6.44562	6.48458	6.29724	6.68675	6.50009	6.5219	6.82649	6.71628	6.36706	6.23143	6.83329	6.51994	6.88985	6.23203	6.8284	6.7873	6.65689	6.29773	6.79329	6.75043	6.88297	6.48145	7.13164	6.12515	6.8597	6.79448	6.66241	6.37519	6.89339
7909890	7.31196	7.59984	7.42729	7.64173	7.19063	7.67342	7.37097	7.46176	7.79074	7.57962	7.52926	7.6679	7.55118	7.43493	7.28433	7.44526	7.44634	7.74845	7.49105	7.45685	7.96796	7.55886	7.63561	7.46668	7.91512	7.42112	7.69441	7.5118	7.39202	7.55292	7.50213	7.79118	7.53828	7.47284	7.38118	7.44309	7.40329	7.5955	7.59101	7.31902	7.79192	7.56777	7.42902	7.32134	7.55222	7.61321	7.85996	8.01221	7.62141
7909990	5.98554	6.2184	6.24778	6.33016	6.86126	6.32287	6.85217	6.54429	7.0699	6.9698	7.28824	6.91299	6.8062	6.37823	6.37256	6.20261	6.52751	7.05243	6.53238	6.51179	6.5681	6.64981	6.48227	6.31092	7.01521	6.64448	6.90887	6.42545	6.52448	6.53229	6.47662	6.56485	6.07118	7.21098	7.01086	7.2397	6.96885	7.07186	6.8035	7.7762	6.3587	6.75586	6.54173	7.04557	6.83655	7.08323	6.70821	7.39655	6.5547
7910001	10.8448	10.8513	10.791	10.6374	10.8217	10.6469	10.6487	10.8971	11.0944	10.8222	10.3923	10.984	10.7263	11.2871	10.6436	10.4719	10.5785	10.8988	11.1341	10.9802	10.9026	10.8457	11.0716	11.1251	10.8036	10.5971	10.8148	11.1325	10.8507	10.8986	10.8092	10.8089	10.8773	10.9349	11.3032	11.2626	11.1423	11.1096	10.7508	10.4979	10.6866	10.5862	10.4636	10.6389	10.553	10.2384	10.5384	10.7563	10.69
7910190	4.96662	4.85104	4.95985	4.89303	4.92578	4.84286	4.98376	5.14566	4.97156	4.97756	5.4392	5.10922	5.2157	5.08574	5.29611	5.05888	4.88972	5.02461	4.85721	4.89124	4.75031	5.26889	4.71713	5.09289	4.79332	5.22069	5.09833	5.00619	5.07626	4.71931	5.03036	4.96982	4.92052	5.09418	4.93231	4.98144	5.02869	4.70226	5.05674	4.96153	5.09851	5.29985	5.31494	5.01381	5.04414	4.91239	4.94304	5.16475	4.49328
7910372	10.275	10.4123	10.3758	10.382	10.3282	10.2065	10.328	10.174	10.0781	10.2289	10.2241	9.86983	10.2547	10.043	10.1939	10.139	10.3867	10.2879	9.9429	10.1086	10.148	10.166	10.3325	10.4311	10.2384	10.3722	10.3584	10.5869	10.1369	10.0382	10.1356	10.1997	10.124	10.226	10.0998	10.2833	10.3383	10.3928	10.253	10.5332	10.2725	10.3457	10.2399	10.2912	10.6752	10.3943	10.6089	10.4234	10.4132
7910379	5.53435	5.40415	5.38603	5.47278	5.49188	5.46296	5.4315	5.55461	5.36414	4.97691	4.96292	5.29941	5.17663	5.11921	5.36509	5.47554	5.30808	5.42447	5.33959	5.0762	5.28706	5.29019	5.32519	5.16533	5.01909	5.5798	5.4415	5.30446	5.36775	5.34213	5.34726	5.35192	5.37139	5.36389	4.99392	5.4866	5.5337	5.11887	5.5918	5.33894	5.33252	5.60004	5.41494	5.3675	5.64802	5.47997	5.82436	5.74076	5.52514
7910381	5.34655	5.21064	5.6236	5.11695	5.07953	5.52015	5.69371	5.84785	5.35357	5.18454	5.00506	5.17875	5.06598	5.64781	5.60574	5.62398	5.53241	5.48727	4.94296	5.27708	4.97548	4.73124	5.49556	5.12239	5.09606	4.82921	5.05552	5.49515	5.19119	5.38021	5.29005	5.2325	5.77327	5.35814	5.53936	5.31331	5.14551	5.46969	5.32724	5.60079	5.04117	5.54327	4.86916	5.73536	4.9022	5.82146	4.7556	5.25565	5.61275
7910398	8.43876	8.35375	8.2584	8.25309	8.2074	8.01609	8.34144	8.115	7.95837	8.23698	7.7588	8.16451	8.18755	8.23179	8.29069	7.92581	7.90655	8.34126	8.15361	8.41236	8.11296	8.19695	8.27693	8.29705	8.08988	8.33688	8.04429	8.29453	8.07976	8.0715	7.86847	7.93965	8.05562	8.14422	8.62271	8.03394	8.10331	8.34284	7.98143	8.25765	8.23144	8.40905	8.14989	8.08944	7.98522	7.87457	7.73262	8.04467	7.85076
7910503	6.68606	6.28691	6.39977	6.53282	6.5225	6.63398	6.44306	6.59909	7.05083	6.77189	6.2428	7.37905	6.25166	8.18346	6.794	6.76084	6.69482	6.47983	7.03874	6.6765	6.3067	6.41744	6.82188	6.45517	6.23463	6.7787	6.80566	7.5702	6.1627	6.8304	6.55967	6.82323	6.34517	6.79547	6.53298	7.09944	7.00431	6.45772	6.838	7.2461	6.79687	6.36748	7.18939	6.52894	6.63399	6.69568	6.69386	6.29746	6.61304
7910539	8.72525	8.85479	8.63677	8.62884	8.59027	8.87806	8.71013	8.6872	8.75092	8.86871	8.72823	8.67477	8.86604	9.01038	8.77642	8.9365	8.77419	9.13473	8.7444	8.83302	8.96977	9.04911	8.72397	8.88476	9.11049	9.20214	8.8298	8.7703	9.01189	8.57606	8.66947	8.88368	8.86281	8.59033	8.88281	9.01613	8.82643	8.94298	8.94279	9.10026	8.84161	8.77118	8.74591	8.98864	8.88924	8.95412	8.54825	8.91232	8.66096
7910618	6.41848	6.46792	6.44351	6.57082	6.43888	6.58174	6.22802	6.33246	6.45764	6.11141	6.38818	6.24966	6.29298	6.41159	6.41416	6.43696	6.42625	6.33985	6.16455	6.24084	6.18636	6.23756	6.33726	6.41923	6.32562	6.21624	6.34001	6.30844	6.24668	6.4138	6.44894	6.45099	6.37595	6.4356	6.34795	6.15737	6.34023	6.37658	6.38162	6.3763	6.38091	6.41974	6.35863	6.35466	6.24625	6.46265	6.48513	6.45252	6.47114
7910640	8.01866	7.96889	8.05538	7.80517	7.66734	7.82506	8.11665	7.86039	7.72346	8.04484	7.7131	7.80292	8.16957	7.93372	7.96845	8.18746	7.8167	8.32211	8.02203	8.07637	8.04041	7.95202	8.00235	8.1565	8.08525	8.40508	8.00469	8.15517	7.79026	7.83997	7.98686	7.98017	8.00084	8.03839	8.10906	8.00404	7.96902	8.18566	8.0198	8.10606	8.05801	8.19676	8.01669	7.84684	7.95469	7.99822	7.87904	8.00841	7.86148
7910651	7.76962	7.84191	7.79366	8.1066	7.54625	7.79062	7.81283	7.46635	7.90246	8.10283	7.68832	7.94998	7.91514	7.55584	7.57873	7.49159	7.45843	7.90017	8.10313	8.24244	7.99676	8.11412	7.8502	7.8065	8.09245	7.90135	7.87847	7.78224	8.13149	8.08978	8.238	7.84694	7.9632	7.52941	7.93698	7.76701	7.61349	7.70159	8.05676	7.71185	7.9233	7.71713	7.6474	7.84253	7.59414	7.37857	7.75578	8.23443	8.05604
7910694	6.285	6.20234	6.2872	6.38067	6.22045	6.09846	6.03595	6.1245	5.99566	6.0584	6.27461	6.13465	6.20376	6.16115	6.0111	6.09268	5.94409	6.10676	6.05734	6.10326	6.31677	5.95423	6.17381	5.99412	5.99883	5.93345	6.14536	6.13845	6.23006	6.31017	6.11988	6.04633	6.29055	5.94917	6.00946	5.94745	6.17491	6.05018	6.12169	5.89835	6.12325	6.08226	5.97237	6.16515	6.25153	6.21146	6.0462	6.45441	6.40281
7910752	8.58671	8.33648	8.54659	8.25947	8.57152	8.49077	8.67393	8.51423	8.51631	8.46874	8.86115	8.63159	8.48481	8.54391	8.78942	8.65283	8.58794	8.99442	8.39001	8.62814	8.66322	8.82244	8.44521	8.82104	8.69182	9.00672	8.71135	8.52686	8.74258	8.11244	8.66716	8.46587	8.48365	8.64308	8.80607	8.61637	8.80093	8.65866	8.6439	8.93697	8.54762	8.50819	8.65869	8.40073	8.90509	8.29073	8.4405	8.6313	8.32177
7911038	7.32579	7.30118	7.38808	7.20762	7.17064	7.53302	7.44105	7.20878	7.48354	7.45158	7.44888	7.67238	7.40269	7.49319	7.16715	7.45096	7.51419	8.26064	7.43841	7.74113	7.80867	7.685	7.5032	7.49332	7.50355	7.8516	7.51549	7.53501	7.51634	7.24203	7.07619	7.34585	7.6531	7.22988	7.43251	7.41681	7.37067	7.58527	7.27332	7.37468	7.62772	7.47272	7.67752	7.30011	7.48409	7.28475	7.29643	7.32451	7.37457
7911114	6.71352	6.31684	6.40971	6.94734	6.47526	7.35597	7.36559	7.9137	6.54996	6.49708	6.64372	6.60617	6.67714	7.56873	5.91502	6.83419	7.15956	7.46845	7.04663	6.30644	6.18427	6.63361	6.60293	6.54318	6.30739	6.12891	6.83924	6.22641	6.2194	6.18606	6.39464	6.61328	6.98527	6.23903	6.28618	6.65972	6.57381	6.24141	6.24696	5.69497	6.35347	5.93135	6.63993	6.16479	6.24838	7.15212	6.80729	6.36135	6.58996
7911155	9.84019	9.5403	9.68318	9.54287	9.51383	9.33373	9.51362	9.54953	9.39491	9.49839	9.40056	9.33636	9.21966	9.34974	9.80629	9.51557	9.38732	9.50435	9.52933	9.66856	9.5252	9.74805	9.76613	9.58396	9.47411	9.49189	9.40774	9.57158	9.50886	9.5842	9.72182	9.16383	9.61595	9.42718	9.81712	9.3602	9.72581	9.45394	9.66925	9.56958	9.34059	9.93864	9.48642	9.02274	9.3807	8.61076	9.42025	9.49099	9.38678
7911199	4.10723	4.05598	3.98723	4.12881	4.04168	4.21282	4.18525	4.19877	4.1058	3.96785	4.29199	4.34078	4.06774	4.1566	4.24471	4.08927	4.25071	4.17936	4.31611	4.21121	4.17389	4.27048	4.32436	4.07105	4.13932	4.17775	4.14981	3.92826	4.2185	4.19078	4.18357	4.1707	4.06804	4.06982	4.26383	3.92124	4.1293	4.17308	4.27813	4.32594	4.24059	4.17305	4.06706	4.13854	4.2329	4.11895	4.26642	4.42744	4.22816
7911258	4.69124	4.74955	4.68782	4.59399	4.50918	4.6138	4.77058	4.61382	4.81448	4.55446	4.49562	4.68314	4.46998	4.60972	4.81186	4.83453	4.76032	4.36295	4.68164	4.85347	4.70999	4.54542	4.72415	4.55268	4.71091	4.70881	4.76625	4.44061	4.77887	4.69832	4.72587	4.73638	4.63574	4.65953	4.37013	4.92394	4.62883	4.7359	4.8555	4.81844	5.11232	4.88243	5.12285	4.74327	5.04301	4.95938	4.60619	4.78788	4.82339
7911265	3.7756	3.54814	3.65813	3.66543	3.54277	3.64375	3.77967	3.64497	3.72426	3.72652	3.67695	3.6844	3.78509	3.8167	3.77299	3.91782	3.72782	3.58746	3.72928	3.7768	3.59274	3.67699	3.59684	3.57945	3.84597	3.72266	3.85403	3.71345	3.74814	3.75929	3.6771	3.60179	3.63884	3.8341	3.76651	3.91475	3.55004	3.68445	3.70057	3.90404	3.69563	3.73879	3.68196	3.56481	3.79542	3.87021	3.86319	4.28396	3.72898
7911301	5.64256	5.65462	5.67511	5.5944	5.29115	5.51004	6.0346	5.61849	5.68275	5.54861	5.29997	5.60973	5.56737	5.76868	5.41211	5.16873	5.39557	5.59062	5.45838	5.21099	5.1494	5.46451	5.3748	5.49184	5.52802	5.69926	5.52115	5.62089	5.59572	5.40873	5.68205	5.41912	5.38708	5.62917	5.49292	5.5125	5.59481	5.36029	5.39008	5.60609	5.46825	5.6071	6.04386	5.62513	5.43226	5.30438	5.51498	5.5629	5.58808
7911376	8.2942	8.29238	8.37911	8.22161	8.2984	8.22483	8.29155	8.54901	8.38096	8.48096	8.35714	8.25439	8.4904	8.56854	8.35622	8.47827	8.70147	8.2178	7.97575	8.33827	8.33687	8.24666	8.38281	8.46232	8.21887	8.54738	8.51885	8.42578	8.14299	8.41984	8.54337	8.39292	8.47285	8.40463	8.18431	8.2079	8.27244	8.22901	8.39634	8.31889	8.6265	8.35902	8.42652	8.19612	8.53529	8.628	8.59956	8.48165	8.48976
7911529	12.5759	12.6734	12.6567	12.7886	12.6071	12.7822	12.543	12.38	12.3253	12.5124	12.0658	12.1775	12.4982	12.5446	12.4761	12.7611	12.7103	12.504	12.5365	12.2789	12.025	12.334	12.367	12.5989	12.7591	12.4224	12.5573	12.5958	12.3524	12.5179	12.5568	12.6293	12.4804	12.5111	12.3359	12.4847	12.5721	12.3856	12.7023	12.465	12.4777	12.6189	12.575	12.5419	12.8369	12.6562	12.5551	12.6085	12.7436
7911566	4.96155	4.86549	4.95467	4.94078	5.41438	5.20936	5.42394	5.2258	4.85161	4.96197	4.86608	4.68332	4.97973	4.75932	4.80158	4.88001	4.93237	4.86448	4.934	4.86599	4.93296	4.9969	4.95115	4.84244	4.69991	4.86941	5.20551	4.96277	4.96221	5.07833	4.91078	4.9027	4.73263	5.24789	5.21558	5.0525	4.92178	4.72897	5.01748	4.97495	4.87556	4.79267	5.02937	5.08838	5.21039	5.04418	4.86365	5.03863	4.95547
7911568	9.48515	9.42131	9.49746	9.61804	9.48489	9.44361	9.43568	9.45864	9.54108	9.45875	9.35645	9.37605	9.21521	9.42534	9.21445	9.3725	9.35582	9.39945	9.37238	9.42212	9.37104	9.46136	9.45254	9.34308	9.49812	9.52725	9.49569	9.51279	9.50581	9.55491	9.46641	9.33775	9.36802	9.34531	9.36776	9.33094	9.39269	9.28813	9.40545	9.49974	9.4203	9.5592	9.61405	9.42418	9.40643	9.50564	9.46467	9.56399	9.5686
7911681	6.18253	5.78295	6.062	5.78133	5.79276	5.8848	5.72787	5.79339	6.03152	5.81868	5.65969	5.765	5.80526	5.79621	5.67706	5.62457	6.04395	5.80139	5.95522	5.83695	5.77671	5.95153	5.7675	5.74736	5.68264	5.71113	5.72549	6.07339	5.82193	5.9846	5.81693	5.80571	5.73707	5.81346	5.85782	5.77664	5.59772	5.68547	5.91078	5.6436	5.59341	5.7574	5.84283	5.59944	5.68872	6.0459	5.9037	5.6947	5.82311
7911683	7.63799	7.63549	7.75766	7.6031	7.67269	7.50317	7.51341	7.5058	7.4828	7.46192	7.29979	7.51568	7.6335	7.5001	7.65157	7.50735	7.65416	7.39257	7.18898	7.38215	7.54854	7.55907	7.64672	7.54233	7.55339	7.43057	7.49869	7.5503	7.43554	7.44257	7.55749	7.75123	7.4069	7.57914	7.35453	7.50538	7.45138	7.42069	7.55501	7.40759	7.52733	7.67886	7.62506	7.32175	7.78899	7.66076	7.61682	7.60185	7.7587
7911854	7.53666	6.92759	7.59389	7.42302	7.1046	7.10625	7.84396	7.6538	7.11923	7.25459	7.09994	7.10988	7.47736	7.21355	7.29481	7.32795	7.43353	7.28266	7.34644	6.94403	6.81398	7.08765	7.11598	6.87209	6.89187	7.24306	7.17516	7.64701	7.06929	7.09422	7.25141	7.24977	6.85968	7.51214	7.17778	7.1064	7.3098	6.70497	7.13288	7.13436	7.30154	7.62918	7.47176	6.94035	7.22453	7.24138	7.61644	7.31536	7.18092
7911870	8.82667	8.67688	8.73829	8.72783	8.64394	8.8894	8.74502	8.46548	8.66366	8.82016	8.91762	8.77285	8.66281	8.95592	8.60863	8.79693	8.87293	9.19416	8.65503	8.95504	8.89496	8.8979	8.7524	8.94283	9.0073	8.98959	9.10026	8.72841	8.84174	8.76185	8.69827	8.79181	8.77814	8.48523	8.57002	8.75808	8.68925	8.93905	8.88909	8.90711	8.81456	8.77805	8.95398	9.00275	8.96649	8.69594	8.7756	8.94159	8.76027
7911993	10.1207	10.0013	9.9929	10.1066	10.1162	10.236	9.98514	10.0224	10.318	10.1493	9.88513	10.2345	10.0165	10.0574	10.1401	10.2554	10.1598	10.2368	10.0574	10.1931	10.2682	10.2346	10.0792	10.208	10.2253	10.2149	10.2901	10.193	10.2544	10.2175	10.1435	10.1806	10.2627	10.1534	10.1312	10.1317	10.1263	10.0453	10.0769	10.1876	10.1507	10.1541	10.1796	10.19	10.0991	9.96113	10.0649	10.1533	10.1538
7912004	7.67338	7.78846	7.74982	7.64279	7.65778	7.86581	7.67098	7.71875	7.45294	7.4754	7.51587	7.56373	7.70456	7.56456	7.65717	7.81019	7.56257	7.45898	7.42833	7.35283	7.47746	7.32228	7.49619	7.59505	7.52991	7.40821	7.55074	7.53135	7.54027	7.61663	7.48302	7.87272	7.63661	7.77021	7.52864	7.57514	7.47125	7.60414	7.7927	7.47532	7.4438	7.41648	7.66727	7.57055	7.5471	7.58872	7.68363	7.40995	7.62678
7912040	7.97434	7.92334	8.05334	7.94275	8.02962	7.89043	8.18263	8.13215	7.84705	7.84095	7.52333	7.76583	8.03438	8.0099	8.0128	7.94265	7.85512	7.62519	7.92692	7.75891	7.86119	7.666	7.83899	7.82366	7.67938	7.70956	7.90037	7.92721	7.70651	7.94895	7.684	8.01093	7.90092	8.05333	7.72939	7.90648	7.9422	7.68804	7.88653	7.65577	7.85918	7.84117	7.86725	7.59847	7.91386	7.96016	7.96943	7.56639	7.99385
7912056	7.56144	7.36646	7.82951	7.47042	7.48579	7.68553	7.85715	7.77929	7.17212	7.01305	6.94373	7.27957	7.40783	7.80789	7.26254	7.67135	7.23778	7.76352	7.86023	7.17813	7.49656	7.18712	7.09283	7.4607	7.53282	7.25831	7.32504	7.5629	7.46191	7.39711	7.1123	7.859	7.79629	7.48606	7.1041	7.52588	7.46945	7.28559	7.68366	7.16252	7.23509	7.3623	7.42978	7.53301	7.7318	7.81096	7.6064	7.00622	7.4923
7912145	5.42349	5.30622	5.2513	5.25316	5.23775	5.53938	5.29064	5.64007	5.76384	5.45677	7.95796	5.5373	5.36183	5.3056	5.57592	5.4641	5.48788	5.23138	5.42884	5.45442	5.47557	5.45612	5.43905	5.3544	5.38667	5.36251	5.48702	5.20931	5.34191	5.52387	5.48595	5.46982	5.63623	5.31518	5.48514	5.14388	6.0044	5.41949	5.5259	5.2285	5.50499	5.50116	5.53545	5.22881	5.4233	5.66055	5.45557	5.7393	5.52888
7912198	12.9015	12.7146	13.0244	12.9084	12.7267	12.9761	12.7959	12.8536	12.6768	12.5795	12.6851	12.8449	12.4853	12.6785	12.5604	12.7037	12.7595	12.7176	12.766	12.6748	12.661	12.8552	12.7653	12.7072	12.7401	12.3447	12.9391	12.6602	12.8836	12.5889	12.7191	12.8262	12.8565	12.556	12.5223	12.4496	12.5621	12.7706	12.8654	12.1047	12.6473	12.6644	12.802	12.9222	12.9098	12.5216	12.9244	12.8209	12.9759
7912257	10.4986	10.3053	10.5535	10.2713	10.4464	10.3755	10.8572	10.6894	10.1376	10.0848	10.0931	9.94171	10.2564	10.4175	10.3292	10.4273	10.5187	10.5572	10.3861	10.0237	10.0452	10.3466	10.0548	10.267	10.039	10.3551	10.1828	10.4345	10.2294	10.019	10.1665	10.2814	10.1982	10.4206	10.1948	10.1756	10.2999	9.95445	10.3438	10.2244	10.1524	10.2724	10.4836	10.1623	10.6254	10.2938	10.529	10.1313	10.3811
7912361	5.01483	5.0268	4.98191	4.9871	5.07138	4.98733	4.90701	5.22038	4.84425	4.97429	4.84554	5.00162	4.98413	5.14396	5.16906	5.01826	5.20302	4.72443	4.93461	4.97452	4.85539	4.91397	5.03607	4.90995	4.64287	4.90604	4.93712	4.90386	4.85628	5.03129	5.0025	4.99852	4.91683	4.96116	4.98487	4.82278	4.94568	4.83436	4.9943	4.9561	4.98583	4.85346	5.26221	4.90288	5.24062	5.19919	5.14291	4.90978	5.19338
7912412	9.13854	9.08566	9.19053	9.14128	9.20234	9.3509	9.18004	9.03016	9.21636	9.16957	9.58648	9.32307	9.14792	9.33553	9.00556	9.2827	9.37556	9.59102	9.09896	9.34493	9.45514	9.51607	9.11242	9.37043	9.56753	9.54702	9.54125	9.15501	9.39099	9.07337	9.31962	9.38674	9.27998	9.03477	9.1664	9.39333	9.24679	9.27512	9.30345	9.40762	9.18905	9.17546	9.2733	9.38682	9.40931	9.59476	9.33594	9.47841	9.20036
7912511	9.29021	9.19266	9.51715	9.24886	9.29959	9.29037	8.9127	9.41425	9.36342	9.14778	9.16717	9.1644	9.38926	9.70627	8.99587	9.13963	9.12887	8.83292	9.11778	9.03571	9.10666	9.07842	9.29519	8.99939	8.72171	8.81407	9.17076	9.10315	8.98972	9.2481	9.24326	9.27309	9.34978	9.17312	9.12168	8.85572	8.9902	9.03839	9.08125	8.74482	9.07223	8.98864	9.15705	9.03781	9.00111	9.37314	9.34159	8.95646	9.25172
7912537	10.5825	9.07114	10.5235	8.43478	10.3516	8.36968	10.6612	10.2787	7.51254	9.01679	8.54878	8.03882	10.2684	10.0331	10.1725	9.82968	9.99749	8.60676	9.55953	8.31739	7.63455	8.25425	9.23274	9.07558	8.04009	10.1114	8.9705	10.6708	7.37758	7.95973	9.13021	9.16267	8.5183	10.6525	8.88603	9.89693	9.8529	8.73521	8.5246	9.71339	9.14454	9.94909	10.485	9.77054	9.05823	8.30089	9.28015	7.79938	8.38749
7912552	5.21098	5.13744	5.06973	5.0699	5.12417	4.97486	5.00204	5.20411	5.20102	5.22365	5.35616	5.08463	5.26405	5.07703	5.03649	5.14296	5.32267	4.91464	5.63471	5.70701	4.92825	5.08224	5.20886	5.36059	5.2165	5.2502	5.20427	5.16634	5.21104	5.30488	4.85714	5.0237	5.0677	5.28157	5.00996	5.12791	4.8701	5.00933	5.02513	5.12786	5.06036	5.0712	5.09781	5.07839	5.15988	5.35295	5.07846	4.83739	5.26403
7912629	5.87388	5.78094	5.95524	5.92772	5.85408	5.96022	5.90624	5.88718	5.70952	5.9282	5.617	5.79413	5.67411	5.87073	5.85896	5.91724	6.01462	5.75607	5.77502	5.37805	5.71914	5.86409	5.70882	5.82687	5.68107	5.83913	5.98171	5.79946	5.52529	5.99012	5.86871	5.84138	5.95053	5.51908	5.80668	5.53913	5.61437	5.69304	6.10404	5.69727	5.93026	5.96016	5.70656	5.60945	5.83387	5.76358	5.77196	6.16173	5.79658
7912706	8.52895	8.51348	8.56062	8.55422	7.61036	8.24347	7.84841	7.82349	7.89828	7.34072	7.83163	7.79728	7.56721	6.89973	8.09375	8.15096	8.04927	8.22118	7.62061	7.50902	9.01315	7.81045	7.69273	7.99244	8.94231	7.18079	7.3643	6.88217	7.9937	8.29694	7.9175	7.35129	8.2115	7.99711	7.72681	7.59246	7.46203	8.13596	8.35555	6.83406	8.1742	8.16698	7.63737	9.40555	8.90823	8.22688	8.39073	8.7491	8.5404
7912800	11.8573	10.3455	10.7995	10.7095	10.1752	9.8166	9.92974	10.1522	9.5264	9.65997	10.461	9.36172	9.5751	11.0045	10.5334	10.496	9.70671	9.75682	10.2204	10.6038	9.7125	9.93992	9.82139	9.72803	10.7032	10.6569	9.50238	10.1182	9.69963	10.0677	9.75944	9.6478	9.84012	9.4913	9.81006	10.0575	9.91881	9.93321	10.3427	10.5769	9.66861	10.1276	10.8676	10.4936	10.2959	9.87869	9.38793	9.56613	8.9639
7912850	11.8573	10.3455	10.7995	10.7095	10.1752	9.8166	9.92974	10.1522	9.5264	9.65997	10.461	9.36172	9.5751	11.0045	10.5334	10.496	9.70671	9.75682	10.2204	10.6038	9.7125	9.93992	9.82139	9.72803	10.7032	10.6569	9.50238	10.1182	9.69963	10.0677	9.75944	9.6478	9.84012	9.4913	9.81006	10.0575	9.91881	9.93321	10.3427	10.5769	9.66861	10.1276	10.8676	10.4936	10.2959	9.87869	9.38793	9.56613	8.9639
7912852	10.6094	10.3296	10.3715	10.3157	10.1163	10.1696	10.1553	10.249	11.0184	10.8055	10.7253	10.5647	10.6266	10.1927	10.5704	10.7032	10.5453	10.8309	10.0978	10.7176	11.1003	11.0484	10.2909	10.3554	10.4404	10.8309	10.3623	10.4441	10.706	10.8482	10.4664	10.1417	10.9507	10.5392	10.388	10.1274	10.6648	10.6955	10.1762	10.336	10.4108	10.844	10.7092	10.8929	10.934	9.87809	10.4942	10.6784	10.6252
7912887	9.28192	10.6603	10.0892	10.7543	9.54925	8.93067	9.73707	10.489	8.05232	9.53001	9.17278	8.576	9.69697	8.15918	9.38501	9.0325	8.88635	9.40034	9.35721	9.42672	9.03207	9.14544	9.44019	7.96378	7.96879	8.59208	9.55179	8.59639	9.1365	10.5587	10.7107	8.86889	9.6735	9.37334	8.71995	9.12805	8.88665	9.06734	9.98729	7.68912	9.96531	9.73643	9.3148	9.18265	9.79389	9.94625	9.81747	9.8941	10.0166
7912937	9.58964	9.99116	9.42863	10.6089	8.19507	10.1857	6.82604	7.08728	8.02173	6.81477	9.91208	8.19342	6.98985	8.51947	8.87856	8.18689	8.16141	9.75506	7.65378	6.9762	10.9946	7.98549	10.3058	10.2446	12.1548	7.01122	8.84821	6.97505	10.6635	7.1603	9.07926	9.23135	9.25185	9.72928	8.77224	9.64244	8.36196	11.2386	9.38383	6.4985	8.53808	10.7566	9.51064	10.9823	10.3028	10.0748	10.2106	9.94908	10.2905
7912956	9.68324	10.0996	10.1798	10.3196	9.9583	10.0431	10.2001	10.0085	10.1035	9.97581	10.4173	10.0055	10.354	9.51361	9.71009	9.52309	10.0787	9.77262	9.79929	9.5055	9.8798	10.175	10.1734	9.94591	9.68971	9.71474	9.87659	10.0072	9.91381	9.69694	9.94728	9.8661	9.98978	9.891	10.0432	9.76367	9.68723	9.71691	9.91669	9.58913	9.98014	9.85482	10.1455	9.6191	9.8719	9.90474	10.0994	9.91596	10.1238
7913110	10.0368	10.0081	10.1717	10.0118	9.93911	10.2369	10.1709	9.98805	9.86292	9.97978	9.90127	10.0388	9.69546	10.0273	9.77653	10.0204	9.88595	10.2748	10.0858	9.96578	10.1125	10.1208	9.90885	10.121	10.1664	9.95922	10.2575	9.84594	10.1849	10.0907	10.1979	10.0633	9.99828	9.85674	9.92589	9.96086	9.8955	9.87621	9.94458	9.94689	9.98385	9.79103	10.1528	10.2777	10.1729	10.136	10.162	10.1103	9.99119
7913237	8.55436	8.48269	8.73769	9.25452	8.61789	8.34455	7.80993	7.99137	9.29869	8.9953	9.34894	8.28927	9.00629	9.24469	8.85377	9.54074	9.52734	9.44573	8.66832	8.92988	10.181	8.8891	9.49596	9.82311	10.6387	10.5725	8.94443	9.48816	9.44782	8.75069	9.4704	8.96262	7.80565	8.66551	9.94197	9.53405	9.25754	10.4066	9.72409	10.371	9.16072	10.0892	8.77926	10.5694	9.82157	9.55861	9.16911	9.73968	9.25809
7913242	8.63197	8.55934	8.6698	8.52704	8.51336	8.44594	8.81769	8.53546	8.46791	8.43061	8.41788	8.24473	8.37558	8.64906	8.49182	8.57545	8.67263	8.77375	8.67294	8.41	8.41836	8.46068	8.42319	8.65813	8.74665	8.51688	8.53967	8.82471	8.71487	8.13107	8.47209	8.58045	8.45466	8.28422	7.96708	8.44776	8.58399	8.41928	8.43663	8.3987	8.2837	8.47554	8.48638	8.5889	8.48755	8.27547	8.30696	8.5703	8.46534
7913256	9.95003	9.90053	9.90221	9.87511	9.83032	10.1288	9.9054	9.86297	9.72387	9.71244	9.83937	9.72477	9.6714	9.70135	9.80939	9.88888	9.79359	9.93928	9.94236	9.68978	9.81207	9.82015	9.84143	9.87879	9.8929	9.45181	9.85992	9.6207	9.83394	10.0562	9.89674	10.023	9.86106	9.83824	9.74831	9.85443	9.80198	9.81187	9.98102	9.63325	9.88914	9.78956	9.71666	10.0176	9.89245	9.84307	9.93505	9.88663	9.8972
7913319	10.3879	10.4918	10.3743	10.5163	10.4753	10.3613	10.4107	10.3369	10.3893	10.5327	10.358	10.4883	10.4985	10.4583	10.1903	10.4139	10.4164	10.7035	10.6182	10.535	10.6553	10.5221	10.5941	10.5038	10.5101	10.5403	10.6279	10.3791	10.5528	10.4636	10.5813	10.5309	10.4195	10.5003	10.593	10.5159	10.5276	10.5125	10.5267	10.4987	10.4698	10.5825	10.493	10.3121	10.5825	10.3889	10.5941	10.5981	10.3594
7913357	11.0743	10.7256	10.926	10.9077	11.2296	10.6575	10.6784	10.5679	11.2778	10.8379	10.6184	10.919	10.6229	10.4848	10.7323	11.167	10.7651	10.7552	11.0457	11.4782	11.2132	11.1148	10.9948	11.1064	11.0306	11.1649	11.3574	11.036	11.3951	11.2569	10.3571	10.8429	11.3902	11.0407	10.881	11.1184	11.1249	11.3565	11.2076	10.8591	11.0205	11.2803	11.0563	11.2788	11.1331	10.9123	11.1679	11.1071	11.1206
7913547	6.5062	6.73477	6.47112	6.26951	6.6688	6.75335	6.37178	6.6581	6.68237	6.65564	6.46519	6.45731	6.48841	7.99511	6.71109	6.60131	8.01311	7.83776	6.89297	6.54637	6.5335	6.60902	6.75054	7.03312	6.69683	7.03205	6.99627	6.54509	6.5205	6.63056	6.57117	7.29378	6.72413	6.67056	6.51624	7.06116	6.51453	6.55515	6.76187	6.56184	6.75696	6.29239	6.3506	6.86526	6.50694	7.64321	6.72554	6.5422	6.85905
7913558	9.01418	8.93852	9.00478	8.99562	8.82037	9.09871	9.09872	9.04035	8.77548	8.90438	8.58818	8.53996	8.95946	9.2501	8.61564	8.94	8.99622	9.0622	8.93167	8.74561	8.58175	8.77681	8.85055	8.89871	8.82141	8.88739	8.86976	9.00921	8.63332	8.87767	8.92165	8.9603	8.74012	8.5863	8.79756	8.96735	8.93469	8.61107	8.80379	8.71053	8.86104	8.64541	8.75683	8.79257	9.03836	8.81659	8.67786	8.87691	8.8505
7913593	7.94011	8.48225	8.46935	8.70622	8.56107	7.55983	8.26397	8.28026	7.96087	7.89516	7.13731	7.69187	8.09676	7.42245	8.12976	8.07298	7.08987	7.91687	8.46876	7.61705	7.03525	7.25633	8.15782	7.84471	7.88369	7.74252	7.88818	8.29464	8.06819	8.81449	8.23462	8.12536	8.01847	8.69982	8.00739	8.55362	8.13012	7.61161	8.0822	8.01881	8.35292	8.23174	8.30691	7.99005	8.00474	8.02856	7.91507	7.21221	8.09535
7913667	7.37966	7.44886	7.40984	7.68905	7.05074	7.33516	7.2193	7.38556	7.64805	7.06245	7.50901	7.70858	6.96871	7.12254	7.16674	7.01173	7.45124	7.21974	7.07631	7.08204	7.27248	7.38272	7.16865	7.49543	7.32875	7.06947	7.16077	6.96351	7.74725	7.27056	7.27204	7.26084	7.57547	7.19922	7.16427	7.03127	6.94755	7.20474	7.53289	6.78358	7.07697	7.22023	7.02315	7.67877	7.48462	7.26436	7.25443	7.22772	7.36495
7913682	7.89641	7.86582	7.97719	7.8351	7.74029	7.63965	8.05933	7.90831	7.49391	7.68419	7.63549	7.21124	7.7164	7.74207	7.86186	7.80521	7.87798	8.02375	7.9302	7.6973	7.56435	7.46008	7.72143	7.98498	7.9691	7.96076	7.67567	7.88121	7.52157	7.64062	7.46132	7.57838	7.61424	7.81421	7.78617	8.00784	7.96319	7.74957	7.89868	7.92624	7.62834	7.80195	7.8449	7.83135	7.84983	7.82353	7.98233	7.81864	7.64037
7913694	9.09934	8.56696	8.67683	8.80002	8.48785	8.4525	8.44971	8.81073	8.54209	8.79608	8.87752	8.61298	8.74337	8.16027	9.03603	9.02266	8.75028	8.86299	8.6706	8.38832	8.78906	8.31089	8.52422	8.90275	9.1578	9.4145	8.76556	8.70389	8.51482	8.54658	8.66132	8.93994	8.62765	8.97794	8.89175	8.69782	9.52247	8.88666	9.04593	8.73924	8.49987	9.09794	9.00606	9.39675	8.96998	8.63009	9.01949	9.33954	8.70966
7913705	4.94587	5.0613	4.87967	5.08915	5.16042	5.23755	4.99453	5.15307	5.23341	5.14955	7.21307	5.05538	5.09768	5.30829	5.18275	5.06788	5.30088	5.05777	4.85187	5.04449	5.09561	5.06032	5.18522	4.93696	5.05629	5.03965	5.1928	5.04829	4.95493	5.10552	5.025	5.22533	5.03231	4.97513	5.15578	5.16512	4.89211	5.15066	5.21055	5.20597	5.52093	4.93862	5.29379	4.95027	5.19028	5.36991	5.28739	5.01376	5.15666
7913805	8.20431	7.90844	8.23589	8.18061	7.97464	7.74437	8.18001	8.07693	7.83983	8.1282	9.03956	7.89501	7.90495	8.05122	7.68909	7.84198	7.82066	7.67783	8.2179	7.86484	7.79389	7.96837	7.92602	7.90318	7.55355	7.88654	7.86626	8.24358	7.5391	8.01767	8.30345	7.72039	8.09847	7.89485	8.03729	7.88502	7.76425	7.56945	7.99038	7.08489	7.94791	7.2609	7.54881	7.62706	7.93019	7.95723	7.87095	8.14355	7.85936
7913824	6.59179	7.01211	6.76807	6.83321	7.45435	7.13931	7.81408	7.4208	7.03074	7.55939	7.65414	6.84803	7.92659	6.57335	7.59251	7.66055	6.66661	7.1309	7.50715	7.29027	7.1311	6.71634	7.04372	7.08185	7.50436	8.06202	7.9858	7.29089	7.06	7.39433	7.21365	7.01549	6.68628	7.64346	7.76049	7.80109	8.31336	7.4289	7.35383	8.07024	7.53224	7.65024	7.43662	7.51268	7.12234	6.964	7.92004	7.19158	7.58594
7913858	6.77005	6.79307	6.82262	6.91105	6.65956	7.12451	6.91072	6.69149	6.59333	6.47626	6.78161	6.39637	6.44629	6.73176	6.85199	6.82404	6.33421	7.26265	6.87603	6.59565	6.88032	6.57921	6.7117	6.81409	6.98305	6.64547	6.90733	6.51924	6.64102	6.57231	6.4027	6.83883	6.79271	6.77573	6.64761	6.73116	6.79484	6.53353	7.04843	6.72385	6.51747	6.80564	7.1244	7.09556	7.08006	7.01047	7.23605	6.74586	6.79012
7913869	8.67759	8.23555	8.88032	8.75288	8.05094	8.55061	8.23023	8.92384	7.81971	8.30538	8.52752	7.85129	7.82096	9.04783	8.89051	8.17846	8.45394	7.40247	8.19698	8.50033	7.47256	7.96273	7.71493	7.65763	8.01444	7.48287	7.67636	7.3842	9.19408	9.09126	8.67748	7.81728	8.49891	7.6483	7.7791	7.62316	7.16941	7.55157	8.42109	7.92037	7.64706	8.31819	7.47963	8.94135	7.85875	7.94586	7.54227	7.8544	8.08916
7914042	8.81009	8.84826	8.89118	8.88483	8.90834	8.85297	8.61915	8.23497	8.64255	8.71204	8.19337	8.5672	8.45557	8.27281	8.97231	8.73174	8.38293	8.53216	8.72368	8.53015	8.53615	8.73413	8.61756	8.42118	8.57242	8.54619	8.66537	8.68119	8.91698	8.73156	8.2737	8.49121	8.72081	8.88506	8.67487	8.48679	8.52946	8.73136	8.96956	8.83114	8.80035	9.01968	8.70197	8.67553	8.92441	8.6668	8.7213	8.53348	8.83295
7914180	10.6802	10.6318	10.6576	10.6012	10.5274	10.8072	10.622	10.6447	10.7601	10.7001	10.8604	10.8831	10.5321	10.7114	10.6602	10.6269	10.6977	10.9448	10.7222	10.7039	11.0123	10.9275	10.7528	10.7204	11.0355	10.7651	10.7874	10.5555	10.9473	10.5716	10.6753	10.7138	10.8912	10.5936	10.7962	10.7966	10.8185	10.7977	10.6504	10.8473	10.6734	10.6606	10.6166	10.753	10.6503	10.5582	10.5262	10.7881	10.4757
7914232	8.10653	8.10303	8.18984	8.11859	8.06159	7.88161	7.90233	8.00939	7.77334	7.83644	7.63211	7.94968	8.01667	7.82782	8.15379	8.10324	7.95769	7.79815	7.83785	7.7594	7.81016	7.9177	7.83771	7.90607	7.63734	7.78681	7.77841	7.94226	7.91984	7.88911	7.97036	7.95904	7.86544	8.15221	7.7173	8.01582	8.08739	7.89175	7.98136	7.89343	7.92124	7.84506	7.90671	7.67224	8.12938	7.96651	7.91954	7.70376	7.91741
7914270	8.03678	6.10961	7.2284	7.29237	6.03012	6.93362	6.63621	7.11019	7.43415	8.99215	12.0294	7.65783	7.93688	7.30229	5.94492	7.03208	7.79815	8.3449	6.78963	7.26605	7.30505	7.23693	7.51469	6.67701	8.96105	9.2626	8.544	8.76117	7.05318	9.9815	8.27234	8.23311	7.40248	6.68585	8.92779	6.73067	10.4383	7.42591	7.17629	7.12512	6.91249	6.35226	7.834	8.1962	7.13564	9.35256	7.82496	10.5277	7.33025
7914334	8.42307	8.48608	8.32496	8.76644	8.13544	8.55505	8.64108	8.6658	9.05482	8.93536	8.93713	8.91099	8.83764	8.61423	8.63629	8.2223	8.77491	8.38726	8.4472	8.41419	8.10634	8.87904	8.59098	8.3722	8.34206	8.53574	8.58339	8.83999	8.55532	8.828	9.00123	8.04054	8.32662	8.24225	8.5284	8.27933	8.2148	8.13081	8.49758	8.61847	8.95654	8.7828	8.91687	8.30739	8.5725	8.18331	8.48519	8.74852	8.57402
7914361	7.94741	7.79478	7.74825	7.7619	7.83431	7.86156	7.85746	7.8679	7.61007	7.80843	7.45426	7.62517	7.77917	7.6483	7.72956	7.50445	7.8556	7.74243	7.58239	7.39329	7.64305	7.58907	7.87079	7.58206	7.59166	8.07478	7.81575	8.00678	7.64773	7.43204	8.03867	7.74258	7.76652	7.86304	7.48601	7.7735	7.75331	7.67545	7.86464	8.01502	7.8409	7.84944	7.78465	7.66323	7.90461	7.91947	8.05433	7.42428	7.90484
7914433	7.82912	7.40773	7.76463	7.56833	7.63648	7.59467	7.91086	7.9608	7.956	7.79141	7.47177	7.8559	7.94342	7.98925	8.14977	8.09438	8.15978	8.22334	7.5703	7.6231	7.85047	7.84746	7.58709	7.8018	7.44113	8.48244	7.8008	8.13488	7.62741	7.54691	7.79237	7.58138	7.72439	7.95537	7.45552	7.64455	7.95074	7.47089	7.71441	8.14354	7.90396	8.01029	8.2643	7.89891	7.77378	7.87898	8.09087	7.45989	7.5237
7914516	6.82916	6.97712	7.19313	7.15928	7.07034	6.93525	6.87836	7.07484	6.89998	6.72536	6.77248	6.64625	7.11676	6.77203	7.36044	7.24615	7.21294	6.58137	6.89331	6.86258	6.98769	6.80355	6.91217	6.78401	6.69386	6.67106	6.72125	6.94853	6.71465	7.23966	7.11034	6.95953	6.74391	7.27691	6.86433	6.73809	6.91918	6.80665	7.24019	7.04298	6.86867	7.24184	6.56142	6.72952	7.20323	7.14477	7.11075	6.70361	7.33975
7914525	9.62834	9.49042	9.60294	9.51336	9.61729	9.5717	9.67179	9.82875	9.56665	9.54136	9.58088	9.62908	9.69929	9.75408	9.71744	9.5573	9.67918	9.36865	9.6511	9.3539	9.46743	9.38322	9.35125	9.50613	9.39136	9.58838	9.30008	9.64397	9.36999	9.54782	9.41759	9.48563	9.44796	9.59524	9.5842	9.73701	9.61635	9.54947	9.40072	9.58016	9.53245	9.56006	9.66876	9.31695	9.39437	9.55299	9.5927	9.26214	9.50356
7914530	9.09608	8.96608	9.03955	9.05511	8.94912	9.09256	9.08782	8.89746	8.6373	8.85435	8.80767	8.72441	8.8388	9.11039	8.8561	8.97035	8.9527	9.21475	9.11345	9.028	9.08755	8.92977	9.14037	8.98228	9.22627	9.05857	9.2863	9.13485	8.98575	8.84212	8.88254	9.06911	8.93206	8.8146	8.77551	9.03206	9.10349	9.15306	9.05171	8.98217	8.81632	9.13649	9.21181	9.04723	9.12537	9.07696	9.04571	9.09395	9.06291
7914550	8.51142	8.53444	8.35562	8.43273	8.37457	8.26574	8.21019	8.16684	8.33763	8.61931	8.1494	8.40022	8.32767	8.49984	8.23056	8.36373	8.38866	8.45988	8.69789	8.69336	8.74585	8.4626	8.44763	8.63144	8.48114	8.63237	8.39531	8.4101	8.6571	8.33229	8.62105	8.47715	8.31488	8.29797	8.66877	8.79818	8.6351	8.6841	8.44119	8.41715	8.30955	8.4714	8.08878	8.59282	8.08726	8.33304	8.18658	8.57241	8.11438
7914758	6.04866	5.83612	5.86095	5.72638	5.80774	5.69337	5.6468	5.87377	6.07189	5.54504	5.6157	5.8887	5.67923	5.61069	5.82607	5.84311	5.99702	5.72646	5.45617	5.71768	5.58492	5.71705	5.80076	5.6429	5.70422	5.56614	5.67888	5.89888	5.75989	6.105	5.74428	5.98441	5.90139	5.61846	5.8049	5.68395	5.80364	5.88123	5.93528	5.78117	5.6671	5.79127	5.86314	5.77137	5.79293	5.72359	5.67614	5.59504	5.54568
7914880	9.02202	9.27409	8.95969	9.01741	8.63328	9.35641	8.74914	8.42189	8.48531	8.24778	8.8862	8.0133	8.61889	8.42739	8.4527	8.97326	8.47445	9.33247	8.73272	8.03406	8.468	8.34381	9.11476	8.63264	8.48352	8.00067	8.91005	8.57175	7.99052	8.79657	9.13227	8.93804	8.93977	8.75489	8.23359	8.5813	8.68471	8.40653	9.16421	8.11188	8.72997	8.59073	8.2059	8.51546	8.82784	8.89002	9.00182	8.62173	8.8752
7915056	4.97117	5.20088	5.07603	4.97345	5.09965	5.10936	4.95017	5.12078	5.14215	4.91855	4.88773	4.9172	4.98572	4.77526	5.06524	4.99606	5.09835	4.70772	4.81694	5.06713	5.08171	5.05686	5.06353	4.94745	4.88587	4.96888	5.03439	4.99431	5.19019	5.15333	5.05705	5.23353	5.05142	4.98314	5.12731	4.86213	4.91034	5.13843	5.05162	4.82465	4.85996	4.67498	4.66153	5.03755	5.21879	5.24015	5.13465	4.98103	5.23974
7915147	9.58446	9.84659	9.38463	9.8593	9.41853	9.69984	9.78621	9.79077	9.90404	9.41399	9.69052	9.38846	9.2251	9.08172	8.97366	9.07235	9.46645	9.40629	9.23123	8.86105	9.141	9.5069	9.39832	9.14937	9.39455	8.92419	9.644	9.29097	9.3351	9.42231	9.51713	9.38543	9.54963	8.95693	8.80181	8.89168	9.1207	8.98236	9.61697	8.21248	9.24429	9.52858	9.35477	9.37393	9.67153	9.48384	9.65531	9.67013	9.79607
7915184	4.90865	4.80754	5.03289	5.17747	4.78647	5.27538	4.62947	4.60653	4.91937	4.7433	4.49318	4.82042	4.74995	4.57912	4.80049	4.83194	4.70484	4.49219	4.80712	4.6652	4.96822	5.03694	4.99532	4.68085	4.87374	4.76169	4.74555	4.7335	4.84495	4.74833	4.89595	4.95125	5.41829	4.57206	4.65785	4.62667	4.66716	4.99597	4.85389	4.57645	4.95192	4.88652	4.63597	4.81957	4.83223	4.59717	4.73342	4.80903	4.55405
7915227	6.29629	6.20446	6.32222	6.28935	6.26289	6.3786	6.28662	6.37536	6.55734	6.34985	6.35208	6.44545	6.19639	6.47002	6.45469	6.42038	6.51886	6.28479	6.61937	6.35775	6.21797	6.34481	6.28396	6.0983	6.20858	6.13199	6.29418	6.15412	6.3694	6.3733	6.27103	6.45861	6.01921	6.6042	6.20823	6.26825	6.0593	6.11455	6.39342	6.46497	6.52266	6.05852	6.23201	6.71288	6.218	6.63707	6.62781	6.95384	6.59709
7915229	6.96128	6.95044	6.72887	7.14793	6.89692	7.4641	7.2832	7.70554	7.17623	8.0333	7.65389	6.69422	7.34304	7.86855	7.43771	7.04803	8.52254	7.32994	6.81823	7.62102	6.92194	7.44916	7.08757	7.79691	7.61282	8.3165	7.71933	7.5783	6.86484	7.37895	8.88686	7.92739	6.93259	6.65124	7.25753	7.16494	6.78547	7.00579	7.51966	6.69921	7.89701	7.08649	6.64765	7.60511	7.61928	7.64015	7.25237	8.80803	7.50388
7915277	5.0009	5.03594	4.9844	5.04437	4.96156	4.9558	4.82991	5.0387	5.1442	4.88711	5.03138	4.94589	4.82114	4.96145	4.96383	5.04861	5.1629	4.63825	4.97529	4.91863	4.90522	4.80824	4.95796	4.96993	4.8065	4.91798	4.65219	4.91417	4.97819	5.17221	5.06212	5.03267	5.17822	5.02548	5.00842	4.93482	4.69453	4.94331	4.97288	4.77939	4.95368	4.66212	4.92821	5.05675	4.80856	5.14095	5.0589	4.86334	5.16224
7915297	7.15009	7.36516	7.22461	7.19695	7.33189	7.35688	7.04131	7.25413	7.31756	7.36703	7.26849	7.23043	7.347	7.25086	7.54737	7.39511	7.50171	7.09205	6.87651	7.16114	7.11289	7.18793	7.35125	7.27845	7.14455	7.31039	7.25838	7.28594	7.14949	7.3743	7.32464	7.43924	7.32563	7.36111	7.17182	7.23452	7.17437	7.4308	7.36453	7.3222	7.40669	7.25519	7.31764	7.2875	7.31486	7.44609	7.25374	7.08003	7.38574
7915347	6.90419	7.06202	6.94959	7.11671	6.78315	6.8743	6.69775	6.77965	6.95818	6.75706	6.61749	6.90123	6.71064	6.93235	6.69357	6.85768	6.78749	6.58839	6.44421	6.7954	6.7414	6.51639	6.97662	6.75418	6.5221	6.5522	6.6527	6.85899	6.92099	6.79943	6.8487	6.79946	6.89623	6.75833	6.77175	6.36312	6.83966	6.80517	6.78186	6.66117	6.65423	6.85374	6.66923	6.50732	6.77181	7.04248	6.84842	6.61224	6.82036
7915392	7.13395	7.39716	7.01777	7.42132	6.7677	7.57322	7.23869	7.04571	6.82488	6.47601	7.37501	6.96337	6.51074	7.70346	6.47003	6.8071	7.40162	7.82442	6.76795	6.49803	6.94242	6.69093	6.89571	7.34727	7.6838	6.25778	6.85426	6.63304	7.17297	6.66064	6.89917	7.35262	7.05908	6.68306	6.82578	7.26069	7.08701	6.8975	7.44988	5.91907	6.596	6.32597	6.61536	7.60504	7.27917	7.57184	7.08581	7.28559	7.07854
7915529	8.11657	8.37772	8.34272	8.69563	8.44608	8.28669	8.41152	8.28598	8.28175	8.0426	7.70637	8.12784	8.52056	7.90478	8.27629	8.01259	8.01915	7.81282	8.11858	8.08215	8.18541	7.91329	8.3333	8.14344	8.05718	7.85195	7.85924	8.08744	8.57273	8.44147	8.32092	7.98491	8.17996	8.13496	8.26998	8.10764	8.13192	8.10219	8.21477	8.19412	8.37899	8.31449	8.07168	8.19152	8.20916	8.09453	8.12295	8.09945	8.23781
7915567	9.04209	8.88019	9.00099	9.06086	8.64448	8.93735	8.99828	8.85767	8.92824	8.94609	8.68431	8.93883	8.93301	8.55763	8.55728	8.86805	8.79696	8.88228	8.81634	8.84564	8.64692	8.87236	8.83026	8.65047	8.7123	8.69942	8.80859	8.9288	8.85712	8.90685	9.16889	8.73694	8.67323	8.69068	8.62159	8.58436	8.57448	8.55352	8.72365	8.69606	8.99275	9.11376	9.07753	8.95158	9.08774	8.98512	8.97823	9.1487	8.88941
7915592	3.45134	3.38359	3.55062	3.44827	3.307	3.24332	3.37773	3.59182	3.52536	3.46488	3.69465	3.40634	3.37975	3.29283	3.40885	3.31743	3.33391	3.41236	3.35896	3.3429	3.28377	3.31303	3.37055	3.28149	3.35507	3.33341	3.39163	3.29675	3.2468	3.38985	3.40755	3.3873	3.52697	3.30546	3.44533	3.32356	3.26019	3.26066	3.39709	3.33986	3.33473	3.42211	3.43474	3.35812	3.56295	3.48875	3.40989	3.64304	3.31743
7915640	8.03602	7.81249	7.86926	7.85184	8.22882	8.22021	8.00906	8.04687	8.36075	8.1047	8.223	8.41019	7.50747	8.23213	8.15026	7.94894	8.15765	8.59076	7.9717	8.42358	8.57272	8.34595	8.01589	8.28469	8.61951	8.0615	8.36095	7.88803	8.32414	7.87491	7.9699	8.20453	8.28696	7.89149	7.79171	8.26528	8.07031	8.46077	8.4856	8.15885	7.96095	8.11383	7.9343	8.34003	8.18048	7.9819	8.06903	8.17686	8.07604
7915733	11.618	11.4065	11.3037	11.2886	11.5194	11.2276	11.0876	11.1995	11.3	11.4363	11.2569	11.3504	10.9685	11.3124	11.4567	11.5199	11.199	11.4221	11.5162	11.657	11.729	11.4613	11.5272	11.4231	11.6732	11.4124	11.5184	11.2473	11.5266	11.3996	11.4125	11.4874	11.5037	11.2559	11.3244	11.4404	11.5452	11.8043	11.6008	11.4172	11.2624	11.4199	11.1686	11.534	11.3764	11.2517	11.3976	11.6104	11.2658
7915827	10.5161	10.5622	10.5935	10.8078	10.5663	10.5713	10.5482	10.5299	10.4251	10.5417	10.3325	10.3839	10.5666	10.4423	10.2185	10.4892	10.4038	10.5113	10.5798	10.3896	10.4102	10.5174	10.5553	10.4705	10.6143	10.422	10.4481	10.5736	10.5942	10.5958	10.519	10.6241	10.3599	10.445	10.6136	10.4884	10.4687	10.5701	10.4415	10.2375	10.4502	10.4776	10.5141	10.5778	10.4428	10.5764	10.5018	10.5438	10.4984
7915870	7.01472	6.99034	7.09304	6.80669	6.89233	6.66064	6.95385	6.98416	6.7507	6.86901	6.83867	6.7285	6.973	6.98645	6.75371	6.88784	6.93139	7.00167	6.9868	6.7919	6.72122	6.77485	6.80753	6.86476	6.81335	6.85982	6.69684	7.03264	6.74254	6.84597	6.87767	6.74439	6.86609	6.65543	6.87535	6.83932	6.93279	6.77009	6.70771	6.88206	6.84245	7.0918	6.9512	6.68665	6.95322	6.89519	6.9851	6.9863	6.80892
7915955	8.38681	8.01805	8.33058	8.06872	8.22969	7.63234	8.6312	8.35726	7.45409	7.95451	7.65519	7.62964	8.44313	8.19685	8.32022	7.93004	7.88022	7.92363	8.03899	7.74608	7.22365	7.76404	7.9041	7.98936	7.7133	7.93588	7.68605	7.97029	7.28419	7.7943	8.00937	8.13168	7.50171	8.11858	8.43367	8.48139	8.19625	7.3894	7.82315	8.26502	7.91214	7.98329	8.16848	7.61095	7.87956	7.78536	7.78974	7.65852	7.21772
7915971	4.74114	4.58536	4.78738	4.75439	4.66936	4.91029	4.83446	4.80235	4.78649	4.44735	4.75734	4.62303	4.72837	4.94062	4.95782	4.76741	4.78026	4.73733	4.75578	4.53728	4.55008	4.65873	4.57767	4.56927	4.80381	4.71513	4.73153	4.60865	4.61767	4.90548	4.73232	4.57521	4.83292	4.58037	4.62872	4.53979	4.60436	4.71565	4.84921	4.60994	4.73621	4.81182	4.76595	4.92247	4.82555	4.95617	5.09163	4.86552	4.66916
7916024	5.42987	5.47402	5.40336	5.38546	5.28756	5.37158	5.42079	5.44455	5.47334	5.46831	5.19728	5.38907	5.312	5.49474	5.75361	5.49475	5.58411	5.31471	5.40319	5.48911	5.42919	5.33034	5.43888	5.51292	5.6141	5.35887	5.46929	5.31625	5.45424	5.57255	5.41236	5.44138	5.40637	5.60923	5.45657	5.45757	5.42014	5.36636	5.72628	5.56175	5.40617	5.41147	5.41168	5.48773	5.6598	5.66368	5.7166	5.57259	5.38656
7916130	8.895	8.82006	8.87446	9.09595	8.78552	8.96861	8.84145	8.75965	9.30966	9.11115	9.32658	8.92297	9.1949	8.93247	8.91763	8.855	8.90067	9.11887	8.97671	8.85458	8.81812	9.12759	9.1138	8.81431	9.18573	8.90041	9.02186	8.8117	9.07717	8.96156	9.16532	9.25819	9.08624	8.75197	9.01203	9.15076	8.7769	8.87809	9.13172	9.30132	9.09885	9.03473	8.83752	8.96517	8.79056	9.21599	8.60025	9.01639	9.03674
7916248	5.67772	5.41145	5.53778	5.66568	5.66869	5.69363	5.45578	5.61177	5.84987	5.69243	5.41901	5.51383	5.388	5.63822	5.41869	5.61715	5.92648	5.80322	5.59223	5.67154	6.25902	5.62762	5.70067	5.52041	6.04767	5.73094	5.54514	5.67411	5.84979	5.58178	5.71267	5.68172	5.89742	5.93037	5.62408	5.42578	5.4776	6.31067	5.87122	5.58099	5.77982	6.19311	5.79057	6.02885	5.75295	5.89765	5.90365	5.89241	5.86689
7916304	7.09194	6.99037	7.37807	7.03561	7.16738	7.05436	6.94558	7.06683	7.29432	7.42101	6.84285	7.24721	7.31375	7.04409	7.08601	7.44809	7.40721	6.8034	6.96932	7.32962	7.1433	7.65301	7.28562	7.18355	6.80925	7.54816	7.27205	7.26205	7.18085	7.41291	7.42229	7.40647	7.11429	7.42048	7.02595	7.19056	7.36495	7.34487	7.20968	7.29549	7.29887	7.24433	7.07808	7.34337	7.14529	7.45558	7.23472	7.48412	7.10913
7916384	5.3349	5.23211	5.30412	5.2879	5.39839	5.25215	5.1369	5.50416	5.37892	5.17012	5.07167	5.13128	5.38955	5.21438	5.25015	5.42726	5.2997	5.1107	5.2587	5.2445	5.0954	5.17833	5.30651	5.28021	5.14386	5.18511	5.18999	5.15504	5.20455	5.20672	5.19815	5.24599	5.20556	5.37751	5.13876	5.14115	5.26569	5.16738	5.44249	5.14707	5.21805	5.27322	5.58915	5.33941	5.52635	5.51649	5.32317	5.09864	5.52121
7916654	5.86834	5.99341	5.82314	5.8358	5.89185	6.42695	5.90312	6.45342	5.79057	5.89491	5.6901	6.04061	5.94074	6.42457	5.93906	5.76213	6.0674	5.65276	5.88901	5.8752	5.867	5.74657	5.91055	5.87344	5.55725	5.66353	5.99844	6.00389	5.5264	6.0215	5.70625	6.05178	5.90783	5.91576	5.71141	5.76461	5.70244	5.70001	5.8625	5.70355	5.85096	5.51363	5.66709	5.7643	5.8346	6.16742	5.99382	5.59569	6.08855
7916669	9.99055	9.78937	9.94731	9.75	9.87459	9.7837	10.0044	9.79139	9.81169	9.97925	9.72039	9.76893	9.76687	10.0651	9.88461	9.9028	9.80354	10.1459	9.8558	10.0781	10.0402	9.954	9.85651	10.1727	10.0869	10.0865	10.1028	9.96588	9.97236	9.70698	9.82153	10.0464	9.86639	9.91718	10.086	10.0655	10.0211	10.2168	9.9291	10.0084	9.95563	9.87347	9.98998	10.2401	10.0343	9.93729	9.92842	10.0285	9.91956
7916777	4.01545	3.99813	3.84311	3.81945	3.80676	4.08857	3.9742	3.83418	3.92241	3.97007	3.87326	3.94009	3.89159	3.78077	3.96614	4.05353	4.2235	3.93868	3.76159	3.81417	3.85518	4.02627	3.89833	3.95158	4.06426	4.08701	3.98453	4.03	3.96937	3.94904	4.0621	3.93922	3.80526	3.87622	4.01965	3.89712	4.02869	4.09877	4.04264	4.09884	4.25644	3.96851	4.24772	3.99683	3.92865	4.2307	4.03614	4.43332	4.0365
7916910	7.95671	8.01154	8.03459	7.80085	7.63215	7.75535	8.0754	8.07455	7.88286	8.04602	8.08711	7.94297	7.91078	8.28773	7.82596	7.71701	7.9209	8.09657	7.90832	7.79737	7.80741	8.12696	7.70736	8.0016	8.02983	8.08535	7.6933	7.85505	7.78686	7.64066	7.76226	7.57183	7.88715	7.67747	8.04045	7.92371	8.02736	7.88212	7.67669	7.99367	7.82705	7.89722	7.72958	7.86764	7.80724	7.52779	7.26509	7.68706	7.43841
7916944	5.01116	5.01983	5.00943	5.04136	5.02771	4.92774	4.93989	5.02857	5.09762	5.0388	5.41867	4.99714	5.04613	5.24986	4.90263	5.14181	5.09216	5.62619	5.06222	5.41735	5.30546	4.97946	5.08587	5.36097	5.40024	5.51747	5.2558	5.38208	5.00055	5.2409	4.96809	5.60912	4.94997	5.24716	5.30763	5.80551	5.1128	5.4982	5.43549	5.85055	5.25748	5.0212	5.61047	5.51603	5.67115	5.73182	5.22257	5.57023	5.53539
7917008	3.75964	3.56721	3.70298	3.58316	3.63744	3.60906	3.61973	3.8632	3.69096	3.8409	3.80632	3.66002	3.8003	3.80897	3.8224	3.64694	3.89312	3.64183	3.78013	3.81766	3.74979	3.58316	3.73492	3.62058	3.60167	3.9162	3.5648	3.67974	3.69664	3.82167	3.60647	3.62509	3.70122	3.67472	3.9138	3.57826	3.65003	3.4464	3.67863	3.82426	3.76489	3.64836	3.98788	3.58918	3.69083	3.6663	3.71824	3.72775	3.54914
7917037	10.2687	9.98346	9.7932	10.0647	9.17731	9.67721	9.77295	10.1306	9.28482	9.33523	10.9471	9.12665	9.66832	9.89499	9.46662	10.3596	8.85506	10.1563	9.71416	9.72954	9.18104	9.50698	10.4056	9.36243	9.71261	9.46275	9.53424	9.8135	9.75855	9.60395	9.32744	8.95197	8.8868	9.86835	9.90428	10.3112	9.48956	9.37181	9.55389	10.6103	9.58869	9.77057	10.2583	9.62475	9.48381	8.97003	9.26901	9.3477	9.25619
7917088	9.44408	9.1551	9.35461	9.12731	9.34256	8.90229	9.25466	9.22094	9.25673	9.44445	8.78083	9.33037	9.5364	9.24736	9.20889	9.06779	8.92433	9.3347	9.48519	9.39537	9.62325	9.32419	9.38464	9.60577	9.18279	9.56799	9.3662	9.47284	9.32665	9.30184	9.41528	9.35515	9.18521	9.34752	9.65082	9.63574	9.63968	9.47209	9.00298	9.67318	9.33281	9.25256	9.0862	8.93103	8.85547	8.92241	9.01809	9.27305	8.80305
7917103	9.74144	9.65267	9.75129	9.6781	9.7493	9.51739	9.75428	9.62835	9.69609	9.74754	9.623	9.65006	9.93409	9.47181	9.48323	9.53539	9.46685	9.56696	9.75131	9.59117	9.62532	9.86773	9.71004	9.73985	9.65804	9.74402	9.55533	9.74188	9.51366	9.53859	9.64069	9.63209	9.51994	9.69569	9.82875	9.82999	9.66034	9.66091	9.51519	9.84038	9.61987	9.71106	9.78758	9.5459	9.53435	9.31337	9.40761	9.42597	9.22567
7917199	9.24332	8.77186	9.17966	8.83456	9.04532	8.84573	9.11136	8.69094	8.77763	9.4361	8.63504	8.81536	9.07039	9.20535	9.05288	8.76497	9.08084	9.28417	8.95998	9.60549	9.26141	9.05462	8.92971	9.44373	9.55108	9.8076	9.36983	9.25229	8.95564	8.4534	8.92521	8.82124	9.14694	8.71142	9.69643	9.11425	9.15538	9.17264	9.27784	9.72571	9.29591	8.93936	9.11266	9.26677	9.3927	9.33013	8.8547	9.33715	8.85433
7917359	8.71972	8.62331	8.37631	8.68668	8.64912	9.23898	8.32367	8.76932	9.35683	8.70954	8.83809	8.96514	8.51673	8.60473	8.73359	9.61434	9.29571	9.25657	9.01038	8.83219	9.24085	8.91682	8.84431	8.85915	9.49755	8.67433	8.635	8.35045	8.85239	8.75639	9.35224	9.07699	8.84147	8.67169	9.00462	9.24603	8.91623	9.33503	9.17709	8.80473	8.52833	8.67835	8.43146	9.38076	8.63238	8.88058	8.53404	9.03536	8.83222
7917503	7.00789	7.43191	7.03743	8.04767	7.35159	7.32466	7.16779	7.11634	5.38065	7.37862	8.05926	6.75088	7.49956	7.18372	5.33267	5.49001	6.81514	6.37774	7.6923	5.77697	7.40087	6.9484	5.61977	7.6364	6.93764	7.89864	7.27295	7.40144	7.11751	5.61546	7.06925	6.4867	7.13977	7.87298	7.27622	7.3826	7.46908	7.7961	6.13488	5.62361	7.5377	7.57193	7.29945	6.80474	7.44105	7.38079	7.58434	7.60334	7.48279
7917516	9.85062	9.76966	9.9879	10.2724	10.0193	9.60264	10.3219	10.2984	9.78729	10.5348	11.0196	9.33739	10.0592	10.0609	9.43953	9.65316	10.1902	9.42174	10.0999	10.1316	9.07097	9.51203	9.83316	10.0418	8.94227	10.0547	9.50963	10.416	9.04459	9.68444	9.64934	9.18691	9.45262	9.98495	10.0736	9.76123	9.64304	9.7022	8.96018	9.34338	10.2446	10.1836	10.2807	9.31638	9.42529	9.93773	9.6	9.69268	9.59619
7917593	6.11864	6.14324	6.13127	5.94214	6.10117	5.90265	6.03347	6.32653	6.08139	6.19542	6.24954	6.08896	6.31297	6.36665	6.05333	6.44498	6.26773	6.20796	6.19808	6.32442	6.03406	5.97833	5.74733	6.09517	5.70993	6.13499	6.27206	6.33028	5.89627	6.25823	5.99158	6.0934	5.63048	6.38808	5.90673	6.18003	6.26446	6.39296	5.9153	6.29604	5.93143	6.1019	6.35345	6.05206	5.91235	6.25613	6.07175	6.35567	5.79151
7917604	8.95415	8.88324	9.04093	8.8348	8.90357	8.83096	8.96395	9.03106	8.87061	9.06336	9.00325	9.0055	9.02709	9.03693	8.93538	8.4336	8.79332	9.08748	8.88851	8.89461	9.01787	9.18728	8.8346	9.07691	9.04063	9.12111	8.75461	8.83609	8.98629	8.72384	8.82423	8.89364	8.91563	8.84508	9.15991	9.17897	8.93202	8.82648	8.76739	9.06017	8.65658	8.75692	8.74179	8.58873	8.51558	8.77032	8.15083	8.47166	8.3456
7917707	8.41246	8.3339	8.54612	8.45786	8.24992	8.658	8.26617	8.00727	8.63469	8.4719	8.13284	8.85918	8.40244	8.5191	8.44597	8.40215	7.99459	9.10353	8.30649	9.04219	9.75971	8.89564	8.68761	8.86206	9.4926	8.72432	8.60438	8.54243	8.82377	8.34665	8.46011	8.77113	8.57583	8.33621	8.65753	8.8164	8.89654	9.02958	8.28127	8.72319	8.45336	8.79623	8.62971	9.09848	8.83946	8.33602	8.36762	8.64121	8.04059
7917798	4.68548	4.60154	4.58948	4.74587	4.57477	4.57219	4.49748	4.48629	4.59935	4.43345	4.30295	4.50409	4.50154	4.4714	4.53641	4.5684	4.54144	4.6112	4.46227	4.46344	4.74608	4.64327	4.77302	4.54671	4.50052	4.31224	4.5955	4.46025	4.62459	4.69535	4.55659	4.6568	4.70857	4.61098	4.56459	4.46253	4.53876	4.61658	4.64408	4.46994	4.59539	4.43727	4.51599	4.62554	4.58452	4.55763	4.81253	4.42671	4.7954
7917896	8.16705	8.27563	8.19686	8.14281	7.82097	8.42728	8.24502	8.21927	8.47642	8.28418	7.88719	8.29208	8.13927	8.0992	7.85204	8.35353	8.14683	8.43199	8.36558	8.34279	8.68822	8.32412	8.21301	8.20075	8.43743	8.29619	8.41789	8.12741	8.26105	8.36196	8.31568	8.23911	8.34177	8.15327	8.53454	8.23829	8.16545	8.30895	8.22039	8.1698	8.33533	8.2537	8.11755	8.67032	8.33451	8.15698	8.35538	8.65865	8.3993
7917906	12.2069	12.2026	12.0887	11.8262	12.0254	11.9035	11.9765	12.0599	11.7123	11.9333	11.8996	11.9356	11.96	12.1093	12.1916	11.8599	11.9402	11.9617	12.0119	12.0012	11.7847	11.8816	11.9448	11.8733	11.7544	11.9401	11.7047	11.8911	11.8279	11.8627	11.8578	11.9394	11.848	11.9902	12.1316	12.1081	12.0709	12.0788	11.7916	12.0829	11.7294	12.175	12.0304	11.9768	11.6976	11.7099	11.6591	11.4778	11.3895
7917942	6.69145	6.69488	6.59753	6.92862	6.78824	7.0778	6.61805	5.83051	6.28815	6.46215	5.71922	6.36193	6.00434	5.82484	6.27887	6.42005	5.97011	6.16611	6.75272	6.1659	7.3403	6.12635	6.14121	6.07654	7.21764	6.28286	6.76557	6.03927	6.5126	6.63163	6.30407	6.08661	6.32603	6.54806	5.78272	6.34332	6.49631	6.40745	6.9555	6.51942	6.53135	6.64862	6.32357	7.05858	6.40477	6.71237	6.52832	6.29092	6.52395
7917944	6.39082	6.18125	5.91369	5.98347	5.58709	6.57728	5.70545	5.65796	5.87109	5.54128	5.09487	5.51881	5.36357	5.32419	5.88009	5.87869	5.59929	5.22663	5.84379	6.1375	6.47311	5.43234	5.78121	5.51121	6.39301	5.37809	5.91413	4.98772	6.04769	5.82514	6.04188	5.51175	6.16969	5.57668	5.10628	4.97351	5.54451	5.71105	6.36186	5.15147	5.54081	5.93196	5.41831	6.3882	6.3144	6.30826	6.21782	5.73679	6.00614
7918050	11.0376	11.0521	10.9998	10.8833	10.9929	10.8874	10.9098	10.9014	10.7891	10.8872	10.9694	10.8935	10.7025	10.8889	10.6518	10.6269	10.8958	10.6878	10.8943	10.9596	10.7219	10.8829	10.8088	10.7244	10.5801	10.5708	10.887	10.8647	10.8879	11.0226	11.0075	10.9552	10.8914	10.7302	10.6956	10.7733	10.554	10.7555	10.7677	10.5375	10.7142	10.9974	10.8353	10.7974	10.7179	10.5974	10.6916	10.6923	10.7545
7918323	11.8684	12.1005	12.1655	12.4635	11.5787	11.9275	11.8567	11.6589	11.5269	11.5557	11.887	11.1201	11.4287	11.7527	11.2868	11.9703	12.238	12.3931	11.9834	11.5316	12.1165	11.4937	11.8672	12.3044	12.4843	10.8945	11.528	11.2804	11.4571	11.7269	11.6049	11.7484	11.9212	11.6573	12.0118	11.8563	11.7594	11.9953	12.085	10.3948	11.6707	11.3234	11.4801	11.9993	12.2632	11.8228	11.8201	11.9949	12.2113
7918345	8.39906	8.35334	8.57865	8.3803	8.51387	8.52119	8.6382	8.58428	8.36558	8.44759	8.95006	8.4772	8.10247	8.36847	8.68719	8.6751	8.62256	9.01382	8.47426	8.66724	8.99249	8.70937	8.43929	8.52862	9.0642	8.69701	8.84428	8.35356	8.77074	8.56403	8.48059	8.63799	8.64969	8.30817	8.4146	8.77546	8.87983	9.02559	8.82562	8.85715	8.43651	8.54523	8.57456	8.99355	8.7789	8.51889	8.49178	8.77237	8.58936
7918379	6.68465	8.32669	7.83356	6.233	8.09209	6.1721	6.66742	7.42772	6.75571	7.73945	6.78483	7.99772	7.48191	7.70848	7.60217	7.97127	7.87768	7.8452	8.10585	8.40239	8.7877	8.49128	8.02769	8.18634	8.37861	7.62368	7.74837	8.24186	8.10618	8.15488	6.99957	6.73758	7.56574	7.94991	7.48557	8.0924	7.82698	8.93904	8.27062	6.50639	6.76305	8.56902	8.16328	8.44783	6.01125	8.07352	7.88127	6.58543	6.20737
7918394	6.28384	6.36483	6.18947	6.28344	6.21005	6.41532	6.2562	6.37745	6.28644	6.39086	6.05415	6.32875	6.38557	6.39246	6.403	6.3875	6.2756	5.99563	6.14372	6.10038	6.22731	6.29175	6.28125	6.21567	6.06305	6.00565	6.27791	6.11599	6.25804	6.41434	6.2142	6.30603	6.21442	6.32309	6.34509	6.26912	6.1716	6.29892	6.24219	6.00324	6.13926	6.05561	6.17256	6.40158	6.37391	6.51433	6.60183	6.16468	6.36698
7918416	6.85519	7.02432	6.88465	6.99237	7.09917	6.79535	6.61349	6.91269	6.75357	6.71301	6.6242	6.74099	6.71141	6.8436	6.96748	6.85932	6.96833	6.69332	6.53349	6.75342	6.98446	6.82009	6.81611	6.7555	6.60299	6.64856	6.65476	6.88613	6.86658	6.76218	6.79333	7.02729	6.81754	6.76066	6.65366	6.75763	6.89772	6.98544	6.94174	6.71931	6.85512	6.66247	6.76091	6.84336	6.81507	6.88382	6.78978	6.61479	6.87532
7918467	8.22497	8.33872	8.22963	8.16087	8.15493	8.13623	8.18907	8.20084	8.34789	8.48759	8.70442	8.30312	8.50781	8.31937	8.10281	7.84534	7.84888	8.44201	8.48849	8.32982	8.28669	8.34505	8.37055	8.39909	8.1346	8.37279	8.11903	8.51075	8.12079	8.32301	8.22328	8.03694	8.14306	7.93057	8.29616	8.44998	8.23568	8.33166	7.81376	8.31413	8.10691	8.41713	8.41497	8.26424	7.81479	7.8274	8.10392	8.13843	7.94443
7918552	6.70761	6.82036	6.91728	7.1737	6.9299	6.74271	6.59607	7.11402	6.93416	7.20017	6.57678	7.08013	6.85314	7.86935	7.45286	6.78713	8.01179	7.38705	6.9475	7.23824	8.10123	7.15471	7.42976	7.22445	7.80528	7.78384	7.14932	7.32967	7.27045	6.6203	6.68494	7.42208	6.97449	6.66618	7.80524	6.95821	6.95479	7.84452	6.64106	7.14076	7.41713	7.70521	7.49847	7.67428	6.96976	7.07488	7.11055	7.56926	7.06904
7918620	5.23204	5.68255	5.4064	5.49569	5.49939	5.48347	4.92769	5.47765	5.54871	5.47633	5.43268	6.02623	5.97331	5.62904	5.80338	5.51962	6.0716	5.22126	5.23109	6.12169	5.66286	5.22013	5.83431	5.22374	5.43573	5.44637	5.30915	5.53482	5.5791	5.49955	5.319	5.14136	5.82545	5.87475	4.97075	5.14808	5.93076	5.25577	4.89593	5.34842	5.7914	5.44545	5.36604	5.03997	5.3876	5.70512	5.49417	5.14925	5.15005
7918759	9.70718	9.70834	9.72576	9.57501	9.81679	9.73876	10.1486	10.1279	9.71334	10.0392	9.87417	9.76834	10.1951	10.1865	9.86782	9.80659	10.0892	10.1802	9.95093	9.93602	9.69493	9.91211	9.73416	9.91548	9.8485	10.1924	9.83862	10.4199	9.74935	9.73236	9.80789	9.82557	9.71608	9.93506	10.0776	10.012	9.98408	9.68829	9.70598	10.4815	10.1581	9.93297	9.98113	9.65943	9.56476	9.92199	9.65507	9.98909	9.65125
7918869	8.12864	8.58545	8.36615	8.41292	8.06792	7.83998	7.83422	8.07193	9.15273	8.77092	8.33149	9.49682	7.99585	8.44916	8.28777	8.17334	8.15887	8.15569	8.26882	8.78503	9.27795	9.39922	8.72131	8.24761	8.27053	8.50447	8.70624	8.57972	9.04643	8.38313	8.48505	8.17536	8.92813	8.1201	8.23431	8.10965	8.0989	8.67716	8.11738	7.87531	8.42152	8.92464	8.71615	8.51011	8.35786	8.28497	8.66622	8.61207	8.56795
7918955	9.91103	9.85977	9.90333	9.96813	9.95369	9.82698	9.91451	9.78731	9.88445	9.92981	9.87409	9.85574	9.82851	9.78672	9.87263	9.93779	9.68477	10.2221	9.84198	10.0306	10.182	10.2037	9.94185	10.0637	10.2722	9.99124	9.9977	9.72261	10.0422	9.90862	10.1077	9.99719	9.98954	9.89003	9.8658	10.1185	10.0853	10.1258	10.1016	10.044	9.9579	9.83869	9.74977	10.0383	10.0564	9.68388	9.94814	10.0138	9.76973
7918973	4.27277	4.31635	4.19336	4.35594	4.15112	4.08021	4.39652	4.19469	4.02793	4.47516	4.04796	4.17647	4.20039	4.11609	4.20032	3.92956	3.92564	4.11498	4.56103	4.16534	3.92256	4.08675	4.01538	4.09666	4.07042	4.17164	4.27539	4.08463	4.06696	4.22086	4.26676	3.96008	4.01702	4.03171	4.20725	4.19961	4.27696	4.04356	3.93933	3.91167	4.13353	4.16531	4.17794	4.02365	4.2361	4.03807	4.24717	4.12372	4.03077
7919028	8.28086	8.60407	8.45585	8.26654	8.48104	8.14975	8.37724	8.8725	8.19916	7.52232	7.20891	7.48262	7.70871	8.57715	7.8119	8.54015	7.66229	6.90767	8.215	7.97204	7.41655	7.85038	8.39808	7.68691	7.28567	7.87222	8.45012	8.19287	7.67801	7.78354	8.67756	8.59155	8.12676	7.56596	7.36952	8.60737	8.83303	8.72012	8.62814	8.0326	7.16276	7.78324	7.81829	8.49056	7.77442	7.53589	7.48758	8.02224	7.41777
7919080	4.6938	4.66876	4.53348	4.46429	4.5131	4.53448	4.57805	4.56472	4.75931	4.6086	4.36214	4.56256	4.58955	4.4788	4.65618	4.66785	4.45436	4.48395	4.51777	4.47867	4.62005	4.48361	4.5679	4.55073	4.51106	4.40518	4.60228	4.47386	4.69542	4.71763	4.55543	4.76677	4.7924	4.70507	4.49587	4.60178	4.54937	4.67657	4.5537	4.39739	4.78141	4.61826	4.39776	4.77948	4.67342	4.8918	4.88539	4.69402	4.73068
7919133	3.9591	4.0425	3.95216	3.97565	3.93306	4.21524	4.18585	4.24872	4.15947	4.56869	4.51058	4.3051	4.43174	4.02097	4.38809	4.43152	4.22336	4.52768	4.1316	4.10326	3.95937	4.11806	4.14123	4.05217	4.45905	4.7713	4.31866	4.68615	4.07304	4.45561	4.33272	4.2296	4.23026	4.09473	4.53624	4.13724	5.01199	4.06355	4.31485	4.16872	4.27302	3.89889	4.32793	4.20833	4.14295	4.66126	4.21411	5.25737	4.24049
7919151	8.09614	7.96433	7.71274	8.35772	8.10625	7.74711	7.82936	7.97529	7.47255	7.61319	8.07451	7.65805	7.57091	8.07311	7.78259	7.83567	7.9164	7.633	7.54564	7.76942	7.92434	7.75349	7.76867	7.68965	8.02233	8.02319	7.7317	7.72205	7.79204	7.83746	7.65186	7.60194	7.65173	7.68444	7.71015	7.77405	7.83293	7.74358	8.00183	7.89695	7.86882	7.55998	7.89009	7.60367	7.80766	7.66444	7.56636	7.47755	7.31858
7919155	6.07444	6.38858	5.70482	5.85705	5.65577	6.21257	5.92303	6.47176	5.42033	5.53493	6.13366	5.51257	5.50877	6.55014	6.43285	5.97594	5.77879	5.50259	5.83533	5.7405	5.69317	5.86744	5.94612	5.74177	6.00038	5.63269	6.00399	5.56993	5.7405	6.03478	5.88987	5.7227	6.06319	5.54579	5.74373	5.63832	5.70244	5.71708	5.90663	5.88211	5.7498	5.55219	6.38125	6.03212	6.2296	5.40243	5.93242	5.55846	5.87374
7919193	11.1151	11.0137	11.188	11.3774	11.1016	10.9982	11.0875	11.1147	10.7887	11.0715	11.3078	10.5726	11.1732	10.8935	10.8991	10.8931	10.9578	11.0853	11.0941	10.8636	11.5692	10.8266	10.9849	11.0578	11.1106	10.9593	10.6972	11.0045	10.9613	10.9855	11.2777	10.7412	10.8292	11.16	11.0555	11.1238	10.9644	10.9412	10.7794	11.0284	11.0479	11.2456	11.142	11.0021	10.7441	10.8416	10.7531	10.8328	10.9054
7919269	12.3915	10.8265	11.2353	11.1329	10.5457	10.0991	10.226	10.4746	9.85718	9.97177	10.7789	9.64587	9.82153	11.6151	10.9039	11.0767	10.0772	10.126	10.744	11.0855	10.0801	10.1825	10.2314	10.0957	11.089	11.1631	9.86768	10.3589	10.0621	10.4716	10.13	10.0583	10.2603	9.7403	10.2184	10.4314	10.284	10.2806	10.7104	11.0779	10.1867	10.3866	11.2352	11.0945	10.6936	10.2048	9.654	9.70471	9.31332
7919305	9.66151	10.0434	9.81159	10.0401	10.1221	10.005	10.0532	10.0926	9.88931	10.4012	9.93644	9.86778	10.2337	10.3383	9.4306	9.92375	10.0246	10.5775	10.1231	10.0569	9.98419	10.0283	10.1179	10.2866	10.0594	10.5159	10.1391	10.5972	9.65131	9.75656	10.0166	9.87612	9.81896	10.0183	10.3013	10.1705	10.1679	9.98966	9.76342	9.72917	10.1044	9.66691	10.0014	9.51645	9.96005	9.98618	10.3747	10.3711	9.95578
7919326	6.55502	6.50996	6.49945	6.54388	6.53851	6.81462	6.68056	6.76997	6.02072	6.64806	6.78513	6.26422	6.67729	6.17616	6.20729	6.42358	6.67534	6.0393	6.45346	5.87481	6.26936	5.98274	6.50973	6.18564	6.12858	6.27063	6.31255	6.40036	6.0687	6.35548	6.67979	6.06537	6.21714	6.22384	6.54323	6.26911	6.59873	5.89349	6.65482	6.49186	6.3499	6.29078	6.0989	6.58778	6.35399	6.42501	6.43494	6.18374	6.36384
7919340	4.54525	4.76271	4.87881	4.5702	4.42699	4.40888	4.46616	4.40993	4.33392	4.07514	4.34925	4.3346	4.2683	4.85608	5.30116	4.4273	4.46932	5.16057	4.38405	4.34104	4.49579	4.46068	4.22535	4.28706	4.49956	4.33235	4.32793	4.27489	4.50692	4.26342	4.26851	4.11198	4.40089	4.44229	4.35455	4.32793	4.2725	3.9004	4.40491	4.25591	4.29063	4.22607	4.72202	4.46843	4.7946	4.987	4.96467	4.31654	4.83081
7919349	12.3915	10.8265	11.2353	11.1329	10.5457	10.0991	10.226	10.4746	9.85718	9.97177	10.7789	9.64587	9.82153	11.6151	10.9039	11.0767	10.0772	10.126	10.744	11.0855	10.0801	10.1825	10.2314	10.0957	11.089	11.1631	9.86768	10.3589	10.0621	10.4716	10.13	10.0583	10.2603	9.7403	10.2184	10.4314	10.284	10.2806	10.7104	11.0779	10.1867	10.3866	11.2352	11.0945	10.6936	10.2048	9.654	9.70471	9.31332
7919392	8.09614	7.96433	7.71274	8.35772	8.10625	7.74711	7.82936	7.97529	7.47255	7.61319	8.07451	7.65805	7.57091	8.07311	7.78259	7.83567	7.9164	7.633	7.54564	7.76942	7.92434	7.75349	7.76867	7.68965	8.02233	8.02319	7.7317	7.72205	7.79204	7.83746	7.65186	7.60194	7.65173	7.68444	7.71015	7.77405	7.83293	7.74358	8.00183	7.89695	7.86882	7.55998	7.89009	7.60367	7.80766	7.66444	7.56636	7.47755	7.31858
7919394	5.33206	5.32242	5.48895	5.38421	5.57313	5.54569	6.03037	5.53312	5.30827	5.37578	5.53012	5.35483	5.88241	5.38263	5.82384	5.6013	5.56653	5.71798	5.63769	5.4053	5.47555	5.40975	5.74	5.63791	5.43443	5.69017	5.75032	5.57944	5.53903	5.74491	5.34176	5.67958	5.16376	5.58011	5.63569	5.45072	5.69761	5.66528	5.79934	5.8136	5.78573	5.62107	5.49745	5.6082	5.82876	5.82892	5.93635	5.35276	5.72259
7919405	6.07444	6.38858	5.70482	5.85705	5.65577	6.21257	5.92303	6.47176	5.42033	5.53493	6.13366	5.51257	5.50877	6.55014	6.43285	5.97594	5.77879	5.50259	5.83533	5.7405	5.69317	5.86744	5.94612	5.74177	6.00038	5.63269	6.00399	5.56993	5.7405	6.03478	5.88987	5.7227	6.06319	5.54579	5.74373	5.63832	5.70244	5.71708	5.90663	5.88211	5.7498	5.55219	6.38125	6.03212	6.2296	5.40243	5.93242	5.55846	5.87374
7919556	5.10415	5.17234	5.42789	5.48182	4.76872	4.98457	5.17794	5.13973	5.36073	4.96823	6.23754	5.15726	5.02856	4.89242	5.01454	4.98393	4.88968	5.11712	5.06097	4.85414	4.96386	5.04057	5.08998	4.65788	5.26316	4.92475	5.03927	4.99949	5.14405	5.13207	5.03725	4.80077	5.07852	4.92687	4.66989	4.87638	4.81124	4.82008	4.99175	4.75254	5.27282	4.81049	5.19525	5.17816	5.34388	4.86804	4.8439	5.26822	5.41839
7919560	5.05354	5.20841	5.41748	5.54611	4.80743	5.00266	5.17687	5.1017	5.36338	4.90876	6.34054	5.09367	5.02101	4.93262	5.01357	4.90366	4.87825	5.10954	5.05245	4.84554	4.96625	5.03503	5.08083	4.6306	5.23495	4.90376	5.00875	4.95662	5.21009	5.14869	5.02676	4.79246	5.10456	4.92411	4.56652	4.83139	4.73914	4.7887	4.9834	4.73976	5.1959	4.79033	5.17621	5.19512	5.32643	4.88139	4.85773	5.14148	5.33239
7919570	3.53452	3.56501	3.49617	3.78748	3.46971	3.60577	3.4319	3.54885	3.56712	3.4756	3.46456	3.44811	3.33621	3.39742	3.51442	3.52464	3.39119	3.40498	3.46103	3.5781	3.52566	3.51413	3.44996	3.35404	3.4659	3.59759	3.52013	3.34035	3.58616	3.48072	3.49036	3.35186	3.65581	3.36181	3.41593	3.3288	3.34013	3.61235	3.61592	3.31958	3.63372	3.47747	3.53747	3.5638	3.7486	3.41733	3.40825	3.43232	3.51117
7919576	11.8573	10.3455	10.7995	10.7095	10.1752	9.8166	9.92974	10.1522	9.5264	9.65997	10.461	9.36172	9.5751	11.0045	10.5334	10.496	9.70671	9.75682	10.2204	10.6038	9.7125	9.93992	9.82139	9.72803	10.7032	10.6569	9.50238	10.1182	9.69963	10.0677	9.75944	9.6478	9.84012	9.4913	9.81006	10.0575	9.91881	9.93321	10.3427	10.5769	9.66861	10.1276	10.8676	10.4936	10.2959	9.87869	9.38793	9.56613	8.9639
7919589	9.74198	9.73878	9.74644	10.2484	10.082	9.56623	10.2579	10.1401	10.1489	9.90304	10.3773	9.81282	9.54449	9.60198	9.53709	9.57391	9.61495	9.31936	9.63225	9.43781	9.12043	9.76663	9.84378	9.85529	9.36076	9.21845	9.38153	9.47667	10.3578	10.355	10.0905	9.32526	10.2745	9.55698	9.30879	9.93127	9.45108	9.32991	9.88355	9.42168	9.71531	9.49832	9.69525	9.7876	9.76145	9.468	9.76169	9.62814	10.4692
7919594	3.4901	3.99421	3.60753	3.61723	3.41193	3.39046	3.59796	3.47517	3.53922	3.54426	3.51188	3.92636	3.39322	3.59273	3.54694	3.44804	3.48058	3.67783	3.56495	3.52075	3.42482	3.56035	3.40947	3.36932	3.42609	3.33053	3.3372	3.35163	3.49363	4.066	3.83366	3.66735	3.53631	3.41757	3.4543	3.43036	3.33616	3.50997	3.40164	3.38538	3.26812	3.51114	3.59712	3.52658	3.4606	3.37596	3.5786	3.40969	3.64902
7919612	9.53139	9.51419	9.53337	10.1892	9.88011	9.27905	9.99055	9.91249	10.0098	9.78467	10.9063	9.58255	9.25898	9.29476	9.22969	9.25225	9.27362	9.04243	9.35988	9.16763	8.83788	9.55612	9.62407	9.58712	9.08436	8.66987	9.0562	9.23906	10.8396	10.3696	9.85109	8.90028	10.5718	9.24633	8.79003	9.71463	9.22141	9.0158	9.6152	8.97151	9.42628	9.24105	9.40349	9.67628	9.49654	8.54616	9.44511	9.34471	10.5147
7919614	8.77235	8.7511	8.74309	9.32122	8.83611	8.5834	8.83072	8.96888	9.12999	8.77817	9.39677	8.79296	8.40693	8.45895	8.5122	8.49736	8.55931	8.28341	8.57487	8.47258	8.52606	8.75355	8.83969	8.75713	8.38485	8.19005	8.50242	8.45463	9.33618	9.17032	8.94559	8.48411	9.22616	8.50175	8.41736	8.67695	8.45396	8.33235	8.8427	8.40803	8.66453	8.45305	8.62548	8.75185	8.65899	8.45295	8.75174	8.59656	9.26789
7919619	9.27943	9.11519	9.23232	9.25305	9.30762	8.98309	9.17119	9.1205	9.14647	8.85596	9.9354	9.17807	9.01696	9.36724	9.05424	9.07879	8.93936	8.82315	9.16976	9.07229	8.88301	9.07236	9.09534	8.58624	9.04113	8.84231	9.19875	9.15624	9.64873	9.10646	8.98806	9.31432	9.5873	9.20406	8.92821	8.981	9.03527	9.20008	8.90274	9.01281	8.86807	9.27114	9.26299	9.17226	8.99278	8.6711	8.70991	8.659	9.23993
7919637	9.14569	8.86092	8.91801	8.47609	9.28207	8.99618	9.24815	9.17724	9.31543	9.4393	9.79125	9.3197	9.62892	9.7005	9.09814	8.95991	9.67558	9.56816	9.81509	9.08643	9.64566	9.29569	9.37538	8.76778	9.71867	9.33567	9.71728	9.42358	9.28087	8.36662	8.63111	9.64752	9.14378	9.77427	9.3002	9.52534	9.76149	9.5044	9.07894	9.90596	9.25052	9.36358	9.5399	9.40398	9.33399	9.81833	9.29519	9.49427	9.45402
7919645	8.05053	7.23437	7.85719	8.70278	7.98226	7.66934	8.3779	8.1285	7.50289	7.55511	7.26596	7.59367	7.88999	8.4539	8.55928	7.83197	8.38944	7.97887	8.30138	7.74528	7.09777	8.71395	7.57864	7.81255	7.31316	7.52425	7.4714	7.71818	6.99143	6.98209	8.48109	6.19357	6.50186	7.10116	7.14933	7.25405	7.08068	6.65637	7.89468	7.23684	7.80476	8.04589	7.7793	7.06631	7.57483	8.19563	7.0666	7.12939	7.22741
7919729	8.91847	8.82721	9.04434	8.85484	8.52864	8.86565	9.0344	8.97688	8.7255	8.59139	9.02544	8.81148	8.76204	8.74614	9.10978	8.8349	8.89907	8.9068	8.7939	8.66284	8.52536	8.62574	8.57413	8.80936	8.59643	8.7346	8.72667	8.88126	8.81695	8.85648	8.84665	8.78155	8.71263	8.96492	8.73307	8.67022	8.64471	8.61754	8.72757	8.93201	8.60492	8.99382	8.73573	8.68232	9.08468	8.92672	9.07414	9.04832	8.72699
7919743	5.68435	5.8625	5.6215	5.54097	5.75436	5.52553	5.23624	5.53124	5.71606	5.62861	5.74291	5.62082	5.60215	5.66404	6.07379	6.05085	5.67061	5.67234	5.72335	5.6189	5.80225	6.02017	5.41423	5.48583	5.66004	5.61207	5.8185	5.51032	5.72734	5.77749	5.59872	5.8581	5.98138	6.1147	5.59372	6.03409	5.95744	5.83806	5.9974	6.05637	6.02085	5.82681	5.75887	6.3073	5.76631	6.21944	5.90872	5.77506	5.86829
7919800	5.77126	5.44222	5.54097	5.65092	5.9029	5.68568	5.6663	5.60926	5.97123	6.58777	8.95399	5.61914	6.18926	5.59048	5.73446	5.79942	6.5322	6.10765	6.22869	6.22865	5.57346	5.73851	5.98216	5.9102	6.6979	7.60738	6.7185	6.44985	5.62538	6.73306	6.39112	6.54572	5.75538	5.79607	7.87431	5.77416	9.0662	5.8128	5.99494	6.42813	5.81251	5.68234	5.76524	5.61494	5.65303	7.58281	5.75517	8.11486	5.75956
7919898	6.75406	6.61594	6.74889	6.52298	6.54649	6.76949	6.67562	6.77959	6.51701	6.53957	6.21447	6.47624	6.4866	6.82186	6.78421	6.58689	6.56408	6.69269	6.66611	6.48696	6.56475	6.46645	6.64652	6.42961	6.57014	6.44161	6.50581	6.63037	6.40356	6.50607	6.36097	6.64321	6.50584	6.42898	6.53958	6.3765	6.46866	6.60654	6.36726	6.5616	6.64335	6.48029	6.69325	6.42161	6.64647	6.73903	6.53287	6.54143	6.52102
7919984	9.47518	8.9455	9.2686	8.9578	9.7571	8.48725	9.88316	9.85818	8.92575	8.91855	7.7754	8.95349	9.74453	9.4533	9.88531	9.28225	8.78839	7.89615	9.72533	8.665	7.5528	8.09149	9.06386	8.93324	8.25031	9.07412	8.66859	9.50479	8.10329	9.25929	9.15242	9.22182	8.51449	9.63927	9.43812	9.15594	9.5113	8.50764	9.19333	9.60824	9.22462	9.58591	9.6281	8.63296	8.66035	8.97353	8.64704	8.14868	8.53322
7920123	12.5568	12.5864	12.5582	12.6204	12.4279	12.2974	12.1116	11.7676	12.5235	12.3432	11.1471	12.6367	12.0204	11.6889	12.4154	12.3029	11.3444	11.501	12.5199	12.3682	12.5159	12.4598	12.718	12.0545	11.8372	11.6593	12.1946	12.3359	12.5965	12.7394	12.5119	12.0425	12.56	12.3372	12.2093	11.6694	12.0858	12.3667	12.3075	11.4674	12.3364	12.5843	12.2056	12.0852	12.2545	11.6304	12.1607	12.2902	12.6688
7920165	11.7364	11.6223	10.724	9.35521	9.70702	11.7613	10.4125	6.00168	8.71118	5.58907	7.09548	9.2303	7.12734	9.86371	8.75487	8.92972	7.49973	11.7525	10.7434	7.42759	10.5489	9.03762	12.0619	8.91642	11.368	6.46452	10.5681	7.59176	9.80141	8.66833	9.46022	10.9633	12.5959	7.07501	6.73379	8.47211	10.061	10.5343	10.1703	5.21636	10.053	8.69549	8.06278	10.7282	10.4747	10.3976	10.8272	9.52367	10.9537
7920193	6.98632	7.18585	7.0657	6.9814	7.29873	7.06566	6.69132	7.17857	6.95721	7.02236	6.917	6.97181	6.97083	7.0046	7.31511	7.12928	7.20245	6.87783	7.02462	6.81951	6.98088	6.86627	7.07588	7.04816	6.79098	6.83936	6.64389	6.9592	7.00171	6.90549	6.74516	6.89984	6.91846	7.17327	6.84032	7.0017	7.03924	6.88988	7.12372	6.94298	6.89916	6.69036	6.77582	6.93051	6.76642	7.35001	7.01484	6.61652	7.10664
7920217	6.71044	6.77631	6.77197	6.88235	6.64462	6.80282	6.45855	6.75138	6.53878	6.53714	6.51255	6.658	6.48307	6.59018	6.79571	6.57068	6.67792	6.1333	6.49677	6.65569	6.92611	6.65778	6.56063	6.60369	6.39411	6.75584	6.43592	6.70542	6.64787	6.99571	6.73285	6.78326	6.42279	6.74676	6.2923	6.70287	6.53449	7.1081	6.75807	6.73515	6.72231	6.54531	6.64251	6.69444	6.58782	6.68626	6.99321	6.85681	6.85783
7920249	4.03179	3.88759	4.08046	3.81756	3.94275	3.76456	4.18166	3.95649	3.87535	3.91236	3.82313	3.70793	3.82011	3.88409	3.78204	3.80983	3.92414	3.79703	3.79721	3.77994	3.77535	3.83336	3.85305	3.82067	4.08889	3.84747	3.89239	3.76963	3.89723	3.92754	3.74604	3.96246	3.96546	3.76423	3.83907	3.74492	3.65287	3.84048	3.97601	4.01207	3.91659	3.91781	3.91003	3.89737	4.13872	4.08449	4.07207	4.01833	4.20281
7920600	10.9873	11.0792	11.0459	11.199	11.1499	11.0881	11.1621	11.1821	10.9335	11.0931	10.8946	10.8748	10.9436	10.8569	10.9784	11.1643	10.8738	11.1587	11.1268	11.0493	11.0804	10.8893	11.0087	10.9636	11.2077	10.8019	11.1954	10.9226	11.0632	11.0214	11.0997	11.1808	11.0298	11.0221	11.0002	11.1412	11.0062	11.1992	11.1121	11.1349	11.0394	11.2227	11.0934	11.4167	11.0487	11.1278	11.0666	11.0875	11.1377
7920642	9.01921	8.51815	9.26492	8.56176	8.41632	8.78864	8.84396	7.96082	8.2071	8.07812	8.32586	8.069	8.59089	8.47343	8.762	8.92896	7.99839	8.56337	9.04216	8.04672	7.66135	8.1937	8.26113	7.79279	7.61546	8.23081	8.60532	8.71746	8.28694	8.1175	8.07694	8.32967	8.24833	8.91538	8.03223	8.22378	8.50665	7.5394	8.23065	8.24765	8.17164	9.47107	9.29034	8.17277	9.37713	8.48077	8.61658	8.32758	8.50775
7920799	9.6671	9.79639	9.74512	9.82641	9.62065	9.69356	9.73906	9.67368	9.71515	9.85456	9.79223	9.67369	9.81696	9.61292	9.52632	9.57617	9.61033	9.64901	9.79722	9.66238	9.63423	9.74732	9.92658	9.64216	9.46982	9.4609	9.53599	9.81485	9.65292	9.76233	9.7879	9.63496	9.5265	9.69614	9.79823	9.57962	9.55752	9.47211	9.46468	9.54983	9.60802	9.73988	9.73235	9.56862	9.66053	9.55508	9.72384	9.72595	9.76069
7920810	8.09727	8.16221	8.18361	8.13169	8.39761	8.41825	8.28292	8.11765	8.08085	8.26452	8.38836	8.26927	8.15347	8.26786	8.32327	8.30536	8.1918	8.5506	8.32073	8.19035	8.4788	8.47301	8.25057	8.37897	8.68004	8.31204	8.37999	8.17697	8.38923	8.10696	8.23407	8.34924	8.295	8.19671	8.41718	8.54808	8.4156	8.55675	8.34445	8.32681	8.16019	8.16782	8.32687	8.50594	8.44318	8.30445	8.39685	8.24439	8.2215
7921099	7.90647	8.33139	8.92523	9.13518	8.34345	7.64803	8.20336	8.27682	8.95239	7.01573	6.81728	7.29625	7.50412	6.49796	8.03149	8.6407	7.19721	8.00115	8.36201	6.94703	7.16995	8.058	7.9592	7.13757	6.48191	6.17863	6.51188	6.68313	8.9719	8.59006	7.25676	7.25402	9.03118	9.23969	6.89952	7.01082	7.72904	6.63952	6.91703	6.40636	7.47236	8.82138	7.71969	6.88596	9.15473	7.3676	9.33665	6.82454	8.66297
7921110	9.28871	9.34993	9.36391	9.42587	9.25015	9.46084	9.43256	9.49469	9.57901	9.55563	9.74387	9.46567	9.36229	9.43029	9.38901	9.41349	9.37166	9.56651	9.37868	9.44989	9.76797	9.73787	9.58464	9.37428	9.44172	9.51208	9.45866	9.44179	9.70193	9.22862	9.42493	9.36015	9.51511	9.25568	9.20351	9.39326	9.36147	9.38182	9.32898	9.38948	9.371	9.58147	9.52779	9.316	9.57244	9.49271	9.57455	9.77224	9.27702
7921155	6.07073	6.14678	6.11921	5.91523	6.28868	6.12225	6.2184	6.33595	6.03186	5.95273	5.78355	5.92167	5.83843	5.92253	6.18969	5.98171	6.2465	5.75119	6.35764	5.85334	5.78584	5.72302	6.05119	6.07682	5.77194	5.84284	6.06713	6.10406	5.84005	6.10932	5.98477	6.20859	6.00872	6.07443	5.98269	6.01631	6.07723	6.00679	6.01906	5.69624	6.13872	6.04538	5.89947	5.84719	5.82757	5.846	5.88382	5.73482	6.0327
7921354	4.18536	4.20859	4.34233	4.18642	4.23852	4.14297	4.10653	4.0977	4.16431	4.04956	3.99016	4.09313	4.13856	4.07315	4.04371	4.04105	4.10359	4.30089	4.21419	4.08747	4.10677	4.12436	4.20784	4.17784	4.03705	4.06182	4.30718	4.28996	4.15547	4.33814	4.15888	4.2777	4.175	4.252	3.96078	3.97124	4.17241	4.21692	4.2686	3.97572	4.43113	4.22989	4.3299	4.0374	4.2155	4.28274	4.04586	4.46139	4.22444
7921429	5.04073	5.22149	5.13208	5.24	4.91626	5.32117	4.9629	5.11622	5.02967	5.13467	5.00975	5.3262	5.12065	5.14235	5.31068	5.21902	5.29337	5.00653	5.21193	5.23052	5.05829	5.19305	5.07136	5.23209	5.14159	4.91688	5.06537	5.30723	5.23022	5.17001	5.26328	5.32783	5.19032	5.26037	5.10201	5.1592	5.11175	5.24893	5.53712	5.54919	5.46806	5.18214	5.23941	5.31705	5.24818	5.31866	5.22831	5.19027	5.33817
7921445	5.66418	5.59057	5.67292	5.54269	5.67635	5.63414	5.49935	5.59081	5.53922	5.42864	5.43622	5.50071	5.48968	5.57888	5.3426	5.59246	5.55685	5.24257	5.42093	5.38176	5.46738	5.63578	5.58707	5.51463	5.28242	5.39994	5.4635	5.44201	5.5104	5.74947	5.58697	5.59774	5.5805	5.653	5.51283	5.40429	5.35968	5.43675	5.52368	5.43824	5.39395	5.29875	5.54524	5.33908	5.51178	5.63984	5.58488	5.74824	5.50067
7921538	9.11492	9.14237	8.98792	8.88144	8.91085	8.99801	8.74546	8.57146	8.83651	8.8743	8.54872	8.65849	8.65241	8.71924	8.80531	9.12058	8.61754	8.81039	8.93419	8.75553	9.0512	8.82713	8.94801	9.11297	9.03017	9.02402	9.18624	8.94806	8.89932	8.7223	8.94583	8.96404	9.02478	8.84477	8.67533	9.04274	9.18025	9.01712	9.17106	9.01477	8.948	8.84942	8.98095	9.27247	9.37245	9.12651	9.24901	9.14623	9.01466
7921637	4.78574	4.47496	4.69816	4.82776	4.62706	4.76994	4.61402	4.65142	4.87864	5.81127	7.53484	4.95514	5.54794	4.71451	4.76867	4.85228	5.02798	5.11484	4.88391	5.22931	4.79125	4.97879	4.85982	4.8438	5.7949	5.69413	5.80833	5.41882	5.02825	5.42871	5.37101	5.44474	4.96177	4.72158	5.87828	4.67147	7.45253	4.9265	4.84589	4.8751	4.77764	4.57875	5.31039	4.76448	4.93004	6.38925	5.30138	7.21472	5.10839
7921738	8.50382	8.43354	8.68973	8.45486	8.59841	8.84351	8.88332	8.7772	8.2189	8.61979	8.71166	8.39299	8.67692	8.46087	8.90031	8.58295	8.49457	8.52066	8.41289	8.50682	8.2092	8.34553	8.47373	8.43641	8.35021	8.62514	8.553	8.77896	8.51071	8.3657	8.33052	8.37425	8.363	8.51582	8.46772	8.54214	8.44192	8.24531	8.40816	8.46229	8.54676	8.71629	8.88302	8.42382	8.38667	8.38541	8.54171	8.23113	8.47846
7921752	5.53449	5.55961	5.45765	5.66968	5.5668	5.66932	5.31432	5.53987	5.75357	5.72338	7.50635	5.54219	5.5501	5.58615	5.63537	5.7526	5.69354	5.58901	5.66256	5.61453	5.62517	5.49572	5.74933	5.63893	5.57466	5.5589	5.65753	5.74347	5.50473	5.80042	5.59576	5.6593	5.67829	5.56549	5.67257	5.56491	5.97535	5.65614	5.54798	5.40946	5.41097	5.42464	5.32347	5.47296	5.25093	5.93991	5.35332	5.84734	5.64341
7921773	5.85538	5.7934	5.82596	5.82381	5.82306	5.99804	5.71647	5.73848	5.72721	5.631	5.48754	5.6618	5.56907	5.65167	5.78699	5.66202	5.96028	5.50573	5.73223	5.62257	5.63316	5.55303	5.90711	5.72239	5.69446	5.80398	5.66892	5.63712	5.61363	5.77228	5.73379	5.77352	5.80077	5.57529	5.82951	5.73093	5.79058	5.77484	5.67079	5.60004	5.66566	5.5395	5.64749	5.49111	5.67974	5.79109	6.08587	5.6626	5.86649
7921786	9.82864	9.93303	9.80709	10.0202	9.77735	10.103	9.97503	10.1071	10.1856	9.86933	10.0736	10.065	9.83211	9.94164	9.99929	9.79467	10.1509	10.0198	9.87763	10.0927	10.024	10.0117	10.1079	9.99778	10.1067	9.92322	10.0262	9.73874	10.1596	10.0048	10.0778	9.90831	10.1305	9.89332	10.126	10.0401	9.87555	10.0303	10.2744	10.1096	10.2172	9.85004	9.84005	9.87667	9.87217	10.0197	10.1624	10.2192	10.161
7921821	6.57749	6.89738	6.60765	7.00127	6.53811	7.17068	7.16624	6.77662	6.6819	6.40236	7.24977	6.69596	6.42107	6.616	6.47332	6.42502	6.71998	6.98963	6.82857	6.50643	6.29282	6.5571	6.50332	6.51032	6.43385	6.4167	6.59789	6.28078	6.87971	7.04192	6.63408	6.61289	6.85471	6.70517	6.37008	6.63963	6.55926	6.32115	6.94575	6.23299	6.42611	6.51431	6.62657	6.5366	6.93049	7.01591	6.89328	6.76847	7.00885
7921873	4.89315	4.69526	4.78175	4.67671	4.61651	4.88334	4.78449	4.62992	4.67841	5.57852	5.43822	4.95742	5.02912	5.0933	5.4047	4.67973	4.92056	4.88016	4.86822	5.14127	4.82519	4.731	4.77453	4.78709	4.98838	5.73634	5.34838	5.07856	4.77879	5.3248	5.1235	4.99668	4.72239	4.4809	5.37425	4.62206	6.19352	4.92505	4.77515	4.71553	4.95971	4.81896	5.11252	4.73756	4.77847	5.01069	4.96397	6.35709	4.79898
7921955	4.55644	4.63191	4.62859	4.5939	4.58387	4.52173	4.45714	4.49589	4.53533	4.55339	4.44902	4.43875	4.33653	4.60185	4.70789	4.51206	4.49348	4.44249	4.47298	4.44791	4.5007	4.46382	4.5206	4.47353	4.48944	4.29241	4.38155	4.67877	4.49161	4.47497	4.51765	4.51953	4.59573	4.33309	4.28395	4.51338	4.44917	4.45122	4.47893	4.57017	4.45234	4.56896	4.35679	4.44572	4.44336	4.76802	4.49764	4.4464	4.51431
7921970	9.65147	9.47137	9.775	9.6896	9.50606	9.54242	9.64993	9.32894	9.11919	9.38531	9.51391	9.13776	9.34436	9.15143	9.83692	9.84701	9.38203	9.88731	9.62181	9.34099	9.47023	9.25547	9.44865	9.60116	9.43606	9.27324	9.21778	9.29698	9.39631	9.24707	9.14579	9.48815	9.38533	9.50971	9.58543	9.40819	9.62219	9.67703	9.37666	9.70829	9.52113	9.56054	9.3361	9.50408	9.7735	9.43908	9.60103	8.89716	9.33241
7921987	10.9236	10.8684	10.6805	10.7135	10.7144	11.0633	10.8428	10.8674	10.7788	10.8401	10.7263	10.7796	10.8202	11.1038	10.6461	10.8696	10.8346	11.1427	11.0846	10.7847	11.2011	10.9037	11.002	11.006	11.0454	10.8508	10.9062	10.8014	10.8866	10.6911	10.7349	10.941	10.9029	10.6944	11.058	10.8557	10.9788	11.002	10.7066	10.8147	10.629	10.8348	10.7941	10.9897	10.7367	10.7746	10.6426	10.9561	10.8055
7922018	4.57357	4.82888	4.43638	4.7613	4.66909	5.12562	4.71887	4.71666	4.80027	4.7863	4.68991	4.77716	4.7529	4.72118	4.86411	4.52093	4.84978	5.01641	4.58552	4.72631	4.94454	4.72377	4.76836	4.62989	6.39962	4.73932	4.91564	4.79146	4.76367	4.79565	4.74215	5.12803	4.79264	4.92037	4.60523	4.65652	4.53987	4.90579	5.23027	4.71416	4.7156	4.60483	4.50671	4.72124	4.71177	5.30459	4.98876	5.14522	5.19557
7922058	4.35811	4.35436	4.32101	4.20624	4.26769	4.37696	4.33402	4.4592	4.3611	4.19197	4.22478	4.38595	4.34461	4.40454	4.43392	4.45034	4.41235	4.18622	4.35725	4.32273	4.32686	4.33463	4.35826	4.29525	4.50072	4.4297	4.49001	4.23506	4.26464	4.4026	4.34382	4.29644	4.28737	4.3723	4.39569	4.49803	4.31031	4.414	4.43948	4.36009	4.39608	4.49767	4.4882	4.50108	4.35194	4.4118	4.64571	4.52374	4.44192
7922095	9.53526	9.63908	9.39083	9.68646	9.27485	9.48922	9.34099	9.28271	9.56918	9.50019	9.51982	9.67905	9.26821	9.57935	9.04663	9.59299	9.90434	9.79529	9.93691	9.68707	9.91275	9.60833	9.68502	9.856	10.1081	9.68502	10.1356	9.73092	9.7898	9.42294	9.36879	10.0022	9.74528	9.4185	9.84305	10.0959	9.83389	10.2367	9.76968	9.56945	9.732	9.36203	9.40436	10.1864	9.50303	9.83758	9.88135	9.89013	9.53702
7922108	7.81827	7.43445	7.73068	7.43244	7.58923	7.46892	7.95875	8.06211	6.93042	7.51071	7.2118	7.1108	7.8323	8.27599	7.58753	7.60143	7.59981	7.70681	7.63123	7.19088	6.92741	7.48508	7.42144	7.39093	6.813	7.63641	7.65618	8.01645	7.26545	7.30363	7.56488	7.54393	7.1917	7.3507	7.34392	7.48575	7.43024	7.06431	7.37017	7.38176	7.53097	7.41304	7.66259	7.1207	7.54681	7.491	7.50131	7.08285	7.54164
7922121	5.5677	5.45422	5.07567	5.3753	5.31765	4.94758	4.80394	4.90251	5.35468	5.34929	4.96434	5.10877	5.28499	5.05064	4.47292	4.96521	4.62718	4.59458	5.70898	5.30913	4.8212	5.51993	5.56898	5.32932	4.88684	4.67743	4.53561	4.81052	5.3221	4.98049	5.06994	5.25139	4.79013	5.17269	4.84428	4.84205	5.3933	4.98667	4.86697	4.89861	4.87883	4.88146	5.14545	4.61024	4.79707	4.48046	4.87588	4.63184	4.72421
7922130	6.46998	6.82551	6.54612	6.64028	6.55153	7.78512	7.2356	6.54924	5.97545	6.32907	6.99609	6.22746	6.32194	6.71211	6.278	7.14226	6.2086	8.48153	6.56032	6.37228	6.11811	5.9681	6.54609	6.1054	6.67701	6.1838	6.60488	6.19259	6.61587	6.50069	6.07456	6.68187	6.57467	6.22632	6.23277	6.85282	6.79983	6.47964	5.91349	6.22504	6.14351	6.26844	6.38229	6.09915	6.84018	6.54862	7.22409	5.71963	6.78269
7922243	6.94815	6.82652	7.08275	6.73776	6.66426	6.77993	7.20117	7.1456	6.60695	6.95562	6.79113	6.78435	7.35437	6.88783	7.13077	6.58819	6.99872	6.70421	7.07211	6.65988	6.73479	6.67852	6.59592	6.72287	6.65789	6.85533	6.71751	6.86263	6.73237	6.75103	6.81624	6.49977	6.74202	6.84371	7.18452	6.91548	6.6204	6.57315	6.58865	6.86268	6.94227	6.82231	6.98508	6.52089	6.7962	6.42911	6.39924	6.38628	6.57397
7922250	8.33309	8.28078	8.26427	8.31792	8.15491	8.59808	8.47047	8.45414	8.14323	8.30389	8.46367	8.19262	8.45115	9.01345	8.23234	8.16297	8.29694	8.89864	8.52848	8.12031	8.19859	8.18111	8.4727	8.199	8.24647	8.28513	8.43296	8.51748	8.14867	7.96753	7.97359	8.19071	8.19231	8.12929	8.46527	8.54244	8.3222	8.21874	7.99672	8.16025	8.19741	8.34654	8.54749	8.21641	8.21135	7.99071	8.07037	8.13494	8.14009
7922309	9.68728	9.62202	9.36759	9.10006	9.64692	9.39019	9.24264	9.15446	9.07587	9.69167	9.28153	9.45667	9.5608	9.5678	9.7609	9.61968	9.30572	9.78716	9.62801	9.48166	9.65317	9.2899	9.57136	9.89738	9.54718	10.0487	9.75032	9.76277	9.57713	9.30102	9.31484	9.47968	9.27733	9.58255	9.81496	9.8383	9.94349	9.76748	9.58561	9.76869	9.42166	9.80247	9.59924	9.71061	9.75097	9.52085	9.3825	9.55293	9.12797
7922391	5.9098	5.89272	6.00582	5.93074	6.02162	6.1061	6.00285	5.95998	6.25127	6.20657	6.03074	6.14231	6.06111	6.18045	5.94167	6.10449	6.11033	6.1024	6.13741	5.93583	6.0808	6.32991	5.94758	5.7761	6.01483	6.30662	6.24573	5.9407	6.75702	6.26754	6.2495	5.8694	6.42628	5.90462	5.93927	6.11034	5.95144	5.70686	6.31446	6.20697	6.19286	5.93156	5.95636	6.16031	5.81806	5.91958	5.89136	6.04211	6.09568
7922402	7.46733	8.68533	7.91214	8.45747	7.53349	7.01936	7.85723	7.72991	8.53887	8.17758	8.68427	8.81573	8.26029	7.36955	7.08962	6.72702	7.25571	7.37598	8.22241	7.58588	7.83916	8.15373	7.91692	7.63463	7.17194	7.80871	7.04815	7.67093	7.96985	7.78266	8.00678	7.51831	7.44741	7.69542	8.16802	7.54065	7.00293	7.50168	7.19358	7.54794	7.58841	7.552	7.1833	7.48697	6.73142	5.55619	6.75136	7.60622	7.53055
7922404	6.37154	7.25729	6.39904	7.63106	6.03064	5.39026	6.16056	6.09085	7.12148	7.02609	6.67006	6.80512	7.05248	6.02551	5.4123	5.33082	5.78081	5.50496	6.83668	6.01303	5.65031	6.48797	6.81291	5.79462	5.35652	5.96494	5.41595	6.22644	5.99399	7.12666	7.29673	6.18917	5.95748	6.00022	6.46002	5.24254	4.72328	5.51347	5.48321	5.22783	6.58106	6.39833	6.14742	5.24684	5.1322	4.90847	4.92844	5.77733	5.74756
7922418	10.3749	9.59042	9.28635	9.57823	9.39851	8.25514	9.57108	9.32178	9.70284	9.25332	9.71295	9.43478	9.33588	9.23697	8.61288	8.65814	9.36289	8.52592	9.60605	9.6388	8.33484	9.11074	9.43475	9.03471	8.47849	8.397	8.36426	9.17099	8.84565	9.46675	9.5562	8.68908	8.6281	8.91043	9.03668	9.16025	9.27661	8.85195	9.25344	9.05305	9.33393	8.92938	9.40709	8.10014	8.63006	7.44011	8.78056	8.89962	9.0277
7922420	5.41184	5.11859	5.38945	5.20487	5.19475	5.23157	5.26259	5.30087	5.33526	5.25562	5.13535	5.3393	5.44733	5.23134	5.27569	5.34746	5.43894	5.15054	5.40828	5.16093	5.26353	5.24862	5.38006	5.06653	5.30908	5.48829	5.23214	5.25408	5.35512	5.52038	5.55694	5.32263	5.48617	5.25773	5.1827	5.04761	5.30634	5.31258	5.52758	5.47849	5.48562	5.31098	5.31165	5.19341	5.31351	5.54334	5.50286	5.46176	5.44291
7922598	6.41704	5.56071	5.9189	6.03861	6.75033	4.69084	6.31917	6.57809	6.48549	6.67167	7.61836	5.85755	7.42473	6.02409	5.32973	6.83414	7.33182	7.39608	6.12568	6.90754	5.65314	5.82371	7.00644	7.47524	6.06768	8.52667	6.10867	7.58644	6.17986	6.08891	6.43133	5.90032	6.13447	6.87419	5.96719	7.30603	7.15166	6.66033	5.52326	7.53523	6.82093	7.1667	7.2283	5.9886	7.07703	6.82936	7.03347	6.90554	6.4372
7922689	9.08473	8.88602	8.95996	9.01287	8.92071	8.72361	9.03259	9.07858	8.83496	9.02163	8.93936	8.62905	8.98261	9.02284	9.25587	9.04344	8.92467	8.66701	8.9103	8.8412	8.24127	8.73809	8.79262	8.73521	8.83223	8.85476	8.82012	9.15576	8.79353	8.91257	8.91125	8.86183	8.75246	8.9335	9.05129	8.82302	9.31438	8.72658	8.9257	8.91397	8.7993	9.35819	9.09138	8.74194	8.79508	8.92821	8.89189	9.01567	8.85267
7922756	7.07483	6.84216	7.02553	6.79743	7.20287	6.97798	6.61284	6.58023	7.27674	7.36004	6.31598	7.35394	6.68276	6.68401	6.9494	6.68713	7.04121	6.42584	7.0218	7.39134	7.65369	7.44188	7.27625	6.92397	7.11207	7.03624	7.18361	7.04741	7.51943	7.39723	6.98461	6.97133	7.22301	6.91896	6.82243	6.7017	6.88129	7.49186	6.4926	7.03575	7.21576	7.34657	7.15407	7.24992	6.92346	6.99114	7.45672	7.29439	7.00382
7922773	5.19916	5.00719	5.17592	5.62626	5.21791	4.90302	4.62539	4.88235	5.1638	6.05221	7.3206	5.1719	5.36961	4.81191	4.8407	4.92022	5.57112	5.02042	5.09336	5.42334	5.55125	5.09263	5.45744	5.18414	5.87696	5.66744	5.95406	5.26694	5.22679	5.30389	5.3122	5.2667	5.33616	4.98828	5.87033	4.90348	6.82423	5.46033	5.46518	4.8922	5.24789	5.06591	5.23407	5.29151	5.3702	5.48272	5.6081	7.15645	5.67384
7922807	7.66468	7.71892	7.25261	7.76175	7.5471	7.30977	7.38709	6.69109	7.21891	6.97446	6.9206	6.85649	6.97201	7.02172	7.4029	7.899	6.69599	7.03884	7.71514	7.00434	8.59153	7.1188	7.1366	7.60175	9.13683	6.94719	7.41402	6.76772	7.35773	7.93169	8.32044	7.6381	7.62417	7.13091	6.60675	8.16532	7.87676	7.72755	8.32151	6.74713	7.56487	7.55138	6.92527	8.04722	7.8962	7.22176	7.40704	7.92087	7.5667
7922846	8.78466	9.73907	9.6634	9.50371	9.54764	8.27566	9.40277	9.18309	9.34656	10.5354	9.28164	9.02296	10.2818	8.69594	9.11507	9.20585	9.82696	9.36519	8.95508	9.5984	9.19662	10.0769	9.70884	10.1669	8.99242	10.5281	10.0725	10.515	9.36082	9.36618	10.2664	8.46687	8.47748	9.78293	9.44748	9.63546	9.53394	9.03313	9.19996	10.4662	10.2304	9.90227	10.2192	8.49582	10.0637	8.68892	9.81461	9.91078	9.87966
7923034	7.89115	8.80882	8.08491	9.02588	7.40311	8.40582	7.92542	7.61752	7.68345	7.03381	8.90848	6.2731	6.60553	6.87678	6.12468	8.07016	7.343	8.53951	7.25975	6.54274	7.39078	6.79274	7.92277	7.8504	7.37817	6.76168	7.52045	6.2577	7.1679	8.09068	8.09881	7.32849	7.25712	7.43223	6.92756	8.4313	7.31553	7.88516	8.11985	6.55068	7.52091	8.36209	7.05059	7.97931	7.85272	7.35347	7.74733	7.57971	7.89671
7923086	5.77232	5.3535	5.92419	6.1434	5.31004	6.49339	4.94508	5.08849	5.20093	6.28975	6.49698	5.44594	4.48632	4.7649	5.35526	5.00178	4.40223	4.59339	4.88221	6.24869	4.84686	5.4597	5.23108	4.78267	5.0753	4.39783	5.36137	4.50074	7.59856	6.64112	6.67223	5.04591	6.21683	4.82314	4.78294	4.44246	4.32844	5.18695	5.52259	4.62919	5.17891	5.21857	4.59433	6.07979	4.95938	4.66685	5.16128	5.30434	6.06399
7923173	5.4769	5.38608	5.36544	5.71559	4.79438	5.22459	5.62686	5.81479	4.97845	5.5218	5.31672	5.02586	5.59177	4.63774	4.99293	5.19789	5.34215	5.12705	5.27527	4.91956	5.18761	5.0791	5.12366	4.86818	5.1412	5.3723	5.29264	5.16665	4.85468	5.56111	5.19434	5.14469	4.99561	4.99524	5.5031	5.11363	5.06282	4.94316	4.94394	5.6912	5.80824	5.65223	5.55433	5.56375	5.06628	5.29065	5.30568	5.66466	5.36576
7923183	10.5494	10.8504	10.6917	11.031	9.89984	10.7481	10.0857	10.0447	10.4843	10.2553	10.2758	10.4431	9.8189	10.6654	9.96988	10.2865	10.3018	10.6314	10.4582	10.0057	10.1385	10.5152	10.4938	10.2885	10.5949	9.76526	10.2152	9.8598	10.3317	10.0775	9.71676	10.7116	10.6922	10.046	10.1682	10.2885	9.98254	10.2288	10.3024	9.48717	10.1827	9.96758	10.1413	10.3439	10.8431	10.811	10.5193	10.3655	10.6169
7923233	5.51145	5.72989	5.60614	5.70947	5.61602	5.74878	5.60501	5.61886	5.83133	5.78331	6.11117	5.54413	5.76076	5.80926	5.67111	5.63327	6.05511	5.76904	5.76632	5.6607	5.60248	5.61151	5.73414	5.68365	5.55535	5.56501	5.72857	5.79946	5.46734	5.71988	5.7254	5.69191	5.88307	5.72838	5.43302	5.51651	5.47755	5.73848	5.64433	5.66415	5.9393	5.44947	5.56616	5.6956	5.61217	5.88116	5.83391	5.59346	5.91914
7923372	9.14532	9.2825	9.36974	9.06328	9.1231	9.10123	9.05043	8.93947	9.12569	8.92136	8.98395	8.97753	8.96149	8.97947	9.19137	9.01847	8.87567	9.12183	9.00988	8.87042	8.64857	8.87488	8.95132	9.10682	9.15428	8.96559	9.10475	9.13677	9.06878	9.1044	8.95478	9.15148	9.03633	9.26012	8.89277	9.15238	9.04943	8.91277	9.1183	8.56766	8.90833	8.91056	9.36055	8.88072	9.38144	9.22452	9.30782	9.09549	9.09147
7923438	11.2954	11.5485	11.4787	11.4508	11.1127	10.9154	11.7006	11.3596	11.4469	11.5905	11.3618	11.4059	11.6826	11.1411	10.4791	11.0123	11.2416	10.7913	11.444	11.0949	10.6068	11.1762	11.4254	10.8991	10.377	11.112	11.016	11.429	10.9698	11.4807	11.6346	10.8292	11.0576	11.4366	11.2027	10.8938	10.5746	10.6699	10.8111	11.0042	11.3577	11.5277	11.4488	10.8638	10.7998	10.9795	10.4799	10.9133	11.1337
7923442	5.25473	5.40908	5.39185	5.19085	5.43031	5.35132	5.27925	5.39555	5.38741	5.20223	5.1778	5.27566	5.53799	5.43193	5.33398	5.20557	5.55092	5.24531	5.13856	5.2662	5.25662	5.26779	5.36605	5.12469	5.01439	5.03904	5.23198	5.29733	5.28774	5.46484	5.40219	5.4807	5.31449	5.50463	5.4388	5.23369	5.08866	5.34367	5.23295	5.32005	5.34258	5.06822	5.16553	5.16634	5.10819	5.33593	5.49633	5.1535	5.33891
7923453	9.88952	9.76742	10.1754	9.96045	9.86559	10.0907	10.1291	10.1623	9.65884	9.9789	9.74177	9.785	10.1169	10.1814	9.76316	9.69151	10.0224	10.0248	9.86909	9.80105	9.8862	10.1257	9.88083	10.0717	9.84639	9.92143	10.0142	9.97175	9.78216	9.61183	9.84688	10.0453	9.78979	9.75671	9.9404	9.88641	9.93842	9.79386	9.65113	9.72432	9.8741	9.78973	9.94302	9.76767	9.89577	9.72713	9.88611	9.72308	9.72764
7923503	11.5845	11.6499	11.6448	11.8569	11.6035	11.8533	11.6589	11.713	11.7976	11.7795	11.6739	11.6761	11.7107	11.7975	11.3617	11.6866	11.7571	11.9641	11.8712	11.7013	12.0004	11.8179	11.8525	11.9173	11.9728	11.7018	11.7962	11.6208	11.797	11.7792	11.8251	11.8518	11.7761	11.6621	11.7855	11.7698	11.7758	11.897	11.7922	11.3487	11.7925	11.6423	11.6692	11.8481	11.7551	11.6882	11.8132	12.1551	11.9002
7923547	10.7871	8.8602	10.0598	10.5509	9.16917	10.799	10.7778	10.0074	10.1327	8.45215	9.98476	10.357	8.24227	9.06123	12.2716	9.63859	11.0334	9.30665	11.3799	8.18703	7.73434	7.26938	9.20328	7.11845	11.1924	6.6375	7.93505	6.84425	9.7259	8.22838	9.2904	8.95532	10.0323	10.5054	9.94528	8.15533	10.5877	8.57816	7.99784	6.61033	7.24315	11.7053	9.2267	10.3457	9.17307	9.94947	10.2856	9.5588	9.88509
7923584	5.86634	5.98032	5.9246	5.81396	5.80837	5.72205	5.7863	5.7373	5.77025	5.67738	5.58469	5.89048	5.63468	5.70163	5.9316	5.78421	5.90165	5.96605	5.74961	5.77671	5.8362	5.7755	5.7568	5.79421	5.77454	5.66948	5.70307	5.83448	5.82899	5.66464	5.64742	5.92218	5.79681	5.81846	5.63682	5.71194	5.63223	5.83088	5.79802	5.75997	5.6635	5.6746	6.01501	5.92542	5.79154	5.72077	5.77084	5.85385	5.79374
7923635	7.55632	7.28002	7.20194	6.8976	7.62604	7.3497	7.92559	7.01872	6.95132	6.94417	6.57995	7.1231	6.98177	7.1538	7.39849	7.42947	6.85455	6.66278	7.2732	6.9043	6.83027	6.89281	7.23515	6.68979	6.80237	6.79537	7.04988	6.9374	6.89626	7.34219	6.82098	7.33998	7.0021	7.10277	6.95652	7.14132	7.17293	7.46042	6.85207	6.8178	7.04054	7.19861	7.82542	7.63135	6.90703	7.03341	7.21909	6.7159	6.92821
7923662	6.74583	6.60238	6.71782	6.1206	6.66814	6.42288	7.19797	6.72003	6.36464	6.47567	8.62149	5.98328	6.9151	6.30679	6.68087	6.81561	6.86642	6.42536	6.32987	6.39502	6.02979	6.24264	6.08915	6.8224	5.95155	6.50749	6.39273	6.63281	6.05021	6.35072	6.32427	6.25401	6.28659	6.68534	6.39143	6.12502	6.46239	6.22669	6.30868	6.49088	6.55671	6.88093	7.14646	6.22623	6.53746	6.4687	6.41728	6.21349	6.43482
7923762	5.58119	5.49317	5.61718	5.56401	5.51192	5.59046	5.56489	5.84427	5.66074	5.40629	5.25497	5.28891	5.44117	5.59146	5.55781	5.84172	5.72146	5.33355	5.36538	5.4493	5.4496	5.42715	5.53307	5.42844	5.43942	5.51556	5.5442	5.40677	5.52108	5.5127	5.45359	5.68043	5.70088	5.54763	5.5858	5.40158	5.44396	5.64895	5.84814	5.60246	5.52206	5.30105	5.36123	5.47423	5.93038	5.8716	5.83131	5.37619	5.72413
7923929	5.60928	5.76532	5.52462	5.61957	5.71469	5.54353	5.61616	5.71918	5.61534	5.53789	5.44155	5.40675	5.53076	5.5147	5.58676	5.40964	5.69334	5.53356	5.58098	5.5197	5.666	5.55631	5.46147	5.61227	5.58265	5.64248	5.67649	5.69003	5.53111	5.57362	5.51219	5.61747	5.57613	5.48019	5.48194	5.53844	5.34639	5.48658	5.6022	5.2659	5.66225	5.33554	5.6093	5.70313	5.54397	5.56505	5.57621	5.56686	5.78902
7924055	7.14328	7.3539	7.56506	7.46369	7.4326	7.37169	7.55124	7.50037	7.44411	7.6363	7.52207	7.76846	7.50425	7.3441	7.1448	6.86552	7.24165	7.6562	7.03523	7.15679	7.25917	7.38544	7.21163	7.36787	7.47469	7.07267	7.25091	7.23671	7.50453	7.27765	7.64789	6.91105	7.65481	7.01619	7.41111	7.26109	7.08707	7.21075	7.37262	6.94703	7.28906	7.16847	7.11374	7.08928	7.31916	6.95413	7.16744	7.35769	7.19104
7924058	6.86271	6.44071	7.69176	7.04301	5.93444	6.8005	5.49428	5.91623	5.55486	6.55849	5.67776	6.65659	5.87964	5.81825	5.90449	6.26671	5.95192	5.85263	6.4788	6.10881	6.86507	6.31944	6.17021	5.94222	6.32291	5.31212	5.64988	5.48454	6.52706	6.15667	6.08314	6.57657	7.59581	6.50811	5.99331	6.35312	6.54334	6.34696	6.77472	5.61303	6.23351	6.37745	5.81009	6.39519	7.55152	6.05675	6.22532	6.52939	7.03832
7924144	10.3356	10.5085	10.1549	10.2367	10.2964	9.98449	10.1432	10.1501	10.1749	10.3498	10.225	10.3291	10.2657	10.0276	9.5606	9.94928	10.045	9.8736	10.272	10.0752	9.91867	10.232	10.3118	10.1067	9.79949	9.81925	9.78473	9.97621	10.1563	10.2358	10.2655	10.1609	10.1299	10.2625	10.2961	10.2933	10.0837	10.1218	9.90029	9.81689	9.96352	10.3003	10.13	10.026	9.75033	9.67009	9.64984	9.76727	9.73109
7924150	7.02002	7.23554	7.10787	7.27916	6.97934	7.13656	7.0739	6.99273	7.00016	6.98995	7.58137	6.89918	7.06118	7.12612	6.97487	7.14317	7.31839	7.16723	7.17306	6.99579	7.29879	7.31085	7.25734	7.33414	7.59302	7.21357	7.24161	7.11641	7.25964	6.99714	7.1933	7.24285	7.33963	6.75273	6.90173	7.25144	7.26592	7.12416	7.58571	6.97006	7.02215	6.88134	6.8034	7.07526	7.01756	6.69588	6.95053	7.51075	7.25023
7924190	7.55805	7.50917	7.47997	7.59033	7.50756	7.44583	7.83776	7.66905	7.37027	7.60122	7.56698	7.5319	7.64795	7.4147	7.47857	7.20488	7.35773	7.56357	7.59859	7.5321	7.27948	7.74887	7.44083	7.47476	7.33352	7.71848	7.5869	7.65157	7.3974	7.49911	7.61028	7.14356	7.29352	7.66944	7.66061	7.56631	7.60027	7.26103	7.36158	7.55457	7.62345	7.63893	7.72082	7.15402	7.13993	7.19638	7.30646	7.33159	7.1957
7924342	5.03594	4.83193	4.99224	4.81883	4.73308	4.77263	4.86995	4.97116	4.7514	4.72342	4.72557	4.74167	4.61012	5.01087	4.80586	4.75404	5.13859	4.63457	4.90613	4.78891	4.73859	4.73866	4.80502	4.61452	4.64507	4.53785	4.72002	4.75891	4.60648	4.81762	4.91843	4.84324	4.97402	4.7157	4.57749	4.65662	4.5591	4.62084	4.68563	4.50761	4.8972	4.78379	4.76732	4.59704	4.82593	5.08938	4.95731	4.72408	4.97361
7924401	3.4604	3.54532	3.53334	3.55264	3.40028	3.70083	3.51189	3.63556	3.45182	3.47856	3.50329	3.52082	3.48901	3.51052	3.58306	3.51881	3.55817	3.41981	3.44832	3.46852	3.45668	3.52163	3.44196	3.41677	3.493	3.56906	3.41818	3.44621	3.57114	3.51204	3.48152	3.41447	3.4119	3.44475	3.43008	3.45565	3.38716	3.44085	3.51697	3.51388	3.61513	3.64197	3.61965	3.58501	3.69102	3.58289	3.5556	3.61043	3.33388
7924445	5.60731	5.74494	5.68133	5.55554	5.86716	5.52623	5.54264	5.52437	5.72354	6.16605	5.39531	5.74979	5.83835	5.56222	5.71241	5.95302	5.66285	5.34982	5.68928	5.56397	5.59321	5.72108	5.87601	5.85492	5.72702	6.22842	5.73499	6.02793	5.6223	5.55939	5.59395	5.90445	5.54666	5.72618	5.77517	5.83249	5.64868	5.91595	6.0667	6.44048	5.927	5.87963	5.7253	5.6468	5.6737	5.87229	5.94059	5.92947	5.71367
7924491	5.86575	5.86678	5.84581	5.63492	5.79269	5.75267	5.64114	5.60699	5.58831	5.4821	5.40507	5.84639	5.72836	5.66052	5.67065	5.58571	5.88293	5.35505	5.41574	5.52878	5.65345	5.61174	5.89883	5.45191	5.33372	5.5299	5.65499	5.56576	5.69525	5.65747	5.70212	5.73696	5.84315	5.86546	5.87474	5.55982	5.65392	5.54016	5.70903	5.66589	5.86051	5.81409	5.57067	5.50168	5.54888	5.62538	6.07539	5.35217	5.92398
7924499	5.50384	5.36051	5.72337	5.16926	5.28731	5.38888	5.82183	5.20307	5.08761	5.27744	5.29464	5.11223	5.77241	5.29754	5.31151	5.48349	5.36722	5.13784	5.45769	5.21255	5.16106	5.19402	5.19459	5.19736	5.00383	5.37704	5.1811	5.32912	5.21073	5.32842	5.25331	5.21832	5.51855	5.33043	5.34701	4.99395	5.56135	5.08301	5.5763	5.34265	5.38721	5.28803	5.44747	5.3479	5.44205	5.26664	5.49057	5.21932	5.53575
7924603	7.86253	7.56545	8.0942	7.85716	7.86704	7.93016	8.36654	8.5047	7.58839	7.81871	8.85819	7.9015	7.87974	7.72876	7.53054	7.32047	8.20304	7.50772	7.54564	7.25077	6.91363	7.86243	7.17925	7.56941	7.35005	7.46051	7.30368	7.55418	7.50961	7.5155	7.67691	7.27936	7.61502	7.48121	8.02973	7.48146	7.34595	7.12424	7.21732	7.48397	7.58407	7.61349	7.51503	7.51071	7.19117	7.33856	7.31788	7.03845	7.30823
7924712	5.64881	5.69658	5.73973	5.6508	5.21941	5.58776	5.64411	5.76244	6.30849	5.62208	5.85543	5.7191	5.82209	5.55902	5.36652	5.273	5.62471	5.43631	5.42432	5.64006	5.51331	6.04455	5.47655	5.53204	5.48756	5.47486	5.52379	5.42638	6.32707	5.62088	5.67646	5.30677	5.76355	5.12597	5.60034	5.41884	5.19708	5.35088	5.64556	5.29729	5.39406	5.45944	5.49252	5.44956	5.50599	5.10646	5.30751	5.50265	5.54885
7924773	9.93354	9.91171	9.95071	9.81474	9.78278	9.93595	9.85347	9.64439	9.51247	9.95304	9.5467	9.52665	9.82091	9.74914	9.79482	10.0359	9.79314	10.4443	9.80114	9.86333	10.1243	10.0313	9.94896	10.1633	9.96435	10.2424	10.1455	9.82734	9.73698	9.69824	10.1411	9.94987	9.70409	9.8497	9.86532	10.0782	10.1372	10.0093	9.99898	10.1949	9.95972	9.84838	10.0348	10.031	10.0744	10.0092	9.91288	9.89944	9.65663
7924832	7.37254	7.43321	7.33679	7.33255	7.49244	7.16804	6.9908	7.2111	7.30804	7.09377	6.92348	7.35264	7.02918	7.21087	7.11725	7.38693	7.30517	6.96003	7.16262	6.93032	7.26687	7.04731	7.17289	7.20974	6.97569	6.98685	7.10796	7.22143	7.19828	7.06468	7.1736	7.25354	7.45029	7.2509	6.83986	7.09955	7.10955	7.25487	7.34957	6.88279	7.08949	7.2666	6.77598	7.11075	7.24132	7.36121	7.3128	7.05655	7.22472
7924868	8.03517	8.05326	8.1896	8.09306	8.00833	7.96083	8.13406	8.20017	7.93735	7.95586	7.87209	7.91461	7.8925	7.87747	7.98382	7.95755	8.16032	7.73354	7.88689	7.81102	8.09622	8.17222	8.17131	8.01889	8.02049	7.99356	8.14037	7.93596	8.05044	7.87585	7.90173	7.8999	8.02629	8.01795	7.88339	7.93459	7.90166	8.02502	8.10519	8.17918	7.95928	8.13429	8.07249	8.00267	8.09791	8.18631	8.08006	7.99848	8.15786
7924977	4.96209	4.7072	4.87519	4.91138	4.89242	4.88114	5.04862	5.06583	5.02229	5.33218	4.89613	5.00869	5.1269	5.23336	4.80681	5.19117	5.24568	5.36497	5.17357	5.25567	4.62983	4.9974	4.91946	5.2422	4.77606	5.9206	5.03308	5.53903	4.93478	4.80248	4.91437	4.98896	4.80463	4.76824	5.11529	5.38954	5.46148	4.89201	4.92696	5.73614	4.87952	4.82699	4.82887	4.82085	4.94585	5.35223	5.07551	5.327	4.6088
7924987	7.2609	7.31968	8.09193	8.23166	9.05563	7.73962	9.57001	9.37979	10.5845	9.22461	9.23341	9.61	10.5011	8.16931	8.85715	8.47102	10.2925	9.69339	9.18294	10.089	7.02246	9.43465	7.36258	10.0574	7.01621	10.1787	9.88293	9.54081	6.94268	8.62939	9.15741	9.71286	8.73506	10.3157	9.42308	9.15405	9.49513	8.7434	9.54909	10.5138	8.85532	9.48038	9.02252	6.8426	8.34342	8.80618	7.93153	8.46657	7.69647
7925028	8.39863	7.96116	8.21422	7.92687	7.94715	8.17275	8.25848	8.82077	8.25232	8.37104	8.14191	8.3484	8.38037	9.98306	8.1081	8.26184	9.19198	9.01797	8.54522	8.63813	7.70567	8.40893	8.42252	8.35755	8.19761	8.30114	8.20329	8.82939	7.58448	8.35463	7.7363	8.37249	8.17087	8.52121	8.80474	8.30754	8.22854	8.28939	8.00018	8.48835	8.37021	8.02344	8.77091	8.07433	7.95662	8.26002	8.16136	8.0212	8.33565
7925048	10.2844	9.99382	10.2152	9.86737	10.0987	10.1955	9.97026	10.15	9.7737	9.79747	9.68907	9.73945	10.0224	10.2215	9.99168	10.184	9.89408	9.93738	9.83162	9.73365	9.86408	10.0229	9.93433	10.0027	10.0121	10.2359	9.79929	9.91878	9.80629	9.66116	9.49098	10.0022	10.0281	10.0794	10.1534	9.90206	10.0901	9.97151	9.89743	9.96736	9.98478	10.023	10.3911	10.0423	10.356	10.0614	10.0612	9.71315	9.72549
7925062	6.39947	6.2794	6.43307	6.18032	6.35712	6.19624	6.36673	6.72142	6.42692	7.52743	6.43952	6.12992	7.09103	7.24165	6.69784	6.89696	7.17213	7.04253	6.49886	7.03088	6.51381	7.16923	6.33901	7.28413	6.35764	8.66884	7.08482	7.19912	6.39729	5.96999	7.55765	6.44294	6.33245	6.1071	7.10025	6.74311	6.81001	6.66564	5.93906	7.39636	7.42894	6.55162	6.46298	6.48074	6.34914	6.34811	6.67756	7.12428	6.41763
7925161	10.5939	10.6408	10.5829	10.5743	10.6873	10.6312	10.6697	10.6565	10.1976	10.5642	10.4803	10.4545	11.06	10.6687	10.2605	10.6071	10.6379	10.5777	10.6152	10.3064	9.82491	10.2657	10.4766	10.693	10.3065	10.5625	10.4702	10.7369	10.1197	10.4761	10.4819	10.9789	10.3379	10.751	10.3995	10.7462	10.5921	10.2591	10.519	10.4947	10.5783	10.6195	10.7251	10.2846	10.5331	10.6108	10.6653	10.4879	10.5143
7925174	9.31583	9.45603	9.4158	9.40972	9.26987	9.36977	9.22371	9.37915	9.48632	9.39992	9.02314	9.35612	9.19554	9.32417	9.05719	9.19826	9.47104	9.40141	9.50086	9.43058	9.3939	9.53959	9.48881	9.30804	9.34717	9.07925	9.17193	9.33007	9.27893	9.32772	9.27902	9.34587	9.45901	9.28317	9.32314	9.43818	9.54467	9.31763	9.02345	8.9807	9.30766	9.30356	9.04436	9.3142	8.85536	8.6631	8.89731	9.30388	9.06546
7925250	5.77662	5.67217	5.83055	5.73716	5.73905	5.96552	5.48612	5.65872	5.79073	5.5008	5.39076	5.59523	5.69271	6.18893	5.51622	5.96743	5.74708	5.50289	5.66229	5.49982	5.53783	5.51426	5.65975	5.48727	5.61146	5.57937	5.59539	5.5436	5.69102	5.53475	5.66772	5.87958	5.63547	5.75382	5.67855	5.64029	5.61469	5.68855	5.78486	5.72108	5.62443	5.56268	5.7504	5.5951	5.8508	5.7491	5.66036	5.54764	5.83697
7925257	8.47186	8.12644	8.35238	8.07883	8.75843	8.1214	8.01742	7.68371	8.7377	8.39896	8.37423	8.49149	8.10347	7.75954	8.73499	8.75885	7.64642	8.73292	8.28449	8.9461	8.64393	8.41664	8.36879	8.72758	9.073	8.61709	8.83297	8.04458	8.46454	8.8342	8.70535	8.34654	8.37204	8.69012	8.5699	8.89193	9.02897	9.26411	8.76715	9.36576	8.41578	8.17612	8.14173	8.42553	8.33896	8.16414	8.24304	8.79543	8.02593
7925364	8.88555	8.91529	8.916	9.03155	9.15197	8.95786	9.19198	8.97649	9.36587	9.22929	9.71489	9.32664	9.1091	8.83478	9.02395	8.8693	8.8334	9.17929	9.02577	9.1542	9.22798	9.40949	9.02839	9.07205	9.18363	9.09465	9.20233	8.80203	9.18638	9.07516	9.36156	8.9415	9.01909	9.04887	9.16675	9.26993	8.99056	9.07441	9.07918	9.18139	9.10759	9.02825	9.06372	9.01527	8.83383	8.82518	8.83602	9.07243	8.89087
7925457	5.32189	5.31051	5.42403	5.36449	5.14101	5.41349	5.27398	5.07548	5.93795	5.47736	5.77829	5.88603	5.18263	6.038	5.5248	5.39742	5.54076	6.51594	5.21726	6.23634	6.83229	5.69804	5.46267	5.66372	6.72728	5.65075	5.03774	5.24366	6.58887	5.41201	5.11437	5.47241	5.67413	5.40449	5.29898	5.43722	5.07394	6.57556	5.38939	5.35232	5.55174	6.35146	6.03132	6.59278	5.58974	5.88123	5.96426	5.78105	5.69538
7925480	7.75465	7.80612	7.86618	7.96024	7.38457	7.97655	8.14532	8.00296	8.27721	8.10658	8.20529	8.38757	7.89748	7.98171	7.9761	7.87622	8.10535	8.12479	7.89016	8.16761	8.46174	8.34	7.94933	7.67579	8.30855	8.03707	7.95582	7.93936	8.39039	8.09679	8.02026	7.92092	8.2144	7.72173	7.99678	7.60041	7.64243	7.95488	7.81843	7.95504	8.0811	8.0753	7.85831	8.06565	7.93327	7.81141	7.72065	8.21346	7.91709
7925531	9.64851	9.87867	9.94857	9.90839	9.55767	9.90006	9.59775	9.30646	9.68799	10.1496	9.89117	9.63641	9.8064	9.87854	9.63641	9.77739	9.8232	10.3361	9.6819	10.0874	9.9739	10.0364	10.0176	10.14	9.77884	10.2016	9.80141	10.0067	9.92943	9.85456	9.9044	9.69671	9.84928	9.68446	9.87211	9.66649	9.84869	9.91276	9.78774	9.77968	9.91531	9.83918	9.81045	9.71717	9.84782	9.55935	9.95273	10.109	9.72109
7925550	8.75235	8.82443	8.93837	8.66422	8.65019	8.83652	8.8769	8.55975	8.87548	8.98141	8.80086	9.19051	9.02001	8.61927	8.67847	8.91172	8.63821	9.05069	8.92452	8.95364	8.90376	9.36266	8.94913	8.86102	8.80064	8.74899	8.88149	8.81251	9.0274	8.86672	8.76477	8.61676	8.88396	8.9134	9.15377	8.86304	8.95299	8.93658	8.79623	8.91397	8.94088	8.89529	8.86634	8.75427	8.6027	8.65545	8.65014	8.97185	8.67532
7925677	6.63909	6.77106	6.60445	6.64565	6.56576	6.454	6.43901	6.73286	6.48737	6.58267	6.64577	6.33652	6.79416	6.79485	6.64801	6.41619	6.68855	6.77945	6.69597	6.3488	6.32213	6.57197	6.54194	6.39724	6.52634	6.25218	6.58212	6.48847	6.49606	6.75217	6.51693	6.4994	6.62682	6.72543	6.63647	6.60604	6.47481	6.40789	6.55321	6.81167	6.48594	6.71425	6.5863	6.1501	6.12389	6.39283	6.64891	6.4303	6.39269
7925687	7.03351	7.08952	6.92853	7.11428	7.07854	7.0424	6.94029	7.08967	6.95257	6.93777	6.75647	7.0452	7.12029	6.80549	7.0074	6.88747	7.12579	6.59492	6.77259	6.68157	6.87009	6.8345	7.15394	6.9695	6.90594	6.94556	6.85513	7.01239	6.99225	7.05099	6.98892	7.12126	6.99951	7.09079	7.0422	6.83466	7.00104	6.8564	7.15063	6.94027	6.98384	6.84971	6.6124	7.04433	7.06119	6.92457	7.15532	6.92307	7.18898
7925718	5.09286	5.29925	5.17369	5.21331	5.42706	5.45493	5.05943	5.26264	5.23647	4.92472	4.94648	5.04221	5.20002	5.00429	5.2376	5.07011	4.95141	5.221	5.37386	5.34351	5.37422	4.95709	5.17774	5.15331	4.87579	4.93493	5.26544	5.17502	5.01619	5.35328	5.12303	5.08253	5.08321	4.94661	4.79992	5.08693	5.13018	5.17446	5.22416	5.18317	5.17494	5.15422	5.10702	4.86747	5.4038	5.47696	5.1078	5.25242	5.17774
7925745	4.41328	4.31808	4.40365	4.21201	4.14277	4.14351	4.13805	4.30471	3.98614	4.07485	3.91637	4.22871	4.30727	4.14888	4.27145	4.11886	4.09572	4.15843	4.22002	4.0724	4.25109	4.09236	4.18009	4.21283	4.11466	4.20078	4.1459	4.15261	4.07976	4.3382	4.27959	4.25169	4.13342	4.29047	4.16343	4.13615	3.98025	4.20659	4.13151	3.9253	4.31526	4.06717	4.17924	4.14382	4.34618	4.2073	4.18875	4.5642	4.14795
7925761	4.98955	5.16685	5.00251	4.87262	5.26832	4.82033	4.97536	4.94776	5.07825	4.94824	5.34547	5.03701	5.06063	4.88251	5.00152	4.84964	5.03157	5.17965	5.24707	5.33261	5.16244	5.05805	5.08819	5.02555	5.10393	5.01843	5.41475	5.11165	4.9625	5.37675	5.05071	5.38949	4.9665	5.08486	5.01766	5.28746	4.85269	4.84702	5.14337	5.2944	5.02555	4.9053	4.88123	5.09628	5.12915	5.20299	5.043	4.8914	5.18644
7925870	4.84758	5.09787	4.9939	5.17482	5.18423	4.99934	4.92646	5.02345	4.89457	4.85797	4.67973	4.89329	4.92024	4.98291	5.06164	4.90857	4.94756	4.86406	4.77795	4.83729	4.89011	5.09385	4.7056	4.8726	4.91459	4.7122	4.97496	4.9512	4.88098	4.87572	4.87552	4.82321	4.73528	4.88474	4.82706	4.96902	5.07423	4.88797	4.95318	4.9301	5.00754	4.95206	4.82785	5.01253	5.01883	5.03	4.72443	4.70396	4.94645
7925954	9.03738	8.28568	8.40048	8.73422	8.6734	8.704	9.03463	9.1334	7.8424	7.61629	7.74895	8.22739	8.65839	8.69462	8.90004	9.41058	8.25218	8.68561	9.07323	8.12437	8.70883	8.08404	7.98306	7.91346	9.2387	6.80187	7.59569	7.6724	8.77893	8.21156	8.24175	8.51677	8.76099	9.26516	8.35379	8.77534	8.44256	7.96992	8.87455	7.9205	7.87653	8.73634	8.68553	8.09442	9.03109	8.62296	8.27903	7.47986	8.39695
7925978	9.60775	9.51163	9.63622	9.64635	9.72301	9.75597	9.75838	9.60322	9.90068	9.84441	9.87348	9.84125	9.70188	9.67818	9.4698	9.73147	9.61078	9.94736	9.66173	9.83716	9.94676	10.0852	9.72254	9.79591	10.1046	10.0848	9.84429	9.67467	9.79352	9.56833	9.84302	9.84047	9.71062	9.4892	9.6861	10.0335	9.80236	9.81508	9.71726	9.88091	9.71903	9.67077	9.77913	9.86688	9.74699	9.78518	9.4923	9.65616	9.44509
7925996	9.11149	8.98607	9.12135	8.96169	9.25608	9.01286	9.30126	9.21521	9.14853	9.17502	9.30539	9.05679	9.08348	9.3211	9.28648	9.10151	9.29473	9.55675	9.07848	9.30957	9.20332	9.21331	9.13983	9.32536	9.3345	9.327	9.33722	9.19431	9.15809	9.06096	9.17862	9.20305	9.19459	9.10622	9.20759	9.28173	9.36121	9.35019	9.25846	9.23684	9.16839	9.2027	9.18289	9.3041	9.13285	8.87305	9.06334	9.01409	9.04252
7926021	6.90431	6.85096	6.84557	6.71501	6.71138	6.66337	6.92473	6.74128	6.62351	6.6983	6.81783	6.72798	6.80802	6.65861	6.87777	6.72855	6.72439	6.76878	6.62103	6.62547	6.64198	6.70905	6.70016	6.58974	6.59417	6.87299	6.57614	6.79939	6.69487	6.5467	6.71493	6.66187	6.65149	6.66523	6.87939	6.7314	6.62677	6.66472	6.64981	6.95858	6.76559	6.83935	6.55795	6.85163	6.70637	6.53285	6.53662	6.60711	6.58196
7926105	5.99223	6.18892	6.24709	6.05967	6.17427	6.09298	6.04437	6.21473	6.06453	6.20624	6.02954	6.10732	6.05612	6.1515	6.08653	6.15345	6.23157	5.77981	6.03313	6.11224	5.92983	6.08581	5.95198	5.94533	6.04962	6.17846	6.1116	5.96922	6.03518	6.09672	6.00937	5.89631	6.05746	6.18557	5.79391	6.17486	6.00021	6.16783	6.08329	6.00587	6.32427	5.98692	6.11686	6.36244	5.98592	6.27286	6.02533	6.02525	6.15292
7926385	10.7356	10.6554	10.7738	10.7929	10.556	10.4873	10.6444	10.4557	10.9712	10.8276	10.7253	10.75	10.8594	10.3604	10.4624	10.5384	10.601	10.7986	10.7379	10.6372	10.7337	10.7926	10.8107	10.9444	10.8246	10.7852	10.7311	10.7731	10.7229	10.565	10.6366	10.7265	10.4273	10.9761	10.9636	10.7212	10.8552	10.6896	10.6757	10.9918	10.6844	10.9344	10.6144	10.4905	10.764	10.646	10.7598	11.0056	10.8103
7926403	5.81795	5.91655	6.00815	5.93268	6.13796	6.0423	6.15184	5.93386	6.2373	6.04201	5.8595	6.12282	6.07255	6.12914	6.12727	6.08431	5.94855	6.4439	6.33945	6.23412	6.41531	6.15883	6.25016	5.98765	6.48051	6.43769	6.19858	6.23883	6.13254	6.17278	6.09347	5.98399	6.15368	6.15951	5.96327	6.49014	6.0731	6.07	6.23227	6.63509	6.19308	5.93739	6.30436	6.24005	6.16367	6.40976	6.34851	6.41403	6.17294
7926410	4.48525	4.25159	4.24813	4.52767	4.38751	4.43956	4.63684	4.4316	4.48768	4.93681	4.62245	4.56189	4.80922	4.56786	4.56357	4.68459	4.67528	4.83338	4.54561	4.78306	4.37711	4.52118	4.51295	4.67222	4.6168	5.4519	4.69498	5.20511	4.44446	4.46029	4.60196	4.67127	4.71668	4.56198	4.80686	4.20325	5.92346	4.79117	4.65646	4.57527	4.45261	4.48798	4.36781	4.52496	4.56647	4.88452	4.82345	5.53793	4.68988
7926445	5.81795	5.91655	6.00815	5.93268	6.13796	6.0423	6.15184	5.93386	6.2373	6.04201	5.8595	6.12282	6.07255	6.12914	6.12727	6.08431	5.94855	6.4439	6.33945	6.23412	6.41531	6.15883	6.25016	5.98765	6.48051	6.43769	6.19858	6.23883	6.13254	6.17278	6.09347	5.98399	6.15368	6.15951	5.96327	6.49014	6.0731	6.07	6.23227	6.63509	6.19308	5.93739	6.30436	6.24005	6.16367	6.40976	6.34851	6.41403	6.17294
7926451	4.48525	4.25159	4.24813	4.52767	4.38751	4.43956	4.63684	4.4316	4.48768	4.93681	4.62245	4.56189	4.80922	4.56786	4.56357	4.68459	4.67528	4.83338	4.54561	4.78306	4.37711	4.52118	4.51295	4.67222	4.6168	5.4519	4.69498	5.20511	4.44446	4.46029	4.60196	4.67127	4.71668	4.56198	4.80686	4.20325	5.92346	4.79117	4.65646	4.57527	4.45261	4.48798	4.36781	4.52496	4.56647	4.88452	4.82345	5.53793	4.68988
7926506	5.21945	4.99924	5.33489	5.15461	5.34801	5.15204	5.38619	5.53848	5.55406	5.18881	5.04654	5.50834	5.26918	5.33875	5.851	6.00977	6.20536	5.16515	5.117	5.11957	5.04717	5.12721	5.05569	5.51942	5.01604	5.14715	5.09857	5.18381	5.11268	5.19345	5.03955	5.12675	5.23091	5.11168	5.1192	5.16569	5.09613	5.11419	5.32346	5.2495	5.09373	5.41141	5.25962	5.43923	5.1935	5.44589	5.25359	5.15797	5.26765
7926531	9.80357	9.81964	9.84153	9.778	9.6085	9.70952	10.0048	10.3585	9.87116	9.82573	9.88437	9.78243	10.1499	9.82863	10.0394	9.65354	9.91125	9.60424	9.56552	9.59078	9.59778	9.75339	9.5524	9.7227	9.556	9.82105	9.59624	9.72364	9.54427	9.57049	9.81827	9.54188	9.7125	9.46754	9.65014	9.56228	9.47261	9.29487	9.39829	9.70845	9.77365	9.76472	9.66467	9.52873	9.74777	9.35649	9.56026	9.85789	9.61668
7926609	10.2872	10.0734	10.0162	9.71457	10.0544	10.1507	10.2706	10.1638	10.1216	10.3951	10.3846	10.1786	10.5219	10.3139	10.1816	10.0377	10.2379	10.5314	10.2283	10.3292	10.2374	10.4082	10.1026	10.3263	10.3178	10.744	10.2413	10.3452	10.0994	9.86769	10.2182	10.2245	10.1638	10.1614	10.3164	10.4539	10.4428	10.092	9.97674	10.5933	10.2428	10.1184	10.3392	10.0044	10.0501	10.0571	9.91197	10.0494	9.81371
7926786	8.83483	9.021	8.99209	8.64514	9.17547	8.30428	9.09437	8.8046	7.72821	8.0681	8.70532	7.90713	8.93752	8.83142	8.47645	8.27668	8.06513	9.19487	9.05668	8.50066	7.20158	7.86339	8.19836	8.94553	8.43243	8.62822	8.26969	9.17227	7.55013	6.97526	7.22738	8.55015	8.28308	9.15185	9.39924	8.97005	8.87765	8.43259	6.3932	9.41303	8.55708	8.598	9.2877	8.28692	8.8122	8.85449	8.62646	7.4523	8.23339
7926821	8.45148	8.26195	8.23915	8.35828	8.19946	8.51715	7.97771	7.9535	9.13142	8.49127	9.13699	8.81598	8.23226	8.38848	8.48549	8.46472	8.28463	8.29678	8.31514	8.3291	8.36339	9.14235	8.37933	8.40235	8.38062	8.71067	8.27172	8.27454	9.21034	8.48869	8.39212	8.3704	9.05457	8.3455	8.52459	8.34928	8.57724	8.29041	8.22295	8.5527	8.11947	8.29496	8.19193	8.65293	8.39391	8.38417	8.11414	8.4136	8.35923
7926836	9.94798	9.99508	10.081	10.0615	9.82244	9.92343	10.0272	10.1434	10.1122	10.1034	9.85723	10.2072	10.1044	10.2003	9.93528	9.72566	10.0085	10.5088	10.2664	10.2414	10.4054	10.1497	10.1979	10.2798	10.2073	10.0504	10.1292	10.2508	10.0591	9.96736	10.0346	10.1103	10.1884	9.97274	10.4152	10.2579	10.2414	10.3497	10.0071	9.88457	10.0626	9.85096	9.74842	10.0331	9.74205	9.43453	9.63817	10.1245	10.1443
7926875	9.96376	9.25535	9.48226	9.15875	9.19882	9.69421	8.97544	8.39728	9.47084	9.0776	8.44025	9.38417	8.77326	9.87962	9.32045	10.0103	8.348	10.1467	9.77433	9.67277	10.057	9.89863	9.53466	9.06887	9.78908	9.93576	10.2653	9.92713	9.48494	8.67306	9.67233	9.52042	10.1024	9.29805	8.84522	9.36322	9.68711	9.76502	9.45239	9.05228	9.53473	9.87	9.48535	9.87856	9.12419	9.41858	9.47427	9.44202	9.02941
7926916	9.15846	9.21609	9.34655	9.23432	9.04528	9.2166	9.06239	8.85877	9.22125	8.31805	9.03405	9.27836	8.75404	8.98305	9.15634	9.47062	8.34885	9.81834	9.22034	9.02414	9.50297	8.77361	9.29238	8.77994	9.02999	8.52106	8.4775	8.7442	9.40573	9.17471	8.38713	8.86712	9.42854	9.51803	8.90657	8.85902	8.87513	8.91294	8.8032	9.28519	8.69559	9.24119	9.06194	8.89869	9.14544	9.23935	8.63333	8.71007	9.14834
7927146	9.14807	8.97977	8.9901	9.23193	9.01414	8.90982	9.06269	9.20072	9.37342	9.22717	9.08199	9.56576	9.17032	9.27629	9.28011	9.07366	9.22439	9.17287	9.40612	9.16889	9.72055	9.23205	9.41441	9.32287	9.59919	9.12948	9.01167	9.18337	9.60591	9.26545	9.7204	9.46224	9.10895	9.2823	9.5506	9.39538	9.34496	9.35504	9.45507	8.92126	9.10336	9.21775	8.98387	9.41628	8.96475	9.02992	8.9503	9.57578	9.34853
7927231	7.52417	7.78994	7.51653	7.6406	7.91649	7.72543	7.86558	7.73688	7.8292	8.17306	7.90253	7.69147	7.99637	7.58587	7.75572	7.90385	7.59994	7.72767	7.64587	7.56098	7.50335	7.94379	7.61819	7.62427	7.8123	7.95777	7.89583	7.78659	7.70281	7.77523	7.6907	7.88489	7.60624	7.74502	7.83797	7.88339	7.81753	7.79257	7.91352	7.98453	7.80092	8.09954	7.911	7.94638	8.28727	7.83567	8.27179	7.98999	7.83077
7927233	9.83595	9.83467	9.96387	9.978	10.0358	9.72188	10.163	10.0288	9.70463	10.0577	9.9266	9.53605	10.1584	9.88492	9.76977	9.61741	9.87501	9.51389	9.90176	10.0238	9.59867	9.62479	9.67597	9.91157	9.82797	10.0013	9.72627	10.1457	9.77064	9.65429	10.0626	9.67845	9.14846	9.72873	10.0162	9.94723	10.0041	9.82192	9.70471	10.0974	9.96061	9.99291	9.89417	9.81903	9.63914	9.41773	9.64323	9.70019	9.80967
7927267	8.52144	8.45834	8.60566	8.4722	8.43481	8.46357	8.67672	8.56061	8.49432	8.94967	8.54585	8.51067	8.58694	8.55274	8.28817	8.27672	8.62546	8.74421	8.72229	8.8019	8.61271	8.90761	8.66482	8.70763	8.54792	8.93687	8.45718	8.67363	8.46031	8.52759	8.81122	8.49285	8.62196	8.26377	9.09269	8.66754	8.58967	8.61715	8.52	8.67336	8.62898	8.5138	8.42034	8.50751	8.37576	8.26912	8.05602	8.42727	8.4065
7927288	9.28735	9.22975	9.29155	9.0576	9.07664	9.20782	9.4055	9.31041	9.16519	9.69928	9.27377	9.11661	9.28543	9.26922	8.98878	9.19908	9.40952	9.36698	9.46015	9.60913	9.29428	9.60039	9.3826	9.38413	9.23746	9.62279	9.21362	9.33859	9.14578	9.28239	9.55396	9.18777	9.34385	9.06564	9.72169	9.36282	9.28351	9.25158	9.27529	9.38094	9.34981	9.2107	9.14118	9.28352	9.10897	9.17734	8.73057	9.07398	9.15885
7927305	7.12739	7.3473	7.13973	7.20161	7.47614	7.30168	7.45619	7.19136	7.43499	7.68059	7.39146	7.35248	7.55766	7.15245	7.15678	7.48013	7.2566	7.2338	7.2906	7.19423	7.17211	7.47793	7.25794	7.20455	7.39618	7.52205	7.4101	7.35284	7.26454	7.31121	7.28911	7.44973	7.19356	7.31609	7.51207	7.36371	7.3895	7.28511	7.46195	7.56215	7.37848	7.76232	7.41643	7.4546	7.74	7.41059	7.82652	7.55965	7.32834
7927323	9.72351	9.69653	9.85449	9.94182	9.89501	9.62529	10.0376	9.90335	9.62026	9.94249	9.81277	9.41778	10.0409	9.71238	9.64224	9.49108	9.73811	9.41588	9.80775	9.88917	9.4753	9.51264	9.59072	9.79623	9.71025	9.88557	9.60337	10.029	9.64745	9.64566	9.99267	9.56833	9.02655	9.62088	9.89883	9.81056	9.8716	9.71825	9.5842	9.99417	9.84536	9.89538	9.80708	9.76305	9.52377	9.32422	9.49691	9.58985	9.66504
7927353	7.92599	8.20126	7.87618	8.11051	8.51354	8.20394	8.50675	8.08757	8.3142	8.66066	8.60627	8.40996	8.5036	7.9392	8.18106	8.3259	7.85442	8.25573	8.39119	8.17406	8.39936	8.4311	8.16038	8.1063	8.48201	8.48275	8.53437	8.2608	8.40531	8.16445	8.26444	8.11849	8.08617	8.20194	8.28435	8.54182	8.73153	8.29953	8.42359	8.61104	8.11225	8.51193	8.21529	8.63229	8.62869	8.34098	8.73738	8.47323	8.44103
7927389	9.05479	8.88045	9.10167	9.07057	8.8915	8.93891	9.24531	9.31077	9.21284	9.25575	9.32796	9.26391	9.22375	9.48505	9.03008	8.86315	9.34114	9.27943	9.07455	8.96376	9.10229	9.46175	9.10885	9.39204	8.71751	9.52795	8.99754	9.40424	8.94179	8.72303	8.89862	9.10189	8.9814	8.82987	9.43679	9.22531	9.25403	9.03312	8.80208	9.20245	8.98427	9.0416	9.35799	9.16467	8.86964	8.85011	8.93828	9.03825	8.81234
7927552	7.63527	7.91833	7.59465	7.87666	8.22355	7.92617	8.23382	7.82998	8.05343	8.39153	8.36737	8.10863	8.23228	7.54735	7.93177	8.05112	7.64116	8.04967	8.18605	7.89922	8.07019	8.20543	7.8934	7.85971	8.23389	8.24534	8.30281	7.93386	8.25407	7.82174	7.9442	7.8448	7.81464	7.97299	8.1004	8.32034	8.44211	8.07488	8.11457	8.43402	7.85537	8.20347	7.97143	8.41166	8.3276	8.08097	8.48794	8.2723	8.15959
7927560	10.033	9.99727	10.1421	10.2526	10.1943	9.91093	10.3315	10.2073	9.91351	10.2092	10.1244	9.7227	10.3267	10.0412	9.96153	9.81356	10.0707	9.73349	10.0996	10.184	9.77856	9.79118	9.91347	10.0958	10.0165	10.1827	9.90457	10.3379	9.92398	9.95156	10.3017	9.88122	9.3432	9.90622	10.2122	10.1251	10.1435	10.013	9.86328	10.3022	10.156	10.172	10.1033	10.0476	9.83707	9.63359	9.80129	9.91572	9.98625
7927599	8.20974	8.49833	8.28214	8.22942	8.16438	8.21482	8.81362	8.63133	8.81749	8.49391	8.27324	8.52511	8.53275	8.60704	8.03958	8.14562	8.75974	8.62787	8.51276	8.65369	8.74691	8.2716	8.47122	8.56031	9.16299	8.71886	8.48407	8.50721	8.74233	8.37585	8.37411	8.25788	8.78931	7.96909	8.7452	8.56619	8.54121	8.36683	8.39709	8.27087	8.66948	8.11583	8.64354	8.61296	8.39671	8.21081	8.50732	8.22639	8.20309
7927649	8.92804	8.90334	8.86181	8.7464	8.97138	8.72413	9.21726	9.07801	9.34326	9.14679	8.92546	9.1946	9.19456	8.76524	8.84854	9.10619	9.21616	9.27096	9.21616	9.27653	9.00459	9.24438	9.0953	9.12574	9.15457	9.10956	8.9375	8.96071	9.07704	8.89596	8.98629	8.86192	9.1248	8.72295	9.10476	9.05937	9.04659	9.09174	8.75458	9.23364	8.94583	8.89405	9.2185	8.91964	8.83789	8.92982	8.42358	9.04331	9.03003
7927658	9.51749	9.18435	9.31337	9.0673	9.15592	8.87118	9.16561	9.37019	8.96794	9.35855	9.14154	9.02258	9.43299	9.36247	8.79512	9.00116	9.20069	9.14336	9.43958	9.14297	8.96029	9.09074	9.067	9.2655	9.18783	9.32728	9.05837	9.2308	9.06022	9.01341	9.143	9.12529	9.06767	9.15177	9.27291	9.24473	9.31975	9.0908	8.84823	9.12036	8.89685	9.219	9.22465	9.08176	8.94706	9.02959	8.76304	8.92758	8.7988
7927723	5.7791	5.7331	5.57664	5.177	5.35276	5.12132	6.09217	6.19733	5.40457	6.79674	5.20977	6.09095	7.13378	6.23475	6.59922	5.71724	5.78644	5.87232	5.77269	7.05511	5.2104	5.22886	5.44152	5.99291	4.88507	7.28496	6.02257	7.53763	5.21172	6.02537	5.82854	6.27575	5.31762	5.96202	7.2156	5.78165	6.62714	6.00879	5.47116	7.06228	7.5391	6.58578	6.03516	5.75529	5.4346	5.40856	5.99009	5.86921	5.21239
7927747	5.46368	5.4794	5.33247	5.56315	5.70999	5.67765	5.22062	5.27357	6.01303	5.38516	5.55501	5.56733	5.49547	5.92179	5.32983	5.91971	5.73346	6.1716	5.79572	5.8523	6.05523	5.53393	5.83439	5.5442	6.08014	5.61441	5.77997	5.80455	5.73383	5.84974	5.37495	5.6849	6.04294	5.70791	5.37885	5.68377	5.95786	6.10269	5.82356	5.3828	5.57475	5.73516	6.11377	5.7963	5.85627	5.79211	6.017	5.93915	5.88747
7927775	8.21464	8.38622	8.31565	8.48027	8.12577	8.4041	8.3849	8.03093	7.77686	8.03391	8.23501	7.62518	7.90523	8.19992	7.75219	8.3775	8.34234	8.56784	8.1175	8.00369	7.92254	8.27134	8.04111	8.24422	8.3482	8.32222	8.32989	8.10966	8.10635	7.75312	7.86192	8.08017	8.21458	7.76801	7.92514	8.21274	8.60753	8.21221	8.44987	8.16215	8.19091	8.43061	8.48621	8.45492	8.86619	8.74547	8.45409	8.11337	8.06911
7927784	7.41463	7.29189	7.28075	7.19362	7.66023	7.74836	7.35889	7.58163	7.14996	7.3434	7.00007	7.31404	7.56441	7.64759	7.46156	7.10066	7.21293	6.76562	7.40183	7.26229	6.93052	7.22917	7.31992	7.27884	6.84264	7.28207	7.11382	7.51218	6.89926	7.26502	7.0585	7.30551	7.21169	7.36956	7.27683	7.157	7.04916	7.13467	7.24315	7.08755	7.19384	7.00742	7.27052	7.03445	7.1918	7.42411	7.34587	7.23575	7.22775
7927814	8.68382	8.57453	8.65716	8.65892	8.49794	8.45123	8.78755	8.65532	8.61117	8.54892	8.60221	8.61419	8.64941	8.82072	8.92166	8.55548	8.52235	8.61692	8.31617	8.50357	8.45261	8.61331	8.45276	8.68403	8.49933	8.61374	8.41233	8.73048	8.55835	8.50116	8.56527	8.48003	8.581	8.48684	8.66073	8.59458	8.49137	8.40506	8.41066	8.5631	8.42675	8.67511	8.58752	8.63898	8.50683	8.51503	8.39805	8.37108	8.25633
7927854	8.49555	8.47972	8.55382	8.41908	8.58252	8.72581	8.622	8.79406	8.70033	8.79745	9.03808	8.88022	8.6006	8.61178	8.98688	8.58923	8.65939	8.85781	8.49581	9.02673	9.0009	8.90832	8.44949	8.60043	8.92375	8.88247	8.82971	8.46656	8.94443	8.6384	8.76644	8.60002	8.82666	8.63695	8.86805	8.91903	8.72751	8.63354	8.70927	9.21755	8.73242	8.6025	8.66837	8.76006	8.65956	8.56249	8.54895	8.70688	8.43359
7927876	6.0717	5.91251	6.55028	5.75962	6.10334	6.18048	6.65847	6.55797	5.27366	6.01014	6.18745	5.80015	6.32139	6.30584	6.48912	5.93421	5.79948	6.38945	5.9946	5.99644	5.58941	6.22829	5.96431	6.10465	5.17046	6.48541	5.8323	6.53077	5.88895	5.70733	6.10096	5.80405	5.54039	6.39732	6.4121	5.99777	6.12063	5.4009	5.65514	6.41009	5.74037	6.51289	6.85222	5.77522	6.02439	5.97046	5.87247	5.35317	5.46499
7927936	8.75868	9.02637	8.91818	9.1479	8.67519	8.92917	8.89599	8.92051	9.58642	9.22626	9.63583	9.4399	8.90138	8.83894	8.88799	8.77901	9.15227	9.2121	8.83671	9.20371	9.39788	9.64275	9.09648	9.17697	9.34294	9.11191	9.03034	8.82942	9.34499	9.00815	9.33495	8.8655	9.19	8.64296	9.10791	8.90271	8.6801	9.00315	9.12481	8.80486	9.14373	8.94791	8.91368	9.07516	8.9328	8.63128	8.89157	9.3753	9.16948
7927981	9.29358	9.46047	9.60576	9.50181	9.41768	9.39734	9.85204	9.58858	9.51035	9.84882	9.90545	9.50074	9.86901	9.5403	9.52402	9.06769	9.54793	9.6277	9.62724	9.46159	9.65877	9.78718	9.6442	9.62563	9.60579	9.56983	9.64588	9.63183	9.37714	9.58392	9.59222	9.29797	9.46954	9.47985	9.53858	9.56962	9.52622	9.51075	9.45422	9.55377	9.63396	9.53183	9.63756	9.32062	9.19766	9.06718	9.49079	9.7329	9.48917
7928019	9.44408	9.51661	9.43819	9.5829	9.07188	9.59558	9.06326	8.95285	9.28421	8.97594	9.14363	9.2746	8.68127	8.91268	9.06541	9.45364	9.14728	9.38483	9.23309	9.40747	9.63959	9.29689	9.32878	9.39492	9.75616	8.76559	9.39175	8.9059	9.4404	9.25839	9.28443	9.30415	9.50968	9.08895	9.15718	8.96075	9.06325	9.52768	9.69488	8.70443	9.29794	9.11451	9.14151	9.68075	9.50738	9.17652	9.29528	9.65306	9.61293
7928046	9.0903	8.27986	8.08655	8.15344	8.29874	9.47138	9.08733	8.15621	7.39405	7.73757	7.98626	6.65619	7.09047	6.85179	6.44706	9.03142	7.24763	8.76673	8.77693	7.5325	8.5018	6.45573	7.88379	7.60682	7.918	7.00653	8.79399	6.77919	7.45203	9.00621	9.3279	9.0201	7.99795	8.70454	7.63758	8.42915	8.21235	8.57593	9.09694	6.24102	8.24054	7.43985	7.43241	8.37712	8.8942	8.54221	8.66789	9.03603	8.77018
7928107	8.32464	8.14027	8.34342	8.24766	8.27281	8.39539	8.69099	8.73188	8.07112	8.37961	7.97441	8.0893	8.53779	8.58587	8.09665	8.20562	8.57699	8.37476	8.35158	8.3348	7.84305	8.57254	8.2465	8.34508	8.27307	8.21233	8.28048	8.47329	8.27408	8.27379	8.27732	8.17861	8.23672	8.26596	8.41802	8.2621	8.29908	7.86088	8.0517	8.16883	8.135	8.17064	8.37652	8.20701	8.02333	8.15852	8.1029	8.13216	8.18991
7928308	9.53968	9.63892	9.84658	9.47031	9.88097	9.66787	10.5509	10.8356	9.14039	9.6979	9.45398	9.67482	10.2499	9.83512	9.34973	9.59153	9.7716	9.27391	10.0447	9.32546	8.75617	9.73873	9.52241	9.75222	9.21865	10.061	9.91278	10.1335	9.00267	8.91565	9.23822	9.18641	9.71675	9.8366	9.8769	9.6897	9.91994	9.18718	8.60235	9.71146	9.52424	9.64184	10.5716	9.17833	9.90305	8.84188	9.90052	9.46232	9.55819
7928411	9.09371	8.99664	8.98004	9.1167	9.06005	9.00268	9.1123	9.13785	9.09823	9.25181	9.2059	9.10938	9.27802	9.10987	8.93449	9.1464	9.22916	9.0765	8.95141	9.08738	8.76567	9.17561	9.18872	9.14361	9.11612	9.25779	9.12309	9.10599	9.08164	9.00236	9.12605	9.22687	9.10786	9.10314	9.05137	9.07965	9.04276	8.99696	9.13111	9.32488	9.1305	9.1217	9.20803	9.15409	9.31591	9.40392	9.28227	9.3986	9.21753
7928471	9.77405	9.49406	9.76416	9.42537	9.9108	9.59572	9.60649	9.598	9.91988	10.0428	9.60348	10.3529	9.97762	9.89961	9.95259	10.0044	9.5814	10.0601	9.80463	10.029	10.2563	10.0851	9.66116	9.78679	9.92338	10.3707	9.98897	10.0446	10.0902	9.94385	9.63844	9.80175	9.73043	10.0193	9.9486	9.98691	10.3283	10.0923	9.53723	10.4843	9.98348	10.2682	10.1113	10.1264	9.6959	10.0091	9.64104	9.90782	9.5553
7928491	9.00054	9.04315	9.20843	9.09374	9.01361	9.09057	9.20509	8.98536	8.82332	8.97712	9.14557	9.09822	9.03856	8.83926	9.02109	8.90461	8.70843	9.15502	8.9908	9.03449	9.16425	9.33561	9.15429	8.97662	9.07222	9.18553	9.03523	8.87663	9.22594	9.0112	8.94357	9.15637	9.03481	8.93493	9.16335	8.80997	8.9826	8.98219	8.87761	8.99414	9.10792	9.04147	9.13793	9.11156	9.0423	8.90971	8.88114	8.95533	8.81392
7928516	9.09741	9.05604	8.99201	9.05034	8.86907	9.04538	8.98	8.9906	8.89296	8.91741	8.92847	8.95864	8.85098	9.07209	9.18814	9.24215	8.86814	9.31492	8.79852	9.07287	9.24287	9.12611	9.04376	9.13988	9.28117	9.18426	9.16868	9.07369	9.11528	8.81434	8.91375	9.16828	9.02984	9.03902	9.04343	9.10219	8.99214	9.09603	9.10305	9.21026	9.02663	9.15336	9.06139	9.35048	9.31594	9.11667	9.25147	9.19182	9.13838
7928661	4.50931	4.32023	4.09246	4.20982	4.45928	4.33181	4.56591	4.24788	4.39194	4.21126	4.34838	4.36536	4.31982	4.64597	4.39162	4.69005	4.45919	4.99822	4.75917	4.26478	4.50514	4.24027	4.28732	4.41244	4.80172	4.86884	4.67702	4.50878	4.37973	4.40208	4.36821	4.34498	4.38059	4.44448	4.53193	5.04986	5.0718	4.58539	4.85085	4.88235	4.58039	4.03195	4.34461	4.87335	4.70219	4.67863	4.53449	4.4869	4.49214
7928736	5.0856	5.0185	4.94679	4.94122	5.0711	4.95873	4.90484	4.72955	4.77653	4.78282	4.64247	4.85417	4.73253	5.0313	4.67637	4.8369	4.87086	4.71308	4.76103	5.03429	4.77942	4.96903	5.04147	4.93852	4.77358	4.85785	4.89575	4.88092	5.04994	5.01401	4.83889	4.98477	4.75136	4.99921	4.84896	4.7177	4.99281	4.8483	4.91454	4.89582	4.94685	4.71305	5.13738	4.99228	4.96314	4.91148	4.96702	4.80166	4.99424
7928752	10.0416	10.26	10.3638	10.1856	10.1776	10.1034	10.2839	10.1641	10.0632	10.3164	10.2335	9.91185	10.1401	10.0248	10.0012	10.0934	10.4292	10.442	10.3519	10.3166	10.2782	10.1446	10.246	10.3254	10.4537	10.3696	10.4386	10.3104	10.2188	10.2915	10.3823	10.2585	10.2127	10.0292	10.44	10.2506	10.3306	10.2771	10.2341	10.3607	10.364	10.1155	10.0553	10.3189	10.1622	9.82503	10.1139	10.3468	10.2184
7928770	5.01642	5.03406	4.83335	4.83189	5.14711	4.96051	5.00762	4.75629	5.112	4.96824	4.78034	4.89126	4.72758	4.95023	4.72071	4.78237	5.09058	5.22743	4.87759	4.88272	5.55961	4.94522	4.98148	5.08178	5.11952	4.90881	5.03415	4.8184	4.91022	4.96426	4.78447	5.18332	5.09661	5.00584	4.88441	5.25519	5.29699	5.37254	5.01254	4.77686	5.21979	5.11082	4.77739	5.24901	4.99329	5.12964	4.90384	5.21147	5.24311
7928823	6.51725	6.44272	6.40551	6.55874	6.52995	6.67378	6.43599	6.5643	6.64701	6.47157	6.09167	6.56976	6.3433	6.4331	6.59603	6.54387	6.64788	6.17093	6.26263	6.38612	6.54002	6.31021	6.38726	6.51411	6.35148	6.30393	6.44808	6.36005	6.38802	6.57106	6.47525	6.56197	6.4148	6.45382	6.31173	6.53399	6.45154	6.28521	6.70933	6.42784	6.58253	6.0925	6.29576	6.48578	6.35346	6.66676	6.54129	6.39362	6.48749
7928890	7.01559	7.15794	7.00242	7.10121	7.25833	7.04238	7.12417	6.96217	7.18537	7.50997	7.09717	7.21888	7.23141	7.08965	7.21257	7.12998	6.98939	7.01161	7.14173	7.04769	7.0876	7.2709	6.99135	7.03105	7.07034	7.27931	7.25037	7.25977	7.25812	7.23597	7.13378	7.14307	7.03424	7.08961	7.22675	7.25136	7.16937	7.15709	7.15914	7.26909	7.12218	7.4395	7.05763	7.25762	7.35612	7.15843	7.33165	7.33141	7.18872
7928937	10.0804	9.78824	9.84646	9.98449	9.72941	9.88265	9.97515	9.90019	9.79428	9.90764	9.92582	9.75901	9.99015	10.0709	9.75109	9.81843	9.68954	10.2004	10.2904	10.0783	10.3263	9.946	10.1183	10.0155	10.2716	9.7044	10.1345	9.77343	9.97165	9.83991	9.92731	10.1613	10.0829	9.94167	9.97797	10.0426	10.2331	10.2253	10.1387	9.69886	9.86239	9.86534	9.86658	10.0287	9.752	9.87105	10.0017	10.2474	9.9022
7929047	5.00901	4.67647	5.06022	4.56813	5.18125	4.57978	5.026	4.77059	4.58773	5.43741	7.95516	4.8124	5.33154	4.48867	5.58502	5.7092	4.92459	5.14137	5.22659	5.80992	5.42214	4.67546	5.20011	5.08387	5.23447	6.30101	4.90809	5.93638	5.20006	5.29511	5.05207	5.0718	4.80857	5.49435	5.86351	5.32557	5.7764	6.49279	4.60829	6.94909	5.75178	6.21927	6.12639	4.78754	5.16305	4.77558	5.02779	5.3052	4.49234
7929078	5.47529	5.36708	5.32359	5.50367	5.25207	5.36381	5.24163	5.03379	5.64052	5.92839	6.519	5.75149	5.15977	4.94904	5.14913	4.80009	4.75173	4.86073	5.01097	5.30757	4.95563	5.6334	5.03521	5.09858	4.81296	4.86487	4.99947	4.72131	6.56449	5.8639	5.83047	4.8807	5.9334	5.00416	5.37722	4.79482	4.56757	5.08021	5.13505	4.96146	4.71974	5.30709	5.03133	5.52417	4.76061	4.50789	4.65678	5.07353	5.36849
7929116	9.66087	9.67641	9.65191	9.46023	9.78816	9.66412	9.95533	9.75009	9.64529	9.77593	9.95624	9.82292	9.55737	9.68762	9.67308	9.65339	9.68792	9.84733	9.61387	9.88883	9.78843	10.0948	9.56355	9.88354	9.89059	9.81716	9.94815	9.78258	10.0074	9.33924	9.60072	9.83718	9.89709	9.8146	9.99398	9.91475	9.98195	9.88976	9.80589	9.73084	9.74391	9.83411	9.75147	9.574	9.69576	9.91388	9.74991	10.0227	9.89544
7929132	10.051	10.0771	9.98606	10.3556	9.9373	9.97234	9.62936	9.67677	10.5885	10.3564	10.3864	10.424	10.1605	9.92523	9.99675	10.0847	10.1003	10.4693	10.0257	10.362	10.3147	10.5392	10.2319	10.2858	10.6976	10.5731	9.96289	9.98078	10.1877	10.1947	10.5549	9.99974	10.0963	10.2285	9.8575	10.1428	9.98936	10.1778	10.4288	10.5077	10.2541	10.1857	10.0125	10.5189	10.4042	10.2408	10.0912	10.5852	10.0292
7929145	7.27657	7.22199	7.11159	7.26389	7.26736	7.25126	7.35274	7.57453	7.67963	7.58918	7.15667	7.8279	7.71752	7.39582	7.22354	7.16299	7.22131	7.43485	7.36314	7.52826	7.11621	7.64352	7.21997	7.44025	7.29719	7.57314	7.50488	7.45618	7.5344	7.13111	7.65633	7.34712	7.32963	7.56801	7.12269	7.54225	7.31881	7.0122	7.30611	7.71048	7.33494	7.40748	7.35238	7.33654	7.38261	7.19018	7.40917	7.38927	7.43133
7929247	9.52738	9.40107	9.54642	9.41278	9.30383	9.35515	9.5084	9.5136	9.08098	9.38099	9.20657	9.22695	9.51614	9.49389	9.52203	9.30399	9.40785	9.45316	9.44866	9.29613	9.49138	9.41764	9.22179	9.52058	9.263	9.46325	9.23301	9.52045	9.38365	9.33732	9.44612	9.33531	9.24239	9.17437	9.4179	9.27207	9.2744	9.35229	9.19842	9.29123	9.41221	9.50749	9.43654	9.55602	9.33179	9.04235	9.19861	9.41058	9.30832
7929288	6.41534	6.52924	6.6438	6.53297	5.99747	6.10507	6.48059	5.97898	6.5291	6.81383	6.63457	6.72166	6.56131	6.21771	6.49353	6.25322	6.40338	6.72588	6.52546	6.93958	7.07984	7.09102	6.6099	6.80417	7.0177	6.42653	6.20014	6.96767	6.69596	6.36973	7.02877	6.05477	6.43814	6.61776	6.67061	6.36861	6.43499	6.82556	6.67431	6.5485	6.47619	6.9509	6.32148	6.81542	6.70255	6.02219	6.10782	6.9745	6.46013
7929350	3.91573	3.7639	3.9949	3.92942	3.96388	3.95254	3.92703	3.99491	3.72715	4.08303	3.83248	3.99067	3.94444	3.98016	4.05331	3.96058	3.81921	4.01669	4.20473	4.0558	3.79061	3.98215	3.99945	3.8808	4.04049	3.93974	4.0134	3.94909	3.90106	4.21894	4.01007	4.03608	4.07679	3.94322	3.91961	3.77536	3.86863	4.0839	4.06638	4.0295	4.24581	4.05255	3.97665	4.08756	4.36977	4.07886	4.05178	3.92562	3.95878
7929383	7.49207	7.49083	7.15648	7.4961	7.52657	7.58019	7.6073	7.41669	7.79768	7.64126	7.49011	7.76819	7.3521	7.7516	7.72713	7.2975	7.51712	7.63467	7.7411	7.62027	7.6529	7.82199	7.69393	7.8798	7.81274	7.80043	7.8398	7.60954	7.67221	7.44697	7.69755	7.4739	7.4338	7.58631	7.7676	7.67519	7.65299	7.53001	8.03606	7.50805	7.71335	7.5154	7.70395	7.53897	7.25259	7.54355	7.22752	7.61736	7.2688
7929466	4.54338	4.4407	4.41095	4.57936	4.49741	4.51928	4.46408	4.34633	4.35918	4.54462	4.52093	4.31185	4.61507	4.55723	4.4772	4.64879	4.50965	4.98597	4.59771	4.507	4.67763	4.4601	4.44776	4.5656	4.97551	4.63621	4.58619	4.39922	4.39383	4.54709	4.81923	4.79493	4.47153	4.43424	4.36319	4.55773	4.82539	4.48391	4.69814	4.48651	4.78955	4.39677	4.47302	4.62727	4.52214	4.86785	4.54676	5.00296	4.58887
7929478	4.06101	4.45764	4.36612	4.40736	4.26324	4.46211	4.22421	4.24566	4.33413	4.21733	4.3776	4.09778	4.17678	4.45586	4.51513	4.36751	4.25154	4.90002	4.47289	4.37169	4.59939	4.40829	4.32779	4.36334	5.05627	4.55033	4.67727	4.2433	4.31962	4.52908	4.52697	4.98051	4.40448	4.08204	4.4663	4.26041	4.52504	4.47589	4.97768	4.20867	4.52013	4.18207	4.27402	4.43442	4.4531	5.43821	4.41427	4.788	4.59607
7929487	4.39101	4.28182	4.48264	4.53577	4.4544	4.39185	4.50343	4.44157	4.5219	4.53309	4.43209	4.23418	4.39006	4.74207	4.54296	4.60685	4.82482	4.56021	4.34792	4.47757	4.56225	4.39612	4.4929	4.39887	4.78624	4.73621	4.48907	4.36971	4.50262	4.51864	4.56637	4.51988	4.35048	4.47603	4.3789	4.46732	4.44349	4.43105	4.77105	4.5048	4.54587	4.29019	4.68848	4.49849	4.62893	4.85408	4.3953	4.65939	4.61826
7929536	4.52025	4.59981	5.44316	4.7096	4.67578	5.10014	5.39934	4.48309	4.96729	4.76286	4.67518	4.61261	4.08837	4.90178	4.96031	4.78014	5.14636	4.82341	4.70965	4.47853	4.64015	4.61156	3.95965	4.52025	4.52516	5.11238	4.46319	4.67523	4.60118	4.54406	4.69183	4.65215	4.56887	4.63443	4.64448	4.46851	4.59487	4.47085	4.49533	4.88563	4.9189	4.62293	4.81781	4.84145	4.34393	4.80962	4.83356	5.1321	4.49615
7929624	11.7942	11.7925	11.7845	11.7308	11.7579	11.9973	11.6397	11.7714	11.7246	11.5005	11.804	11.8474	11.3663	11.7706	11.5982	11.5372	11.6398	11.8561	11.5026	11.7035	11.9807	11.8157	11.835	11.9427	11.9371	11.3423	11.7654	11.6903	12.0319	11.5119	11.4276	11.8711	12.0268	11.683	11.6296	11.8572	11.9506	11.9583	11.9056	11.3227	11.3415	11.6392	11.7349	12.0233	12.0685	11.895	12.0164	11.8407	11.902
7929674	4.93847	5.13374	4.96724	5.01214	5.0135	4.82731	4.9604	4.92627	5.05711	5.00713	4.70346	4.87079	5.04119	5.00465	5.14593	4.69779	4.94725	4.84437	5.10677	4.9307	4.74788	4.72875	4.97321	4.87625	4.74675	4.8629	4.60934	4.87352	4.97256	5.19437	5.04603	4.88794	5.08047	5.0277	4.86913	4.89592	4.8145	4.91195	4.9267	4.71349	4.90885	4.71545	4.88089	4.96456	4.55103	5.19475	4.86147	4.89827	4.9232
7929768	8.03374	7.73942	7.85583	7.58964	7.89874	7.6823	8.11406	7.90871	7.9328	7.98501	8.18815	7.8495	8.08817	7.91081	8.27213	8.18784	7.99516	8.29496	7.63744	7.91293	7.78803	8.15246	7.83038	7.83216	7.73075	8.53331	8.01696	8.1445	7.75325	7.62122	7.89257	7.87445	7.77523	8.0048	7.86229	8.08779	7.94588	7.96725	7.95204	8.65144	8.10874	8.17484	8.32693	7.86254	7.95366	7.65668	8.00708	7.84624	7.73112
7929779	5.43946	5.23231	5.42584	5.35978	5.40962	5.23343	5.43172	5.31214	5.7121	5.36385	5.19811	5.48321	5.25445	5.30149	5.42726	5.76546	5.43601	5.26634	5.38028	5.62639	5.64469	5.50262	5.28597	5.20984	5.39413	5.38486	5.47837	5.37366	5.65381	5.77888	5.40835	5.44131	5.51503	5.54055	5.47456	5.53105	5.40134	5.68494	5.43282	5.57311	5.57472	5.80836	5.62186	5.53947	5.34175	5.51753	5.65258	5.4847	5.46025
7929816	12.0615	11.9249	11.7973	11.9979	11.6187	11.0099	12.1818	12.0338	11.6702	11.4914	11.6302	10.9331	11.7976	10.722	11.0323	10.6874	11.3246	11.4275	12.1016	11.2528	11.07	10.5733	11.7894	11.6197	11.2233	10.7729	11.4282	11.5625	10.7428	11.229	10.5374	11.2386	11.0344	11.9972	12.0176	12.042	12.0365	11.6939	11.7397	12.2455	10.9924	11.1528	11.2535	11.2784	11.4861	11.5157	11.5812	11.7026	11.739
7929831	8.21829	7.87265	8.00868	7.8587	7.91906	7.98279	8.01519	7.79059	7.7877	8.02596	7.86752	7.81988	7.60199	7.91696	7.91108	7.93679	7.97975	8.27762	8.12944	8.0885	8.25137	7.91129	7.98891	7.78794	8.19181	8.02974	7.92584	7.87923	7.72605	7.84802	7.91661	7.7924	7.88527	7.61626	7.75941	7.89864	7.74245	7.98795	7.97126	7.77464	7.78799	7.98314	7.86286	8.09966	7.95997	7.70771	7.9254	8.06509	7.77631
7929882	6.47064	6.27338	6.57587	6.30546	6.41837	6.49584	6.61451	6.92543	6.24817	6.20485	5.98323	6.25298	6.42829	6.76007	6.27867	6.47084	6.57129	6.06442	6.11843	6.09691	6.05656	6.2448	6.27496	6.14849	6.00817	6.31158	6.34385	6.63356	6.0947	6.26618	6.18976	6.44646	6.16624	6.36456	6.20776	6.3147	6.31618	6.20511	6.16248	6.35831	6.39287	6.3527	6.35379	6.48801	6.36916	6.44051	6.44188	6.14602	6.43419
7929988	7.69241	7.79541	7.6654	7.7424	7.46601	7.68549	7.51568	7.47726	7.43237	7.46635	7.47983	7.4044	7.37961	7.60205	7.36197	7.36713	7.54163	7.41357	7.53933	7.21877	7.5455	7.44459	7.53109	7.48044	7.49912	7.37366	7.62888	7.50785	7.57339	7.40437	7.51116	7.65568	7.6585	7.35372	7.47003	7.47844	7.46986	7.53596	7.60944	7.40965	7.72359	7.45549	7.64748	7.3285	7.86865	7.28393	7.56433	7.45942	7.39732
7930008	9.08541	9.16517	9.04078	9.01638	9.00775	9.00477	9.18351	9.27332	9.68931	9.30621	9.847	9.66903	9.46538	9.1586	8.73499	8.90324	9.29788	9.18037	9.08558	9.09434	9.05852	9.55351	9.16149	9.13993	9.12714	9.22311	9.02434	9.1523	9.156	9.02102	9.09725	8.83719	9.26538	9.05577	9.20026	9.32925	8.88408	8.98626	9.04971	9.49365	9.04281	9.16115	9.16431	9.20233	9.03388	8.73681	9.03075	8.99471	8.90219
7930074	7.91642	8.01894	8.01184	8.33844	7.78679	8.24781	7.90127	7.89364	8.09895	7.70513	9.92076	8.06651	7.66324	7.75547	7.90797	7.86803	7.86509	7.73599	7.87429	7.6921	8.06643	7.89002	7.89759	7.97906	8.06528	7.30251	7.477	7.63373	8.10794	7.92411	8.0622	7.93209	8.18107	7.90588	7.63735	7.69399	7.9863	7.79065	8.16386	7.42443	7.79097	7.9377	8.02431	8.23337	7.97183	7.92141	8.12272	7.95401	8.1534
7930181	8.68864	8.09531	9.09951	8.74711	8.94572	7.86737	9.49486	8.04265	7.3924	7.71867	8.55384	6.60211	7.98651	8.4661	8.94868	8.80623	8.22494	8.74783	9.34893	8.57656	7.00732	8.20056	8.19984	9.24985	8.71242	8.81675	7.87415	9.00268	7.58265	8.37735	8.48585	8.6663	8.61646	9.1514	9.30254	9.09284	8.65414	8.42492	8.40319	8.40592	8.68046	8.3032	7.07921	8.71796	9.02482	7.86121	8.7715	8.49805	8.81012
7930299	5.12662	5.04417	4.71698	4.99883	4.76977	4.848	4.95956	4.90504	5.62557	5.02916	5.48816	5.46342	5.2206	5.01872	4.91275	5.02488	4.77624	5.3289	5.00192	4.9343	5.02808	5.10774	4.98994	5.04662	5.02079	4.92332	4.73033	5.0952	5.33584	5.03127	5.07212	4.72969	5.17006	4.97815	4.95792	4.86811	4.95806	5.3755	4.83647	5.25175	4.74362	5.27231	4.9357	4.92395	4.49994	4.42237	4.6887	5.12273	4.84971
7930311	6.91328	6.46534	6.51364	6.31971	6.32837	6.53234	6.56587	6.73717	6.33496	6.08424	6.26302	6.34878	6.62678	6.42036	6.59842	6.6253	6.50001	6.35052	6.57753	6.22779	6.04766	6.28411	6.31778	6.15856	6.1339	6.30716	6.4999	6.37147	6.34042	6.25538	6.47343	6.51755	6.67802	6.42505	6.18177	6.31868	6.18538	6.31343	6.54504	6.12905	6.61484	6.3391	6.36908	6.4745	6.36617	6.22451	6.36292	6.24056	6.26937
7930482	7.39216	7.32007	7.50673	7.48924	7.50401	7.2283	7.11303	7.35974	7.24014	7.71376	8.27424	7.48497	7.29667	7.76575	7.21216	7.74986	7.93406	8.78659	7.48808	7.56653	7.6241	7.68638	7.5438	7.80017	7.52137	7.88166	7.40478	8.15797	7.75262	7.47206	7.2749	7.83377	7.57303	7.82236	7.98688	8.2703	7.98231	8.45345	7.77009	8.27121	7.84236	8.58717	7.90613	8.09965	7.49764	8.36596	8.07596	8.58114	7.30106
7930682	10.6984	10.4895	10.7401	10.5893	10.5207	10.6475	10.5636	10.534	10.7594	10.6844	10.5614	10.9286	10.5345	10.6561	10.6302	10.6756	10.6589	10.6611	10.5394	10.8684	10.9888	11.0598	10.6866	10.7256	10.7146	10.7611	10.6767	10.517	10.8479	10.6246	10.5449	10.7448	10.7295	10.5975	10.6997	10.8728	10.7762	10.8066	10.4891	10.5746	10.6175	10.741	10.7355	10.7375	10.7056	10.6855	10.5106	10.7175	10.7439
7930703	8.93707	8.68312	8.77384	8.77765	8.75322	8.82025	8.86894	8.81512	8.93923	9.09452	8.79902	8.91303	8.91036	9.15711	8.74485	8.84967	8.82697	9.09421	8.89258	8.91345	9.05212	9.07508	8.68588	8.87803	9.04257	9.21054	8.95048	9.09883	8.8539	8.84402	8.90729	8.72649	8.86909	8.6466	8.95288	9.13985	9.12963	8.83053	8.73834	9.2898	8.89722	8.80019	9.0207	9.13786	8.76995	8.85346	8.72496	8.84888	8.49701
7930714	5.77152	5.4358	5.75348	5.21632	5.33791	6.44509	6.15802	5.356	5.8616	6.75846	6.13445	6.34203	6.14777	8.07181	5.73587	7.02848	5.82879	7.99184	7.08509	7.07269	8.07888	6.0953	6.51593	6.72028	8.59271	8.03398	6.93944	6.7033	6.3273	5.40881	5.26731	7.23186	6.5381	6.44338	6.66555	8.0494	7.58789	7.7398	8.29076	8.31571	6.60811	5.99027	6.53866	8.41349	6.37502	7.57467	5.87135	7.7532	6.11486
7930777	3.86638	3.94081	3.9177	3.93688	3.90056	3.83673	3.83289	3.76285	3.8391	3.86819	3.85279	3.84358	3.91057	3.7419	3.93218	3.96438	4.00564	3.84626	3.8074	3.87581	3.84404	3.8412	3.80636	3.87198	3.85926	3.86099	3.77434	3.73563	3.86923	3.90546	3.80317	3.86781	3.87901	3.78809	4.0145	3.75637	3.89716	3.86581	3.78412	3.95468	3.96894	3.67449	3.8708	3.88432	4.05961	3.89525	3.91485	4.06559	3.98708
7930804	5.15062	5.17769	5.08305	5.077	4.85106	5.05642	5.00161	5.07193	4.96386	5.01365	5.03992	4.88042	4.82794	4.84845	4.93056	4.95557	5.12921	5.06581	4.77563	4.65362	4.86894	4.99253	4.96203	4.84698	4.90343	5.10516	4.87933	5.06993	5.18424	5.13433	4.99976	5.06062	5.03076	4.93285	4.94079	4.95767	4.93806	5.0405	5.20066	5.00582	4.9364	4.98097	5.21229	5.06508	5.15906	4.98383	5.31242	4.92587	5.02875
7930837	4.46473	4.35834	4.3584	4.39417	4.46386	4.4609	4.31541	4.57111	4.42379	4.22529	4.34345	4.40237	4.31511	4.30317	4.17513	4.35614	4.33886	4.38433	4.2338	4.29519	4.38099	4.3495	4.35026	4.30295	4.36897	4.39504	4.41027	4.3606	4.57124	4.44797	4.38599	4.41043	4.29249	4.41085	4.41187	4.29255	4.37382	4.45277	4.36393	4.45021	4.59054	4.50807	4.42926	4.54103	4.51477	4.78459	4.80071	4.47229	4.38638
7930857	8.02192	7.60026	7.54438	7.44942	7.78321	7.45724	7.75636	7.59569	7.47511	5.75344	5.62767	6.04741	5.84448	6.0508	5.7281	8.35225	5.93417	5.76706	8.06459	5.41069	5.95493	5.45304	7.44037	5.61479	5.65027	5.8488	7.4068	6.01076	5.78621	7.77527	7.58798	7.59687	7.09072	5.45183	5.66918	7.86184	7.94703	7.29086	7.5454	6.19232	5.93232	5.82085	5.84162	7.37779	5.64699	5.98959	5.52308	5.33077	5.98186
7930894	8.27592	7.24133	7.98308	7.36826	8.46042	7.44435	7.90519	8.21304	8.17445	8.55089	8.40854	8.11417	7.74803	8.36087	8.02136	8.1991	8.28255	7.48499	7.81377	8.80752	8.34604	8.45716	8.43304	8.35736	7.18827	9.36186	8.34981	8.68694	8.58415	7.84212	8.46033	7.92961	7.87616	8.14307	8.41132	7.77513	7.97838	8.62006	7.91955	8.31063	8.56688	9.11813	8.57696	8.20053	7.82178	7.40735	7.69364	8.19214	7.49189
7930917	5.59541	5.11907	5.73378	5.17371	5.73939	5.45151	5.61677	5.59572	5.35835	6.11259	5.50791	5.31411	5.60399	5.92475	5.50788	5.75514	5.65424	5.26176	5.86097	5.71253	5.69481	5.83652	5.62258	5.9207	5.19071	7.00604	5.99657	6.36305	5.88885	5.39291	5.98435	5.47404	5.36959	5.62353	5.70135	5.26891	5.48408	5.82447	5.26844	5.90443	6.0848	6.74983	5.93892	5.63743	5.62457	5.26919	5.20201	5.39636	5.05501
7930927	7.61094	7.57172	7.53069	7.64142	7.20705	7.51039	7.61744	7.50283	7.42244	7.40136	7.15784	7.60436	7.28995	7.38913	7.3754	7.22913	7.17896	7.86473	7.41391	7.55195	7.7168	7.5238	7.47438	7.44493	7.67891	7.3525	7.57253	7.59959	7.55135	7.09905	7.31805	7.30053	7.55543	7.15936	7.16062	7.20797	7.50858	7.39046	7.50644	7.39517	7.34638	7.53893	7.4001	7.71793	7.29166	7.31384	7.39338	7.51425	7.25671
7930996	8.67969	8.66043	8.68817	8.69556	8.63498	8.63451	8.91146	8.78607	8.60417	8.74403	8.76789	8.46222	8.83791	8.78213	8.78555	8.7165	8.82371	8.88794	8.78072	8.79771	8.76096	8.75761	8.80036	8.90254	9.01714	9.00424	9.00664	8.86634	8.70073	8.58689	8.95077	8.82281	8.54041	8.56895	8.82678	8.89895	8.93776	8.8452	8.78056	9.05585	8.76917	8.73411	8.79636	8.77911	8.85756	8.39619	8.68206	8.80807	8.69402
7931181	7.54738	7.61548	7.46684	7.66309	7.59025	7.53213	7.5287	7.4973	7.50855	7.59776	7.0767	7.4041	7.36585	7.54548	7.18081	7.65262	7.59007	7.20917	7.23822	7.43684	7.45495	7.45413	7.5168	7.481	7.25734	7.50532	7.53518	7.43636	7.43118	7.55411	7.53091	7.49343	7.43309	7.42706	7.25444	7.45639	7.40792	7.4776	7.52735	7.2711	7.66384	7.23731	7.39284	7.47717	7.50458	7.81047	7.56163	7.24482	7.68019
7931204	8.91916	9.062	8.98196	8.94038	9.03435	8.87021	8.85268	8.83256	8.6806	8.84898	8.34712	8.78045	8.9573	8.65735	8.9995	8.67098	8.97421	8.97529	8.74439	8.56016	8.67022	8.77891	8.6986	8.7737	9.16156	8.74687	8.92361	8.82366	8.6033	8.85461	8.45449	8.7784	8.88598	8.63585	8.51968	8.52293	8.72657	8.65079	8.99923	8.52241	8.9637	8.89663	9.00973	8.70348	9.12951	9.24691	9.18478	9.20631	8.92115
7931353	7.88089	7.65622	7.92708	7.66287	7.40682	8.11504	7.41547	7.30974	7.50664	7.36513	8.19308	7.66512	7.57075	7.33585	7.35704	7.30013	7.63901	7.46228	7.65395	7.04682	7.29612	7.13011	7.76638	7.64192	7.66903	7.21381	7.75693	7.51713	7.55661	7.2354	7.58059	7.44393	7.63454	7.30957	8.11145	7.40511	7.69611	7.22615	7.88072	6.96463	7.45588	7.53859	7.43221	8.00544	7.6825	7.97285	7.504	8.1073	7.69325
7931439	7.70679	7.775	8.44815	8.22442	7.92352	8.77788	8.20593	9.15125	8.69977	8.58238	8.38185	8.71464	8.9821	9.23765	7.98305	8.46325	8.82398	8.67441	8.63453	8.69821	8.2619	8.15879	8.43809	8.76166	8.48769	8.94906	8.37692	8.99381	7.84261	8.10067	8.65062	8.80063	7.95402	8.86034	8.16494	7.91245	8.28292	8.57543	7.67767	7.60896	8.47326	8.44853	8.29606	8.499	8.15934	8.16862	8.70889	7.92349	8.17221
7931519	6.36414	6.56563	6.24196	6.39288	6.47866	6.27475	6.23941	6.27482	6.48711	6.31499	6.12054	6.28725	6.44819	6.54334	6.58584	6.64917	6.66685	6.43828	6.19412	6.28892	6.55153	6.33896	6.51523	6.51557	6.35706	6.33509	6.38119	6.49286	6.40259	6.6013	6.49319	6.56644	6.50112	6.70777	6.30242	6.11871	6.49244	6.6743	6.40554	6.20061	6.52271	6.2812	6.26135	6.50253	6.31133	6.68223	6.67945	6.49368	6.54988
7931748	4.48117	4.56294	4.49642	4.52624	4.29253	4.44964	4.3034	4.27943	4.26344	4.31327	4.19684	4.22349	4.47771	4.33065	4.57624	4.38058	4.48003	4.36189	4.54117	4.33225	4.34349	4.21747	4.64113	4.36416	4.66468	4.32706	4.49511	4.48625	4.19494	4.54598	4.42601	4.29635	4.40378	4.4333	4.30441	4.27533	4.04303	4.44696	4.21816	4.35609	4.2252	4.272	4.29131	4.44078	4.55314	4.51237	4.36463	4.2487	4.42485
7931778	11.2964	11.2989	11.2621	11.2711	11.3565	11.4262	11.1029	10.968	11.4141	11.4094	11.2323	11.4826	11.0906	10.9836	11.2337	11.4427	11.3083	11.2256	11.2136	11.42	11.5755	11.5417	11.366	11.4061	11.6678	11.3165	11.5398	11.2119	11.5236	11.54	11.438	11.1502	11.5438	11.2984	11.2581	11.1677	11.437	11.5161	11.6612	11.2221	11.3611	11.4045	11.0376	11.6911	11.3759	11.2904	11.0444	11.3523	11.4789
7931977	10.4688	11.0331	10.2589	10.2452	10.4976	9.72331	11.0695	10.5072	9.65183	11.1418	10.5266	10.8737	11.1485	10.7262	11.1402	9.2314	10.7535	11.104	10.8138	10.5923	10.6563	10.3778	10.4402	11.2232	10.4979	11.2609	10.412	11.6837	10.369	10.3667	10.2397	10.6136	9.78662	11.2088	11.1595	10.5268	10.8375	11.1865	10.444	11.5203	11.3652	11.18	11.724	11.1144	11.11	10.486	10.7254	10.6922	10.5263
7932069	9.12476	9.13883	9.11445	9.02882	9.27678	8.8609	9.00269	9.05273	8.95971	8.93392	9.1576	8.85847	9.28094	8.68059	8.69695	8.85584	8.93561	9.04769	9.39072	8.99069	9.04069	8.85692	9.20125	9.27152	9.12109	8.90308	9.02968	8.93288	9.20342	9.05294	9.2769	9.038	9.04357	9.12698	9.40464	9.4903	9.43079	9.43885	9.11487	9.11969	8.86891	9.07656	8.77678	8.84359	8.61861	8.27047	8.67104	8.98072	8.72002
7932082	5.93175	6.44032	6.39925	6.83682	6.11347	6.81332	6.68996	6.33819	7.56405	6.58345	8.34257	7.07643	6.98551	7.35341	5.97046	8.7295	6.63298	7.32092	7.15527	8.96209	8.86919	7.23557	6.87559	6.56205	9.36112	7.32852	8.1641	7.34829	7.31707	7.65163	8.1856	6.64694	7.87381	6.02894	6.66286	7.28064	7.69192	6.89007	6.8162	6.64256	6.61911	6.88869	6.24765	7.92593	6.63646	7.57414	7.97629	7.77072	7.08902
7932285	8.31648	8.04486	8.33832	8.25196	8.24866	8.06808	8.43496	7.91136	8.50396	8.34069	8.03703	8.4302	8.27459	8.27275	8.12661	8.06983	8.12398	8.63152	8.42936	8.35881	8.71164	8.55541	8.29024	8.38231	8.63888	8.3968	8.50516	8.52664	8.31316	8.13363	8.41754	8.10829	8.34512	8.17796	8.35771	8.32917	8.39104	8.56009	8.19949	8.25203	8.42307	8.09343	8.13166	8.48384	8.04903	7.78193	7.94821	8.36742	8.25887
7932311	11.663	11.7185	11.706	11.9074	11.8067	11.7696	11.5981	11.6862	11.9396	12.0023	11.6281	11.9591	11.656	11.7742	11.245	11.6063	11.6054	11.689	11.885	11.9438	11.9555	11.8257	11.8429	11.8892	11.6734	11.7095	11.774	11.8499	11.9956	11.8802	11.8522	11.5923	11.8607	11.7367	11.8258	11.5541	11.5744	11.7781	11.8104	11.5437	11.8504	11.8654	11.8029	11.7216	11.5951	11.7506	11.7088	11.8991	11.8161
7932326	5.35052	5.1333	5.38088	5.26451	5.68396	5.42315	5.48095	5.47767	5.49201	5.37185	5.09871	5.58006	5.73035	5.34305	5.70908	5.63648	5.40844	5.72967	5.47292	5.57446	6.08432	5.77332	5.63712	5.42441	5.82334	5.42199	5.63016	5.4244	5.75677	5.62437	5.36644	5.51239	5.55782	5.70411	5.51526	5.63802	5.72088	5.51918	5.5713	6.02373	5.6643	5.42948	5.72473	5.96263	5.58478	5.70923	5.97746	5.52437	5.63469
7932420	8.8054	8.77077	8.69736	8.83237	8.91143	8.77182	8.94194	8.55967	8.89076	8.98947	8.69296	8.74704	8.70486	8.76053	8.37328	8.93977	8.8482	9.26785	9.04292	8.90516	8.92471	8.93901	8.92325	9.1121	9.18159	8.73481	8.80061	8.84866	8.53846	8.78137	8.58907	8.77343	8.84234	8.72158	8.89733	8.8193	8.81287	8.7531	9.07766	9.06751	8.61615	8.69592	8.62484	9.09103	8.90456	8.96624	8.67571	9.25301	9.09075
7932554	10.7105	10.5111	10.7051	10.616	10.6385	10.2946	10.5368	10.37	10.6456	11.0188	10.285	10.7135	10.9756	10.8101	10.8278	10.5945	10.5347	10.6911	10.5361	10.8713	10.2453	10.8955	10.5401	10.7568	10.4349	11.2584	10.8082	11.2067	10.446	10.5554	11.0333	10.6907	10.3946	10.9891	10.7863	10.5806	10.7729	10.4625	10.6184	10.763	10.7321	10.9792	10.8065	10.4198	10.6631	10.503	10.5558	10.45	10.5456
7932796	8.26604	6.97718	7.65918	7.65431	8.1356	7.78703	7.97769	7.95457	8.52458	7.87129	7.81496	8.82958	7.84388	7.55251	8.60867	8.31801	8.11958	8.209	7.86866	8.92689	9.08338	8.286	8.03465	7.63742	8.35271	7.84095	7.8917	7.7162	8.72345	8.09793	8.57716	8.28342	8.90173	7.74667	8.04141	7.75333	7.93191	8.36696	8.40974	8.48056	7.77863	8.55043	7.87992	8.60624	7.94546	7.90636	7.54538	8.26051	8.01315
7932834	6.81257	6.84243	6.80854	6.93393	6.90898	7.07592	7.07885	7.01948	6.95457	7.08434	6.98316	7.00416	7.1803	6.84762	6.96353	6.8598	6.99075	7.17823	6.84573	6.98981	7.09117	7.09695	6.98542	7.14287	7.08652	7.07838	6.98284	6.88175	7.05086	6.86776	6.99542	6.99901	7.0335	6.99813	7.18475	7.07515	6.88103	6.85855	6.99937	7.07855	7.07401	6.94578	6.89985	6.8111	6.90206	7.02644	6.9033	6.94883	6.81495
7932911	11.6022	11.6584	11.7516	11.8319	11.5093	11.7618	11.5025	11.4754	11.8658	11.8487	11.573	11.8131	11.5404	11.7661	11.5021	11.7894	11.8172	11.9067	11.6485	11.7701	11.8797	11.8559	11.7317	11.9693	11.9909	11.7833	11.6836	11.5612	11.9122	11.726	11.8277	11.7346	11.8208	11.6119	11.8466	11.7217	11.7191	11.8928	11.782	11.6269	11.8025	11.6269	11.6365	11.9438	11.7443	11.6974	11.5994	11.735	11.6848
7932966	11.7377	11.931	11.8895	11.9253	11.7089	11.6195	11.6688	11.6804	11.7492	11.6497	11.4376	11.856	11.4873	11.6902	11.6903	11.6052	11.6499	11.8663	11.779	11.7793	12.0135	11.7454	11.8085	11.7146	11.6584	11.4994	11.6586	11.6095	11.9628	11.7321	11.4955	11.7945	11.7193	11.6018	11.6659	11.4594	11.5949	11.9515	11.5983	11.5248	11.7365	11.5686	11.5852	11.7772	11.7786	11.6367	11.5609	11.6778	11.7278
7933047	9.087	8.97924	8.97279	9.06408	8.92744	8.88461	9.12209	9.03851	9.15794	9.13847	8.88205	9.08028	9.19099	8.94424	8.73759	8.53155	8.83604	8.99542	9.15636	9.07929	8.97809	9.2417	9.03755	9.17265	8.93701	8.91307	8.85923	9.12798	9.04235	8.90103	9.12442	8.81978	9.10856	8.8933	9.14407	8.89584	8.98676	9.00471	8.67487	8.71005	8.89228	8.93425	8.68728	8.63033	8.52625	8.50042	8.48431	8.833	8.84327
7933164	10.0014	9.70323	9.84499	9.67537	9.68824	9.66498	10.0534	9.71842	9.67962	9.57957	9.8838	9.55146	9.61719	9.75214	9.77585	9.74045	9.74747	9.6023	9.68129	9.70874	9.44123	9.85984	9.54979	9.65403	9.62697	9.69125	9.63891	9.68929	9.72528	9.74849	9.61089	9.56066	9.65955	9.69918	9.9591	9.84394	9.56492	9.46446	9.67055	9.8808	9.71932	9.84544	9.87701	9.55277	9.61377	9.45553	9.40024	9.39859	9.47713
7933180	5.85363	5.8738	5.79321	5.86809	5.98122	5.78553	5.98192	6.11757	5.9155	6.08035	5.73276	6.08618	5.66832	5.82782	6.00178	5.90692	6.02473	5.80093	6.08911	6.00054	5.90013	6.1091	5.83294	6.01544	5.98224	5.91171	6.04537	6.0973	5.76885	5.8913	6.024	5.83709	5.79055	5.88711	5.95656	6.0996	5.83688	5.67211	5.93674	6.19366	5.91726	5.74081	5.99913	6.00509	5.76651	5.87001	6.03981	5.84584	5.95005
7933252	7.67741	7.96721	7.64802	7.91253	8.24885	7.97256	8.28803	7.85145	8.07757	8.37486	8.42884	8.15564	8.2468	7.62412	8.01912	8.10926	7.65252	8.07389	8.19083	7.9383	8.09397	8.19218	7.90505	7.88538	8.26383	8.27021	8.36127	7.96193	8.22598	7.85929	7.98359	7.89517	7.82406	7.99547	8.1306	8.34939	8.40039	8.08659	8.1738	8.51307	7.89126	8.25084	7.99194	8.40753	8.37775	8.09154	8.50139	8.27069	8.1023
7933263	4.84004	4.95	4.80739	4.70864	4.47088	4.74187	4.79825	4.74464	4.43738	4.77293	4.37439	4.75647	4.53687	4.53139	4.6608	4.48714	4.65115	4.53461	4.80771	4.72336	4.51179	4.61714	4.52068	4.9044	4.77793	4.52751	4.82969	5.08744	4.64126	4.45118	4.51112	4.56794	4.41943	4.45551	4.7231	4.61165	4.60169	4.57515	4.62648	4.83283	4.72342	4.50301	4.42389	4.75462	4.63164	4.77654	4.69898	4.47255	4.48709
7933331	7.92599	8.20126	7.87618	8.11051	8.51354	8.20394	8.50675	8.08757	8.3142	8.66066	8.60627	8.40996	8.5036	7.9392	8.18106	8.3259	7.85442	8.25573	8.39119	8.17406	8.39936	8.4311	8.16038	8.1063	8.48201	8.48275	8.53437	8.2608	8.40531	8.16445	8.26444	8.11849	8.08617	8.20194	8.28435	8.54182	8.73153	8.29953	8.42359	8.61104	8.11225	8.51193	8.21529	8.63229	8.62869	8.34098	8.73738	8.47323	8.44103
7933341	5.19037	5.18642	5.16564	5.05071	5.01427	5.06276	5.35135	5.26205	5.34416	5.271	5.03816	5.22785	5.28813	5.26438	5.14538	5.16434	5.4523	5.32472	5.31235	5.39749	5.3918	5.16082	5.29633	5.2033	5.55604	5.32578	5.30418	5.2328	5.28998	5.18668	5.18829	5.25157	5.47741	5.048	5.18137	5.12816	5.13452	5.17815	5.20294	5.1304	5.35612	5.08665	5.40675	5.3771	5.27374	5.20512	5.33909	5.16742	5.23077
7933379	4.84531	4.97375	4.80072	4.69144	4.50342	4.72885	4.83174	4.73032	4.44057	4.78144	4.37389	4.77302	4.56551	4.53738	4.68907	4.41972	4.66996	4.55452	4.82536	4.74064	4.53248	4.62746	4.51812	4.91533	4.80764	4.54297	4.80424	5.0928	4.5806	4.44869	4.54135	4.58068	4.4206	4.4761	4.75481	4.58997	4.63172	4.56963	4.64599	4.85679	4.74475	4.52858	4.46456	4.77974	4.60393	4.79365	4.70891	4.48657	4.47575
7933405	7.66344	7.94609	7.64006	7.86781	8.23841	7.94058	8.24782	7.85059	8.05638	8.36133	8.34084	8.11538	8.23444	7.67786	8.03053	8.08829	7.6289	8.04075	8.13716	7.87441	8.06717	8.14979	7.90176	7.87433	8.23933	8.23892	8.32624	7.92528	8.15737	7.83984	7.99452	7.87761	7.83556	7.96513	8.13288	8.31609	8.39018	8.06526	8.12621	8.46032	7.8934	8.21065	7.99374	8.38434	8.35156	8.03021	8.45347	8.28227	8.08137
7933427	7.69076	7.98607	7.68432	7.88935	8.25498	8.0044	8.2644	7.85576	8.10263	8.37682	8.35058	8.14197	8.25966	7.75232	7.98731	8.11367	7.68074	8.01768	8.18286	7.93555	8.09786	8.19799	7.89641	7.89768	8.2421	8.25577	8.31726	8.02274	8.17058	7.93979	8.03557	7.86756	7.8829	7.99045	8.1389	8.32325	8.30518	8.10001	8.166	8.36846	7.96297	8.27955	8.02857	8.35056	8.40508	8.08407	8.41781	8.27312	8.18681
7933437	4.75965	4.9111	4.83825	4.55904	4.42865	4.90169	4.79605	4.84544	4.4057	4.76704	4.42521	4.69536	4.57159	4.49755	4.53965	4.60071	4.68187	4.55947	4.95266	4.78913	4.43655	4.5613	4.58229	4.86392	4.90829	4.52875	5.33374	5.10394	4.70403	4.43473	4.51072	4.34245	4.40816	4.29256	4.78215	4.64126	4.62759	4.38831	4.88719	4.91512	4.75054	4.28086	4.5312	4.86187	4.60085	5.09374	4.65157	4.48808	4.48999
7933442	4.91368	4.28468	4.61779	4.36995	4.18546	4.3632	4.25696	4.59188	4.18496	4.49056	4.03569	4.29051	4.15047	4.76309	4.78408	3.7844	4.2723	4.30981	4.79134	4.34331	4.25407	4.31653	4.12411	5.05177	4.44645	3.94997	4.40369	4.74874	4.19394	4.36878	4.19056	4.33621	4.14129	4.33684	4.332	4.4491	4.34152	4.29895	4.26549	4.43883	3.9897	4.32674	4.13267	4.1883	4.39965	4.28274	4.19137	4.24699	4.18449
7933574	7.67685	7.90131	7.58766	7.87072	8.20043	7.93863	8.21825	7.74036	8.03498	8.35459	8.38386	8.05833	8.20499	7.60008	8.0147	8.00276	7.66953	7.96258	8.14019	7.88547	8.02394	8.14934	7.86694	7.86975	8.19767	8.202	8.29339	7.94913	8.2181	7.82773	7.93285	7.80774	7.75671	7.95331	8.07218	8.25658	8.33368	8.03144	8.09612	8.41528	7.81813	8.18101	7.93891	8.35825	8.35944	8.04403	8.4255	8.27627	8.15265
7933597	5.09199	5.08337	5.1312	4.98165	4.89063	4.90884	5.25173	5.13083	5.17633	5.17776	4.99421	5.17443	5.18874	5.1759	5.04095	5.05224	5.3069	5.22837	5.20588	5.27768	5.18329	5.01552	5.06132	5.04344	5.33268	5.2006	5.2412	5.13788	5.23854	5.08999	5.0845	5.13147	5.23985	5.01082	5.0894	5.02835	5.06468	5.11946	5.14267	4.99722	5.26765	5.00187	5.28024	5.29197	5.12186	5.16375	5.14275	5.0602	5.12007
7933723	9.52261	9.26654	9.49041	9.02891	9.44116	9.3206	9.6962	9.51019	9.1121	9.25297	9.05541	9.50129	9.68507	9.54972	9.36321	9.29012	9.06292	9.20045	9.46855	9.05357	8.94553	9.20089	9.1577	9.42249	9.11393	9.18241	9.06386	9.5381	9.14466	8.85506	8.7091	9.03861	9.13501	9.51357	9.76981	9.41355	9.47606	9.00769	8.82246	9.2866	9.27331	9.18628	9.64915	8.93383	9.15839	9.14235	9.42144	8.93194	9.0042
7933733	7.66626	7.01298	7.37308	6.32595	7.87741	7.09565	8.23461	8.48403	6.61091	9.01248	7.77985	6.94315	9.06657	8.227	7.99063	8.08237	8.49189	7.73041	8.07826	8.33056	6.25615	7.22058	6.93444	8.43527	6.87749	9.31549	8.81576	8.74671	6.9109	7.63643	8.56729	8.2997	6.40438	8.15095	8.72536	8.53859	8.3407	7.17252	7.84295	8.97549	8.90522	8.08992	8.66845	6.38288	7.7959	8.33114	7.984	7.83403	7.30519
7933750	5.26252	5.06992	5.74305	5.15738	5.25926	5.05425	6.0016	6.08462	5.09712	5.86997	5.76227	5.46211	6.47188	5.87459	5.72211	5.32754	6.0815	6.13415	5.73078	5.50951	4.64977	5.32876	5.2429	5.487	5.31826	6.09569	5.26759	5.92649	4.96787	5.64757	5.73617	5.52707	5.16476	5.24539	6.22119	5.78098	5.86564	4.80444	5.3505	5.29258	5.76928	5.02517	6.12842	5.4779	5.66766	5.57919	5.26773	5.5114	5.24656
7933760	11.3169	11.4331	11.3546	11.5328	11.5165	11.4388	11.366	11.2824	11.4403	11.6581	11.5214	11.4147	11.6413	11.291	11.503	11.4014	11.5552	11.6012	11.45	11.5937	11.3036	11.5582	11.4795	11.7134	11.5948	11.6519	11.4318	11.4284	11.56	11.5333	11.4228	11.3903	11.3224	11.5522	11.4465	11.4121	11.461	11.4809	11.5494	11.3209	11.459	11.5369	11.5667	11.5153	11.6703	11.6023	11.5008	11.5214	11.4592
7933772	8.62699	8.20317	8.54024	7.55031	8.39934	8.49847	8.29039	7.18425	9.10805	9.36139	7.86835	10.8149	8.18121	10.3732	8.66086	8.21405	8.76917	10.5674	8.56285	10.6626	11.0878	10.3559	9.54069	9.30776	10.4231	10.4875	9.44849	9.64053	10.3894	8.04976	5.70906	8.52402	9.32814	8.71211	8.96952	8.99585	9.14368	9.92462	7.73524	9.14955	9.53481	9.15522	9.56845	8.92543	8.96401	9.4546	8.6173	9.69993	8.88872
7933842	5.94632	5.51288	5.69527	5.43576	6.11987	5.48982	6.81137	6.22037	5.64229	7.11045	6.05478	6.18374	7.13882	6.64708	6.73369	5.97374	6.31372	5.72214	5.97835	6.1272	5.24633	6.09435	5.61544	6.26828	5.32693	7.58349	6.47308	7.10415	5.51581	6.21783	6.07195	5.75656	5.43853	6.24623	6.47001	6.02011	6.36365	5.55084	5.7017	7.52329	6.41908	6.35514	6.2153	5.54078	5.77228	6.0895	5.81132	5.62892	5.6058
7933855	6.38984	6.41416	6.00174	6.11739	6.7973	6.8673	6.21725	5.63201	7.71247	6.25414	6.81175	7.04388	6.0594	7.25782	6.02637	6.51653	6.59548	7.94828	7.32464	6.59559	6.76528	6.25622	6.86196	6.2925	8.11471	6.89674	7.11729	6.80985	6.77874	6.70552	5.74205	6.48063	8.27841	6.68895	6.19484	6.42348	7.28965	7.71835	6.42165	6.27019	6.31487	8.04498	7.70527	6.94386	6.64645	6.79273	7.42358	6.93652	7.02895
7933872	10.347	11.4261	10.2144	10.5404	9.46914	10.3502	9.76536	8.72371	10.5645	9.15353	11.4203	10.0999	9.85225	9.61615	10.7838	9.83547	9.73553	11.1271	9.04655	9.032	9.41664	10.158	10.6276	9.63264	10.0149	8.55188	9.28613	9.193	9.31291	10.0062	9.33668	10.5689	10.879	9.75823	9.03775	9.86662	9.95475	9.77413	10.3909	8.6206	9.61355	9.81806	10.5202	9.86038	10.6552	10.5848	10.3075	11.0281	10.5413
7933933	7.13653	7.02856	6.76797	7.02246	7.29381	6.99023	7.65701	7.80813	7.44052	7.92677	7.49577	7.60371	7.60252	7.38852	7.03998	7.25189	7.8391	7.931	7.60405	7.44782	7.54863	7.42399	7.38829	7.50663	7.82013	7.65217	7.43189	7.39219	7.48713	7.54396	7.19323	7.55329	7.06016	7.27553	7.59188	7.63695	7.50994	7.19399	6.98662	7.44461	7.91645	6.96125	7.6791	7.06521	7.27445	7.93128	7.60922	7.54541	7.34238
7933982	7.16865	6.98013	7.16582	7.08925	7.0523	7.07236	6.92506	7.13699	6.94598	7.18913	6.48416	7.06073	7.31431	7.66011	6.89806	7.42386	7.13998	7.44944	7.5202	7.19203	7.38459	7.12761	7.3886	7.14733	7.75016	7.39806	7.23972	7.18064	6.94731	6.94537	6.85116	7.3944	7.31325	7.19197	7.23142	7.23568	7.09312	7.45727	7.07284	7.10473	7.18799	7.26922	7.09851	7.81056	7.10088	7.31426	6.82842	7.23952	7.08906
7934026	5.10742	4.73836	4.94267	4.9815	5.07515	5.30135	5.36399	5.26855	5.68756	5.44565	6.54109	5.68646	5.16415	5.15967	5.27835	4.99071	4.87702	5.25094	5.24242	5.22422	4.91128	5.84707	5.00648	5.05359	5.18366	5.47805	5.44378	4.94991	5.84605	5.39254	5.23127	5.15915	5.45528	5.13682	5.1014	4.93227	5.14117	4.88947	4.9132	5.19259	5.21383	4.96052	5.13623	5.42405	4.81089	4.91974	5.38578	5.30392	5.18747
7934074	6.29005	6.4019	6.38068	6.3301	6.42418	6.47151	6.53585	6.0825	6.15508	6.25327	6.01977	6.35986	5.96591	6.03735	5.96551	6.44753	6.28592	6.13228	6.33775	6.23859	6.08606	6.14443	6.27885	6.24195	6.17261	6.05786	6.31726	6.31187	5.99525	6.387	6.27592	6.34697	6.08615	6.48619	6.23175	6.20878	6.40564	6.43453	6.28759	6.47897	6.35882	6.43349	6.47765	6.2593	6.4621	6.39467	6.52041	6.29237	6.38544
7934114	7.9701	7.71102	8.05469	7.74648	8.02138	7.69026	7.79282	7.96178	7.63028	7.782	7.76638	7.46639	8.03339	7.96457	7.96339	7.84278	7.79793	7.63419	7.85845	7.6096	7.46322	7.57868	7.84528	7.86593	7.60585	7.70208	7.9118	7.93257	7.50849	7.66738	7.5703	7.78933	7.45798	7.86449	7.67816	7.82051	7.91826	7.6148	7.76259	7.95835	7.83127	7.81393	7.82264	7.62507	7.81942	7.69626	7.63631	7.54056	7.69786
7934133	9.74544	9.81854	9.63842	9.67528	9.99345	9.47035	9.63701	9.8489	10.1386	10.0393	10.3455	10.0648	9.43414	9.61553	9.64345	9.95826	9.46801	9.63009	10.0163	10.1211	10.1604	10.0398	9.77346	10.003	10.048	9.633	9.77915	9.70305	9.96451	10.0926	9.73631	9.76594	10.1096	9.62885	9.87607	9.67867	9.8359	10.1804	9.74679	9.61277	9.87776	10.0445	9.71391	10.1397	9.56004	9.55454	9.50544	9.84486	9.7334
7934166	4.94301	4.89715	4.65422	4.65704	4.60809	4.7455	4.62924	4.76869	4.63139	4.65824	4.52123	4.55727	4.56762	4.60592	4.8611	4.69477	4.88904	4.82129	4.59247	4.64646	4.75311	4.73329	4.61359	4.73967	4.66705	4.66143	4.4798	4.51507	4.61482	4.66896	4.59515	4.56386	4.7413	4.57616	4.68329	4.4881	4.56039	4.68165	4.70011	4.75407	4.61674	4.6193	4.70027	4.75823	4.60916	4.5702	4.74725	4.58999	4.65365
7934185	9.70328	9.31218	9.52732	9.22581	9.80763	8.1517	9.07187	9.11349	8.86247	9.18398	8.59917	8.67516	9.07402	9.46023	9.40871	9.13452	9.4448	8.61321	8.95123	8.72588	8.12054	9.03849	9.27677	8.76914	8.03615	8.69842	8.91595	9.54605	8.47718	8.85699	8.61497	8.9255	8.56248	9.55347	8.89523	8.71827	8.74315	9.30577	8.4556	8.0822	9.08116	9.24408	9.29164	8.99898	9.39496	9.1103	9.19548	8.8251	9.09735
7934278	11.2666	11.0972	11.2851	11.0839	10.8504	11.3835	11.1494	11.3197	10.8323	10.9068	10.9308	11.0799	10.8362	11.0347	10.6959	10.6709	10.6679	11.364	11.1655	10.7788	11.3139	11.1661	11.0256	11.3188	10.8517	10.8129	11.059	11.0059	11.1498	11.0176	10.7116	11.1425	11.0453	11.1257	11.2925	11.1932	11.0622	11.1322	10.9474	10.2619	10.7696	10.923	11.1215	11.1594	11.1384	10.5981	11.1195	10.974	10.9024
7934301	10.0789	10.0826	10.0496	9.96944	10.1583	10.3224	10.1575	10.2336	10.2656	10.1055	10.4629	10.1875	9.99553	10.3452	9.95079	9.70127	10.1067	10.1035	10.2745	10.2739	10.1439	10.3008	10.2879	10.2646	10.3926	10.2417	10.228	10.103	10.2485	10.3439	10.4242	10.3053	10.2057	9.88098	10.4407	10.3218	10.2647	10.1835	10.2338	10.16	10.2161	10.0248	9.81358	10.1494	9.94278	10.2108	10.0526	10.3743	10.1861
7934320	7.29676	7.35144	7.21454	7.21422	7.59342	7.49984	7.74174	7.39092	7.36658	7.48306	7.49724	7.55547	7.25382	7.38438	7.57754	7.29663	7.26598	7.45504	7.5144	7.4246	7.42456	7.53555	7.59278	7.53036	7.47104	7.63494	7.55423	7.75183	7.38377	7.48385	7.37875	7.48048	7.40419	7.2904	7.56324	7.67434	7.39606	7.38525	7.43734	7.66056	7.45597	7.58656	7.30047	7.45701	7.10298	7.34061	7.5743	7.31415	7.60934
7934451	7.64459	7.91343	7.66926	7.75536	8.13381	7.82252	8.14464	7.72028	7.9736	8.28958	8.16922	7.98963	8.15192	7.62742	7.96368	7.95449	7.58536	7.84537	8.08524	7.84401	7.96197	8.0167	7.81044	7.78395	8.1096	8.15879	8.19631	7.90438	8.01533	7.81648	7.93191	7.88834	7.76494	7.89693	8.04584	8.134	8.11951	7.95384	8.03121	8.26817	7.79953	8.18455	7.91756	8.21944	8.28188	7.89255	8.30343	8.1952	8.05396
7934459	9.65354	9.9149	9.66953	9.70247	9.46759	9.53712	9.82691	9.65954	9.55077	9.57811	9.53615	9.27052	9.52309	9.05883	9.05571	9.41168	9.64435	9.61585	9.43773	9.43898	9.50964	9.38513	9.64501	9.43535	9.48614	9.67517	9.56853	9.73108	9.35305	9.46887	9.45139	9.5316	9.50082	9.24062	9.38455	9.41811	9.47738	9.40604	9.28875	9.63196	9.58233	9.72747	9.6074	9.65872	9.67738	9.52519	9.819	9.67919	9.68207
7934789	6.30477	6.46064	6.3064	6.57214	6.30139	6.34909	6.13496	6.65194	6.31597	6.50687	6.59719	6.69895	6.82311	6.3059	6.54385	6.80003	6.72759	6.30159	6.18504	6.18074	6.29634	6.31844	6.24285	6.41394	6.18757	6.43278	6.25848	6.39926	6.41194	6.15492	6.11759	6.35163	6.33707	6.82207	6.36833	6.23308	6.70214	6.41769	6.24249	6.40844	6.61219	6.30998	6.62342	6.66778	6.79211	6.59318	6.93479	6.42713	6.73677
7934870	9.26358	9.22809	9.21657	9.16567	9.13243	9.07987	9.37098	9.30373	9.32852	9.45476	9.40613	9.22022	9.26149	9.41392	9.18708	9.30243	9.37477	9.7138	9.35035	9.24306	9.34427	9.52793	9.23339	9.49194	9.45206	9.53661	9.42179	9.31846	9.25494	9.11132	9.30143	9.26897	9.40409	9.21458	9.42313	9.63655	9.70271	9.32425	9.224	9.60834	9.41945	9.19004	9.34081	9.2562	9.45164	9.03601	9.16923	9.35173	9.04232
7934993	5.14063	5.31694	5.04287	4.85009	5.42007	5.37666	5.42825	5.35774	5.29843	5.59346	5.47969	5.02501	5.69069	5.43663	5.11838	5.09787	5.45193	5.46532	5.44365	5.40133	5.24533	5.22146	5.50339	5.45596	5.20483	5.62629	5.58884	5.85273	5.02163	5.25411	5.42019	5.30131	4.90688	5.51006	5.41876	5.93702	5.39562	5.2005	5.25475	5.97704	5.51231	5.40414	5.67695	5.28471	5.21151	5.26307	5.30466	5.21501	5.13373
7935027	10.1983	10.0521	10.1492	10.1519	10.1267	10.0789	10.2823	10.2174	10.2007	10.4514	10.2226	10.2399	10.4038	10.1212	9.99387	9.92802	9.93738	10.2099	10.2663	10.3614	10.2189	10.5149	10.1938	10.2784	10.1484	10.264	10.267	10.376	10.2065	10.2413	10.4119	10.1672	10.2169	10.2974	10.3864	10.3726	10.2909	10.0865	10.1994	10.1353	10.2279	10.2654	10.2058	10.1091	10.165	9.96294	10.1788	10.0911	10.1711
7935058	12.0832	12.0602	12.1472	12.1118	12.1514	11.9666	11.8958	11.6696	12.2835	12.1613	11.8137	12.4136	11.8187	11.9201	12.1485	11.974	12.0316	12.1838	12.1144	12.3663	12.5287	12.4709	12.1516	12.1988	12.4048	12.0887	12.0715	12.1059	12.3565	12.1338	12.3406	12.0353	12.3099	12.2286	12.0277	12.0541	12.0903	12.4188	12.2066	12.1914	12.151	12.0783	12.0265	12.3059	12.1206	11.8071	12.1563	12.2386	12.1436
7935116	6.85445	9.07117	6.87922	8.54529	6.19712	7.1276	6.84165	6.00609	8.61732	6.80758	6.98513	8.0628	6.95074	7.05008	6.27806	7.4112	6.35456	5.2611	8.53974	5.77284	5.79762	5.99383	7.20023	6.87385	5.85367	5.41503	5.91032	5.79568	8.34491	7.5763	6.90325	8.77957	8.16006	9.92828	7.73356	7.38176	6.375	7.68597	8.30519	5.79631	5.74185	7.46904	6.33201	7.85041	7.87648	7.31002	8.04176	5.86578	8.62939
7935188	5.17454	5.44253	5.09639	5.42879	5.20718	5.26767	5.52455	5.46012	5.79309	5.37717	5.2986	5.54882	5.25882	6.52089	4.9741	6.18246	6.12322	5.91566	5.66551	5.33743	6.38043	5.23791	5.48305	5.6247	6.71432	5.33053	5.15642	5.49501	5.7026	5.31558	5.32148	5.63402	5.51386	5.35653	5.42106	5.61665	5.5308	6.05961	6.80508	5.19152	5.29648	5.35476	5.3225	7.14095	5.52884	6.12907	5.93853	5.62761	5.59389
7935337	6.2079	6.02314	5.90331	6.40633	6.06517	6.33845	6.00226	6.01519	6.11223	6.60218	9.05729	5.97494	6.30386	6.37572	5.93637	6.52188	6.60268	6.69307	6.17405	6.27744	6.15533	6.08281	6.31686	6.62527	6.45803	6.46826	6.29641	6.47442	6.198	6.3395	6.34646	6.45832	6.39971	6.09115	6.68446	6.04633	7.50946	5.96892	6.28154	6.07589	6.27389	5.95213	6.28266	6.36768	6.1146	6.87081	6.48754	6.63765	6.39685
7935361	5.63564	5.54097	5.55122	5.65284	5.69903	5.69317	5.34359	5.34282	5.47716	5.50327	5.28809	5.48911	5.56906	5.45629	5.36205	5.45698	5.4498	5.43189	5.50345	5.55954	5.47999	5.59938	5.45269	5.43765	5.27418	5.35152	5.35977	5.55478	5.43391	5.59426	5.45962	5.56886	5.32949	5.64844	5.41035	5.47194	5.51763	5.6715	5.57942	5.38939	5.3507	5.49371	5.27859	5.59176	5.51405	5.64066	5.47877	5.38231	5.74724
7935421	6.92275	6.64188	6.65666	6.70363	6.87649	7.07611	6.87147	7.18248	6.9754	6.85878	6.77751	6.76328	7.05449	7.01272	6.95538	7.09171	7.27001	6.78027	6.54613	6.8088	6.98699	6.77892	6.90688	6.73253	7.02899	7.03243	7.17428	6.5965	7.02676	7.13084	6.99201	6.98702	6.95032	6.77043	6.98238	6.79226	6.84615	6.93681	6.97728	6.95326	6.97034	7.04366	7.25641	6.97762	7.05537	7.20901	7.29634	6.90489	7.28858
7935553	8.22765	9.44633	8.31845	9.90985	7.79102	8.84047	7.54242	7.01013	7.8967	6.73821	7.5851	8.36069	6.92186	6.59802	9.10042	8.29079	6.97562	8.08777	7.50527	7.36379	10.428	7.62039	9.31782	7.28568	10.2847	6.62291	7.35634	6.67524	8.34452	7.74035	7.26444	7.72388	8.74301	7.99409	7.05428	7.18359	7.7125	9.23392	8.34524	6.17881	7.61194	8.69748	7.95313	10.0328	8.8397	7.23679	8.59145	8.30122	8.91978
7935613	4.5404	4.71462	4.43493	4.61655	4.70345	4.73421	4.59485	4.69976	4.76128	4.60723	4.51375	4.61126	4.61783	4.49896	4.73972	4.74522	4.70026	4.44815	4.64958	4.65747	4.73098	4.62069	4.59465	4.70878	4.59681	4.54	4.64076	4.70383	4.60878	4.73845	4.71985	4.68511	4.72172	4.73372	4.50674	4.62387	4.61443	4.64744	4.86026	4.70316	4.75189	4.54693	4.6956	4.84997	4.83481	4.8601	4.7629	4.76206	4.92433
7935639	8.41343	8.43702	8.61676	8.54648	8.45556	8.50486	8.62252	8.64368	8.44922	8.33596	8.94306	8.56143	8.45582	8.38515	8.73631	8.66431	8.69585	8.7249	8.33003	8.48295	8.83355	8.64761	8.54671	8.30625	8.82829	8.78225	8.68538	8.63195	8.77539	8.27534	8.52305	8.68878	8.64778	8.64141	8.49693	8.49076	8.40124	8.76159	8.83653	8.6988	8.51829	8.79301	8.63006	8.82128	8.79764	8.74954	8.77688	8.62844	8.80077
7935707	8.29447	8.11315	8.32567	8.11689	7.91388	8.15378	8.37181	8.33331	8.53608	8.21114	8.5805	8.48164	8.19685	8.26457	8.26075	7.99597	8.37276	8.6347	8.23781	8.43668	8.61764	8.69914	8.21611	8.54459	8.31527	8.35293	8.25015	8.45095	8.39797	8.15045	8.34889	8.12631	8.43497	8.16341	8.65532	8.43677	8.43022	8.45656	8.31393	8.30336	8.00134	8.13629	8.20189	8.35235	8.20433	7.62528	7.93512	8.16402	8.18937
7935730	7.53191	7.38631	7.53511	7.19156	6.98446	7.40713	7.73308	7.33293	7.65116	7.46205	7.62007	7.47726	7.68173	7.27381	7.35368	7.0349	7.39714	7.185	7.56572	7.44639	6.68388	7.64507	7.1116	7.20559	6.90404	7.4815	7.15001	7.56924	7.18629	7.57752	7.8067	7.08674	6.90993	7.32163	7.28803	7.38412	7.35546	6.89196	6.91763	7.27995	6.90078	6.93494	7.62656	6.84833	6.77529	6.55792	7.30756	7.3211	7.06851
7935746	8.53591	8.70985	8.5039	8.85079	8.78038	8.79841	8.4622	8.42111	8.63268	8.49503	8.69077	8.40522	8.27266	8.43397	8.46271	8.42878	8.29364	8.80746	8.5798	8.52132	8.67244	8.48494	8.58589	8.54934	9.00343	8.62755	8.6058	8.34243	9.06948	8.56105	8.60759	8.58614	8.80405	8.56842	8.56309	8.67744	8.68712	8.62135	8.74307	8.76712	8.76526	9.00634	8.68885	9.00488	8.6146	8.49843	8.72259	8.72118	8.77509
7935756	5.03434	4.92404	4.91836	5.1076	4.9915	4.82759	4.76639	5.00159	4.77873	4.86504	4.75011	4.72262	4.80268	4.89234	5.02922	4.81586	4.96025	4.62945	4.89456	5.00894	4.83233	4.77433	4.96756	4.94603	4.85172	4.74761	4.72678	4.89887	4.88466	5.00581	4.71571	4.97788	5.01743	4.80473	4.83842	4.71035	4.80296	4.9128	4.95677	4.69526	4.87184	4.8559	5.01279	4.96348	4.66927	5.00172	5.11074	4.7478	4.9853
7935855	7.40553	7.48966	7.56084	7.4737	7.49813	7.49582	7.34421	7.52693	7.37013	7.37376	7.12715	7.28698	7.40397	7.41451	7.36873	7.3259	7.49665	7.13344	7.41687	7.2733	7.26262	7.2557	7.46367	7.45564	7.40232	7.02333	7.48732	7.33667	7.32063	7.65525	7.37556	7.56534	7.43498	7.45548	7.22208	7.2234	7.30263	7.438	7.51593	7.2867	7.49514	7.39369	7.35429	7.24945	7.50124	7.59822	7.39255	7.35219	7.59348
7935951	9.58529	9.44896	9.55674	9.5689	9.28853	9.45615	9.58132	9.52446	9.58175	9.51392	9.62366	9.49536	9.53049	9.53408	9.23873	9.32016	9.35023	9.45749	9.54031	9.42568	9.46117	9.57265	9.44232	9.43665	9.55585	9.40682	9.46695	9.64668	9.41605	9.45671	9.5443	9.35135	9.48848	9.35913	9.54007	9.45256	9.45803	9.44507	9.45143	9.42266	9.45238	9.35327	9.49964	9.52793	9.32466	9.18063	9.20562	9.44114	9.32993
7936108	5.59199	5.75161	5.87316	5.85613	5.98158	5.8309	5.61092	5.66119	5.80971	5.76494	5.61915	5.85143	5.86629	5.94259	5.9017	5.90556	5.90831	5.76536	5.75837	5.87692	5.79109	5.84443	5.73842	5.78794	5.80042	5.74749	5.85591	5.82839	5.75276	5.85196	5.87127	5.98703	5.74749	5.83009	5.8096	5.73302	5.87401	5.93837	5.71407	5.78532	5.80755	5.73076	5.93293	6.0095	5.96909	6.02293	6.1722	5.87434	5.83415
7936242	9.15814	9.00863	9.05048	8.81941	8.61436	8.55032	8.77372	8.83639	8.80852	8.66304	8.54173	8.87359	8.57478	9.13128	8.91241	8.72079	8.94119	8.68839	8.75762	8.59796	8.58551	8.90613	8.74658	8.78769	8.46294	8.69101	8.30896	8.50302	9.2299	8.49735	8.82057	9.36663	9.1566	8.47502	8.26561	8.86354	8.43036	8.23633	8.51892	8.02271	8.65254	8.76049	8.6806	8.81986	8.64956	8.83615	8.6244	8.59614	8.6842
7936322	7.53127	7.63049	7.5991	7.53266	7.52576	7.79842	8.09067	7.94218	7.42475	7.80849	7.521	7.2258	7.73128	7.49842	7.26324	7.17437	7.46226	8.12917	7.55288	7.41431	7.51526	7.53784	7.45313	7.62699	7.81733	7.95806	7.54353	7.8786	7.37664	7.33979	7.40946	7.55037	7.59244	7.17027	7.49436	7.8606	7.49513	7.38847	7.36541	7.57971	7.52999	7.56246	7.64134	7.8033	7.49878	7.08995	7.51835	7.40733	6.97105
7936439	5.04762	4.93012	5.1482	5.06405	5.29593	5.1258	5.0111	5.16275	5.05288	5.11576	5.1094	4.80154	5.13985	5.20317	5.34855	5.00375	5.34514	5.25073	5.05856	5.20191	5.41455	5.21181	5.21773	5.0998	5.31568	4.9162	5.17403	5.08434	5.10626	5.12751	5.20128	5.18062	5.25927	5.35707	5.08797	5.16213	4.93329	5.084	5.22439	5.12311	5.03393	5.18563	5.19141	5.16509	5.29109	5.68329	5.33984	5.41973	5.38795
7936494	8.55877	8.64698	8.20361	8.29264	8.98893	9.21049	8.32643	8.14395	8.3819	8.7864	8.68602	8.7971	8.33924	9.15399	10.2785	9.07738	9.24018	9.07868	8.8914	7.98255	9.22508	7.82822	9.14584	8.6704	9.85082	9.96303	8.91574	8.02868	8.78421	9.05224	8.99211	8.82486	8.18925	8.28497	9.2329	9.58123	9.11246	9.22679	9.56174	10.6656	8.99831	9.1695	8.25439	9.13572	8.84013	8.89015	8.33797	9.40138	9.0659
7936516	7.85252	8.23537	7.9665	8.02041	8.1938	8.11404	7.72866	7.56446	7.98178	8.07688	7.60443	7.59937	7.82776	7.52411	8.12713	8.23588	7.95843	8.27408	7.95145	8.22129	8.39454	8.00216	8.0939	8.00293	8.14278	7.90672	8.15067	7.89961	8.00694	8.36195	8.29674	8.00625	8.02871	7.89152	7.96177	7.91434	8.23322	8.29536	8.50747	8.1163	8.0595	8.35738	8.08911	8.24142	8.28783	7.9151	8.39985	8.16286	8.16846
7936590	6.10305	6.20691	6.13447	5.92657	6.05053	6.17732	6.04741	6.05297	6.10767	5.99814	5.83367	6.18301	6.16707	6.21505	6.07956	6.20584	6.32091	5.92742	5.73766	5.86921	5.92912	5.92541	5.9773	6.1454	6.17669	6.02054	5.98709	5.9686	6.03635	6.07183	6.09297	6.16556	5.85671	6.0431	5.93952	5.88008	6.03891	5.85725	6.13403	6.06234	6.14677	6.11624	6.08186	6.31577	6.29737	6.24297	6.22599	5.95697	6.22688
7936637	3.38269	3.49594	3.54414	3.52684	3.78696	3.63022	3.6585	3.70461	3.61787	3.64382	3.76814	3.65642	3.58109	3.56345	4.00618	3.67734	3.41584	3.86207	3.62215	3.61773	3.60953	3.63851	3.5948	3.63802	3.89757	3.6908	3.67897	3.53986	3.8761	3.45014	3.53594	3.78501	3.57657	3.74279	3.63536	3.75737	3.86669	3.85581	3.68679	4.2157	3.62081	3.72921	3.43567	3.76347	3.81491	3.6859	3.53055	3.77376	3.79584
7936673	7.72128	8.01967	7.79796	8.01894	7.54603	7.6541	7.25886	7.2351	7.91805	7.47	8.0999	7.64851	7.12181	7.125	7.48267	7.52857	7.20956	7.36215	7.57364	7.3598	7.59465	7.48121	7.90197	7.41124	7.41279	7.00985	7.30928	6.90481	7.758	7.9762	7.70033	7.60023	7.66117	7.5244	7.23965	7.20587	7.27357	7.65799	7.63835	7.32026	7.61321	7.86424	7.29752	7.88896	7.48572	7.19396	7.40623	7.15825	7.61718
7936706	9.77472	9.68306	9.79884	9.70597	9.4057	9.61554	9.7176	9.62258	10.1486	9.73285	9.68298	10.0289	9.71171	9.56785	9.66329	9.46316	9.60368	9.71139	9.51892	9.68155	9.39243	10.111	9.63054	9.52756	9.46148	9.60215	9.43529	9.69264	9.82131	9.62031	9.70564	9.32594	9.7756	9.51563	9.77391	9.28814	9.40907	9.47151	9.47526	9.45773	9.60618	9.72445	9.85024	9.40068	9.5603	9.23683	9.33055	9.42999	9.50758
7936727	10.351	10.5145	10.2426	10.2637	10.2721	10.0947	10.2938	10.2585	10.1681	10.3922	10.3338	10.2733	10.3205	10.0848	9.68617	10.0915	10.1782	9.93607	10.2839	10.1458	9.93766	10.2899	10.3603	10.1302	9.87368	9.91547	9.95093	10.0615	10.1762	10.2364	10.3277	10.2094	10.1637	10.2667	10.3287	10.2656	10.0921	10.1513	10.0008	9.91582	10.0994	10.3834	10.228	10.1024	9.91644	9.84569	9.73024	9.84206	9.848
7936734	8.85526	8.00865	8.96737	8.58352	8.25291	8.97633	9.18487	8.56944	7.59181	8.17099	7.97053	8.09061	8.69248	8.54862	8.28866	8.11108	7.88592	8.99245	9.01193	7.24093	6.04318	8.03133	7.7074	8.32172	7.56423	7.99505	7.72731	8.53665	6.50076	7.92294	7.85956	8.08131	7.97371	8.38411	8.22865	8.96105	8.29899	6.20885	7.56298	7.54334	7.44398	7.53858	8.76338	7.41297	8.02512	8.45417	8.07536	6.49175	7.59176
7936777	7.76379	7.67453	7.63417	7.93159	7.32248	7.53815	7.76412	7.77108	7.81561	7.54398	8.25461	7.55515	7.81642	7.36321	7.75067	7.61591	7.6591	7.42761	7.45377	7.42992	7.5266	7.85532	7.56803	7.49007	7.40816	7.5108	7.42076	7.49006	7.58048	7.64742	7.78375	7.38549	7.69562	7.54565	7.93324	7.52116	7.51676	7.33441	7.677	7.68437	7.51798	7.56447	7.53514	7.67254	7.4802	7.43456	7.33251	7.21421	7.71205
7936835	8.81292	8.68506	8.75862	8.4652	7.93674	7.33919	9.79508	8.31685	6.87922	6.2885	9.90386	7.87544	8.09094	6.69506	8.40468	9.1244	8.22346	6.61799	8.60007	6.73032	6.21154	7.32587	6.76432	7.73937	6.31532	6.39093	6.15251	6.27127	8.02894	6.37969	7.19778	7.84151	8.19763	8.6858	7.30399	5.75714	7.52309	7.15359	6.49474	6.20942	6.84784	7.51853	6.54471	9.07981	9.51411	7.57979	8.1236	6.34252	8.73205
7936871	10.4673	10.5162	10.5406	10.5984	10.4444	10.6041	10.5711	10.401	10.3376	10.5311	10.1624	10.4373	10.2807	10.2866	10.459	10.5027	10.2549	10.6393	10.6394	10.5354	10.7567	10.5022	10.7127	10.4083	10.6021	10.486	10.6498	10.4088	10.5954	10.6346	10.5229	10.5264	10.611	10.4909	10.537	10.4478	10.5557	10.7794	10.6767	10.4976	10.7163	10.5512	10.511	10.7313	10.469	10.3636	10.3965	10.4816	10.5223
7936882	7.00348	7.15226	6.8893	7.00026	7.07233	6.92604	6.77595	6.98503	7.02227	6.79234	6.65307	7.06068	6.86336	6.83643	6.6936	6.96544	7.03555	6.53268	6.71683	6.70136	6.90111	6.78119	6.89541	6.84099	6.76481	6.80343	6.81386	6.93976	6.94538	6.89905	6.71166	7.0188	6.85334	6.99471	6.92703	6.96384	6.84457	6.93253	6.75511	6.74833	6.95256	6.62519	6.68629	6.68409	6.73094	7.14528	7.09252	6.73132	6.99455
7936891	8.05014	7.83784	7.8961	7.98282	7.66772	7.71592	8.13708	8.13151	7.91057	8.28769	8.03224	8.1623	8.06269	8.05897	7.98414	7.80334	7.77879	8.29201	8.21685	8.04646	8.01162	8.02077	8.08946	8.23406	7.87649	8.0917	8.05146	8.16332	8.10822	8.01469	8.19497	8.09633	7.97804	7.92249	8.23975	8.04901	8.23843	7.97393	7.77291	8.27835	7.85306	8.1381	8.02261	7.94183	7.79787	7.49464	7.77679	8.17102	7.82491
7936904	7.30158	7.33495	7.21806	7.42921	7.62273	7.34883	7.44147	7.26289	7.32365	7.32043	6.77716	7.15395	7.28942	7.17487	7.19382	7.38755	7.35212	7.19214	7.19528	7.19791	7.0491	7.26178	7.27825	7.29893	7.03288	6.98907	7.38531	7.12142	7.3308	7.42104	7.16512	7.30613	7.17662	7.3557	7.24676	7.31972	7.40255	7.19955	7.31523	7.53606	7.30949	7.30149	7.36731	7.39453	7.38202	7.30969	7.40856	7.3397	7.39359
7937079	11.9516	11.9062	12.1215	11.8338	11.6681	12.1673	11.845	11.6651	11.6161	11.2848	11.4572	11.9009	11.3357	12.1119	11.1909	11.7493	11.6198	12.1562	11.8989	11.4655	11.8188	11.9697	11.8407	11.7236	11.8656	11.4085	11.719	11.8521	11.9926	11.2386	10.8524	11.7416	12.1275	11.6014	11.5829	11.4805	11.9158	11.8959	11.3095	10.9078	11.4156	11.8302	12.2435	12.3624	12.1247	11.8647	11.9213	11.6257	11.9137
7937150	6.73886	6.95109	6.93234	6.98259	6.94106	6.9161	6.62716	6.78581	6.95194	6.88905	7.77371	6.70429	6.74138	6.87605	6.76617	6.70876	6.88429	6.76621	6.60692	6.62284	6.85337	6.75589	6.83941	6.68059	6.70757	6.72635	6.72981	6.7209	6.6076	6.85372	6.98646	6.95603	6.81888	6.83902	6.90666	6.8234	7.06189	7.06603	6.76628	6.61495	7.00597	6.78748	6.77262	6.80268	6.74792	6.87307	6.96268	7.03747	6.78471
7937208	7.85651	7.97732	8.1497	7.88021	7.6111	7.81114	7.7263	7.5162	7.7187	7.68037	7.51632	7.85741	7.12469	7.53582	7.69632	7.66706	7.62466	7.48161	7.45689	7.76737	8.05815	7.56537	7.77362	7.65568	7.73952	7.42937	7.28637	7.63607	7.76381	7.59032	7.67616	7.76839	7.84259	7.70596	7.54643	7.63179	7.5133	8.13864	8.00607	7.57599	7.56706	7.62124	7.32502	8.14372	7.74079	7.56407	7.62352	7.61035	7.52929
7937228	6.94849	6.90282	6.92088	6.82694	6.99917	6.64093	6.56508	6.97361	7.0095	6.87106	6.45901	6.76748	6.43634	7.1953	6.86871	6.93064	7.05773	6.71323	6.89329	6.82829	6.71318	6.7203	6.67893	6.73758	6.6281	6.81223	6.69977	6.76329	6.68847	7.07987	6.9811	6.79636	6.84983	6.78553	6.71732	6.71356	6.88145	6.84397	7.20878	6.52897	6.8632	6.71862	6.69393	6.77725	6.71244	7.00596	6.96445	6.88162	6.79993
7937330	10.7516	11.0158	10.8591	11.2647	10.6831	10.5159	10.8971	11.0458	11.1287	10.6501	10.7258	10.9084	11.0798	10.4741	10.7586	10.4661	10.7796	9.95592	11.0814	10.1794	9.66747	10.309	10.8695	10.6304	9.82299	10.0362	10.1062	11.0517	10.3246	11.162	11.1369	10.4813	10.579	11.0468	11.1579	10.6909	10.5818	10.6428	10.5642	10.7205	10.6987	11.0623	10.892	10.2897	10.7085	10.0777	10.2261	10.7047	10.9778
7937335	11.2014	10.8233	10.6839	10.5709	11.2713	10.2921	11.5198	11.7711	11.5505	9.53325	12.4635	10.5334	11.208	10.1074	11.314	10.805	10.6382	8.7948	11.5812	9.65026	7.31046	9.95218	10.8744	10.7041	8.07861	8.34977	8.90381	10.7222	8.70236	11.3582	10.4407	11.1892	10.8178	12.0328	11.7829	11.5061	11.4387	10.6161	10.2617	11.8157	9.75515	11.5257	10.9332	9.41929	9.99548	9.58931	9.81379	8.67739	9.94519
7937443	7.82992	8.09308	7.82569	8.14268	7.37731	7.93648	7.42286	7.1605	7.74089	7.41077	7.41219	7.44861	7.44721	7.62627	7.40855	7.75043	7.35675	7.52356	7.77245	7.10493	7.73805	7.36593	7.69555	7.34183	7.8656	7.41976	7.78434	7.57493	7.78011	7.50174	7.68635	7.70622	7.87778	7.52655	7.40809	7.5592	7.59809	7.70137	8.00215	7.23281	7.44645	7.87496	7.72224	7.71013	8.05484	7.78373	7.8977	7.62855	7.95135
7937483	8.64973	8.05269	7.64779	8.02305	7.94963	7.78862	7.9411	7.85588	7.83761	7.56267	8.05337	7.69708	7.91162	7.70437	7.92233	7.71295	8.16595	7.90298	7.60022	7.86106	7.63029	7.47019	7.76311	7.7057	7.61916	7.76933	7.31717	7.78228	7.61257	7.84247	7.80677	7.74955	7.79602	7.71837	7.3385	7.46684	7.4304	7.6511	7.87281	7.64285	7.83957	7.80236	8.20751	7.80531	8.31089	7.36679	7.86674	7.63204	7.6228
7937518	10.6113	10.4026	10.4613	10.3159	10.3531	10.593	10.1253	9.85878	10.3791	10.0929	9.87173	10.3352	9.96637	10.0997	10.4712	10.8105	10.426	10.5182	10.7024	10.2469	10.5328	10.3385	10.352	10.4313	11.046	10.0601	10.5738	9.91855	10.6133	10.7623	10.4325	10.7986	10.6439	10.4473	10.1509	10.8105	10.7207	10.5716	10.6925	10.7297	10.2222	10.5552	10.4302	10.9317	10.6116	10.741	10.4447	10.4495	10.5933
7937533	9.09612	8.91462	8.98658	8.80483	9.08191	8.91631	8.84208	8.5875	8.69943	8.8103	8.66975	8.7377	8.5799	8.72006	8.86767	9.00355	8.9011	8.80083	8.89006	8.87455	8.70372	8.96126	8.83635	8.87055	8.89803	8.91778	8.94166	8.87993	8.95871	8.75545	8.76628	8.88259	8.88393	8.81042	8.55992	8.97875	8.93937	8.91668	8.92673	8.78816	8.84622	9.05093	8.83312	8.92279	8.99662	9.00891	8.97978	8.9269	8.84109
7937763	8.6171	8.68347	8.62954	8.68835	8.70687	8.86236	8.56309	8.54723	8.57742	8.36715	8.55307	8.46713	8.44553	8.50947	8.31006	8.73065	8.55359	8.6156	8.49682	8.64633	8.51634	8.36327	8.78791	8.60999	8.60497	8.41977	8.67478	8.62454	8.61645	8.77434	8.60983	8.86064	8.62695	8.22378	8.48376	8.61072	8.79308	9.03481	8.85669	8.41964	8.70466	8.71848	8.61125	8.83289	8.688	8.81776	8.66412	8.49424	8.67916
7937942	4.90862	4.7383	4.78589	4.94617	5.05941	4.98645	4.75595	5.02333	4.93853	4.93713	4.88004	4.82592	4.91058	4.9702	4.84066	5.00555	4.92992	5.13551	5.13245	5.0835	5.05137	4.71915	5.09027	4.80444	4.79922	4.92442	4.92449	5.01979	4.88917	5.194	5.02865	4.96364	4.96035	5.0499	4.98491	4.74722	4.82183	4.89638	4.92975	4.73084	5.04047	5.08609	5.03322	4.99814	5.20905	4.9868	4.95607	5.14291	4.99805
7937946	3.81835	3.93807	3.90765	3.94307	3.82688	4.03421	3.9308	4.01123	3.96346	3.96237	3.96936	3.81216	4.10653	4.0035	3.90206	3.94818	4.19494	4.04644	4.19235	4.30215	3.85295	4.00607	4.03416	4.0113	3.87655	3.94382	4.06196	3.99015	3.85397	3.97889	4.0238	4.09656	3.80729	3.9304	3.9498	3.97908	3.9928	3.9961	3.92172	3.90735	3.88561	3.9063	3.9693	3.8162	3.89333	4.29193	4.03541	3.93086	4.02294
7937979	4.17539	4.27043	4.31207	4.34174	4.31161	4.38725	4.3862	4.36069	4.35031	4.18222	4.35918	4.31433	4.3126	4.53036	4.28159	4.4085	4.50668	4.33977	4.43996	4.47306	4.21633	4.40228	4.34135	4.38257	4.41564	4.42512	4.38709	4.33038	4.34877	4.24493	4.2367	4.65257	4.43057	4.29152	4.42245	4.3451	4.2321	4.34869	4.29684	4.52897	4.44446	4.54542	4.61508	4.31918	4.44567	4.51168	4.58373	4.57742	4.40827
7937982	3.74611	3.84322	3.92952	3.91999	3.94251	4.11591	4.2603	4.11146	3.87421	4.06398	3.99423	3.81759	3.9084	4.02833	3.90297	4.17032	4.12266	4.08078	4.21772	4.08975	3.7295	3.99082	3.71593	3.96748	4.04084	4.33625	3.95071	3.9381	4.02168	4.06145	3.9742	4.03299	4.11863	3.834	3.99726	3.94419	4.08851	3.96867	4.16225	4.10787	4.07987	4.41448	4.45811	4.20482	4.13031	4.06076	4.40881	4.17344	4.44097
7938010	4.6087	4.64686	4.45527	4.63849	4.65114	4.6633	4.63658	4.54619	4.48966	4.60054	4.49567	4.61706	4.70532	4.66172	4.63453	4.70431	4.72114	4.73047	4.71419	4.58989	4.64172	4.59411	4.68871	4.64969	4.73916	4.78248	4.72931	4.65666	4.79948	4.63192	4.46639	4.41169	4.61558	4.5483	4.54151	4.82	4.52519	4.76463	4.49194	4.93386	4.70479	4.99991	4.56562	4.93133	4.62685	4.73889	4.91109	4.7141	4.79799
7938012	6.08492	5.9613	6.07272	6.07501	6.16183	5.80953	5.94283	6.12467	5.88308	5.94248	6.56358	5.81748	6.19401	6.0216	6.03771	5.89248	5.68693	5.91699	6.01446	5.99395	5.79946	5.74344	5.84937	5.92627	5.74866	5.59202	5.89398	6.11859	5.91309	6.13209	6.08089	5.90489	5.80359	6.11406	6.21267	5.90145	6.04052	5.84653	5.87357	5.8569	6.02237	6.0458	6.09265	5.67747	5.79919	5.564	5.78117	5.67779	5.74648
7938061	4.1195	4.3194	4.21045	4.38294	4.26357	4.28682	4.13067	4.27901	4.38678	4.27634	4.18694	4.26877	4.33664	4.38565	4.33534	4.4715	4.40793	4.19889	4.41318	4.29131	4.268	4.23878	4.36362	4.33891	4.481	4.29953	4.21733	4.32361	4.20784	4.2728	4.17769	4.3083	4.37689	4.07734	4.17851	4.45551	4.22586	4.26676	4.41523	4.36214	4.33324	4.3387	4.2344	4.17781	4.33768	4.4741	4.27416	4.31628	4.61114
7938118	5.90507	5.94637	5.80651	5.72059	5.96409	5.94986	5.86976	5.86568	5.8009	5.76085	6.05813	5.72082	5.66165	5.57509	6.292	6.08338	5.76302	5.93145	5.83072	5.99807	5.7175	5.80564	5.83014	5.72305	6.08197	6.10232	6.16571	5.88241	6.01257	5.96	5.93862	6.12133	5.86917	6.00856	5.72696	6.00843	6.24604	5.91973	6.17022	6.60209	5.79504	5.85215	5.91249	6.25582	6.03462	5.95251	6.16596	5.88492	6.03869
7938128	5.56524	5.76496	5.75909	5.57273	5.93814	5.64352	5.84763	5.99458	5.56261	5.5279	5.92925	5.44384	5.623	5.55232	5.46435	5.66973	5.36991	5.47817	5.57946	5.80556	5.45851	5.6855	5.62023	5.42407	5.9331	6.02314	5.69844	5.59376	5.74991	5.34219	5.71352	5.77906	5.60359	5.89446	5.5612	6.33174	6.05126	5.96776	5.90178	6.35824	5.69714	5.53753	5.8337	6.0146	5.63025	6.17462	5.50429	6.12302	5.77744
7938181	3.9769	4.13154	4.10594	4.22281	4.19643	4.21229	4.0292	4.07551	4.14034	4.31902	4.08757	4.1049	4.16912	4.28926	4.18477	4.47349	4.44103	4.15528	4.16196	4.09765	4.22334	4.15583	4.11521	4.00695	4.21569	4.4082	4.13712	4.11346	4.23162	4.21484	4.0968	4.0694	4.15872	4.08934	4.09096	4.10338	4.11169	4.19409	4.11192	4.15586	4.18511	3.9728	4.44866	4.24562	4.2514	4.05676	4.31916	4.4153	4.22281
7938261	4.71003	4.80568	4.82275	4.87928	4.62795	4.77823	4.72107	4.75471	4.77506	4.69158	4.69231	4.69851	4.72402	4.8014	4.61011	4.7268	4.63921	4.67929	4.75736	4.69574	4.55641	4.55353	4.52373	4.81273	4.56598	4.90084	4.75953	4.7557	4.58111	4.78213	4.58871	4.67923	4.71259	4.81615	4.68774	4.71858	4.63492	4.49655	4.51981	4.85885	4.69867	4.71916	4.64616	4.54039	4.57341	4.5319	4.80568	4.62843	4.65961
7938293	5.81212	6.00209	5.89147	6.12227	5.89227	5.85746	6.17283	5.95895	6.67635	6.39781	6.67186	6.52165	6.14158	6.02899	6.05706	5.98454	6.30117	5.73466	6.17556	6.02268	6.43064	6.55354	6.19287	5.73587	6.28115	5.77623	6.37478	5.7227	6.08932	6.10365	6.23305	6.08912	6.15729	6.10759	6.01512	6.19554	5.97369	6.14178	5.90883	6.347	6.18143	6.18064	6.25985	6.24238	6.03344	6.22718	6.36728	6.27762	5.91521
7938331	7.7102	7.5041	7.46516	7.35149	7.45334	7.44779	7.35733	7.24474	7.31985	7.29796	7.64135	7.32567	7.31559	7.64489	8.03624	7.84115	7.48586	8.23767	7.20174	7.48619	7.98845	7.47349	7.40728	7.69203	8.53349	8.04367	7.98366	7.21339	7.80776	7.39995	7.33366	8.25053	7.62999	7.19438	7.65959	8.36057	8.07783	8.30711	7.6611	8.55703	7.33263	7.64519	7.6474	8.15883	8.10353	7.74724	7.83267	7.82381	7.21695
7938390	10.5692	10.1395	10.9345	10.2064	9.93644	9.55117	9.69254	10.1872	10.2842	8.95029	10.0081	9.57965	9.20855	10.2187	9.81937	10.9278	9.98485	9.95233	9.85582	9.19898	8.94381	8.90727	10.1998	9.78651	10.1524	9.8498	9.90043	10.0315	9.71785	9.79689	8.99305	9.75168	9.20969	10.7913	10.0476	10.1598	10.3287	10.0375	9.48808	10.4361	9.3011	10.686	11.469	10.4351	10.2997	9.18975	10.3484	8.91156	9.92503
7938629	4.38594	4.43521	4.64545	4.57541	4.43206	4.57895	4.44353	4.64533	4.36569	4.35158	4.65951	4.36104	4.54247	4.43788	4.74293	4.41059	4.53158	4.11518	4.36816	4.30285	4.32013	4.27157	4.38675	4.30293	4.45384	4.42118	4.46455	4.42739	4.70233	4.2919	4.44465	4.40678	4.40449	4.41976	4.37565	4.20256	4.50427	4.33608	4.73	4.52606	4.50286	4.27674	4.56311	4.52635	4.52972	4.56216	4.53224	4.57977	4.39713
7938646	5.49648	5.54354	5.61937	5.69953	5.43493	5.63283	5.46704	5.32644	5.60197	5.58547	5.13773	5.6961	5.70699	5.51712	5.56453	5.78572	5.49812	5.5772	5.23441	5.14409	5.53922	5.35074	5.54	5.38374	5.3307	5.31667	5.3019	5.29227	5.57774	5.55527	5.60423	5.34167	5.66795	5.3483	5.31375	5.66386	5.49338	5.62912	5.59887	5.73128	5.63941	5.42497	5.45184	5.45001	5.7178	5.53305	5.82967	5.52723	5.48805
7938652	5.89966	5.78975	5.80513	5.85176	5.77561	5.81457	5.61146	5.85771	5.8285	5.76752	5.35804	5.96245	5.54784	5.95815	6.09646	5.67359	5.76006	5.32299	5.73432	5.54204	5.7388	5.8045	5.68813	5.76414	5.51447	5.58635	5.74985	5.8402	5.79976	5.78852	5.67514	5.825	5.67734	5.8158	5.57426	5.66422	5.71337	5.77366	5.79396	5.51463	5.88967	5.78609	5.72049	5.6221	5.47599	5.65198	5.73829	5.40094	5.79683
7938687	10.199	10.0618	10.1017	9.97579	9.86634	9.95151	9.92609	9.97268	9.82347	9.87932	9.62343	9.77037	9.66053	9.51972	9.83385	10.1301	9.67403	10.0411	10.0818	10.007	9.88354	9.80033	9.88826	10.0526	9.69473	9.89648	9.85477	10.0309	10.0442	10.0284	10.1893	9.63931	9.93946	10.0064	9.96857	9.95792	9.87919	9.85418	9.86797	10.0772	9.78762	9.81721	9.81277	10.0366	10.0429	9.62002	9.85705	9.52078	9.63497
7938702	8.21262	8.68791	8.20101	8.59506	8.42668	8.53466	8.69183	7.97906	8.17719	8.52285	8.15814	7.45927	8.38687	7.21045	7.51931	7.70633	8.12037	7.98701	8.22303	8.63198	7.92683	8.117	8.36988	8.46303	8.30063	7.95373	8.43155	7.83619	8.19569	8.39945	8.74727	8.05534	8.08718	7.96622	8.67993	8.50671	7.95416	8.35304	8.5743	8.74565	8.4094	7.73844	7.76948	7.89469	7.77842	8.12636	7.58923	8.29841	8.47076
7938741	4.54906	4.48702	4.40834	4.61961	4.50015	4.6158	4.66664	4.38106	4.61728	4.45583	4.58484	4.4621	4.57045	4.82226	4.56334	4.65021	4.49587	4.83492	4.63387	4.62534	4.62965	4.7203	4.6326	4.70845	4.67624	4.74127	4.80479	4.62598	4.58066	4.63281	4.64732	4.70352	4.72878	4.55989	4.55512	4.6175	4.80315	4.61618	4.39677	4.43767	4.64635	4.63322	4.96397	4.60297	4.66962	4.74737	4.61089	4.63117	4.40842
7938758	4.0386	3.74922	4.02002	4.11775	3.87468	4.02711	3.91108	3.99239	3.84255	3.78674	3.89711	3.77435	3.70115	4.00008	4.0449	3.95362	4.03849	4.37611	3.72411	3.63191	3.83229	3.83465	3.95842	3.93256	3.92691	3.75166	3.86321	3.92222	3.79815	3.83004	3.78301	4.21461	3.87853	3.76141	3.81696	4.17083	4.05318	4.04061	4.06272	3.72146	3.93277	3.73553	4.04078	3.78218	4.01007	4.00859	4.1126	3.87997	3.83065
7938762	10.1736	10.127	10.2761	10.1239	10.1503	10.2178	10.1544	9.8545	10.1232	10.4419	10.1439	9.97406	10.4607	10.2359	9.9521	10.2625	9.94766	10.4487	10.4257	10.4202	10.3007	10.2068	10.1024	10.27	10.5853	10.4791	10.2689	10.3294	10.1018	10.0785	10.2789	10.1504	10.2154	10.1475	10.3338	10.5111	10.4332	10.2885	10.1825	10.4587	10.2972	10.2781	10.2821	10.4799	10.1491	10.3071	9.86569	10.0778	9.91503
7938777	12.9835	13.0301	13.0489	13.0715	12.9201	13.0907	12.8237	12.8826	12.9881	12.6792	12.8116	13.069	12.7017	12.9362	12.8181	12.8183	12.823	12.9098	12.9453	12.8946	13.1198	13.0657	13.0843	13.0037	12.9659	12.7241	12.8512	12.9837	13.2077	12.9073	12.7538	12.9258	13.167	12.8963	12.9634	12.7196	12.8792	13.0271	12.8832	12.1661	12.8772	12.9316	12.9163	13.0428	12.9368	12.5174	13.0147	13.0299	13.0932
7938816	9.1744	8.97173	9.1944	9.29872	8.81705	8.9898	8.85531	9.10569	9.08753	8.95555	8.85911	9.00378	8.94654	9.05064	8.80155	8.79556	8.69521	8.64639	9.34059	9.00151	8.88853	9.14427	9.15911	9.02475	9.09738	8.72634	8.61827	9.04699	8.89124	9.0326	9.16536	8.68338	9.04865	8.6756	9.04384	8.97033	8.80547	9.184	9.01324	8.24605	8.95693	8.88667	8.68385	9.1062	8.63834	8.30578	8.70438	8.76059	8.74736
7938951	3.96844	4.44322	3.94249	4.24701	3.90539	4.04135	3.85579	4.05098	3.9764	3.89133	4.14063	3.8509	3.81669	3.90686	3.94616	3.95721	3.88484	4.01698	4.57939	4.06243	3.99233	4.02741	4.26425	3.96393	4.74802	3.98653	4.1437	4.75833	3.88031	3.93421	5.90971	3.9381	3.90237	3.89604	3.9554	3.95583	4.39333	4.1625	6.24567	3.93594	4.05941	4.01754	4.17792	4.42123	4.08648	4.21636	4.42195	4.49878	4.10622
7938975	4.13475	4.08251	4.0454	4.0113	4.00255	4.13859	3.81095	4.18143	3.99559	4.00604	3.88319	3.92483	3.93031	4.31807	4.31998	3.99808	4.13037	3.92426	3.82611	3.80164	4.01772	4.06223	4.09292	3.97229	3.89117	3.81253	3.9856	4.01993	3.88496	4.04086	3.93019	3.97151	4.0325	4.21322	3.95559	3.92378	3.90039	3.94911	3.99231	3.94114	4.00698	3.93308	3.89831	3.96972	3.93023	4.2832	4.16481	3.98066	4.04158
7939007	5.3352	5.35289	5.95658	5.2339	5.3066	5.42111	5.43109	5.35763	5.05047	5.17189	5.33126	5.26102	5.1457	5.34682	5.27347	5.34814	5.32716	5.19209	5.5561	5.74795	5.62633	5.50407	5.29893	5.81333	5.60412	5.35527	5.29063	5.3524	5.82354	5.83418	5.14827	5.41123	5.32371	5.40227	5.12249	5.58874	5.1926	5.51546	5.47812	5.44456	5.7916	5.84931	5.34178	5.67536	5.48909	5.64184	5.43371	5.65996	5.56351
7939024	6.56243	4.57437	6.02408	4.64604	6.76558	4.9069	8.4086	8.26816	6.35736	7.61481	7.15184	7.19298	7.53888	8.41938	7.07387	6.65045	8.40245	7.81436	6.08117	7.42313	5.06017	6.20851	6.54426	8.01933	5.02324	7.40809	6.14711	8.71333	5.51525	6.57642	5.01485	5.49329	4.95796	7.03207	8.49364	6.68842	6.09589	6.05968	5.16934	8.13399	7.21714	7.11749	7.70518	5.97951	6.10833	7.90087	6.66695	5.57701	5.14111
7939052	8.51303	8.34235	8.81664	8.19909	8.4773	8.02383	8.06724	8.03404	7.45974	8.32683	7.77261	7.02646	8.37788	6.89494	8.29206	8.2364	8.08527	8.21071	8.16551	8.02734	7.16504	8.19175	8.22683	8.22086	7.40519	7.84907	7.81774	8.23579	7.63957	8.51033	8.13843	7.68125	7.8708	8.21903	8.09998	7.5632	7.74834	7.31445	7.48051	7.77573	8.35202	8.52687	8.71235	7.91629	8.34234	7.9899	8.35021	8.03196	8.06922
7939056	4.03308	3.8832	3.90616	3.98955	3.98553	3.87137	3.98539	4.17711	4.01184	3.92432	3.94216	3.91247	3.99183	3.96447	3.98251	3.84228	4.01044	3.90943	3.9663	3.90172	3.81407	3.85605	3.87536	3.79529	3.858	3.95417	3.90496	3.87595	3.70867	3.95454	3.81365	3.90771	3.81019	3.93203	3.95321	3.94994	3.88755	3.87045	3.89089	3.87544	3.94231	4.13669	4.05869	3.8805	3.8012	3.88201	3.90395	3.96255	3.89961
7939137	10.7589	10.6293	10.6133	10.5839	10.7	10.5704	10.8375	10.7885	10.5471	10.6059	10.7986	10.4507	10.5657	10.6069	10.7123	10.5204	10.6528	10.5672	10.4891	10.6971	10.607	10.7212	10.5987	10.6287	10.6894	10.5735	10.4996	10.5493	10.6146	10.4911	10.5429	10.6047	10.6033	10.508	10.7256	10.8187	10.7389	10.8195	10.5994	10.7233	10.4524	10.7626	10.6542	10.5538	10.4143	10.4813	10.3215	10.4268	10.2893
7939242	11.8534	11.8422	11.9499	11.8868	11.8478	11.9162	11.9394	11.9301	11.8132	11.9649	11.8524	11.9051	11.968	11.9599	11.9133	11.8843	11.8785	11.8401	11.9742	11.8844	11.7105	11.9011	11.8796	11.8655	11.8384	11.8682	11.898	11.8802	11.9023	11.9369	11.8881	11.8417	11.7887	11.8543	11.9061	11.8488	11.867	11.848	11.8529	11.7575	11.9192	11.8818	11.8884	11.678	11.6939	11.7588	11.7193	11.739	11.6988
7939298	9.81495	9.38923	9.67239	9.42516	9.67639	9.41612	9.28972	9.57493	9.33937	10.0327	9.23203	9.19908	9.87671	10.1217	9.90525	10.0441	9.575	9.65152	10.0417	9.93855	9.34696	9.51557	9.91599	9.83483	9.30948	10.4379	10.2363	10.4575	9.43574	9.66934	9.82631	9.91194	9.25433	9.47286	9.66775	9.962	10.1952	9.50692	9.1293	10.298	9.85601	9.79455	9.85767	9.63667	9.52599	9.20335	9.41552	9.63781	9.40335
7939329	9.25816	9.25104	9.08894	9.36808	9.04043	9.09511	9.05068	9.05947	9.22869	9.32776	9.24905	9.16868	9.35233	9.10621	8.90081	9.10719	9.16207	9.3684	9.38443	9.35097	9.553	9.24547	9.19427	9.33107	9.34505	9.38325	9.30242	9.33485	9.19122	9.14935	9.31486	9.22305	9.18084	9.10355	9.3117	9.15742	9.19913	9.07453	9.22845	9.03888	9.3602	9.12065	9.02006	9.1228	8.89881	8.68995	8.93092	9.31998	8.97128
7939365	7.73543	8.09346	7.74173	7.96212	7.55662	8.20695	7.3841	7.49131	8.65664	7.75987	7.9697	8.14363	7.48448	7.29141	7.58081	7.73265	7.91898	7.98541	7.43397	7.72789	8.81248	8.05674	8.08167	7.7401	8.06052	7.66732	7.78783	7.41126	8.50142	8.17612	7.95163	8.1665	8.03203	7.64785	7.63143	7.75707	7.61377	7.92818	8.26047	7.79685	7.91681	8.27978	7.9259	8.44842	8.14791	8.07802	8.13781	8.87171	8.13211
7939546	8.90505	8.66692	8.80811	8.73266	9.03047	8.52635	9.08949	8.60883	9.22862	8.07326	10.3134	8.62119	8.38839	7.79175	8.9409	9.20769	8.4112	8.51542	9.15847	8.67514	7.91597	8.13369	8.62272	8.45896	8.20774	8.17023	8.56662	8.27636	8.64649	9.55975	8.82622	9.16486	9.13776	8.76155	8.60756	8.77636	9.04968	8.52488	8.77881	8.63022	8.4777	8.77473	8.95133	8.6118	8.49071	8.61867	8.62085	8.4662	8.5529
7939665	9.14575	8.76685	9.1605	8.96007	9.11752	8.94451	9.46126	10.2537	9.35753	9.06921	9.00062	9.41463	9.60614	9.62898	9.49451	8.99775	9.66559	8.31302	8.91208	8.83797	8.43751	8.79187	8.75162	8.71896	8.54065	8.78071	8.68104	9.2124	8.62736	9.19945	8.97312	8.84662	8.9008	9.4644	8.95301	9.09843	9.04405	8.52492	9.07795	8.93386	8.71738	8.84991	9.02479	8.60115	8.67193	9.32648	8.87233	8.3048	8.67441
7939869	4.95159	4.91931	4.9416	5.08989	4.72578	4.95398	4.7389	4.83153	4.79809	4.85626	4.83058	4.72183	4.78168	4.89747	4.87203	4.87289	4.8371	4.85631	4.96681	4.81583	4.83203	4.9205	4.81925	4.82958	4.74614	4.69826	4.90518	4.76937	4.88931	4.99359	4.80454	4.78537	4.72795	4.67623	4.65275	4.69481	4.79987	4.75288	4.82602	4.94762	4.9646	4.78049	4.80387	4.79823	4.98017	4.85485	4.83303	4.88428	5.00565
7939924	4.07021	3.89588	3.90862	3.92556	3.95616	4.04978	4.02134	4.09316	3.95527	3.87627	4.08611	4.0656	4.06524	4.08216	4.19289	4.02746	4.09881	4.22448	4.10246	3.95102	3.93352	4.07792	3.93685	4.01364	4.08985	4.07051	4.06647	4.04895	4.07381	4.20746	3.95923	4.03999	4.01672	4.02729	4.12328	3.84473	3.92058	3.99321	4.08374	4.00447	4.09209	3.9662	4.11574	4.06227	4.02489	4.11929	4.1009	4.15443	4.05497
7939950	4.37224	4.34676	4.27981	4.32446	4.45564	4.46937	4.37457	4.29337	4.44296	4.65954	4.3272	4.37395	4.4148	4.33451	4.29956	4.35536	4.50168	4.25914	4.63193	4.47471	4.36886	4.51328	4.43262	4.29744	4.29982	4.41474	4.30392	4.36515	4.33228	4.61944	4.34292	4.49833	4.31144	4.33783	4.48277	4.3307	4.23275	4.35629	4.34739	4.47356	4.45722	4.49961	4.57799	4.59085	4.55237	4.58961	4.42387	4.49018	4.54197
7939981	3.86267	3.87743	4.09867	3.77811	3.72591	4.09183	3.87901	3.92342	3.82879	3.78268	3.78252	3.76853	3.91981	3.72835	4.09088	3.81992	3.92241	3.85174	3.78106	3.70918	3.84688	3.78371	3.73324	3.70166	3.88748	3.85916	3.8671	3.69774	3.68595	3.8467	3.93202	3.80659	3.75654	3.76553	3.7557	3.80192	3.73083	3.81492	3.81887	3.85386	4.01372	4.03646	3.87985	3.89916	3.94095	3.88805	3.79746	4.00902	3.96961
7940002	5.94556	5.83608	5.85971	6.04879	5.88169	5.79548	5.96043	5.86166	5.6688	5.625	5.43672	5.79098	5.76826	5.88547	5.97531	5.77617	5.86889	5.61933	5.83352	5.75689	5.87796	5.74154	5.90669	5.581	5.64437	5.75765	5.72293	6.00037	5.57159	5.90143	5.73108	5.87248	5.79355	5.76799	5.5592	5.62335	5.74868	5.74762	5.90579	5.60579	5.92307	5.82153	5.53689	5.78361	5.78472	5.88759	5.74793	5.75669	5.93245
7940005	5.57052	5.79545	5.75087	5.62699	5.66989	5.54922	5.42785	5.67693	5.71449	5.45371	5.56965	5.4099	5.57581	5.42285	5.5421	5.42467	5.77009	5.31776	5.38388	5.51471	5.60657	5.58351	5.61355	5.62846	5.14083	5.45752	5.47653	5.61493	5.49011	5.69522	5.68816	5.59812	5.65472	5.74179	5.36906	5.35616	5.44943	5.83131	5.52598	5.44453	5.71747	5.28086	5.64601	5.43333	5.65473	5.56252	5.62862	5.59329	5.76909
7940022	7.68209	7.66493	7.76531	7.5242	7.70863	7.69931	7.5885	7.83475	7.63821	7.48492	7.29803	7.56005	7.90495	7.54633	7.65053	7.72453	7.73547	7.28337	7.65027	7.42343	7.55552	7.36429	7.54146	7.46557	7.39912	7.50869	7.58603	7.56354	7.44566	7.61682	7.65027	7.6769	7.54287	8.02048	7.46986	7.33849	7.37773	7.51916	7.69994	7.53514	7.64145	7.56002	7.49897	7.47469	7.5786	7.79933	7.70812	7.57232	7.55657
7940028	11.7469	10.7163	11.7551	11.1175	11.7567	10.9219	11.6946	11.8602	11.6539	10.9742	11.3786	11.7269	11.4522	11.5614	11.9083	11.281	11.0869	9.82936	11.3384	11.0801	10.0543	11.2624	11.3052	10.9634	9.69018	11.0315	10.8103	11.4183	11.0098	11.3166	10.9143	10.9897	11.0628	12.0965	11.6837	11.3396	11.2052	10.457	10.0963	11.5559	10.8682	12.1259	11.9487	10.3032	11.4253	11.1904	11.15	10.2125	10.3773
7940044	4.40077	4.24292	4.32482	4.36427	4.19037	4.48846	4.19018	4.16527	4.07551	4.08585	4.1843	4.14321	4.11534	4.10099	4.32392	4.23611	4.46574	4.20322	4.28462	4.08966	4.18079	4.24244	4.27495	4.30574	4.21869	4.11109	4.27472	4.34554	4.32247	4.38119	4.4149	4.29433	4.42615	4.33573	4.21832	4.12234	4.16144	4.11276	4.42252	4.30579	4.25449	4.15552	4.25132	4.19766	4.37856	4.29666	4.57388	4.5263	4.4782
7940070	7.03862	7.2987	7.08117	7.06045	7.02956	7.1977	7.24743	6.98305	7.07042	7.19696	7.52059	6.87278	7.06693	6.81154	7.05853	7.01736	6.94178	7.16878	7.09834	7.0306	6.93562	7.00757	7.24113	7.03966	7.19104	6.77285	7.05914	6.92135	6.92359	7.04966	6.99326	7.02632	6.92469	6.95978	7.11771	7.09627	6.94818	6.89748	7.16789	6.74567	7.13146	6.93996	6.72689	6.9284	6.8838	6.89745	6.98701	6.99894	7.29988
7940103	4.83638	4.96899	4.91525	4.88639	4.71712	4.7542	4.80491	4.93521	4.78478	5.04702	4.59117	4.83622	4.74523	4.8114	5.02144	4.77442	4.82127	4.80939	4.76859	4.87962	4.92889	4.74009	4.92685	4.77285	4.60322	4.54304	4.73534	4.51767	4.8866	4.71167	4.78668	4.76141	4.84181	4.95514	4.77985	4.42952	4.69991	4.68234	4.89967	4.73162	4.80211	4.97039	4.75764	4.6022	4.61799	4.78317	4.71048	4.80187	4.85996
7940160	7.441	8.09228	7.54338	7.41973	7.3584	8.21571	7.72895	7.3372	7.13738	7.13333	9.3677	6.8739	7.43191	7.64621	7.20405	7.86339	7.22704	8.50691	7.33246	7.28387	6.98471	7.05543	7.53299	7.41841	7.53604	7.12813	7.6974	7.44022	6.96765	7.72522	7.46158	7.56473	6.95836	7.48557	7.25028	7.57335	7.6257	7.32584	8.5428	6.92545	7.16293	7.14563	7.57114	7.37321	7.88103	7.87301	8.17334	7.85788	7.75568
7940237	3.80175	3.92188	3.96003	3.95362	3.80338	3.86825	3.92221	3.75168	3.77524	4.99856	4.87166	4.02333	4.76842	3.76851	3.88354	4.28366	4.05387	4.06294	3.79198	4.05164	3.78441	4.0111	4.0297	3.88938	4.24716	5.08193	4.53587	4.57275	3.93282	4.26321	4.01916	4.33618	3.99237	3.85352	5.02495	3.80566	6.46698	4.01567	3.92455	4.00419	3.99314	3.71194	4.3351	3.97957	3.8168	4.50535	3.78727	6.41515	4.04364
7940259	4.75465	4.7318	4.69567	4.69025	4.48062	4.52686	4.63194	4.64335	4.66165	5.26532	6.21457	4.79659	4.98774	4.82948	4.6414	4.72497	4.83888	4.75874	4.76735	5.16517	4.79454	4.71069	4.55768	4.66699	4.92017	5.29935	5.05773	5.09758	4.78923	4.95781	4.8544	4.95094	4.62297	4.60549	4.97213	4.46916	5.79599	4.68154	4.78849	4.60908	4.70627	4.65708	4.81271	4.62677	4.74115	4.91542	4.91322	5.55073	4.78064
7940372	11.6339	11.6113	11.7324	11.8177	11.7884	11.6358	11.7592	11.6814	11.9023	11.8343	11.7105	11.8633	11.7567	11.5293	11.758	11.8536	11.7581	11.6618	11.6787	11.7806	11.7567	11.8907	11.7197	11.7662	11.7012	11.7109	11.8985	11.8602	11.9008	11.8248	11.8307	11.8927	11.8011	11.7791	11.6492	11.5776	11.7523	11.6971	11.7204	11.7988	11.7866	11.7586	11.6683	11.646	11.8987	11.5444	11.8266	11.964	11.9567
7940377	7.85219	7.60945	8.0107	7.85985	7.86399	7.82498	8.29145	8.59861	7.67727	7.791	8.11728	7.59492	8.02069	8.05213	7.74971	7.70041	8.31121	7.46375	7.68713	7.43466	7.46677	7.51993	7.71754	7.81403	7.32547	7.44035	7.60967	7.70715	7.17455	7.71223	7.80889	7.74435	7.57243	7.68994	7.41757	7.66393	7.80475	7.49299	7.74418	7.35877	7.65288	7.41926	7.74691	7.64656	7.5698	7.90701	7.83722	7.27476	7.63697
7940409	6.37485	6.13011	6.10122	6.36669	6.0632	6.10517	5.84524	6.018	6.03956	5.8429	5.85896	6.17517	5.99398	6.0917	5.99093	6.26745	6.06891	5.90535	6.03121	5.82793	6.01161	5.89433	6.18952	6.11346	5.99008	5.95524	5.79969	5.9685	6.01453	6.03422	6.09768	6.1758	6.02509	6.04127	6.00596	6.10109	6.0909	6.08488	6.10166	5.94957	6.04365	5.73668	6.0995	5.85438	6.03936	6.0252	6.09828	5.86515	6.17405
7940431	5.45307	5.42191	5.34506	5.42959	5.43341	5.41543	5.29938	5.40784	5.39375	5.24694	5.03988	5.27209	5.26044	5.29219	5.43338	5.43781	5.28904	5.19437	5.33196	5.64453	5.65512	5.30808	5.30193	5.25376	5.23156	5.34676	5.41882	5.27161	5.70416	5.28767	5.11238	5.65027	5.24188	5.16509	5.28619	5.27611	5.27061	5.64772	5.45081	5.26446	5.22569	5.62014	5.60006	5.59233	5.22728	5.31694	5.37881	5.30994	5.45646
7940565	11.6897	11.5298	11.2786	11.2968	11.0932	10.9406	11.507	11.5731	11.3323	11.1081	11.2297	10.2507	11.457	10.4661	10.4626	11.0651	11.5401	11.4657	11.5178	11.0045	10.9474	9.93111	11.3341	11.3791	11.0365	10.7398	10.9265	11.4899	10.0991	10.6724	11.0108	10.8978	10.5333	11.4146	11.456	11.5407	11.2131	10.8883	11.4518	11.6293	11.1422	11.004	10.9883	11.0223	11.2142	10.9899	11.479	11.522	11.3636
7940582	7.5596	7.86592	7.69302	7.98798	8.03522	7.2981	7.75434	7.87445	7.73663	8.18007	7.44578	7.04904	7.9164	8.02781	7.32917	8.00933	8.12808	8.03915	8.13817	7.97405	7.52989	7.75364	7.98679	8.50002	8.16726	9.06601	8.28729	8.06068	7.62323	7.54691	8.00994	7.53386	7.30243	8.25592	8.05096	8.55414	8.33558	7.7698	7.71896	8.85705	8.19667	7.89756	8.4939	7.87791	8.3873	7.9316	8.45649	8.08318	8.13252
7940630	4.44039	4.35384	4.39179	4.3113	4.32218	4.47091	4.32102	4.43786	4.23548	4.45785	4.25324	4.42066	4.45275	4.39794	4.4039	4.37886	4.48453	4.16828	4.3758	4.44358	4.53496	4.47446	4.39863	4.47588	4.44708	4.40065	4.51374	4.57364	4.52567	4.47712	4.44634	4.47765	4.2586	4.50122	4.39063	4.34745	4.18674	4.28029	4.39562	4.27111	4.37477	4.36694	4.35788	4.49675	4.39216	4.2273	4.57089	4.45357	4.42928
7940667	9.26587	8.8267	8.81988	8.85554	9.14032	8.89163	9.08212	9.1098	8.80857	8.61695	8.99702	8.80871	9.0062	8.75508	9.05762	8.32024	8.99795	8.64509	8.79537	9.37461	8.69543	8.90271	8.85863	8.78229	8.79768	8.68852	8.54856	9.02734	9.00122	8.72807	8.85092	8.71238	9.15231	8.90178	8.69501	8.59201	8.67415	8.83585	8.98105	8.82795	8.96545	8.91182	8.9978	8.60321	8.98845	8.24695	9.04994	8.61734	8.93276
7940673	4.83418	4.85419	4.91173	5.01327	4.90031	4.72705	4.94433	4.86738	5.06166	4.82617	4.8038	4.88922	4.91283	4.95128	4.93644	4.81445	4.8876	4.71082	5.14175	4.95581	4.9355	4.92021	4.92279	5.03462	4.85558	4.97523	4.92791	4.95442	4.87146	4.898	4.82459	5.02258	4.86825	4.94624	4.94723	5.09707	5.00197	4.92924	4.99155	5.12856	5.09663	4.99187	5.00091	4.87657	4.93056	5.11621	5.02185	4.77274	4.91196
7940762	6.036	5.71361	5.87081	5.68252	5.91061	5.67851	5.78325	5.91894	5.8451	5.82532	5.58837	5.71242	5.77531	5.89066	5.79917	6.01323	5.96089	5.37913	5.58899	5.8042	5.6598	5.70754	5.74303	5.71204	5.4321	5.64217	5.8026	5.78924	5.59704	5.6472	5.73673	5.83071	5.8443	5.94739	5.75719	5.65156	5.70927	5.62897	5.90929	6.03604	5.81994	5.61173	5.88279	5.70118	5.74948	5.94463	6.09379	5.69401	5.90686
7940781	7.39413	7.29931	7.54899	7.55657	7.39153	7.15598	7.19087	7.08904	7.50351	7.42978	7.00042	7.28258	7.37045	7.22393	7.38912	7.5934	7.43089	7.42005	7.55718	7.45209	7.31369	7.4115	7.54797	7.53198	7.50072	7.58553	7.58151	7.42626	7.56655	7.63466	7.55135	7.3607	7.47271	7.36946	7.31294	7.34926	7.37558	7.37685	7.39077	7.721	7.43102	7.56591	7.41879	7.64885	7.68259	7.38298	7.68386	7.77493	7.43012
7940891	8.41162	8.06678	8.02639	7.98847	8.14654	7.97166	8.29866	8.35919	7.85984	7.83405	7.9772	8.02135	8.23494	8.04387	8.1862	8.2719	8.00645	8.04748	7.95787	7.70817	7.72143	7.74292	7.99701	8.08045	7.60455	8.05403	7.94572	8.28602	7.76665	7.99726	7.9477	8.09589	7.89098	8.22441	7.88315	8.18735	8.18035	7.94947	7.90801	8.18473	7.88602	8.33593	8.26958	7.98633	8.20736	8.26165	8.13379	7.8035	7.98028
7940996	10.2912	10.4029	10.4887	10.8089	10.1033	10.4599	10.3613	10.5922	10.2792	10.2704	9.95481	10.1485	10.2696	9.95112	10.0525	10.1831	10.6934	10.0887	10.461	9.96315	10.0872	9.84007	10.3564	10.1493	9.93803	10.129	10.1138	10.5297	10.013	10.3935	10.3633	10.0629	10.1197	10.0108	10.1075	9.52734	9.7275	10.0931	10.4329	9.95734	10.5729	10.7203	10.3037	10.1189	10.1609	9.82069	10.8252	11.0551	11.1205
7941104	11.1647	11.1589	11.1998	11.3143	11.0808	10.9642	11.1156	11.1916	11.0983	11.2948	11.0121	11.0936	11.2298	10.8145	10.8424	10.9177	11.2152	10.9373	11.1623	11.0361	10.7631	10.8831	11.079	10.9017	10.7599	11.0233	11.1393	11.3159	10.901	11.3777	11.3826	10.8526	10.8573	11.1898	10.8124	10.8796	10.8274	10.8466	11.1217	11.2883	11.2579	11.3872	11.1547	10.7044	11.2433	11.0045	11.1382	11.2663	11.2275
7941111	7.72238	7.98827	7.89135	7.88375	7.69415	7.89636	7.71528	7.80859	7.83206	7.71717	7.37295	7.70988	7.6726	7.72296	7.86135	7.74534	7.73799	7.5359	7.77341	7.68159	7.67246	7.57222	7.86443	7.76662	7.58766	7.45303	7.75938	7.8508	7.95325	7.83228	7.93853	7.73642	7.89772	7.64368	7.54966	7.58849	7.55383	7.62325	7.97077	7.72581	7.63383	7.76335	7.90905	7.79245	8.02276	8.03577	7.82754	7.84274	7.93297
7941136	9.15063	9.09177	9.26485	9.09189	9.03795	8.87443	9.39414	9.19448	8.74849	8.97386	8.96775	8.85826	9.23114	8.89792	9.08833	9.11269	9.03827	8.88395	8.86351	8.61959	8.50296	8.86032	8.96753	8.84245	8.6043	8.83047	8.92372	9.212	8.59606	8.8227	9.0771	8.80403	8.72535	9.12494	8.82519	8.71996	8.85254	8.7377	9.01093	9.03554	8.98519	9.2869	9.34409	8.87517	9.06821	8.97418	8.88079	8.89359	8.9243
7941148	7.10895	6.93067	7.0919	7.19774	6.93924	6.90674	6.77394	6.92253	6.95562	6.90631	7.61589	6.70742	6.84531	6.70271	6.98554	7.00684	7.09609	6.95248	7.01507	6.50182	6.83349	6.62216	7.01138	6.90293	7.15135	6.66043	6.84674	6.70592	6.53312	6.52807	6.75103	7.08229	6.89051	6.96559	6.6822	6.80084	6.99203	6.82992	7.54119	7.30455	6.90147	6.86797	6.69366	7.13608	7.0222	7.06512	7.09891	6.95187	7.07953
7941179	10.3475	10.3935	10.3956	10.4546	10.2263	10.2709	10.1651	10.0575	10.2122	9.9938	10.0167	10.1138	9.84047	9.99293	10.1776	10.4147	10.0715	10.0169	10.332	10.191	10.3267	10.0043	10.2082	9.97619	10.3614	9.86621	10.2263	10.2146	10.4614	10.4014	10.2495	10.1531	10.427	10.2287	9.77772	9.95404	10.0681	10.2591	10.5338	9.83211	10.158	10.3708	9.53099	10.511	10.5061	10.4922	10.3806	10.1958	10.4473
7941203	5.88835	5.71938	6.04019	5.80589	5.85034	5.99207	5.98625	5.84181	6.03136	5.80821	5.72809	5.80478	6.03945	6.0474	6.13043	5.98804	6.08782	5.86236	5.89008	6.06337	5.95262	5.86138	5.98886	6.02663	5.94795	6.26241	5.96776	6.00884	5.86554	5.9385	5.95403	6.10694	5.83168	5.97273	5.83681	5.93661	5.87521	5.95683	5.94671	5.83347	5.97451	6.15685	5.82253	5.98732	6.05842	6.23113	6.17222	5.97729	6.12643
7941302	10.3162	10.3579	10.4063	10.3531	10.2234	10.2672	10.3747	10.2626	10.0782	10.2521	10.0342	9.8949	10.188	10.3347	10.2756	10.349	10.2557	10.2028	10.1865	10.083	9.99178	9.99472	10.1991	10.0539	10.1313	10.0085	10.1328	10.0553	10.1842	10.246	10.3665	10.3381	10.1451	10.0057	9.86684	10.0163	9.85196	9.93742	10.3443	10.0253	10.1679	10.4016	10.3378	10.3042	10.4775	10.4379	10.2969	10.2272	10.4233
7941311	7.43619	7.42155	7.61966	7.5847	7.51418	7.44645	7.30481	7.32047	7.50808	7.20878	7.569	7.25951	7.17786	7.27927	7.4337	7.41897	7.37061	7.31456	7.23207	7.20561	7.36698	7.37639	7.41409	7.41116	7.43061	7.19175	7.07623	7.1822	7.55755	7.47852	7.20715	7.39473	7.65425	7.41738	7.19613	7.10544	7.18447	7.49281	7.47535	7.21091	7.34351	7.47806	7.38472	7.59985	7.54145	7.46274	7.36821	7.27537	7.44594
7941583	11.845	11.979	11.9962	12.1092	11.9806	12.013	11.7925	11.7552	11.856	11.8698	11.6534	11.9732	11.6092	11.7759	11.7399	11.8932	11.8092	11.9169	11.9335	11.9061	12.0673	11.823	11.915	11.8343	12.0129	11.6871	11.9879	11.8758	12.0639	11.9866	11.8662	11.9817	11.9033	11.7345	11.6899	11.6713	11.7699	12.0303	12.1126	11.7681	11.9291	11.8945	11.8657	12.062	12.1701	12.1627	12.1825	12.2745	12.2089
7941587	7.04945	7.32095	7.19256	7.18154	7.25147	7.45796	7.0748	7.24262	7.16616	7.2302	7.1255	7.07367	7.01884	7.10186	7.22346	7.37925	7.26081	6.88096	7.00171	7.18333	7.14317	7.17212	7.16619	7.11077	7.03538	6.82005	7.1201	7.05496	7.5338	7.38595	7.11964	7.22545	7.26654	7.05134	6.91758	7.01926	7.03699	7.13553	7.14281	6.95723	7.20872	7.08113	7.05449	7.35148	7.28207	7.29077	7.39363	7.37757	7.27908
7941594	7.35187	7.40045	7.33757	7.31599	7.31183	7.39809	7.12191	7.27654	7.36485	7.10544	7.0579	7.25549	7.17652	7.27993	7.28949	7.40146	7.3328	7.16121	7.04167	7.02326	7.3241	7.24543	7.19263	7.24839	7.29464	7.18112	7.3687	7.15307	7.25677	7.33308	7.22918	7.42188	7.34625	7.19394	7.10238	7.09645	7.1483	7.344	7.39152	7.15372	7.34954	7.13689	7.03348	7.27457	7.37483	7.25085	7.41013	7.28094	7.39926
7941610	7.42822	7.20253	7.23876	7.08563	7.24108	7.26607	7.36623	7.19495	6.73656	7.1021	6.76629	6.88447	6.93232	7.21458	7.15828	7.29676	7.20078	7.56334	7.0492	7.19111	7.10003	6.98313	7.26547	7.20122	7.13586	7.12525	7.23448	7.37158	6.92494	6.98618	6.9897	7.32122	7.09158	7.25969	7.15286	7.1879	7.23137	7.1387	7.22477	7.194	6.99489	7.42843	7.57311	7.31928	7.40824	7.45221	7.45545	7.17992	7.31484
7941714	7.58827	7.54623	7.70087	7.72823	7.07561	7.32164	7.32906	7.1913	7.35148	6.83138	7.88715	7.31977	7.19486	7.18471	7.37291	7.78545	7.46159	7.35437	7.00692	7.16576	7.53358	7.25622	6.87017	7.47919	7.74676	7.21198	6.78402	7.20407	7.22574	7.01535	7.17463	7.05708	7.30118	7.33278	6.84792	7.16378	7.1545	7.5777	7.84835	7.27201	7.43927	7.40647	7.15789	7.8005	7.42791	7.09434	7.03297	7.05442	7.30405
7941743	7.88093	7.81218	8.1272	7.74159	7.82033	7.68609	7.73454	7.81594	7.57287	7.84707	7.6029	7.49971	7.58488	7.52833	7.43147	7.86259	7.64835	7.70155	7.59011	7.71673	7.50277	7.80925	7.60383	7.69925	7.61572	7.71445	7.93388	7.80256	7.53835	7.81051	8.02527	7.66792	7.91188	7.60891	7.57014	7.49848	7.61973	7.75613	7.88286	7.60513	7.94424	7.62397	7.80422	7.60705	7.87019	7.81615	7.88173	7.94034	7.76095
7941746	6.88698	7.08586	6.91882	7.1385	7.04863	6.89362	6.72449	7.01729	6.94388	6.92215	6.5169	6.92161	6.99946	6.82667	6.98959	6.82663	7.00746	6.43428	6.56621	6.6964	6.88421	7.00487	7.02319	6.85785	6.77183	6.80015	6.68603	6.72096	6.71037	7.05141	6.91151	7.05822	6.90876	6.68367	6.98578	6.89897	6.77924	7.07939	7.02617	6.8891	6.88647	6.58441	6.68185	6.73207	6.72825	6.97383	7.0903	6.88014	7.07684
7941769	9.4472	9.45648	9.63953	9.51087	9.45842	9.46544	9.66743	9.48869	9.29969	9.40766	9.48598	9.30279	9.39087	9.49195	9.22825	9.18546	9.31665	9.5129	9.31566	9.2219	9.36574	9.55785	9.4439	9.40935	9.41465	9.29613	9.49013	9.44033	9.37005	9.28932	9.26215	9.35358	9.38735	9.37461	9.46714	9.27976	9.46344	9.16399	9.28858	9.16315	9.28831	9.49321	9.55842	9.34068	9.52858	8.9483	9.30685	9.40764	9.32442
7942118	6.44037	6.11858	6.25086	6.13326	6.45214	6.43736	6.21823	6.36433	6.80104	6.23511	5.96191	6.32887	6.16123	6.24531	6.50761	6.60641	6.58924	5.82027	6.44025	6.38502	6.92343	6.47684	6.32767	6.17871	6.46789	6.18504	6.416	6.45812	6.40012	6.60386	6.19834	6.3661	6.40892	6.3948	6.29331	6.16066	6.2058	6.27309	6.2769	6.35102	6.58707	6.32808	6.45364	6.4484	6.36351	6.63277	6.541	6.49173	6.74148
7942123	11.7329	11.7223	11.5144	11.7788	11.7041	11.6857	10.9018	10.8493	12.0437	11.3016	10.946	12.0277	10.8689	10.9609	11.4818	11.8521	11.1879	11.4621	11.5757	11.8006	12.6387	12.0459	12.0038	11.4139	12.5138	10.9596	11.7707	10.9875	12.4846	11.8709	11.704	11.7278	12.1901	11.7577	11.3931	11.6407	11.5569	12.126	12.2323	11.1366	11.6888	11.7057	11.5941	12.4332	11.9915	11.6502	11.9151	12.1271	12.1923
7942174	10.1227	9.91713	9.87863	10.0243	9.97595	10.0799	9.94605	9.79068	10.0662	10.2605	10.0545	10.039	9.99652	10.1352	10.0365	10.1807	10.1423	10.3645	10.1093	10.2459	10.1161	10.137	10.2855	10.3521	10.5677	10.5046	10.3241	10.1687	10.0558	9.88304	10.1149	10.1892	9.87917	9.92004	10.2412	10.3462	10.4567	10.4337	10.5909	10.1535	10.2178	10.208	10.1118	10.1069	10.0875	10.1663	10.2362	10.3069	10.111
7942232	8.69851	8.88934	8.82179	8.96405	8.80538	8.66337	8.85061	8.59927	8.73728	8.76615	8.72054	8.42369	8.75503	8.64775	8.58945	8.64311	8.59509	8.43504	8.91206	8.59584	8.62597	8.49947	9.02341	8.6321	8.63496	8.50643	8.7436	8.52807	8.55031	8.87574	8.76802	8.66594	8.72024	8.54862	8.55279	8.58307	8.67675	8.79441	8.59964	8.45449	8.7466	8.86441	8.80226	8.68993	8.56276	8.32392	8.89967	8.70194	8.82435
7942255	8.51281	8.60766	8.6523	8.63991	8.73577	8.71846	8.4981	8.81058	8.86104	8.46999	8.44309	8.73682	8.56526	8.62291	8.99891	8.54359	8.89983	8.3567	8.53499	8.61186	8.692	8.83252	8.77939	8.42934	8.86889	9.01607	9.06497	8.98764	8.90908	8.75218	8.67214	9.05007	8.61646	8.63193	8.84234	8.50703	8.64698	9.03601	8.94269	8.73912	8.98195	8.63706	8.47361	8.78903	8.48431	8.77328	8.99821	8.52216	8.82386
7942267	7.60573	7.89232	7.87944	7.9693	7.91171	7.98094	7.64065	7.89923	8.05081	7.91325	7.46652	8.03733	7.80734	7.83107	8.00704	7.93625	8.12872	7.60131	7.68156	7.64702	8.07006	7.95425	8.06117	7.78407	7.79444	7.79433	7.96979	8.02103	7.93392	7.93699	7.88174	8.04403	7.94453	8.21729	7.8039	7.79611	7.83682	8.04634	7.97524	7.79759	8.05428	7.71044	7.75145	7.95511	7.8935	8.00273	8.00849	7.74941	8.15538
7942300	6.36418	6.42661	6.52934	6.5537	6.72799	6.61774	6.72761	6.76441	6.73163	6.60986	7.59323	6.7605	6.71285	6.66073	6.59914	6.70607	6.70488	6.62728	6.4785	6.66576	6.6931	6.67728	6.63786	6.42593	6.59521	6.76013	6.82061	6.95955	6.48267	6.73939	6.6562	6.48746	6.60917	6.65092	6.70346	6.83821	7.04999	6.482	6.63669	6.69768	6.58137	6.52844	6.69101	6.6728	6.68659	6.93557	7.11122	7.04563	6.9002
7942315	6.77325	6.86899	6.78783	6.779	6.74427	6.77101	6.72575	6.6284	6.51925	6.63488	6.44764	6.52387	6.70196	6.72379	6.59051	6.8025	6.70323	6.89122	6.52613	6.73648	6.55945	6.67761	6.73932	7.01458	6.57578	6.95911	6.6733	7.03967	6.62227	6.72498	6.74782	6.67725	6.48657	6.72977	6.74392	6.74656	6.65434	6.55383	6.53449	7.11166	6.57981	7.02995	7.09001	6.75125	6.82849	6.85753	6.72304	6.67431	6.74432
7942372	5.35749	5.20312	5.3269	5.28456	5.25714	5.62288	5.24078	5.51001	5.31959	5.34858	5.47135	5.4419	5.55561	5.27264	5.47852	5.5232	5.68661	5.27716	5.27286	5.23032	5.22505	5.35499	5.4479	5.42898	5.32899	5.63286	5.48723	5.55765	5.25801	5.34803	5.39297	5.35499	5.47095	5.32153	5.58782	5.38099	5.91576	5.51616	5.47105	5.53425	5.61507	5.25087	5.50256	5.39247	5.53156	5.73425	5.68207	6.07027	5.77179
7942400	6.9591	7.18426	7.43546	7.49614	7.0624	6.98946	6.88662	6.74575	6.97117	6.71972	6.95376	6.72002	6.69453	6.79028	7.25418	6.9435	6.92854	6.57978	6.8393	6.80332	7.38102	6.87785	6.74926	6.7864	7.05295	6.47931	6.73367	6.87779	7.23407	7.0365	6.98552	7.25309	7.57663	7.17707	7.04621	6.72391	7.03603	7.26629	7.20064	6.61653	7.00125	7.26103	6.64127	7.39991	7.4635	6.73715	7.28743	6.92557	7.34889
7942453	5.78385	6.09356	5.85043	5.99963	5.90885	6.09135	5.9337	5.89501	5.86292	5.69926	6.0151	5.76964	5.7173	5.58277	5.7191	5.90215	5.59692	5.76162	5.6674	5.68683	6.19422	5.89257	5.85434	5.84773	5.76278	5.84097	5.72081	5.72987	5.89343	6.02439	5.63203	5.87118	5.84947	5.86479	5.84881	5.84326	5.84448	5.84854	5.94853	5.68156	5.97271	5.75487	5.6444	5.85837	5.79193	5.89216	6.0466	5.71685	5.92763
7942465	8.00598	8.02375	7.7811	7.85779	7.66471	7.93512	7.91916	7.84353	8.01609	7.82993	7.87278	8.12356	7.76955	7.72428	7.4465	7.76422	7.7869	7.56959	8.1695	7.89333	7.98267	7.76059	7.78135	7.68746	7.62586	7.66137	7.74478	7.88552	7.90807	7.96524	7.86568	7.70152	8.05063	7.65418	7.92222	7.69289	7.74217	7.79078	7.65609	8.14153	7.82881	7.72952	7.87699	7.64646	7.53767	7.56015	7.52933	7.88772	7.77973
7942489	5.28523	5.31286	5.22023	5.04163	5.20375	5.39829	5.2713	5.36823	5.14497	5.21833	4.95633	5.39609	5.18998	5.0696	5.46786	5.18282	5.28095	4.83789	5.24995	5.18607	5.03845	5.22547	5.2438	4.99628	5.10385	4.95246	5.14202	5.04591	5.2723	5.20557	5.28949	5.27408	5.24519	5.34169	5.24331	4.98431	5.12434	5.24742	5.25297	5.16132	5.32406	5.06335	5.2688	5.16639	5.09692	5.33757	5.30764	5.33908	5.31513
7942544	9.1906	9.16244	9.11469	9.18849	8.91338	8.91627	9.05533	8.84148	8.96295	9.03995	9.30986	8.98619	9.02557	8.88941	9.04147	9.06128	9.06879	8.81408	8.76688	8.90984	8.77797	9.17104	8.99758	9.08076	8.8599	9.01304	8.97748	8.95853	9.01209	8.97993	9.01277	8.95651	8.89148	8.92235	8.98306	8.68118	8.74758	8.77047	8.9226	8.82729	8.82143	9.00402	9.05427	9.04568	8.98139	8.75472	8.8505	9.15999	9.00403
7942553	11.0546	11.0103	11.0721	10.9888	10.9257	11.1965	11.0918	11.0878	11.1604	11.0927	11.2532	11.2339	10.9929	11.1214	11.1178	11.0237	11.1177	11.3351	11.1096	11.1174	11.3714	11.3164	11.1399	11.1195	11.3994	11.162	11.1944	11.0051	11.2706	10.949	11.0901	11.0913	11.2872	10.9982	11.2032	11.1503	11.1977	11.1584	11.0693	11.2501	11.0775	11.0258	11.0163	11.0957	11.0453	10.958	10.9636	11.1549	10.9475
7942562	7.73659	7.73908	7.74111	7.5548	7.71373	7.67566	7.80513	7.83519	7.93074	7.96297	8.30649	7.67253	7.93316	8.03985	7.80921	7.96222	7.78227	8.14628	7.85557	7.70684	7.83358	7.75933	7.81584	7.78883	8.00454	7.92515	7.92118	7.84431	7.73925	7.96001	7.94766	7.7408	7.91335	7.41442	7.81833	7.96868	7.8344	7.75942	7.7079	7.82151	7.9655	7.72957	7.79889	7.97703	7.84936	7.94042	7.74137	8.04739	7.77661
7942569	5.85322	5.89044	6.02074	6.12701	6.19152	6.05969	5.84844	5.87198	6.07856	6.5851	6.41956	6.00693	6.40816	6.06571	6.07296	6.08608	6.15634	6.14099	5.65195	6.11469	5.92378	6.08285	6.10174	6.1053	6.13081	7.12842	6.42559	6.64115	6.03476	6.36919	6.33474	6.33773	6.18646	5.84321	6.4362	5.74155	7.56659	6.22008	5.95857	5.94786	6.03826	5.86815	6.11328	5.88641	5.87498	6.56548	6.34259	7.1213	6.22352
7942586	12.3964	12.449	12.4065	12.3948	12.5072	12.2649	12.6453	12.6673	12.3986	12.4174	12.4737	12.3598	12.3117	12.2242	12.5403	11.9116	12.5732	12.2598	12.5541	12.3962	12.1331	12.2471	12.4084	12.2209	11.991	12.1316	12.2893	12.4381	12.1237	12.5637	12.5274	12.1853	12.2977	12.3324	12.368	12.2656	12.1103	12.2598	12.3514	12.2864	12.4678	12.5654	12.3974	12.0611	11.9658	11.7139	12.2986	12.2133	12.3026
7942613	7.37354	7.14186	7.19997	7.16758	7.13927	7.1854	7.10103	7.2761	7.16325	7.16308	7.22587	7.08362	7.04593	7.44909	7.10445	7.22405	7.07593	7.07387	7.23612	7.04582	6.92076	7.09291	7.07751	7.14606	7.26031	6.96737	6.84792	7.18366	7.02327	6.95018	6.76367	7.30004	7.13973	7.27054	6.8308	6.99661	7.12064	7.14728	6.99593	6.99262	6.99097	6.70258	7.15938	6.88508	6.98675	7.27498	7.25232	6.76438	7.20028
7942693	7.29352	7.61163	7.30686	7.45127	7.57835	7.31446	6.99418	7.31795	7.31601	7.21825	7.20089	7.34799	7.15692	7.29616	7.50625	7.34616	7.4172	6.97844	7.22789	7.2875	7.35798	7.24123	7.30269	7.30084	7.13445	7.05329	7.30161	7.33983	7.25282	7.35837	7.16034	7.29397	7.22491	7.43417	7.40874	7.26859	7.26352	7.35738	7.2222	7.17117	6.92658	7.07521	7.12187	7.21578	7.32779	7.41579	7.31101	7.25469	7.47405
7942771	6.47498	6.60598	6.41546	6.38821	6.47223	6.59414	6.3332	6.42334	6.21269	6.29809	6.21759	6.29495	6.38031	6.5403	6.60541	6.01347	6.76038	6.22827	6.27408	6.73492	6.26721	6.34707	6.36333	6.13222	6.21249	6.2831	6.18823	6.37555	6.38147	6.35388	6.22824	6.55493	6.3812	6.5409	6.38114	6.47284	6.37996	6.83994	6.30772	6.10989	6.19918	6.16065	6.17556	6.42884	6.71388	6.58886	6.61166	6.01415	6.68389
7942774	5.93799	6.0191	6.06472	5.73398	6.11345	5.92295	6.1965	5.95377	6.15668	6.23998	6.13093	6.20175	6.24166	6.04859	5.92889	6.30987	6.36088	5.93004	6.03489	6.39451	6.00461	5.95155	6.2905	5.92524	5.84609	6.37215	6.03196	6.26419	6.01411	6.26978	5.95124	6.02074	6.08864	6.17395	5.96374	6.15922	6.26417	5.99902	5.97579	6.28475	6.19485	5.99607	6.26983	6.09038	6.25632	6.24158	6.35232	6.29914	6.02869
7942858	7.96254	7.81099	7.85965	7.83765	7.97274	8.03494	8.04522	7.98672	7.5094	7.81903	7.70329	7.89329	8.0941	8.03031	8.01426	8.27949	7.69508	8.2752	7.82903	7.87	8.16052	8.11188	8.02404	8.1133	8.48215	8.30178	8.29524	8.01355	7.93186	7.76799	7.9225	8.13149	7.98668	7.79608	8.1039	8.11854	8.13658	8.15687	8.1075	8.25904	8.13721	8.12841	7.94576	8.22692	8.17655	7.85688	8.02316	8.19706	7.72274
7942914	7.35405	7.3872	7.27539	7.32613	7.63129	7.338	7.78258	7.52996	7.39272	7.43361	8.6295	7.50532	7.52702	7.22613	7.80701	7.48754	7.35746	7.45439	7.44086	7.53034	7.56661	7.72698	7.37845	7.64073	7.66841	7.74843	7.5825	7.50724	7.57463	7.24162	7.20371	7.26116	7.65877	7.53583	7.66313	7.69457	7.56677	7.42479	7.59401	7.70397	7.42602	7.62203	7.38487	7.44497	7.23587	7.34589	7.11449	7.38054	7.30968
7942941	4.87169	4.65783	4.87185	4.90703	4.92729	4.80401	4.92565	4.8318	5.57945	5.11054	4.86402	5.61836	4.8202	5.65018	4.76103	4.87214	5.32668	5.1432	4.79275	5.61325	5.76385	5.41002	5.25105	5.35227	5.07504	5.13108	4.99508	5.31449	5.19726	4.83136	4.70739	4.94359	4.89221	4.81118	5.55567	4.84228	4.80408	5.68996	4.60459	4.72836	5.54301	5.40633	5.23043	5.42825	5.02147	5.27802	5.092	5.465	5.08941
7943263	8.39388	8.25035	8.23069	8.40151	8.23998	8.64742	8.02196	8.37347	9.02231	8.2208	8.27846	9.12208	8.23724	8.27832	8.52178	8.45002	8.6767	8.35217	8.03336	8.42707	8.98404	8.8594	8.59015	8.21349	8.63441	8.07651	8.1107	7.86372	9.01832	8.51512	8.37331	8.53553	8.86363	8.49947	8.3416	8.31979	8.13176	8.48816	8.47892	8.07911	8.21356	8.51342	8.41746	8.66169	8.52875	8.56584	8.39573	8.53195	8.48453
7943297	8.16875	8.16681	8.32255	8.02202	8.16583	7.89734	8.63563	8.36818	8.09518	8.24089	8.49673	7.88897	8.63865	8.32296	8.21181	8.20564	7.99876	8.11734	8.192	8.02544	7.42888	8.15002	7.9451	7.90061	7.65476	8.35682	8.00482	8.43619	7.88054	8.03434	8.11754	7.81334	8.01035	8.124	8.23454	8.04167	8.24463	7.7037	7.62508	8.28639	8.00608	8.36835	8.4013	7.90862	7.90171	7.65981	7.60747	7.83112	7.7284
7943349	8.26218	8.03069	8.57896	8.53565	8.78058	8.221	9.01346	8.99594	8.44828	9.48635	9.04244	8.39016	9.52397	9.02719	8.63842	8.43912	9.16008	8.93688	8.693	8.83004	7.69708	8.45046	8.37993	9.24488	8.07894	9.35983	8.55335	9.10819	8.25817	8.40716	8.69906	8.47576	8.07418	8.94648	9.2747	9.02955	8.8451	8.37654	8.43339	8.91356	9.05397	8.16943	8.45989	8.02703	8.06299	8.82894	8.09104	8.20078	7.99967
7943736	4.18928	4.2818	4.33884	4.25036	4.43971	4.39694	4.28319	4.26442	4.54577	4.30655	4.42772	4.2949	4.28593	4.35156	4.31679	4.36683	4.33618	4.27893	4.43204	4.66373	4.30472	4.52942	4.45886	4.23541	4.26237	4.32431	4.37321	4.31115	4.35676	4.63986	4.39065	4.3922	4.33226	4.34954	4.33194	4.3862	4.38147	4.39629	4.448	4.23844	4.33097	4.50501	4.62193	4.41836	4.60468	4.47565	4.56532	4.55787	4.53714
7943760	9.60511	9.09313	9.20265	9.08482	9.56075	9.0632	9.5834	10.1347	9.00722	9.67356	9.55211	8.98485	9.9842	10.0249	9.72881	10.1149	10.2461	9.95294	9.98381	9.62841	8.88059	9.30578	9.32722	9.77399	9.52313	9.81691	9.61645	9.75554	9.21281	8.96437	9.59075	9.81823	9.00558	9.73754	9.89662	9.78424	9.77968	9.30107	9.34832	10.0873	9.55179	9.61505	9.58854	9.26502	9.44412	9.48823	9.4766	9.2068	9.31807
7943795	7.29224	6.90651	7.11571	6.77769	7.09103	6.99291	6.77472	6.72752	6.76024	7.10952	6.4612	7.04791	6.69325	7.32208	7.68041	7.45791	6.93664	6.74851	7.05166	7.27467	7.06468	7.04345	7.1243	7.2686	6.89832	7.38732	7.3311	7.61442	7.26745	7.01975	7.08448	7.19262	6.9733	7.35174	7.05082	7.13109	7.07925	7.30101	7.31654	7.22001	7.19927	7.53426	7.36133	7.44673	7.12333	7.41705	6.98114	7.35137	7.08926
7943827	8.83343	8.75502	8.91976	8.9875	8.65557	9.04315	8.94919	9.12445	9.29003	9.16316	9.3189	9.28425	8.87039	9.04348	8.95879	8.83128	8.99119	9.20287	9.02848	9.08825	9.20313	9.19207	8.9364	8.95335	9.15539	8.94331	8.95217	8.88896	9.20846	8.98616	9.18943	9.00752	9.14509	8.76153	8.97296	8.97646	8.91616	8.96014	9.01192	9.11346	9.02308	8.88711	8.92353	9.06561	9.07376	8.7836	8.89465	9.01942	8.89044
7943890	4.47087	4.27419	4.27755	4.21047	4.70751	4.3295	4.56967	4.64644	4.25009	4.27408	4.37306	4.33803	4.40935	4.61844	4.89487	4.93993	4.41863	5.0417	4.4022	4.73107	4.37312	4.49506	4.24699	4.40512	4.73545	4.63678	4.56268	4.45357	4.37925	4.39717	4.25109	4.65788	4.55234	4.45772	4.34191	5.0652	4.68741	4.45059	5.10135	5.30659	4.51815	4.34817	4.71788	4.8059	4.88821	4.77016	4.53603	4.18165	4.57532
7943919	7.11643	7.11093	6.69032	7.18408	6.85184	6.86525	7.37948	7.15262	6.71326	7.14597	6.80093	6.41048	6.86546	6.77501	6.8404	7.26228	6.4445	6.80195	6.87169	6.65907	6.47405	6.71886	6.8247	6.47556	6.50334	6.67149	6.60085	6.9468	6.06831	6.89144	6.7935	6.58496	6.45753	6.75242	6.82251	6.94745	6.82604	6.59135	7.00854	6.62851	6.66028	6.71847	6.94995	6.67407	7.21443	6.47723	6.65276	6.48845	7.29726
7943998	12.0524	11.8782	11.8098	11.7769	11.7335	12.0763	11.8171	12.0731	11.0854	11.59	11.7875	11.0532	11.7698	11.7943	11.7897	12.231	12.079	12.1462	11.9092	11.5507	11.4397	11.3446	11.7506	11.7178	11.8162	11.4756	11.7219	11.625	11.3454	11.4704	11.5894	12.0613	11.7247	11.7555	11.7942	11.8424	11.9888	11.6348	12.0938	11.5985	11.4584	11.8849	11.9004	11.7319	11.8653	12.1421	11.845	11.6818	11.9152
7944006	7.50978	7.4056	7.58725	7.3542	7.12524	7.22156	7.39932	7.37296	7.17765	7.26406	7.07221	7.36223	7.70519	7.42515	7.71229	6.94884	7.02528	7.35766	7.46944	7.15352	7.38863	7.36044	7.3163	7.1896	7.21108	7.56589	7.02916	7.35971	7.33615	7.2516	7.39744	7.34176	7.57326	7.32938	7.50574	7.39411	7.41916	7.26525	7.28949	7.22394	7.28023	7.38802	7.32311	7.06113	7.12492	6.78966	6.98837	7.06787	6.98528
7944011	10.1652	10.2578	10.2276	10.14	10.2449	10.2324	10.1767	10.0891	9.89739	10.4354	9.60108	9.96972	10.2453	9.94463	10.0903	10.1907	10.2329	10.203	10.2761	10.4905	10.3284	10.1326	10.3034	10.322	10.292	10.5379	10.5551	10.4378	10.2718	10.2666	10.5393	10.081	10.172	10.0741	10.3085	10.099	10.2877	10.5505	10.3819	10.673	10.5199	10.3012	10.3346	10.2413	10.1656	10.0522	10.281	10.3944	10.3003
7944082	12.3726	12.428	12.4743	12.7138	12.2171	12.3844	12.5613	12.3841	12.3399	12.4293	12.0123	12.422	11.9185	12.8902	12.0038	12.196	12.6269	12.5613	12.3981	12.3198	12.2899	12.3678	12.2106	12.3092	12.2394	11.9553	12.0248	12.5392	12.2521	12.291	12.1225	12.0941	12.302	11.9092	12.0349	12.055	11.805	12.2104	12.2893	11.0867	12.2189	12.1855	12.1994	12.4615	12.5164	12.4799	12.4665	12.3861	12.5009
7944152	5.00619	5.12572	5.0607	5.19826	5.06448	5.19811	5.00298	5.19648	5.24766	5.84871	7.67726	5.28299	5.32501	5.24422	5.13726	5.29011	5.56189	5.04096	5.10491	5.22596	5.02952	5.06514	5.37716	5.21521	5.40401	5.71044	5.44764	5.77491	5.28523	5.1723	5.25484	5.4695	5.25696	5.18428	5.69197	5.11528	6.2601	5.18218	5.35386	5.21595	5.32149	4.79805	5.2212	4.97194	5.22035	5.88467	5.63093	6.4251	5.28345
7944179	5.04248	5.08779	4.97176	5.18236	5.13477	5.09661	4.92297	5.11083	5.01255	4.92615	4.68234	4.88124	4.80702	5.19715	4.8623	5.00247	4.95424	4.7349	4.9699	4.95424	4.97395	4.88316	4.90131	4.83014	4.78115	4.92959	5.00025	5.10652	4.92409	5.2005	5.00622	5.11294	4.90225	4.94028	4.84262	4.94182	4.86705	4.961	4.92297	4.88762	4.9782	4.98894	4.97382	5.0827	4.92022	5.10265	4.8031	5.20163	5.10482
7944275	7.33503	6.89951	7.39825	7.21132	7.14319	6.9251	7.61776	8.10512	6.74499	6.89282	7.26853	7.11676	7.73065	7.88438	7.26387	7.29007	7.19747	7.06235	7.3296	6.95159	6.22154	6.93527	6.69328	7.10519	6.56368	6.86148	6.87626	7.2906	6.82791	6.82333	7.15154	6.9412	7.05462	7.38132	7.1164	7.21939	6.94301	6.57402	7.00234	7.28898	6.87688	7.5962	7.45943	6.79844	6.93472	7.52814	6.92908	6.45969	6.82664
7944365	7.9836	8.08667	8.02995	8.12029	8.33464	8.13642	8.20984	8.13746	8.23183	8.41287	8.19725	8.16726	8.50729	7.85432	8.28153	8.20366	7.96678	8.15916	8.21659	8.33548	8.50369	8.12738	8.22957	8.12049	8.22532	8.46306	8.52958	8.16577	8.17038	8.16019	8.10091	8.12848	8.3657	8.37964	8.4035	8.26902	8.49804	8.34887	8.30916	8.51812	8.15739	8.07789	8.13661	8.45014	8.12734	7.99229	8.3166	8.33519	8.44242
7944463	8.2638	8.13398	8.24727	8.31347	8.27134	8.28069	8.20684	8.21791	7.89368	8.2655	7.89082	8.06143	8.19648	8.12326	8.15648	8.28318	8.11617	8.24248	8.13333	8.03868	7.89165	7.93299	8.11483	8.09895	7.98043	8.24175	8.18445	8.40383	8.05469	8.1446	8.12067	8.09612	7.96063	8.18392	7.93823	8.07541	8.17647	7.9711	8.10196	7.95959	8.18058	8.14469	8.28025	8.02355	8.43487	8.28679	8.26929	8.13008	8.23857
7944510	10.4491	10.5493	10.6526	10.7782	10.5254	10.6863	10.6166	10.4794	10.4355	10.6298	10.3431	10.3216	10.4322	10.4531	10.2551	10.384	10.535	10.5914	10.4463	10.5406	10.3144	10.5831	10.6159	10.5577	10.4632	10.5476	10.6307	10.7012	10.7047	10.5757	10.6782	10.5188	10.4688	10.4201	10.5064	10.3253	10.3946	10.2833	10.4851	10.3099	10.5637	10.6075	10.6867	10.2719	10.7369	10.6958	10.8438	10.7544	10.6001
7944530	7.80855	7.91208	7.6799	7.99656	7.64637	7.81952	7.50317	7.84	7.87861	7.65768	7.37158	7.79906	7.69747	7.6671	7.22863	7.71979	7.85738	7.19766	7.76509	7.52758	7.87976	7.72078	7.68882	7.48108	7.457	7.28918	7.70072	7.39012	7.7786	7.97004	7.82357	7.82371	7.83962	7.76899	7.43741	7.62079	7.37027	7.62025	7.68823	7.59255	7.73567	7.56147	7.65811	7.57841	7.72915	7.71976	8.04889	7.83627	7.90733
7944603	6.12805	6.15995	6.07747	6.1949	6.0659	6.5917	6.57272	6.28639	6.75351	6.2851	6.67473	7.54166	6.29441	7.3005	6.66264	5.98731	6.16318	6.15556	6.20548	6.59595	6.59124	6.38326	6.72023	6.0953	6.09834	6.17544	6.29796	6.44611	6.10642	6.27743	6.23981	6.44708	6.83586	6.82614	6.19188	6.68167	6.76016	6.31793	6.15535	6.05717	6.16018	6.1285	6.25987	6.28073	6.13416	6.20387	6.21167	6.4022	6.09076
7944623	9.83695	9.77822	9.84317	9.60253	9.55449	9.65557	10.028	9.83748	9.54878	9.94982	9.64423	9.79695	9.95231	10.1656	9.79076	9.67461	9.84511	10.1012	9.81528	9.93011	9.86567	9.83415	9.78501	9.98098	9.98431	10.3324	10.06	10.1473	9.66862	9.46011	9.85733	9.95171	9.57426	9.78544	9.83711	10.0877	10.0856	9.84947	9.80657	10.2116	9.79576	9.91282	10.0448	9.76509	9.83799	9.70259	9.72654	9.82884	9.58232
7944656	10.8176	10.6663	10.6823	10.7041	10.8451	10.4852	10.8624	10.5502	10.333	11.0976	10.8177	10.3475	11.1512	10.7151	10.4255	10.6705	10.3461	10.9263	11.3206	11.0058	11.111	10.5588	10.9145	11.3039	11.0711	10.8666	10.8016	10.9246	10.6389	10.5872	10.6628	10.7691	10.5921	10.8363	10.982	10.7532	11.0975	11.2072	10.9206	11.0479	10.732	10.452	10.3063	10.7177	10.165	10.5745	10.6105	11.071	10.7845
7944769	8.57475	8.49063	8.83243	8.94819	7.9664	9.25092	8.20778	8.50466	8.50157	7.71995	8.3219	8.29608	7.56184	8.23069	8.05711	9.20476	8.25141	8.95052	8.17993	7.95214	9.188	8.38223	8.30958	8.72805	8.89619	6.70317	7.85564	7.25921	8.8642	8.38159	7.84854	8.41911	9.1012	8.22826	8.05661	8.36053	8.1126	8.28104	8.68526	7.6403	8.06642	8.00565	7.71937	8.84951	8.40429	8.44007	8.21145	8.53095	8.66004
7944801	4.48225	4.57214	4.7092	4.53781	4.56141	4.73942	4.33924	4.68201	4.36715	4.4272	4.36105	4.62284	4.41378	4.66472	4.68765	4.55272	4.41851	4.53913	4.28267	4.56948	4.52083	4.43637	4.45386	4.47015	4.23127	4.41924	4.4193	4.34887	4.38617	4.64566	4.36356	4.50038	4.67385	4.48569	4.58958	4.62738	4.38886	4.40538	4.5159	4.57506	4.44257	4.51464	4.33457	4.46164	4.57074	4.5972	4.59143	4.5941	4.57806
7944876	6.68459	6.69493	6.60779	6.47335	6.66139	6.46574	6.64919	6.54348	6.60697	6.49741	6.36855	6.33878	6.4613	6.58437	6.52491	6.39459	6.60514	6.42679	6.41329	6.26293	6.61158	6.53695	6.48942	6.48578	6.35743	6.45386	6.30448	6.40795	6.51218	6.83996	6.52142	6.53133	6.54788	6.60322	6.43845	6.32277	6.22906	6.66716	6.79041	6.22436	6.55879	6.41918	6.51843	6.55739	6.56583	6.62125	6.54255	6.35117	6.57269
7944882	6.14222	6.21924	6.24588	6.14786	6.32023	6.1412	6.16128	6.118	6.07081	6.07847	6.11058	6.07089	6.24108	6.17968	6.17429	6.01584	6.1655	5.90068	6.05966	5.81837	6.12757	5.99738	6.27112	6.08167	5.88398	5.80403	5.99171	5.94175	5.98818	6.16984	6.15775	6.23604	6.08415	6.23325	5.87879	5.92652	5.97995	6.03513	6.29409	6.00053	6.25318	6.20409	6.00735	6.05365	6.00147	6.22803	6.27435	6.05151	6.10481
7944955	6.97295	6.788	7.09113	7.01849	6.96181	6.97102	7.40295	7.7775	6.95967	7.54483	7.44815	7.23001	7.921	7.55149	7.54761	7.31847	7.77648	7.60736	7.0049	7.42281	7.50447	7.15082	6.97898	7.13612	6.8788	8.15941	6.92595	7.96359	7.1394	6.94188	6.65444	7.04711	6.82671	7.52931	7.6427	7.59791	7.45179	6.99767	6.77567	8.66891	7.48312	7.46199	8.18861	6.73116	7.07047	7.60316	7.48377	6.91268	6.75224
7944972	6.37814	6.21797	6.27153	6.29093	6.37026	6.37575	6.14063	6.39138	6.28123	6.10036	6.17889	6.02903	6.17553	6.48693	6.14518	6.21731	6.39581	6.07767	6.11968	6.04525	6.12617	6.13429	6.18957	6.1097	6.22681	6.15302	6.13764	6.38887	6.16388	6.19039	6.22328	6.24496	6.24082	6.21296	6.06309	6.06339	6.05817	6.11986	6.32294	6.16389	6.35005	6.22874	6.51425	6.24076	6.34843	6.18617	6.52154	6.31758	6.23358
7945014	7.68676	7.72554	7.68687	7.75174	7.87654	7.83357	7.65387	7.49861	8.50342	7.62948	7.89148	8.5312	7.40644	7.5681	7.49799	7.51535	6.78912	7.28517	8.12308	7.75182	7.36868	8.2801	7.31895	7.5547	7.37469	7.19379	7.47445	7.41161	8.29185	7.86454	7.97846	7.48988	8.31721	7.30504	7.46739	7.24245	7.06148	7.05331	7.81642	7.41322	7.39771	7.37798	7.25272	7.70653	6.98487	7.26528	7.06783	7.24289	7.30942
7945071	7.89681	7.11647	7.52329	7.52706	7.43638	7.46377	7.94594	7.7759	8.43309	8.05806	8.66373	8.33468	7.69611	7.88044	8.08204	7.36082	8.18378	7.96351	7.17623	7.57772	7.55297	7.75062	8.0105	7.64732	7.99775	8.01998	7.37005	8.0181	7.95702	7.49157	7.97816	7.08896	7.81383	7.67096	7.89736	8.16284	7.71415	7.6761	7.93327	8.28793	7.72921	7.59993	8.05883	7.83501	7.48735	7.57778	7.57284	7.66433	7.59285
7945132	7.40244	7.54335	7.83508	7.77453	7.18939	7.38834	7.1218	7.17967	7.17112	7.04884	8.26958	6.74602	7.0795	6.64278	7.28358	7.48161	7.01061	7.55973	6.97773	7.33041	7.4669	7.25654	7.35511	7.18577	6.86459	7.13548	7.12842	7.27274	7.40583	7.55978	6.85354	7.00915	7.39561	7.39411	7.28996	6.91249	7.23887	7.33758	6.77033	6.95629	7.40465	7.69539	7.57988	7.16778	7.35377	7.04095	7.42409	7.44295	7.30993
7945182	12.0977	12.1821	11.9756	12.0463	12.0194	11.5776	11.9694	11.7326	11.6466	11.6702	11.2653	11.6183	11.774	11.6497	11.9043	12.0211	11.4976	11.6171	11.9354	11.6248	11.8384	11.5288	11.8386	11.8935	11.8842	11.9555	11.9109	12.0352	11.5986	11.7034	11.9971	11.6879	11.7504	11.9447	11.5601	11.7494	11.9427	11.9605	12.0274	11.9434	11.7684	11.9173	11.7458	12.1249	11.992	11.3602	11.7645	11.6471	11.8303
7945232	6.62181	6.55388	6.72225	7.25672	6.89496	6.85219	6.61837	7.03436	7.08433	8.58816	6.68113	7.2498	7.83575	7.78443	7.28844	6.98018	7.62593	6.87681	6.79317	8.15531	7.55843	7.07007	7.00303	7.21341	7.34526	10.613	7.42616	8.16632	7.14062	7.03859	7.24062	6.8465	6.63419	7.70621	7.07255	6.80753	6.9771	7.27174	6.83674	10.0598	8.32678	8.50188	7.77824	7.71264	7.00717	7.15592	7.2973	7.28229	7.18291
7945262	10.5936	10.4423	10.1838	10.2844	10.5034	10.3918	10.592	10.5748	10.435	10.4524	10.3639	10.3393	10.7504	10.5182	10.3561	10.6795	10.6477	10.7059	10.7688	10.8749	10.5518	10.3904	10.4422	10.737	10.8363	10.5683	10.8029	10.6555	10.5192	10.6467	10.857	10.7419	10.5956	10.8515	10.5266	10.7361	10.8069	10.522	10.5734	10.9263	10.654	10.5751	10.7123	10.5034	10.7029	10.6135	10.4604	10.7921	10.3786
7945321	6.10915	5.77356	5.92544	6.02462	6.09918	5.69681	6.19632	6.13901	5.93799	6.14573	6.5434	6.12094	5.60999	6.43344	5.70396	6.29194	6.22683	7.47962	6.12378	6.31239	8.0907	5.91289	6.20763	6.4925	8.94956	6.39828	6.35372	6.64849	6.50107	5.90681	5.73458	6.42601	6.48304	5.84247	6.24906	6.22346	6.90821	6.87269	6.00378	5.95802	6.45046	6.21658	6.29452	7.53289	6.61597	7.0341	6.77796	7.52906	6.63831
7945371	11.8388	11.9983	11.9628	12.0069	11.6973	11.5355	12.0451	12.2874	12.315	12.0613	12.1164	11.8869	12.2839	11.7983	11.7584	11.921	11.895	11.3591	12.3723	11.4538	10.8788	11.5495	11.8336	11.6855	10.9727	11.5214	11.5567	11.9811	11.4946	12.0749	12.055	11.6928	11.6034	12.1228	12.1385	11.7932	11.9334	11.6062	11.5896	11.9751	11.8994	12.2041	11.9767	11.2833	11.7302	11.4851	11.5955	11.7343	11.8251
7945445	7.48828	7.65688	7.50824	7.61228	7.51851	7.65073	7.4352	7.46792	7.58417	7.50842	7.30972	7.43568	7.54041	7.45599	7.41173	7.54739	7.63687	7.25587	7.39157	7.34607	7.60097	7.37248	7.52745	7.31797	7.4574	7.3708	7.45737	7.34751	7.41393	7.45249	7.41098	7.57911	7.59169	7.66086	7.46702	7.2831	7.27207	7.51049	7.70326	7.39196	7.56843	7.4914	7.52044	7.57282	7.62423	7.72832	7.67438	7.53046	7.84996
7945462	7.44609	7.49882	7.56402	7.47893	7.53366	7.41524	7.38129	7.6552	7.18454	7.52953	8.13039	7.03563	7.43962	7.59193	7.14377	7.37775	7.54651	7.22658	7.23131	7.05125	7.34505	7.23181	7.39252	7.34211	7.26065	7.14652	7.43206	7.43118	7.15885	7.37652	7.3433	7.49824	7.37922	7.44478	7.14762	7.40659	7.38459	7.56921	7.5625	7.2596	7.39819	7.29107	7.3784	7.36157	7.26165	7.7321	7.49395	7.27592	7.51862
7945503	8.45911	8.54211	8.52338	8.52981	8.36654	8.52651	8.30324	8.40455	8.24239	8.34084	8.38991	8.11709	8.3975	8.36075	8.36169	8.59277	8.57863	8.26364	8.25679	8.21337	8.19457	8.37648	8.43676	8.39222	8.55786	8.56413	8.26768	8.32481	8.21127	8.30281	8.39612	8.3506	8.44825	8.27463	8.29962	8.43752	8.43868	8.28116	8.60346	8.6192	8.4388	8.41561	8.53517	8.40345	8.63297	8.51717	8.18475	8.25912	8.5279
7945573	12.0828	12.0811	12.0106	12.1484	11.7353	11.9263	11.701	11.7794	11.9282	11.7721	11.391	11.7468	11.6222	11.8247	11.9867	11.9969	11.8292	11.6371	11.9429	11.9767	11.983	11.6441	11.9958	11.6149	12.2862	11.6692	11.9236	11.8245	12.0867	12.0917	11.9951	12.0281	11.8844	11.8112	11.8227	11.8683	11.8702	12.2155	12.2574	11.8759	11.9353	11.8977	11.8054	12.3582	11.8154	11.9747	12.2017	12.2548	11.8978
7945660	5.85956	5.70213	5.08868	6.17818	5.02382	5.79742	5.78861	6.27835	5.84144	6.05145	5.88061	5.87745	5.96309	6.35112	4.7012	5.67639	6.03353	5.20088	5.94565	5.23346	4.81066	6.01834	5.92601	5.49605	6.00817	5.98059	5.85132	5.77172	5.44662	5.89239	6.1056	6.07031	5.84144	5.83048	6.20908	5.94214	5.66808	6.12508	5.9711	4.87965	5.83363	5.9146	5.7679	5.85476	6.07525	6.02597	5.72523	5.65079	6.26456
7945831	8.67649	8.93697	8.6292	8.7399	8.55867	9.21777	8.75157	8.81706	8.23152	8.56168	7.90279	8.04142	8.37935	8.79367	8.2145	8.83081	8.28916	8.99771	8.77682	8.21112	7.80337	8.28027	8.59667	8.12666	9.01786	7.89246	8.78698	8.29138	8.32769	8.31947	8.16181	8.86315	8.81776	8.63214	8.3435	8.84356	8.77487	8.37971	8.77277	8.08472	8.44052	8.35427	8.53434	8.65475	8.74938	8.98191	8.83982	8.54941	8.95392
7945857	5.80658	5.87183	5.7603	5.91429	6.02117	5.97698	5.74332	5.93326	5.93185	5.93812	5.55668	5.73468	5.8743	5.98295	6.03179	6.04341	5.86474	5.70119	5.78596	5.68315	5.84968	5.88009	6.0432	6.07517	5.69684	5.79027	5.88581	6.24656	5.94148	5.809	5.83866	6.18423	6.10436	6.09539	6.02611	5.90146	6.14298	5.81535	5.82054	5.63115	6.03693	5.7526	5.98298	5.81906	6.05998	5.88282	6.04191	5.79021	6.24154
7945962	7.05071	7.16375	7.05671	7.1207	7.19216	6.88404	7.11189	7.22607	6.75898	7.16447	8.19447	6.7886	7.27223	7.02429	7.32587	7.27568	6.80373	5.829	6.8922	7.19759	6.71128	6.79248	6.9214	6.75901	7.10715	7.05815	7.05352	7.10033	6.9622	7.14775	7.16275	7.05329	6.97247	6.90372	7.19334	7.04577	7.04637	7.40179	7.05227	7.22373	7.23848	7.28144	7.14161	7.03741	7.11129	6.77367	6.93763	6.95782	6.55755
7945991	4.96558	5.04335	5.14599	4.89553	4.89371	5.00037	5.11862	5.11303	4.94418	5.36417	4.97331	4.51908	5.60519	5.32418	5.11225	5.35933	5.24239	5.44748	5.44271	5.03186	5.10293	4.93252	4.92607	4.96068	5.0801	5.32409	5.2842	5.17809	4.98538	5.35278	5.11724	5.21794	4.81796	5.29313	4.97466	5.24224	5.63262	5.25093	5.45451	5.50108	5.51788	5.14159	5.37822	5.03283	5.4579	4.97987	5.26514	5.15326	5.05781
7946115	4.91969	4.83984	4.80123	4.98928	4.76262	4.9694	4.87025	5.12455	4.65707	4.71676	4.63109	4.80696	4.7842	4.89311	5.04107	4.77258	4.93791	4.80638	4.98859	4.87292	4.85685	4.70222	4.77123	4.67952	4.81859	4.79496	4.7732	4.61261	4.86666	4.94658	4.80914	4.73847	4.69366	4.9592	4.69249	4.96576	4.78848	4.87751	4.89672	4.79658	4.91701	4.81117	4.82489	4.97632	4.85375	5.10222	5.15417	4.89653	4.98379
7946125	4.94462	4.79529	4.79684	4.9133	5.10195	4.79765	4.82011	5.06761	4.92359	4.7384	4.61656	4.88885	4.87943	5.04464	5.07295	5.14521	4.93294	5.1235	4.93901	4.82323	4.85003	5.0467	4.91417	4.94807	5.00108	4.97996	4.97114	5.12921	4.69362	4.96256	5.09556	4.95256	4.85674	4.80622	4.79347	5.14682	5.14306	5.22486	5.14698	5.05223	5.07881	5.0935	4.95009	4.89829	5.24183	4.93024	4.93746	5.20266	4.80863
7946142	10.7843	10.6734	10.673	11.4184	10.4027	10.4988	10.7976	10.265	10.6325	10.4964	9.7805	10.8424	10.229	10.6206	10.1527	9.96662	10.0296	10.6586	10.7886	10.4834	10.2489	10.2022	10.7477	9.86246	9.99394	9.92623	10.1285	10.3193	10.4097	10.9263	10.5911	9.99531	10.8462	10.4464	10.0944	10.2436	10.0905	10.2468	10.883	10.0839	10.6118	10.4873	10.5593	10.3824	10.8095	10.4893	10.4397	10.3502	11.0475
7946221	11.6618	11.701	11.6823	11.9896	11.605	11.6954	11.6898	11.8853	11.7795	11.6184	11.7115	11.6488	11.6205	11.5616	11.5925	11.5462	11.7048	11.6358	11.7717	11.5374	11.6059	11.4418	11.7543	11.6242	11.5625	11.4277	11.516	11.5548	11.5336	11.7458	11.8018	11.6412	11.6683	11.717	11.5988	11.5277	11.4026	11.4689	11.7284	11.589	11.6635	11.804	11.6613	11.5166	11.6952	11.6863	11.7919	11.6805	11.8738
7946275	4.64077	4.60041	4.6183	4.37885	4.50054	4.61036	4.54064	4.6664	4.54132	4.59938	5.85885	4.56943	4.70294	4.71719	4.43191	4.70895	4.7354	4.77687	4.9413	4.6657	4.51906	4.56559	4.61864	4.62426	4.54944	4.63708	4.73361	4.46911	4.53514	4.82343	4.70424	4.6022	4.69843	4.65126	4.54955	4.51892	4.41978	4.58852	4.67694	4.71566	4.74391	4.54734	4.81423	4.60316	4.65507	4.66617	4.64111	4.56515	4.71999
7946288	5.1825	4.91117	5.2366	5.14459	5.35795	5.13955	5.86153	5.73128	5.18179	5.39539	4.7895	4.99779	5.73083	5.39199	5.61688	5.18542	5.28168	5.69231	5.19138	4.85708	4.68287	5.04338	4.83036	5.14196	4.75691	5.28514	5.02891	5.61646	4.72491	5.12233	5.46647	4.91654	4.99657	5.22965	5.37533	5.23709	5.10165	4.56636	4.75677	5.2387	5.1566	5.13236	5.29603	4.5541	4.86907	5.14566	4.96601	4.7365	4.89456
7946380	7.09805	7.11102	7.07297	6.96356	7.12376	7.2433	7.43902	7.33681	6.93434	7.27174	7.57204	6.96733	7.57662	7.26861	7.25066	7.24076	7.14932	7.0887	7.14056	7.10429	7.16638	6.95166	7.15769	7.13495	7.21283	7.75349	7.45316	7.52375	7.1076	7.09259	7.45625	7.27184	6.94507	7.30764	7.31966	7.56046	7.59377	7.26066	7.26309	7.87386	7.48012	7.16847	7.53215	7.35928	7.36432	7.46818	7.4441	7.14836	7.26975
7946401	9.61935	9.12548	9.68586	9.35779	9.91951	9.67703	10.1718	9.637	9.50283	9.36522	8.92763	8.83233	9.96553	9.54308	9.3373	9.98441	9.67027	9.69896	9.55748	9.21879	8.30688	8.49647	9.38773	9.26656	8.73681	9.48148	9.03013	9.73626	8.81588	9.2014	8.57487	9.64703	9.36672	9.81317	9.64239	9.50797	9.75004	9.11454	8.719	9.49202	9.29115	9.61445	9.76481	9.02693	9.2527	9.7896	9.43552	8.80263	8.8895
7946446	6.73731	6.30548	6.68558	7.13302	6.35066	6.56039	6.36415	6.86428	6.96355	6.02045	5.83192	6.14864	6.12465	6.23739	6.20956	6.4287	6.15791	6.77787	6.90318	6.29353	5.98034	6.24117	6.49547	6.5353	6.25741	6.11411	6.12362	6.12596	6.89312	6.58167	6.48857	6.21184	6.78405	6.13136	6.37756	6.17891	6.34448	6.44466	6.56528	5.97793	6.30477	6.24917	6.25604	6.45491	6.68893	6.20411	6.32325	6.33901	6.86047
7946454	6.47254	6.31744	6.12113	6.06381	6.24626	6.52875	6.60199	6.4076	6.2217	6.38715	5.93937	6.35086	6.62247	6.4375	6.05047	6.33638	6.03811	6.27861	6.09298	5.77578	5.72046	6.38706	5.95685	6.20114	5.8787	6.09989	6.12397	6.48599	6.01335	6.16792	5.93281	5.92584	6.12356	6.37579	6.08116	6.11576	6.19774	6.14082	5.92379	5.98946	6.10247	6.15233	6.05132	5.70109	6.14082	6.08694	6.27494	5.71437	5.90904
7946559	11.7941	11.6518	11.5843	11.6466	11.7364	12.0331	11.7538	11.5833	11.9215	11.6801	11.5997	11.7277	11.5854	11.7635	11.4867	11.8896	11.7383	11.6984	11.6016	11.9541	11.762	11.6339	11.9555	11.6107	11.8881	12.1755	11.8076	11.5441	12.135	11.8112	11.8131	11.7262	11.6423	11.8591	11.8481	11.8803	11.8683	12.0872	11.8487	11.7656	11.9296	11.7475	11.8379	12.0195	11.9485	11.8486	11.8972	11.8717	11.9583
7946655	9.31517	9.33319	9.48134	9.45951	9.26142	9.46392	9.55272	9.37391	9.54132	9.49326	9.53413	9.51946	9.65755	9.49379	9.39264	9.36963	9.5097	9.5331	9.42872	9.39608	9.61746	9.76514	9.43605	9.50658	9.52137	9.61765	9.65227	9.51096	9.63737	9.46651	9.64685	9.52462	9.58015	9.44308	9.33917	9.53023	9.48963	9.55131	9.50217	9.30303	9.49142	9.45701	9.45653	9.3935	9.51933	9.40643	9.32942	9.45628	9.42536
7946757	5.94523	6.17077	5.787	5.70309	5.47479	5.93668	5.7421	6.01991	5.3968	5.60177	5.78334	5.6938	5.82113	5.78884	5.468	5.435	5.69433	5.91727	5.82303	5.4896	5.62547	5.83225	5.53052	5.89346	5.95605	5.7807	5.93862	5.69177	5.78855	5.55306	6.38416	5.86302	5.97876	5.79391	5.6534	6.09354	5.65555	5.45527	6.46264	5.56545	5.52925	5.78334	5.70066	6.33786	5.87251	5.93976	5.85811	5.4413	5.78593
7946807	10.2377	10.445	10.0916	10.2676	10.2795	10.1573	10.3347	10.2724	10.347	10.3702	10.3845	10.3648	10.3559	10.0696	9.79905	10.0361	10.2041	9.81796	10.195	10.0071	9.714	10.0979	10.2547	10.0207	9.76772	10.0965	10.0736	10.0593	10.1302	10.3345	10.4057	10.0278	9.99692	10.0602	10.1646	10.1839	9.95024	10.0732	10.0843	10.202	10.2021	10.471	10.2484	10.1071	9.85575	10.1627	9.83646	9.82038	9.97818
7946815	10.8431	10.7208	10.8458	10.9352	10.9939	10.6936	10.7241	10.697	10.7313	10.8888	10.6792	10.819	10.8317	10.9056	10.7486	10.7293	10.6976	10.9438	10.7807	11.0137	11.266	11.0291	10.9128	11.0219	11.4051	11.1759	10.8523	10.798	10.9252	10.7525	10.9339	10.8012	10.7389	10.8244	11.1331	11.0975	11.1295	11.2069	10.7528	10.9719	10.6939	10.7403	10.7053	11.0823	10.682	10.7898	10.606	10.6653	10.4527
7946853	5.43304	5.4424	5.5393	5.60917	5.43433	5.49808	5.38033	5.44785	5.52096	5.49222	5.09547	5.29928	5.53876	5.65043	6.00912	5.34793	5.89152	5.31391	5.50747	5.59532	5.79112	5.64476	5.50272	5.62979	5.62433	5.54657	5.65758	5.57939	5.48705	5.48313	5.7105	5.74524	5.66165	5.5332	5.35711	5.42162	5.33664	5.52191	5.4748	5.49355	5.66223	5.60442	5.56392	5.38359	5.54181	5.59737	5.86559	5.54002	5.70603
7946933	7.38812	7.39642	7.40854	7.15999	7.25037	7.08839	7.59907	7.3212	6.96375	7.28343	7.16925	6.75126	7.40954	7.09041	7.0593	7.19063	7.09149	7.28642	7.23464	7.02497	6.98153	6.96629	7.37043	7.29787	7.2269	7.28277	7.26861	7.4318	6.83522	6.87479	7.37811	6.79203	6.86701	6.83238	7.04563	7.09145	7.1916	7.11348	7.25234	7.15085	7.29297	7.43238	7.4148	7.2803	7.30962	7.25878	7.17533	7.27128	7.21875
7947015	10.1481	10.1699	10.1575	10.2363	9.96922	10.0537	10.0069	9.96121	10.1826	10.2173	10.1037	10.3816	10.1013	10.38	9.92106	9.97968	10.0981	10.2941	10.1564	10.2537	10.4261	10.2103	10.3321	10.1817	10.2339	10.1106	10.143	10.1415	10.3317	10.1929	10.1776	10.1469	10.2142	10.0195	9.99398	10.1391	10.113	10.1296	10.1025	10.2317	10.0009	10.0198	9.94713	10.0572	10.0022	9.88807	9.964	10.2324	9.96254
7947052	5.2637	5.35348	5.36627	5.26756	5.48968	5.26141	5.16401	5.335	5.31214	5.38206	4.96878	5.33369	5.46659	5.32728	5.33229	5.25521	5.37983	5.08584	5.1816	5.20354	5.12724	5.28815	5.22945	5.29678	5.17345	5.02899	5.22025	5.34033	5.28652	5.22692	5.30021	5.38655	5.2551	5.28603	5.22547	5.19441	5.16988	5.25087	5.18682	5.25996	5.11807	5.23153	5.21574	5.23349	5.2973	5.53426	5.68512	5.10681	5.23761
7947076	5.77044	5.92414	5.8313	5.86194	5.84067	5.78904	5.58751	5.89782	5.87583	5.70889	5.6038	5.77457	5.58629	5.77228	5.75485	5.62527	5.75098	5.74146	5.47091	5.75407	5.85933	5.79908	5.81709	5.88847	5.62474	5.58161	5.69413	5.79866	5.70857	5.85951	5.8575	5.95949	5.78334	5.94251	5.6014	5.73462	5.71886	5.83167	5.70517	5.71021	5.67759	5.71393	5.51793	5.5868	5.6125	6.07043	5.92356	5.74048	6.02424
7947129	6.35663	6.17013	6.19369	6.31626	6.25031	6.27531	6.04257	6.14129	6.32388	6.18741	5.93146	6.09093	6.31377	6.12354	6.0463	5.97287	6.14404	5.70687	6.12627	5.89942	6.06939	6.21583	6.18037	6.06958	5.79791	5.89577	6.00506	6.11161	6.2724	6.19882	5.96674	6.15792	6.15493	6.30647	6.03993	6.03394	6.20222	6.1075	6.20102	5.92218	6.09501	5.9683	6.11567	5.95623	5.97659	6.05148	5.9344	6.04654	6.13601
7947147	7.33905	7.17248	7.15021	7.6087	7.23502	7.14666	7.11185	6.91611	7.56773	6.86905	8.17401	6.76126	7.65475	6.8166	7.56643	7.84729	7.06592	7.67103	7.30838	7.3505	7.80969	7.37053	7.16627	7.38197	8.08464	7.1499	6.9589	7.31619	8.01164	7.63182	7.82684	7.6312	7.36135	7.41794	6.64453	7.67674	7.57785	7.91238	7.7867	7.12343	7.2715	7.93336	7.24978	8.1845	7.65889	7.49399	7.05966	7.3914	7.30425
7947165	5.33939	5.44954	5.63695	5.48495	5.53677	5.86191	5.6377	5.30437	5.20971	5.31348	5.08717	5.07547	5.18076	5.06017	5.16785	5.27335	5.57546	5.49619	5.40568	4.999	5.13971	5.3773	5.73464	5.30678	5.26864	5.0998	5.5414	5.04997	5.05144	5.24228	5.06312	5.43728	5.43973	5.07679	5.01531	5.02186	5.16024	5.43483	5.88991	5.02925	5.05473	4.84088	5.07497	5.39046	5.151	5.24449	5.50276	5.28428	5.45367
7947221	10.2286	10.3512	10.24	10.1765	9.90914	10.2524	10.0948	9.94237	10.591	10.2652	10.2212	10.4251	10.316	10.2845	10.4471	10.2905	10.2592	10.4629	10.2152	10.2663	10.7133	10.5173	10.33	10.2908	10.4219	10.2838	10.0827	10.1851	10.3519	10.1617	10.1264	10.0656	10.4052	10.0491	10.3299	10.1685	10.1133	10.31	10.1637	10.2565	10.3622	10.2617	10.225	10.4804	10.2291	9.84729	10.0592	10.1956	10.1153
7947358	8.35487	8.54177	8.35446	8.34058	8.4986	8.12677	8.48268	8.39964	8.20591	8.18135	8.16984	8.41313	8.28636	8.43469	8.17009	8.31453	8.3413	8.13109	8.32158	8.35705	7.861	8.22876	8.35271	8.36585	8.16733	8.16053	7.94345	8.25422	8.1488	8.33625	8.25782	8.05883	7.91184	8.39372	8.27495	8.60121	8.39267	8.22748	8.19306	8.45582	8.29885	8.62676	8.49957	8.24951	8.1046	7.79714	7.96323	8.05571	8.19899
7947450	6.39287	6.61231	6.35565	6.40963	6.55295	6.47147	6.57247	6.63132	6.55176	6.66324	6.54967	6.77011	6.74171	6.7254	6.84095	6.74986	6.6848	6.32741	6.26494	6.67673	6.71711	6.59781	6.4231	6.3286	6.26085	6.52316	6.74342	6.72327	6.80117	6.63867	6.46394	6.69575	6.66534	6.68852	6.56462	6.42028	6.68023	6.49047	6.50987	6.69729	6.84315	6.49318	6.70779	6.45327	6.46977	6.85781	6.65702	6.44777	6.31736
7947462	7.6081	8.1062	7.75849	7.80721	7.20642	8.32639	7.01371	7.14648	6.79826	6.98359	8.42074	7.04335	7.43914	6.88648	7.01316	7.59567	7.45855	8.27348	7.18429	6.87541	7.38874	7.09471	7.74529	7.36288	7.89574	6.96329	7.13105	7.14576	7.36362	7.22216	7.25248	7.8807	7.92809	7.50995	7.15436	7.34563	7.08949	7.32624	7.6965	7.042	7.44991	7.22406	7.37817	7.53927	8.39045	8.03495	8.20091	7.80735	8.07872
7947490	6.85625	6.97265	6.9166	6.65512	6.87865	7.10697	7.20028	6.93073	6.73956	7.09168	7.28934	6.39833	6.70165	6.75828	7.29174	7.41667	7.04379	6.9087	6.91449	6.6009	6.72089	6.99041	6.95228	7.17738	7.53476	6.82234	7.04492	6.59502	6.85312	6.81457	7.30945	7.01146	7.25537	7.06522	6.98074	6.71654	6.85668	6.95207	6.88259	6.94983	6.9024	6.97972	7.2595	7.6048	7.48893	6.91317	7.21595	7.50994	7.33948
7947496	4.73155	4.59398	4.75677	4.55326	4.66074	4.66749	4.53145	4.60007	4.77995	4.58415	4.36922	4.63277	4.48755	4.5255	4.59165	4.6656	4.64708	4.3687	4.55066	4.52051	4.66572	4.55808	4.4131	4.51251	4.64102	4.53203	4.62178	4.46152	4.80244	4.70231	4.66221	4.55837	4.72206	4.6066	4.5305	4.55239	4.62907	4.71546	4.56931	4.67062	4.46851	4.72609	4.7443	4.87072	4.56414	4.70611	4.73063	4.35414	4.63175
7947531	8.31964	8.30372	8.36394	8.39759	8.25633	8.34311	8.35152	8.20412	8.24166	8.30628	8.10365	8.09891	8.37596	8.25763	7.7894	8.48538	8.25364	8.28916	8.43604	8.31385	8.08894	8.20552	8.13774	8.21603	8.36154	8.27349	8.45278	8.11479	8.40166	8.31336	8.22036	8.40419	8.12338	8.15753	8.12746	8.29212	8.35863	8.1561	8.21816	8.30862	8.26039	8.27171	8.01975	8.33426	8.08048	8.31763	8.01415	8.28734	8.25999
7947624	10.4934	10.4882	10.5511	10.4399	10.5624	10.5083	10.526	10.5952	10.0923	10.556	10.4988	10.2254	10.7246	10.4799	10.2277	10.3455	10.3472	10.4101	10.6273	10.2913	10.3354	10.2675	10.5969	10.6516	10.374	10.4313	10.3118	10.6631	10.4175	10.3489	10.37	10.5861	10.1615	10.5251	10.6187	10.3655	10.4568	10.2386	10.2554	10.1594	10.4439	10.5229	10.5406	10.2689	10.2532	10.3683	10.5591	10.4537	10.2636
7947652	8.18944	7.94455	8.1963	8.14897	7.97426	8.11056	8.17831	8.133	7.75642	7.93803	8.06474	7.8122	8.02492	8.16849	8.02847	8.05323	7.99061	8.07577	7.98278	7.93019	7.80711	8.08571	7.94597	7.95481	8.12221	7.82819	7.93046	8.00656	8.00586	7.85679	7.87561	8.04252	8.02239	7.97061	7.907	8.01757	8.01225	7.92426	8.00561	7.97873	7.89183	8.08062	7.92177	8.02978	8.06327	8.23286	8.03278	7.92019	7.96016
7947784	8.29731	8.17186	8.2474	8.21038	8.11163	8.26235	8.39511	8.03864	8.14219	8.10758	8.24804	8.0603	8.3241	8.15127	8.17923	8.11346	8.11027	8.26883	8.12033	8.04418	8.15077	8.05098	8.13123	7.94979	8.1578	8.27091	7.90808	8.2621	8.01813	8.01645	8.1223	8.08643	8.21547	8.10167	8.09864	7.98591	8.00826	7.93879	7.99075	8.19724	8.14555	8.26895	8.16577	7.91193	8.14791	8.082	7.92269	7.90398	8.10424
7947801	7.62665	7.35324	7.50465	7.52965	7.54553	7.57172	7.23151	7.52714	7.49581	7.36083	6.96375	7.24265	7.61656	7.74694	7.67885	7.76474	7.73183	7.14618	7.39131	7.61929	8.16554	7.49196	7.60685	7.88381	7.91543	7.62623	7.54909	7.52324	7.49588	7.41436	7.63975	7.64276	7.54645	7.61044	7.61532	7.47162	7.55306	7.84254	7.7382	7.5128	7.63867	7.83909	7.28537	8.26425	7.54464	7.78324	7.5584	7.59125	7.68266
7947917	8.5778	8.34772	8.49169	8.43368	8.50126	8.62204	8.60633	8.60372	8.12869	8.24999	8.46038	8.2418	8.56407	8.44722	8.78818	8.56264	8.48798	8.50647	8.4004	8.32999	8.19416	8.3993	8.38398	8.5068	8.38323	8.35909	8.29045	8.52493	8.30374	8.48295	8.39461	8.56832	8.45067	8.53463	8.40525	8.515	8.35481	8.44908	8.36874	8.32015	8.44719	8.49774	8.60027	8.20816	8.41901	8.05138	8.51522	8.50428	8.52183
7947991	8.13994	7.84586	7.96235	7.66098	7.95971	7.79528	8.27536	8.1191	8.41712	8.13199	8.53062	8.35973	7.93935	8.10625	8.16482	8.15394	8.29552	8.32605	7.91024	8.13973	7.88495	8.572	7.70872	8.21877	8.25192	8.41541	8.21616	8.0641	8.21319	7.81969	8.17912	8.05873	8.15068	8.07406	8.1753	8.27835	8.09382	8.02652	7.95627	8.50257	8.0748	8.37663	8.00868	7.99057	8.29327	7.7561	7.73215	8.02532	7.83291
7948039	3.44449	3.47162	3.55607	3.44662	3.58541	3.77044	3.55188	3.71933	3.53781	3.66412	3.44372	3.52283	3.53822	3.73607	3.47766	3.5439	3.79481	3.53054	3.79128	3.70704	3.57566	3.59433	3.70385	3.60555	3.59304	3.58517	3.75911	3.50627	3.61215	3.6079	3.5624	3.53355	3.51439	3.48271	3.54981	3.43847	3.54406	3.59387	3.62556	3.59087	3.54354	3.68189	3.67575	3.67717	3.76344	3.58116	3.69102	3.78854	3.48093
7948088	7.1758	7.32292	7.23546	7.31171	7.08802	7.32393	7.50301	6.90506	7.22805	7.55736	7.72644	7.32714	7.30121	7.34187	7.13864	7.11753	7.37102	7.8933	6.96895	7.50728	7.55677	7.85355	7.26803	7.60998	7.53649	7.76747	7.38607	7.41696	7.48541	7.00918	7.37582	7.34868	7.06381	7.13302	7.40677	7.11382	7.0435	7.25204	7.32485	7.7353	7.30288	6.93888	7.20644	7.12453	7.31965	7.16353	7.15676	7.4154	7.22711
7948090	3.4611	3.44861	3.52708	3.47682	3.48525	3.525	3.58189	3.43735	3.51347	3.49297	3.39615	3.30867	3.3902	3.65286	3.5457	3.69137	3.54701	3.57553	3.49805	3.60995	3.4526	3.43686	3.52849	3.60456	3.54652	3.61098	3.46473	3.49968	3.55272	3.33032	3.41548	3.51025	3.46908	3.40631	3.48311	3.5236	3.39601	3.48646	3.58637	3.59004	3.68067	3.68257	3.71583	3.69273	3.66226	4.0072	3.71444	3.78034	3.64939
7948109	4.31513	4.22425	4.42632	4.22015	4.38476	4.65736	4.337	4.43991	4.4412	4.39281	4.34897	4.37624	4.37034	4.49202	4.42933	4.48944	4.46008	4.39292	4.79351	4.31659	4.57463	4.31875	4.31268	4.32521	4.66194	4.52073	4.5282	4.4465	4.4026	4.68284	4.28582	4.53204	4.45669	4.45069	4.43054	4.20029	4.40397	4.42474	4.58035	4.63151	4.5304	4.33789	4.471	4.42804	4.67386	4.37957	4.42938	4.69008	4.39413
7948111	4.39358	4.23598	4.2379	4.26931	4.27019	4.21354	4.27022	4.32828	4.22985	4.38425	4.20262	4.18451	4.2686	4.28895	4.39366	4.19975	4.17315	4.35212	4.26174	4.10462	4.45588	4.33995	4.26583	4.22256	4.35442	4.45628	4.47016	4.2463	4.33097	4.34439	4.27124	4.3293	4.28914	4.26801	4.11235	4.26567	4.25303	4.29009	4.35236	4.41701	4.48244	4.37493	4.4102	4.47339	4.36035	4.7423	4.30113	4.6596	4.29014
7948113	8.82714	8.91035	8.48461	9.26236	8.88672	9.06245	8.81885	9.09703	9.17362	9.23095	9.15406	9.1637	9.04733	9.08713	9.10182	8.95831	9.05275	9.49677	9.37946	9.1541	8.68587	8.90059	8.70337	8.43732	8.798	8.76112	9.38189	8.7822	9.14534	9.4055	9.143	9.36295	9.06827	9.06713	9.08266	9.12244	9.07465	8.90164	9.14242	8.74184	8.51371	9.07652	9.07388	9.22876	8.7153	9.41548	9.26125	9.48679	9.01122
7948125	3.96194	3.92182	3.92522	3.96711	3.97044	4.04608	3.95432	3.80712	3.88938	3.86224	3.92356	3.90105	3.92479	3.97356	3.84403	3.94971	3.96922	3.95234	3.9429	4.15345	3.99245	4.14395	3.97729	3.87736	4.07531	4.19261	4.02714	4.10666	4.09158	4.01294	4.15362	3.86027	3.82283	4.07935	3.97116	3.76302	3.9041	3.93436	3.64331	3.91327	3.9177	4.01454	4.16476	3.96431	3.96778	3.90876	3.97553	4.01351	4.09973
7948131	4.83092	4.53654	4.49073	4.74542	4.75985	4.67276	4.7406	4.73226	4.72496	4.63367	4.64262	4.67829	4.73476	4.56554	5.08301	4.56475	4.80241	4.64747	4.80633	4.88485	4.76141	4.7857	4.85633	4.58399	4.55922	4.59036	4.74974	4.72307	4.74402	4.65929	4.90112	4.86517	4.72448	4.93975	4.82156	4.55371	4.47183	4.53613	4.82612	4.70154	4.95977	4.9186	4.92204	4.7776	4.73737	4.90031	5.18098	4.70478	4.7196
7948229	10.1076	10.3611	10.3752	10.3766	10.0325	9.75917	10.2993	10.634	10.1312	10.3954	11.1603	9.88473	10.5689	9.82793	10.8925	9.76109	10.4807	8.29489	9.99498	9.82471	8.60965	10.0319	9.8536	10.4826	9.35845	9.92939	9.42929	10.2695	10.6193	10.5769	10.342	9.62376	10.0398	10.8344	10.7876	10.0439	10.1556	9.18167	9.78059	10.5288	10.0752	10.7975	10.22	9.76315	9.64489	10.1421	9.71019	9.70882	9.90341
7948249	8.86054	8.74209	8.65246	8.72208	9.0403	8.93639	8.93274	8.77556	8.87721	8.47286	8.60355	9.049	8.57469	8.21634	9.19776	8.70943	8.66394	8.2519	8.68862	8.78248	8.48471	8.85473	8.70239	8.4143	8.84088	8.63232	8.56887	8.68371	8.7215	8.99839	8.67194	9.02805	8.73476	9.09069	8.70546	8.77837	8.65936	8.74206	8.72259	9.20786	8.63302	9.23642	8.9153	8.70735	8.56111	9.14045	8.67464	8.49411	8.37985
7948267	8.0535	7.88958	7.90278	8.09612	7.60345	8.17603	8.05062	8.11504	8.19481	8.08372	8.25254	7.87535	7.90963	7.9585	8.12448	8.01319	8.10514	8.3097	7.74292	8.16465	8.39486	8.0508	7.97336	7.86041	8.2262	8.24598	8.32885	7.78849	8.19742	8.07815	8.09143	8.04522	8.00727	7.73029	8.03642	7.97009	7.95321	7.9789	8.27734	8.35561	7.9982	8.01053	8.13892	8.19492	8.31282	8.20209	8.12432	8.44902	8.12117
7948332	7.33982	7.15959	7.18618	7.31266	7.3427	7.24479	7.44168	7.51987	7.47128	7.49967	9.93935	7.19461	7.87219	7.01653	7.12302	7.4375	7.19647	7.0834	7.6759	7.00051	7.48122	6.93681	7.46309	7.23706	7.11063	7.85694	7.33931	7.78996	8.76233	7.72547	7.53754	7.7376	7.40297	7.43713	7.4627	7.60573	8.17473	7.97535	7.44996	7.60236	7.35177	7.55734	7.43896	7.33259	7.05057	7.70547	7.22352	7.71639	7.34292
7948354	5.08741	4.3262	4.78798	4.32119	4.66034	4.3413	4.74895	4.7936	4.43992	4.20321	4.00118	4.33955	4.58646	4.45949	4.68391	4.58217	4.25849	4.50531	4.51345	4.2571	4.18157	4.13806	4.70082	4.2877	4.09437	4.63984	4.37609	5.08464	4.76708	5.29337	4.59515	3.9916	4.79656	4.66074	4.15985	4.60128	4.55957	4.39785	4.71829	4.35822	4.50323	4.6633	4.53846	4.82912	4.61552	4.56181	4.61262	4.45408	4.33148
7948364	5.56554	5.30289	5.50518	5.1189	5.19885	5.37911	5.17787	5.09975	5.74346	6.85437	9.05483	5.45308	6.98871	5.60829	5.77431	5.55165	5.61799	6.08486	4.9837	6.1496	5.42351	5.68743	5.67062	5.64022	5.84158	8.53796	6.655	7.07417	5.72229	6.51462	6.51209	6.51432	6.1091	5.34811	7.17221	5.30602	8.71948	6.19116	5.45134	5.51891	5.47239	5.05352	5.70968	5.17594	5.35679	6.69684	5.64636	7.81058	5.67349
7948455	4.70501	4.62221	4.46047	4.67307	4.61897	4.58674	4.59086	4.62274	4.59994	4.95592	4.852	4.69317	5.11243	4.87842	4.85261	4.75469	4.70744	4.92493	4.75068	4.99661	4.58827	4.70136	4.61572	4.69279	4.51524	5.95564	5.04788	5.33212	4.57205	4.89224	4.75364	4.95961	4.9126	4.44132	4.87173	4.69575	5.94573	4.76531	4.66077	4.61802	4.55789	4.40288	4.56397	4.7885	4.69404	5.31031	4.89041	5.59044	4.86297
7948612	11.4968	11.1968	11.1244	11.2367	10.8713	10.6098	11.5185	11.4112	11.1772	10.8494	11.1163	10.351	11.1757	10.2228	10.4257	10.8684	10.7334	10.9841	11.2885	10.6363	9.70436	9.60905	10.8853	10.9706	10.7399	10.6974	10.9323	10.9776	9.96081	10.2658	10.4557	10.8066	9.93666	11.2124	11.2926	11.5754	11.2316	10.7306	11.2189	12.0608	10.7258	10.6997	10.779	10.504	10.8855	10.809	11.0053	10.8641	11.0186
7948718	8.45899	8.52411	8.73909	8.40524	8.24049	8.30411	8.61037	8.38823	8.2905	8.31082	8.54333	8.23083	8.38877	8.23279	8.43992	8.25803	8.14629	8.46582	8.31226	8.0871	7.89903	8.08502	8.24643	8.11803	8.08438	8.0908	8.33097	8.58724	8.05227	8.3304	8.26593	8.3499	8.12218	8.49056	8.20968	8.15827	8.24599	8.24252	8.27848	8.22302	8.21116	8.77761	8.45118	8.32258	8.27121	8.43648	8.23845	8.42981	8.23325
7948744	11.5575	11.5931	11.5817	11.5557	11.5222	11.5276	11.6779	11.6119	11.3256	11.4502	11.1893	11.3681	11.3492	11.3634	11.477	11.3718	11.3829	11.5276	11.6218	11.3459	11.3799	11.442	11.4532	11.5728	11.2339	11.3945	11.606	11.6045	11.4477	11.5471	11.6251	11.5227	11.2286	11.4155	11.3541	11.502	11.3869	11.5029	11.5047	11.1693	11.5327	11.4388	11.4068	11.4212	11.4729	11.1564	11.5926	11.3336	11.3865
7948772	8.52475	8.55653	8.70657	8.53954	8.66	8.49934	8.57098	8.65357	8.51717	8.57443	8.62619	8.53501	8.46854	8.70436	8.38759	8.49201	8.53334	8.55877	8.42913	8.36158	8.53819	8.46526	8.48025	8.6082	8.35905	8.45017	8.31124	8.63649	8.4544	8.46322	8.57895	8.70442	8.58803	8.57739	8.29404	8.46666	8.50026	8.5008	8.51393	8.45087	8.61181	8.53465	8.54928	8.57912	8.47633	8.62163	8.58923	8.61217	8.48412
7948775	7.21065	6.91697	6.94699	7.02904	7.00065	7.35158	7.31933	7.33186	7.46868	7.11808	7.18313	7.15174	7.03182	7.36766	7.3945	7.49231	7.55391	7.4301	7.32011	7.2738	7.25515	7.32919	7.16841	7.01479	7.1438	7.38908	7.45623	7.049	7.45885	7.43835	7.21708	6.8553	7.03398	7.2127	7.51005	7.32575	7.27178	7.04249	7.13485	7.31041	7.09269	7.36763	6.92547	7.08196	7.1335	7.20021	7.18779	7.14029	7.1688
7948782	8.87114	8.68478	8.8866	8.65762	8.70051	8.62316	9.01702	8.96049	8.54158	8.78963	8.78009	8.35539	8.99961	8.61493	8.69187	8.50601	8.81942	8.28421	8.87408	8.6507	8.20604	8.45164	8.77198	8.60725	8.43504	8.63795	8.64309	8.90835	8.48197	8.86785	8.68946	8.4117	8.33762	8.67418	8.88108	8.66126	8.48574	8.52298	8.59164	8.72654	8.77053	9.07323	8.80105	8.39048	8.41712	8.58111	8.5149	8.72911	8.59686
7948894	6.69648	6.79477	6.24565	6.91236	6.21069	5.5627	6.15267	6.63316	6.31018	6.20639	7.28721	7.10984	6.40209	6.17359	5.8995	5.47291	5.84108	6.17382	6.51489	6.01658	5.94185	6.20166	6.13382	5.71777	5.97262	5.65584	5.63948	6.09462	5.90846	6.67928	6.42788	6.11568	6.00716	5.87491	5.9285	5.15976	5.39746	5.55585	6.06502	5.2735	5.94233	6.33399	6.13699	5.98884	6.29447	5.37567	6.12766	6.19927	5.86265
7948902	8.51599	9.33667	8.62861	9.83756	8.46152	7.43446	8.3624	8.64499	9.06976	8.51942	9.21851	8.85346	8.91169	8.58586	7.80582	7.58205	8.55084	8.0217	8.92056	8.81886	7.24869	8.5354	8.95237	8.53484	7.39816	8.37934	6.88755	8.70352	8.24252	8.66061	8.72734	7.78103	8.14364	8.0095	8.23502	7.19214	5.96461	7.50713	7.62713	7.33766	8.46297	8.38873	8.74999	7.24018	8.00984	5.2628	7.36319	7.5188	7.86963
7948908	5.87145	6.3999	5.92724	6.11822	6.10205	5.82936	6.53952	6.48088	6.89814	6.01264	7.92488	7.00186	5.81223	5.80182	6.05433	5.36363	5.90938	5.39302	6.33406	6.46842	6.34944	6.60439	5.7057	6.20738	5.76109	5.72875	5.79005	6.22263	6.5338	5.59017	6.05089	6.01977	5.95255	6.18517	6.06057	6.32714	5.74664	5.86201	5.75952	6.30072	5.69205	6.44305	6.11596	5.82677	5.61368	5.05169	5.16846	5.55594	5.86833
7949021	5.31445	5.40951	5.55851	5.4336	5.42894	5.44592	5.42378	5.43008	5.29041	5.38269	4.97891	5.39735	5.29655	5.2354	5.30366	5.28678	5.4539	5.18349	5.42318	5.33941	5.35623	5.22439	5.41894	5.3661	5.16749	5.3146	5.08377	5.23702	5.26504	5.42159	5.27256	5.34665	5.37562	5.26765	5.22247	5.35383	5.29428	5.37708	5.51825	5.33044	5.26184	5.30558	5.40516	5.20949	5.59337	5.67185	5.42361	5.07092	5.59548
7949033	7.67207	8.01023	7.91268	7.83025	7.8989	7.91125	7.79256	7.90812	7.98559	7.76375	7.61118	7.79415	8.02005	7.91041	7.96136	7.85057	8.04535	7.6392	7.56966	7.59015	7.81642	7.8912	7.87131	7.84925	7.74841	7.55951	7.68063	7.76312	7.66005	7.8442	7.94636	8.03308	7.95582	8.08289	7.76114	7.59356	7.72136	7.78106	7.73858	7.65509	7.84682	7.58557	7.85181	7.8372	7.92344	8.06277	7.8155	7.80277	7.81495
7949080	8.65345	8.53215	8.64451	8.62807	8.43668	8.46054	8.53778	8.385	8.30741	8.4628	7.91645	8.33913	8.47496	8.36376	8.55008	8.55478	8.27088	8.14032	8.59198	8.24949	8.42581	8.49428	8.40074	8.286	8.58895	8.23933	8.62396	8.35839	8.3274	8.54772	8.26066	8.65842	8.43977	8.60722	8.28351	8.06902	8.40859	8.34273	8.46091	8.32733	8.38251	8.5148	8.62247	8.51345	9.04014	8.50587	8.74735	8.62496	8.57659
7949172	7.50469	7.35172	7.56726	7.51489	7.22393	7.41936	7.18287	7.27572	7.19493	7.19606	7.98344	7.12954	7.22646	7.24299	7.08862	7.6085	7.26228	7.01537	7.26134	7.04605	6.92478	7.07278	7.26126	7.25007	7.05511	7.23048	7.23924	7.31168	7.0376	7.12952	7.34998	7.42964	7.3048	7.12056	7.15476	7.14714	7.2392	7.0784	7.40716	7.17825	7.29179	7.22867	7.42405	7.37917	7.58334	7.5904	7.51616	7.31194	7.21355
7949206	8.2217	8.31848	8.298	8.34548	8.40937	8.57918	8.46923	8.59917	8.27754	8.14722	8.39048	8.10501	8.33665	8.23221	8.43611	8.08233	8.26371	8.22473	8.15895	8.10859	8.1547	8.31642	8.43482	8.14684	8.33585	8.1152	8.27562	8.187	8.22157	8.31281	8.3636	8.36974	8.30118	8.24188	8.20973	8.26388	8.12404	8.10873	8.30577	8.23438	8.31993	8.35736	8.36951	8.24151	8.48789	8.29437	8.53188	8.40369	8.42791
7949227	7.16564	7.19634	7.19562	7.18791	7.26972	7.29715	7.00074	7.1895	7.16018	7.13561	6.86647	7.09517	7.01745	7.10747	7.17143	6.97215	7.22545	6.86022	6.88656	6.95857	7.04103	6.98968	7.24789	7.12955	6.9013	6.95176	7.06575	7.1727	7.03467	7.38517	7.06061	7.29298	6.94535	7.33233	7.12536	6.94057	7.09671	7.16088	7.19991	7.05753	7.1035	7.13213	6.97596	7.09495	7.11311	7.08628	7.12596	7.06956	7.32196
7949344	7.19967	6.96979	7.11484	7.07986	7.15897	6.93509	7.03331	7.05106	6.88234	6.77363	6.71991	6.67592	7.02921	7.03669	7.00217	6.98011	6.99969	6.70958	6.89494	6.66513	6.58056	6.7306	7.06787	6.87813	6.66028	6.86223	6.82915	7.07747	6.79222	6.86864	6.86041	7.00725	6.91904	7.03784	6.75719	6.61259	6.72601	6.70438	6.78728	6.71527	6.94426	7.079	6.93715	6.75029	6.91165	7.10092	7.26143	6.59088	6.90383
7949412	10.1	9.99768	10.3732	10.1499	10.2128	9.70553	10.5281	10.1491	9.9476	9.4293	9.54761	9.89466	10.0433	9.8066	10.2063	10.0568	9.84245	10.0554	9.7174	9.54712	9.27263	9.62951	9.85766	9.58778	8.90275	9.64877	9.56436	9.8554	9.78795	9.7908	9.65791	9.72361	9.88324	10.5705	9.5343	9.71051	9.6265	9.58545	9.57394	10.1324	10.0057	10.7767	10.5173	9.82721	10.2167	10.0777	10.1439	9.42839	9.73588
7949440	6.56625	6.55217	6.58437	6.72711	6.66662	6.60664	6.58063	6.48759	6.54001	6.47548	6.36084	6.55526	6.34775	6.63694	6.48283	6.45381	6.54569	6.398	6.37974	6.0936	6.3271	6.39332	6.57382	6.31113	6.13706	6.46963	6.43836	6.56625	6.38554	6.34716	6.50765	6.58805	6.51613	6.50672	6.47133	6.43645	6.45816	6.32347	6.52747	6.35117	6.50216	6.47705	6.52018	6.21255	6.58532	6.61096	6.63513	6.31536	6.52973
7949503	12.0942	11.7181	11.8965	11.6517	11.7614	11.8136	11.8414	11.7414	11.4273	11.417	11.3022	11.6523	11.2802	11.8989	11.6592	11.7275	11.4569	11.7873	11.7755	11.4633	11.2898	11.6577	11.473	11.6357	11.5078	11.2588	11.7091	11.7241	11.6538	11.535	11.5446	11.7924	11.745	11.7574	11.4557	11.9224	11.688	11.5948	11.8803	11.5965	11.3906	11.7422	11.7527	11.7885	11.7243	11.9354	11.5599	11.0769	11.3522
7949588	11.3601	11.6859	11.5665	11.5523	11.5108	11.2479	11.2048	10.821	11.431	11.3709	10.6541	10.9798	10.8489	10.0576	11.3852	11.1387	10.9933	11.479	11.0689	11.2894	11.1517	11.2363	11.4282	11.1271	10.9183	11.5091	11.3378	11.3897	11.4574	11.6595	10.7215	11.2957	11.0794	11.3985	11.281	11.078	11.2037	11.2479	10.7775	11.4335	11.6275	11.9085	11.6582	10.669	11.6767	11.5364	11.9032	11.3717	11.4009
7949603	7.54697	7.68589	7.5333	7.75626	7.38489	7.65096	7.59166	7.61945	7.49592	7.55043	7.49512	7.51998	7.32468	7.31496	7.59418	7.22941	7.37016	7.354	7.60576	7.37895	7.53797	7.5164	7.45307	7.30282	7.5483	7.35465	7.55835	7.6222	7.71232	7.56165	7.58764	7.3911	7.42492	7.26732	7.55222	7.18899	7.3281	7.36393	7.68432	7.23531	7.71332	7.55714	7.27624	7.61487	7.47375	7.4257	7.40348	7.76315	7.6723
7949674	9.88188	9.80372	9.73231	9.96141	9.84229	9.77863	10.057	10.1067	9.77688	9.90585	9.66855	9.52975	10.1612	9.79437	10.0548	9.39538	9.77081	9.84708	9.92481	9.67952	9.39497	9.65185	9.71808	9.67245	9.663	9.87221	9.8287	10.0503	9.49984	9.78139	9.76556	9.42246	9.54289	9.77776	9.97529	9.75801	9.49279	9.33743	9.65122	9.76856	9.94916	9.76958	10.0119	9.30238	9.64865	9.77389	9.95201	9.94596	9.92302
7949719	9.32087	9.73918	9.6465	9.7089	9.35222	9.39179	9.63976	9.37518	8.19585	9.06318	9.10893	8.07158	9.24729	8.66388	8.75222	9.58641	9.36644	9.79111	9.27706	8.75609	8.3718	8.56773	9.29714	9.20423	9.32979	8.47714	9.16902	9.23352	8.3288	8.90623	8.98832	9.39989	9.11178	9.23705	9.0654	9.02389	9.22835	8.83794	9.6476	8.60939	9.37296	9.1536	9.25879	8.89409	9.96941	9.30543	9.64972	9.78215	9.77501
7949896	6.53246	6.50613	6.36224	6.6655	6.31155	6.21808	6.60752	6.70666	6.62976	6.60521	6.66284	6.68143	6.67997	6.59513	6.67609	6.69683	6.66599	6.67403	6.4951	6.45961	6.40013	6.47827	6.50794	6.42002	6.57107	6.45827	6.8566	6.53078	6.31652	6.61651	6.44901	6.68208	6.42588	6.53	6.57902	6.77474	6.812	6.5784	6.61911	6.76333	6.51622	6.65762	6.57339	6.83211	6.80996	6.94322	6.85614	6.55898	6.58691
7950042	7.30102	6.80748	6.75202	6.8823	6.76518	6.80862	6.12034	6.02921	8.19882	6.41086	6.254	9.17803	5.99196	6.63214	7.09124	7.5285	6.10124	6.32229	7.09061	6.47896	8.86639	7.88554	7.33501	6.69486	8.65029	6.2309	6.66321	6.32738	8.45119	7.62906	7.2977	7.42042	8.51811	6.94546	6.26102	6.79664	6.75279	7.40265	7.96632	5.92797	6.40498	7.22809	7.01623	8.8384	7.24939	6.80052	7.40212	6.96986	7.15327
7950067	10.4363	10.517	10.3986	10.7072	10.3085	10.0226	10.4157	10.4347	10.3599	10.3845	10.4066	9.99558	10.3029	9.62854	9.44001	9.99476	10.1168	10.3052	10.7433	10.1303	10.3146	9.60439	10.4665	10.3379	10.4682	9.7779	10.2787	10.0894	9.73748	9.56206	9.68099	10.3132	9.71276	10.4019	10.2717	10.7301	10.4504	10.74	10.9755	11.1569	10.3632	9.986	9.80726	10.2546	10.2478	10.4296	10.5059	10.6911	10.7349
7950086	9.35632	9.073	9.2487	9.06013	9.2373	9.20129	9.42198	9.25421	8.64166	9.00135	9.11615	8.76631	9.42637	9.27834	9.40781	9.42135	9.07777	9.17611	9.2663	8.91299	8.65503	8.95726	8.96068	9.15256	9.12387	9.17847	9.1883	9.32243	8.89803	8.91776	8.99109	9.2607	8.9781	9.17591	9.15403	9.17093	9.26125	8.74944	9.09476	9.19766	8.98173	9.34316	9.37333	9.06449	9.22371	9.0902	9.02403	8.9405	8.96553
7950142	7.99655	8.05779	8.04345	8.0296	8.15359	8.01518	8.04404	8.04942	8.28889	8.14513	8.42176	8.27739	8.01991	7.9855	8.08459	8.18241	8.13167	8.20882	8.13101	8.19576	8.28749	8.21206	8.13676	8.18618	8.11556	8.10053	8.4694	7.97583	8.16286	8.11662	8.24618	8.27354	8.19884	7.98531	7.91038	8.10222	7.93701	7.98641	8.33956	8.27557	7.99967	8.05984	8.06203	8.20837	8.29964	8.01152	8.20324	8.19438	8.19115
7950284	11.018	10.8128	10.9158	11.1457	10.9836	11.0141	10.69	10.858	11.1352	11.0681	10.8388	11.0981	10.7981	11.0253	10.754	10.9116	10.8592	10.9765	11.0263	10.922	11.1554	11.0044	10.9486	11.0837	11.2488	11.1464	11.0869	11.0424	11.0555	10.9773	11.098	10.9929	10.9208	10.7675	11.0139	11.0489	11.0662	11.0697	11.1866	11.1014	10.9751	10.9472	10.9081	10.9939	11.1759	10.9601	11.1785	11.0592	11.0773
7950307	6.128	6.12346	5.93611	6.23374	5.94264	6.29297	5.85585	6.1118	6.37815	6.97497	10.6449	5.61865	6.4071	5.97037	6.02291	6.1032	6.25138	6.322	6.42118	6.01685	6.03066	6.08402	6.23021	6.11476	6.5935	6.51848	6.86428	6.65155	6.15802	6.99956	6.55105	6.61046	6.48892	6.20673	7.56044	5.78969	8.91888	6.27666	6.83145	6.1591	6.34566	5.90944	6.22357	6.6808	6.21257	7.00736	6.52797	8.20839	6.2085
7950332	6.71773	6.96418	6.42465	6.66493	6.83932	6.69342	6.71083	6.54792	6.38808	7.13713	6.50307	6.84216	6.4665	6.60028	5.71059	6.71873	6.92302	6.81995	6.74483	6.90306	6.7928	7.04147	6.52812	7.08436	6.80196	6.98271	7.05714	6.87162	7.15312	6.70821	6.53941	6.78242	6.91132	6.49891	6.7198	7.15037	7.20821	6.71166	6.73984	7.2293	6.37471	6.94985	6.48922	6.93314	6.80629	7.05352	6.95379	6.35318	6.9773
7950336	8.88412	8.59747	8.78249	8.54323	8.90899	8.88269	8.9073	8.70464	8.84426	8.88337	9.25948	9.00278	8.85807	9.31943	8.5847	9.11971	8.95388	9.18529	8.71404	8.83511	9.09567	9.04885	8.79876	9.0882	9.05969	9.28354	9.2012	8.89091	8.97806	8.60286	8.96946	9.06678	9.04292	8.83254	8.86544	9.2923	9.11208	8.68526	8.89224	9.26277	8.86353	8.87938	8.88111	9.37014	8.89346	9.0698	8.5635	8.92198	8.63509
7950391	7.81065	7.92862	7.54776	7.65486	7.91027	8.2364	8.39801	8.36521	7.81954	8.32035	8.17262	7.93647	8.12519	8.73988	7.86386	8.2749	8.70073	9.06554	8.54442	8.47327	8.71141	8.53441	7.74063	8.48567	8.77355	7.86842	8.51127	7.79735	8.25156	7.57034	8.06025	8.34706	8.49595	7.43983	8.23202	8.46278	8.3743	8.22979	8.61879	7.47333	7.8629	7.07433	7.2956	8.32935	8.27245	8.42474	7.77916	8.15678	8.19506
7950425	6.8302	7.32411	7.00409	6.8977	6.51161	7.67538	7.66627	7.53368	8.2605	7.34102	10.2339	6.79331	7.62506	7.12702	7.0723	8.61482	9.87872	7.19932	8.44985	6.82013	6.31957	7.4719	6.75141	9.24934	6.71764	6.85026	6.95674	7.18225	7.23709	7.07489	7.33398	7.47345	7.71701	6.84937	8.00535	7.50002	7.66668	7.02887	6.78076	6.13961	6.63709	6.42399	6.81956	6.6413	7.75346	7.08985	7.17536	7.38724	7.25187
7950501	8.53249	8.3347	8.5045	8.20851	8.02735	8.29949	8.03249	7.45237	8.01246	7.89694	8.01776	8.16907	7.93244	7.88158	7.90962	8.29845	8.035	8.20247	7.97907	7.85175	8.02213	7.97355	8.04313	7.96304	8.17127	7.84483	8.23482	8.08156	7.70231	7.86688	7.83305	8.05121	8.45945	8.51766	7.66373	8.03537	8.08343	7.97857	8.25349	7.79063	7.90968	8.43469	8.28435	8.0226	8.51903	8.13122	8.40623	8.14878	8.3768
7950544	9.02012	9.0175	8.97965	8.93117	8.7219	8.96732	8.85835	8.75278	8.66683	9.00704	8.95901	8.84734	9.08646	9.00468	8.91394	8.63433	8.40632	9.06946	8.81913	8.77281	8.7754	9.07074	8.82302	8.83646	8.67337	9.0473	8.68771	9.0186	8.99182	8.73107	8.87187	8.78317	8.90763	9.01463	9.21436	8.91831	8.77932	8.68891	8.48622	8.94561	8.79385	9.00679	8.90095	8.64122	8.59945	8.55467	8.32803	8.49381	8.37852
7950555	9.76443	10.2421	9.96389	10.451	9.7958	10.2391	10.0457	9.89549	10.5757	10.4446	10.5285	9.93876	9.93827	10.0894	9.8043	9.98709	10.5703	11.174	10.1493	10.6502	10.5154	10.0666	10.4278	10.2992	10.747	10.4472	10.2333	10.2434	10.1495	10.1087	9.32251	10.0684	9.93495	10.3306	10.2179	10.273	10.3876	10.4761	9.70931	9.65437	10.7593	10.4253	10.2987	10.1064	10.738	10.8258	10.7254	11.3454	10.8588
7950641	5.61048	5.68065	5.6324	5.5782	5.48746	5.62745	5.8475	5.72697	5.73913	5.57844	5.41838	5.97649	5.63868	5.59174	5.67105	5.56104	5.72428	5.33768	5.71782	5.77943	5.64084	5.35001	5.32406	5.40191	5.37342	5.56751	5.4904	5.51736	5.263	5.52012	5.61001	5.53762	5.64621	5.69166	5.60981	5.37211	5.37469	5.43434	5.39313	5.32099	5.57939	5.39384	5.39408	5.41644	5.34147	5.49452	5.73488	5.2259	5.66924
7950671	8.43699	8.33662	8.45723	8.54967	8.26873	8.34274	7.99757	8.08861	8.52595	8.59004	8.51245	8.62698	8.34266	8.69105	8.23557	8.62134	8.85209	8.51828	8.38008	8.43629	8.34173	8.36849	8.43357	8.43156	8.69439	8.52859	8.44778	8.71836	8.73516	8.49935	8.57021	8.55565	8.51984	8.46945	8.31704	8.32365	8.42597	8.52073	8.70767	8.4702	8.35749	8.70113	8.37884	8.42379	9.04596	8.7364	9.05845	9.05339	8.76983
7950743	9.05852	8.74071	8.94852	8.74569	9.10309	9.00051	9.02857	9.03113	8.52201	8.73591	8.90198	8.50476	8.82836	8.8357	9.06235	8.93397	8.63238	9.10443	9.19433	8.7543	8.44122	8.5597	8.53984	8.78319	8.81986	9.23939	8.54249	9.01688	8.49414	8.86257	8.84175	8.6513	8.67098	8.57222	8.65887	8.74311	8.7131	8.50138	8.77466	8.54571	8.64837	8.69265	8.59248	8.68467	8.41129	8.06785	8.43578	8.37731	8.46501
7950804	5.13425	5.09706	4.96185	5.19365	5.17223	5.43843	5.25973	5.34381	4.93446	5.27983	5.18467	4.8862	5.31349	5.11447	5.09648	5.14138	5.31461	5.48621	5.11541	5.2193	5.20837	4.94008	5.31033	5.25046	5.0829	5.35742	5.35926	5.24795	5.25243	5.16703	5.24513	5.1157	4.96529	5.13363	5.31797	5.27006	5.24831	5.24501	5.41246	5.57691	5.59057	5.42427	5.6388	5.29501	5.20043	5.34104	5.30871	5.42694	5.4398
7950810	7.02631	6.60713	6.65198	6.95735	6.80696	6.93731	7.32749	7.17135	7.16102	7.28409	7.14586	6.79203	6.86286	8.46675	6.66814	6.94401	7.29423	7.9328	7.36084	7.27271	6.45344	6.82874	6.90438	7.3841	7.07583	7.88101	6.81322	7.57746	6.68652	7.06423	7.33275	7.09501	6.70933	7.09441	7.35367	7.39361	7.08578	6.47997	7.04328	7.45032	6.9766	7.04912	7.08712	6.76012	7.42346	7.39081	7.07643	6.66199	6.87635
7950864	8.51577	8.103	8.45228	8.17919	8.71675	8.40914	8.55954	8.69794	8.66957	8.68223	8.05424	8.65472	8.52808	8.7074	8.39166	8.75962	8.60461	8.80615	8.70582	8.56082	8.18702	8.5433	8.53651	8.31	8.38704	8.81938	8.84281	8.65113	8.18567	8.58454	8.22476	8.51029	8.68889	8.31465	8.5931	8.62156	8.87595	8.47495	8.18972	8.67645	8.42261	8.43126	8.70455	8.10111	8.33537	8.60969	8.38874	8.51544	8.75763
7950906	6.46895	6.64829	6.92516	7.02832	6.84137	6.60543	6.43937	7.39882	7.5376	7.26783	9.13332	7.40138	7.58401	7.22756	8.70848	6.46769	8.77562	6.97821	6.46778	7.27379	7.74313	7.22377	6.83664	7.82735	7.6073	7.86501	6.65253	7.38241	7.09038	6.96586	6.54195	6.43647	6.7975	7.80649	8.56687	6.30155	8.28963	7.51623	6.18989	8.52924	7.46548	8.99876	7.37912	6.49491	7.0358	7.46776	7.48673	8.48817	7.67681
7950983	8.33159	8.38239	8.42941	8.50933	8.77658	8.71597	8.41691	8.15359	8.66931	8.74595	9.05272	9.20887	8.5586	8.30638	8.47352	8.57854	8.3986	8.93652	8.62336	8.67511	9.19676	8.89178	8.44218	8.88082	9.30403	8.72108	8.80728	8.37835	8.95127	8.55777	8.7124	8.59835	8.54286	8.64281	8.62695	9.018	8.80463	9.44243	8.82539	9.37529	8.43475	8.52085	8.14608	8.88563	8.3553	8.26637	7.93847	9.026	8.00555
7950990	8.1477	8.10895	8.09993	8.32048	7.99288	8.22558	7.84485	8.15827	8.04937	8.42497	8.07435	8.3181	8.15597	7.93942	8.12729	8.15181	8.01315	8.35242	8.03274	8.24299	8.25452	8.50545	8.09399	8.39162	8.33623	8.24289	8.23036	8.29536	8.35643	8.25428	8.51515	8.32338	8.23089	7.99458	8.16372	8.25412	8.11101	8.38698	8.49351	8.28264	8.16164	7.91414	7.84253	7.99082	8.05405	8.13554	7.60092	8.18288	7.97591
7951046	6.46937	6.30175	6.28597	6.1046	6.11992	6.18767	6.527	6.43238	6.52071	6.45472	6.56375	6.81032	6.48319	6.70914	6.53294	6.15292	6.06105	6.50852	6.42006	6.2669	6.53551	6.76874	6.38183	6.51126	6.20755	6.80553	6.459	6.43943	6.62745	6.25433	6.40899	6.0606	6.46217	6.34919	6.71606	6.48237	6.49006	6.30123	6.34214	6.64066	6.37239	6.48235	6.46935	6.38924	6.20306	6.01557	6.25281	6.41064	6.37342
7951112	10.4578	10.5911	10.6812	10.8398	10.4561	10.6703	10.5848	10.636	10.738	10.9861	10.5809	10.6489	10.614	10.975	10.4207	10.5374	10.8348	10.9781	10.751	10.9923	10.853	11.101	10.7893	11.0217	10.8386	10.8907	10.7985	10.7158	10.7231	10.6871	10.8272	10.6931	10.6357	10.4152	11.0272	10.6222	10.5649	10.7376	10.5311	10.4786	10.7697	10.4507	10.3445	10.5652	10.5305	10.554	10.3901	10.8928	10.6774
7951133	10.6533	10.5088	10.6393	10.4055	10.6654	10.5635	10.5734	10.5163	10.5934	10.8024	10.682	10.6768	10.8179	10.9343	10.3977	10.6529	10.5426	10.8707	10.5067	10.7968	10.6103	10.6937	10.6631	10.8969	10.4807	10.8957	10.6539	10.9566	10.6077	10.7821	10.7221	10.8981	10.481	10.7336	10.9077	10.8096	10.7556	10.6403	10.2582	10.6759	10.6533	10.7112	10.8527	10.5923	10.4959	10.8281	10.5052	10.5646	10.265
7951144	7.81466	7.80102	7.81357	7.8262	7.69239	7.82279	8.01342	7.73107	8.04345	7.96314	8.04622	8.03636	8.12266	8.02653	7.90946	7.87267	7.81459	7.99371	7.93782	7.96315	8.01416	8.06335	7.83072	7.86137	8.15996	8.16364	8.11716	7.9565	8.07939	7.82768	7.95989	7.75277	8.00722	7.74051	8.29826	8.0494	8.0652	7.90884	7.81235	8.46164	7.97087	8.04223	7.98583	7.80494	7.83315	7.82019	7.7111	7.92917	7.69814
7951178	4.85402	4.70609	4.92121	4.63784	4.68382	4.85005	4.55183	5.40999	6.07135	4.91003	5.07107	5.29057	4.81392	6.0468	5.44274	4.72179	6.05118	4.77744	5.2132	4.83508	4.74843	4.99735	4.86207	5.31683	4.83584	5.11829	4.80901	4.99145	4.89	5.38449	5.56794	5.1293	4.72894	4.98575	5.38927	4.76439	4.63759	4.78319	5.13357	5.08539	5.12507	5.56199	5.0768	5.24193	5.01475	5.22234	4.80334	5.55728	4.89707
7951297	4.40582	4.19019	4.28077	4.33245	4.11475	4.25196	4.27118	4.28232	4.57315	4.53312	4.33971	4.37027	4.19292	4.3298	4.30972	4.2879	4.40525	4.24954	4.94549	4.72668	4.45957	4.36865	4.37742	5.88731	4.3277	4.35769	4.45496	4.24518	4.70242	4.53075	4.44828	5.10262	4.24412	4.26075	4.28557	4.20671	5.78869	4.26609	4.37504	4.16982	4.3986	4.1735	4.67812	4.51682	4.25301	4.79273	4.38395	6.32759	4.23759
7951309	5.47655	4.72956	4.84919	4.75788	5.1244	5.40695	5.301	7.31645	4.93687	4.73679	5.0481	6.11716	4.8902	5.07655	5.27379	5.35426	4.92362	4.76571	5.2378	4.73519	4.7143	4.8884	4.6838	4.60444	4.79645	4.71503	4.64255	4.81865	4.82466	4.89486	4.95745	4.73373	5.26334	5.3625	5.10288	5.02162	5.09917	4.60255	4.5276	4.93768	4.95215	5.20212	4.8555	4.82687	4.88447	5.44079	5.05094	4.93958	4.78004
7951437	6.5366	6.60332	6.7167	6.47427	6.46432	6.58247	6.68575	7.43023	6.67461	7.00201	6.73128	6.38058	7.05047	7.32327	6.97628	7.47245	7.77603	6.66862	7.04074	6.79215	6.15377	6.42705	6.73019	7.20666	6.21525	7.98272	6.79619	6.72605	6.45949	6.76187	6.70461	6.87738	6.22971	6.27344	6.67551	7.4723	7.27707	6.41133	6.52473	7.34139	6.89853	6.34108	6.2816	6.399	6.62933	6.89259	6.29424	6.42779	6.43369
7951467	6.01354	6.03741	5.96966	6.23188	6.0709	6.23608	6.57068	6.13653	6.12268	6.09676	6.28983	6.13859	6.25699	5.86311	6.22941	6.11659	6.27244	6.52407	6.04816	6.19529	6.0629	6.35253	6.1897	6.34909	6.41846	6.52135	6.45633	6.29657	6.23351	6.19909	6.58812	6.22729	5.98539	5.94962	6.61728	6.47255	6.27504	5.86755	6.03476	6.77721	6.26203	6.52801	6.35479	6.12343	6.05856	6.00589	5.94754	6.14709	6.16509
7951545	5.95535	6.28899	5.38669	5.3459	5.56136	5.72057	5.73487	5.78283	5.77922	5.31221	6.36155	5.60311	5.6115	5.55962	5.99233	6.09886	5.57242	5.23167	5.65413	5.00293	5.08466	5.47982	5.65342	5.58856	5.71205	4.98329	5.48768	5.46978	5.21727	5.17238	6.61916	5.9154	6.23606	5.76158	5.24542	6.09264	5.74716	5.63651	6.36553	5.16892	5.36865	5.68506	5.17699	6.11108	6.00765	5.59339	5.55778	5.5777	6.0215
7951565	6.72409	6.27988	7.19026	6.30907	7.48301	5.69292	7.15151	6.71113	7.14256	7.86601	7.78774	6.4395	7.7729	7.51017	7.4266	7.75823	7.14843	7.04203	6.97101	7.87502	6.77139	6.59591	6.90131	7.41371	6.14986	8.29949	7.47501	8.30353	7.12642	7.11132	5.63302	7.15605	6.27903	8.26183	8.03209	7.76882	7.86778	7.84578	5.73498	9.38637	7.60079	8.20002	8.46702	6.61986	6.95692	7.04978	7.30694	6.74416	6.87371
7951612	6.893	6.68035	6.85678	6.69917	6.41837	6.70148	6.78048	6.83661	6.81994	6.77528	6.46402	6.33121	6.71513	7.1589	6.82054	6.85551	6.98931	6.44875	6.60977	6.31888	6.72085	6.61217	6.76207	6.59283	6.47475	6.33573	6.54925	6.79453	6.59599	6.69221	6.50288	6.63815	6.62521	6.74571	6.47431	6.54633	6.53669	6.47245	6.74981	6.4065	6.55223	6.48802	6.59101	6.83231	6.74283	6.92224	6.62474	6.66598	6.62615
7951614	8.94544	8.75114	8.89782	9.02893	8.86883	8.79197	8.78985	9.08313	8.87607	8.95087	9.27471	8.93666	9.05353	9.08712	8.9006	9.48214	9.31947	9.2523	9.09949	8.95033	9.25275	9.18009	9.01674	9.08887	9.38158	9.05063	9.17997	8.81238	9.12684	8.80659	9.29018	9.10246	9.03631	8.98149	9.11334	9.2245	9.00802	8.98924	9.14674	9.11241	9.09238	8.95926	8.84001	9.28152	9.02043	8.96823	9.05948	9.16133	9.13102
7951672	4.56403	4.36617	4.42117	4.50299	4.49041	4.39511	4.72068	4.58487	4.79006	4.84443	4.39815	4.40152	4.72609	4.40592	4.13029	4.43111	4.37593	4.48078	4.66258	4.63572	4.24256	4.47447	4.65142	4.56292	4.6983	5.12291	4.80027	4.85914	4.37988	4.64105	4.58466	4.47006	4.34627	4.33818	4.43054	4.51766	4.69934	4.08272	4.52702	5.2187	4.56834	4.49236	4.64552	4.24981	4.26629	4.34546	4.22046	4.4224	4.10851
7951752	8.25549	8.18143	8.26095	8.18937	8.02539	8.07314	8.4404	8.20717	7.86565	8.2465	8.41739	7.84344	8.24177	7.83596	8.07222	7.99788	7.89268	8.1088	8.22945	8.05184	7.61885	8.20198	8.0916	8.07568	8.07286	8.05829	8.17694	8.02059	7.88072	7.83022	8.25893	7.96585	7.94824	7.8974	7.98015	7.97821	8.01608	7.95871	8.15713	8.00365	8.18749	8.19098	8.00966	8.03918	7.9975	7.83235	7.85571	8.02137	8.14442
7951807	8.66671	8.48144	8.35339	9.07583	7.43337	8.50291	8.61644	7.96418	7.98996	7.70714	8.91618	8.4475	7.8816	7.84907	8.00105	7.70727	8.24409	8.06814	8.00684	7.83875	8.12523	8.42401	8.59096	8.72776	8.62514	8.11057	7.7507	7.8736	8.36807	7.44743	8.48419	7.90817	8.03214	7.68782	8.98747	8.04458	7.91912	8.26417	8.22111	6.95547	7.82096	7.60281	7.51863	8.16116	8.44184	8.16935	7.98096	8.84294	8.57253
7951826	7.3362	7.12065	7.24933	6.95144	6.99245	7.12544	7.28398	7.21028	7.11311	7.0771	7.11544	7.16961	7.06109	7.23954	6.72551	7.05171	7.02481	7.25355	6.89074	6.98138	6.90655	7.16897	6.99614	6.95279	7.02402	7.12115	7.09977	7.15755	7.26764	7.04534	7.21067	6.98367	7.11123	7.01333	7.09294	7.09535	6.93326	6.80232	7.04134	7.00187	6.9874	7.38406	7.1897	7.04625	7.15996	6.85988	7.01263	7.20494	6.9613
7951853	5.57824	5.63942	5.78007	5.54685	5.6498	5.71837	5.40099	5.67215	5.66479	5.59576	5.35054	5.58933	5.54615	5.54003	5.59256	5.57472	5.61507	5.45122	5.61614	5.47542	5.66931	5.50632	5.5951	5.49872	5.63747	5.29872	5.51676	5.45218	5.58941	5.73075	5.46089	5.58147	5.66287	5.7487	5.49228	5.34485	5.27981	5.61429	5.62585	5.38912	5.57926	5.50758	5.3397	5.47913	5.59697	5.62998	5.60827	5.56314	5.74108
7951977	6.05236	6.45596	6.25198	6.20451	6.19236	6.33315	5.94205	6.46132	6.51759	6.3983	6.27707	6.34928	6.40902	6.33443	6.49393	6.28158	6.91694	6.29833	6.19691	6.46691	6.25735	6.32818	6.25522	6.44823	6.14276	6.63977	6.45029	6.35806	6.39241	6.51673	6.33648	6.59275	6.30943	6.21465	6.59087	6.21997	6.83547	6.39264	6.38949	6.24622	6.18321	5.99549	6.35728	6.10792	6.2917	6.9091	6.53811	6.35133	6.47228
7952022	4.27657	4.34223	4.46788	4.25196	4.27596	4.40402	4.13967	4.24076	4.42771	4.61254	4.65298	4.26321	4.41875	4.42246	4.3856	4.48468	4.75677	4.097	4.40133	4.6762	4.15408	4.30836	4.40257	4.36376	4.83568	4.53247	4.38459	4.38733	4.23015	4.56276	4.39635	4.47188	4.52491	4.32766	4.61638	4.17801	4.74439	4.38694	4.3872	4.20808	4.40285	4.33421	4.42062	4.38566	4.2749	4.63401	4.65279	4.55363	4.3603
7952056	5.1165	5.26266	5.10982	5.40176	5.21787	5.05949	5.10376	5.14011	5.12299	4.96645	4.97388	4.98204	5.16596	5.03847	5.14947	4.82262	5.23437	4.90331	5.21193	5.07786	5.15348	5.12613	5.35065	4.96644	5.05585	5.14462	5.17931	5.15362	5.07676	5.29482	5.15751	5.1914	5.08728	5.26851	5.09542	5.02027	5.00968	5.57913	5.10994	5.1489	5.25349	4.81584	5.01347	4.86136	4.83028	5.10703	5.13718	5.05967	5.03295
7952086	5.16318	5.15813	5.23639	5.20902	5.27334	5.37555	5.07891	5.02185	5.10001	5.17058	4.88974	5.25598	5.26822	5.27456	5.20697	5.31378	5.25226	5.17291	5.09572	5.26844	5.05763	5.09071	5.23797	5.28806	5.07548	5.03102	5.26512	5.1683	5.18457	5.322	5.26456	5.31425	5.27649	5.2808	5.22085	5.29694	5.0898	5.33867	5.17567	5.26666	5.32731	5.43625	5.24354	5.25116	5.36185	5.3432	5.26736	5.24303	5.33831
7952132	7.78966	7.57343	7.69048	7.72136	7.72425	7.68911	8.16895	7.63924	7.70281	7.49565	7.73272	7.41999	7.72018	7.6026	7.47527	7.3331	7.47342	7.63081	7.65332	7.04202	7.27808	7.60561	7.52659	7.64129	7.59847	7.26192	7.43366	7.92196	7.37079	7.58017	7.6434	7.58453	7.74799	7.73806	7.53263	7.80021	7.54473	7.08631	7.74887	7.59692	7.45697	7.63966	7.53457	7.46017	7.82647	7.80987	7.59738	7.43428	8.01905
7952145	9.07767	9.33343	9.36788	9.26373	9.1038	9.53511	9.47195	9.61359	9.65649	9.79653	9.79142	9.73765	9.46496	9.41578	8.92327	9.12537	9.77656	9.88273	9.33911	9.62923	9.74243	9.82374	9.35761	9.71984	9.52239	9.76408	9.7252	9.62937	9.68794	9.36579	9.75781	9.17316	9.64267	9.27558	9.34363	9.45707	9.28905	9.08797	9.40638	9.51214	9.37797	9.05251	9.51907	9.39275	9.76244	9.50765	9.67615	9.67295	9.50317
7952179	9.06104	9.25122	9.07243	9.24097	8.99107	9.26324	8.80394	8.90879	9.01456	9.05825	9.18994	8.98344	8.73815	8.76941	9.10194	8.98686	8.86819	8.96521	8.76058	8.99155	8.93895	9.17365	8.96772	8.8403	8.99135	8.68108	8.76364	8.59666	9.84538	9.18783	9.08117	8.99136	9.50181	8.90005	8.78422	8.88345	8.84923	8.92643	9.19311	8.8924	8.97662	8.83755	8.89764	9.12345	9.18414	9.25371	9.2438	8.9649	9.17102
7952185	10.2603	10.3158	10.3379	10.6389	10.3553	10.4273	10.3914	10.7121	10.8093	10.6234	10.5655	10.8016	10.613	10.551	10.0134	10.4072	10.7805	10.8542	10.7881	10.2856	10.5799	10.8197	10.4152	10.8132	10.7617	10.708	10.9823	10.3185	10.5124	10.6298	10.6981	10.7183	10.8738	10.2141	10.5051	10.7946	10.4131	10.6348	10.7577	10.6806	10.4981	10.4137	10.4276	10.4218	10.5905	10.5455	10.9323	10.8362	10.69
7952274	6.79614	6.96289	6.8609	6.95451	7.05443	6.81089	7.01035	6.7724	6.91778	6.88664	6.33837	6.92563	6.60024	6.72403	6.92717	6.63087	6.46531	6.57404	6.59318	6.9192	6.71059	6.98009	6.75592	6.72597	6.56399	6.90755	6.91363	7.2318	6.9418	6.865	6.79054	6.81265	6.79292	6.91966	6.79115	6.61525	6.89002	6.73111	6.65301	7.02097	6.70428	6.81858	6.85415	6.67107	6.85977	6.66562	6.93456	6.92522	6.83795
7952309	5.02083	5.23659	5.35925	5.5075	5.91027	5.52089	5.33873	5.31848	5.56585	5.24864	5.109	5.67342	4.49714	5.17386	5.8068	6.5591	5.10547	5.90589	5.48546	5.58397	6.63518	6.0373	4.9132	5.18956	6.4831	5.34432	6.23578	5.14497	6.18437	5.57027	5.07862	5.81842	5.72009	5.72064	5.04527	5.80356	5.95051	6.53459	6.22593	6.63248	5.31493	5.59928	5.41617	7.69825	6.11231	6.23744	6.09276	5.19614	5.70701
7952339	8.43943	9.92128	8.90902	9.59424	8.86231	8.10791	8.77262	8.99782	8.792	8.7499	9.54444	8.86764	8.58294	8.63773	8.7812	8.08967	8.02888	8.20584	9.74559	8.50115	8.67778	8.57922	8.71867	8.21527	8.74178	7.96228	8.67168	8.88143	8.44136	8.55959	8.18483	9.04046	8.55357	9.31537	9.35666	8.86038	9.32255	8.72844	8.54587	8.811	8.61169	8.94768	8.93335	7.918	7.7638	7.95946	8.28435	8.57334	8.5709
7952341	11.9245	11.9739	11.7495	11.9282	11.8844	11.7613	11.6181	11.7376	11.8563	10.9808	10.8835	12.1345	11.3528	11.6687	11.8975	11.7914	11.0222	11.4998	11.8333	11.3683	11.5099	11.6982	11.4015	11.4451	11.5303	10.2552	11.2673	11.2316	11.9348	11.5728	11.4143	11.8503	11.893	11.7222	11.172	11.4337	11.392	11.1712	11.6179	10.943	11.2264	11.55	11.6515	11.5562	11.5104	11.2874	11.4306	10.732	11.6139
7952361	6.49535	6.77106	6.59987	6.58899	6.60131	6.63228	6.63544	7.10211	6.6786	6.84274	6.79611	6.70334	6.89772	6.58533	6.53635	6.40906	6.44308	6.59129	6.6156	6.47739	6.37254	6.71316	6.69713	6.72213	6.66845	6.43932	6.57028	6.72506	6.59481	6.52752	6.65094	6.42849	6.45797	6.71265	6.71621	6.71109	6.40689	6.32027	6.45938	6.77584	6.53912	6.61961	6.61208	6.33032	6.30621	6.40424	6.60918	6.53022	6.67858
7952388	5.98392	5.88964	5.76433	6.17238	6.07443	6.05101	6.02006	6.13406	6.24726	6.02481	5.76482	6.04689	6.07433	6.11255	6.16821	5.92932	6.25435	5.80919	6.25112	6.09196	5.97473	6.06134	6.26488	5.95758	5.9026	5.88817	6.22077	6.10643	5.94582	6.29641	6.07927	6.08776	6.16555	6.23507	6.06376	6.04737	5.84953	5.95804	5.98081	5.92291	5.94837	5.79644	6.12293	6.22921	6.10379	6.45088	6.19008	6.18769	6.37725
7952402	4.00955	3.86612	4.13964	3.91322	3.95303	4.10767	3.8694	3.90478	3.80145	3.90066	3.81218	3.88659	3.85519	3.89123	4.02893	4.04521	4.11571	3.79838	3.8351	3.81333	3.95063	3.76008	3.75554	3.95845	3.98934	3.83834	4.00472	3.83025	3.80586	4.10032	3.97501	3.91538	3.79754	4.03638	3.99483	4.03075	3.84751	3.91768	4.00472	3.93538	3.93375	3.9761	4.02873	4.07871	4.10748	4.43131	4.14371	3.99386	3.93712
7952404	4.72049	4.57835	4.56386	4.53402	4.62986	4.50317	4.2627	4.50896	4.49213	4.15817	4.40946	4.61209	4.39266	4.64049	4.49437	4.36508	4.45855	4.73259	4.53745	4.35611	4.40153	4.52401	4.60425	4.50666	4.44551	4.59139	4.61045	4.37883	4.38424	4.507	4.61045	4.39865	4.47342	4.40737	4.52724	4.59277	4.30106	4.43609	4.41586	4.35187	4.49894	4.73582	4.23278	4.42711	4.53578	4.6817	4.37621	4.45805	4.46765
7952408	8.59022	8.56916	8.45728	8.62589	8.51884	8.29184	9.09013	9.26289	8.59947	8.2614	8.13968	8.15446	8.57274	8.38786	8.56107	8.50229	8.49353	8.33864	8.59871	7.87363	8.17326	8.10979	8.61709	8.39399	8.17418	8.25737	8.36595	8.57629	8.12918	8.33139	8.46037	8.38119	8.10135	8.54598	8.55539	8.50357	8.28484	8.27188	8.08202	8.40026	8.39741	8.88336	8.48815	8.44523	8.5099	8.27245	8.5018	8.50307	8.48911
7952601	9.25097	9.38543	9.62634	9.36577	9.1673	8.93263	9.54231	9.07695	9.23961	9.29855	9.97516	9.15214	9.4848	8.99894	9.22998	8.96634	9.21047	9.44195	8.97874	9.24175	9.22736	9.39274	9.21518	9.24801	8.79765	9.54104	9.13361	9.49358	9.23893	9.1188	9.02142	8.91073	9.04147	9.27954	9.34921	8.99782	8.93068	9.05154	8.79286	9.3747	9.26758	9.33512	9.40153	9.21839	9.37374	9.08111	8.92903	9.18639	9.13679
7952641	9.06106	8.37971	8.69732	8.85803	8.91346	8.65492	8.94557	9.02331	8.25214	8.5574	8.2308	8.83387	8.80779	8.78411	9.0003	8.65415	8.72603	8.61648	8.97151	8.39201	8.00709	8.60761	8.66648	8.67745	8.19973	8.45725	8.88623	8.56373	8.515	8.27047	8.76752	8.68439	8.60844	8.35384	8.64189	8.95227	8.78098	8.1425	8.26317	8.51633	8.40368	8.49809	8.36917	8.52517	8.59794	8.60457	8.41562	8.12087	8.41428
7952739	9.00078	8.99284	9.17296	8.70925	8.76189	8.58612	9.1152	8.64848	8.58718	8.87535	8.98338	8.5664	8.99512	8.76322	8.73146	8.6876	8.55051	8.8681	8.8955	8.89892	8.50318	8.88556	8.85994	8.84867	8.76218	9.19073	8.80976	8.9326	8.58688	8.41261	8.77869	8.8416	8.50295	8.74935	8.75565	8.89051	8.83406	8.63248	8.42333	9.19678	8.80559	8.99384	9.24803	8.81383	8.78212	8.8121	8.87415	8.63825	8.45911
7952805	5.10452	5.10847	4.79649	5.05471	5.14373	5.12587	4.78587	5.12016	5.12537	5.26575	5.28001	5.55538	5.18105	5.0735	5.18323	5.03969	5.45384	5.1322	5.4059	5.26273	5.29027	5.26695	5.16942	5.35419	5.37562	5.4632	5.38751	5.29701	5.30705	5.20858	5.62246	5.33786	4.97197	5.14015	5.03998	5.28749	5.21655	5.10416	5.15197	5.67566	5.26493	4.92088	5.24715	5.21129	5.2893	4.96387	5.3012	4.95531	5.16177
7952810	5.88243	5.99777	5.9796	6.17812	5.71062	6.35049	5.85465	6.39213	5.23684	6.38038	6.08625	5.7673	5.90189	5.86742	6.52103	6.10671	6.37894	5.87082	5.92875	5.43723	6.00823	6.00548	5.13226	5.44806	6.45441	5.88031	6.15341	5.58329	5.6302	5.54726	5.96401	5.65304	5.60738	5.29318	5.5979	5.59197	5.40344	5.17562	5.84271	6.44384	5.63776	5.18967	6.1154	6.06733	6.4728	6.00021	6.22563	5.05006	6.03098
7952830	8.05123	8.05499	8.01036	8.35706	7.94657	8.18928	8.12426	7.93038	8.71466	8.26716	8.63909	8.80089	7.89808	7.97416	7.99707	7.97443	7.69846	8.32971	7.92791	8.20458	8.75359	8.69418	8.32905	8.2409	8.75269	8.18228	8.45016	8.00686	8.87317	8.23898	8.47136	8.21077	8.51252	7.86394	8.03662	8.06623	8.15929	8.26343	8.41731	8.09932	8.21916	8.20091	7.84134	8.38692	8.20705	8.10768	8.11592	8.54202	8.27433
7952914	7.17309	7.16687	6.6792	6.88751	6.959	7.14545	7.26276	7.37794	7.19068	7.31776	7.18011	7.2851	7.2256	7.35645	7.12588	7.23578	7.05147	7.21926	7.23011	7.01129	6.97815	7.27198	7.13387	6.95949	7.18196	7.13536	6.96916	7.22115	7.36822	7.14395	7.17823	7.14033	7.12682	6.84886	7.21577	7.0136	6.94549	7.08791	7.07073	7.27116	7.16342	7.16897	7.10195	6.93636	6.73817	6.97862	6.91081	7.12131	6.94186
7952950	6.70272	6.21463	6.04676	6.08681	6.07514	6.399	6.22527	6.17704	5.5458	6.19269	6.17611	4.90902	6.03674	6.22034	6.15049	5.92077	6.14084	5.76159	6.55376	5.73515	5.57459	5.43596	6.30481	5.9817	5.86412	6.3119	5.73688	6.06828	5.12811	5.69188	5.45525	6.54491	6.20008	5.77586	5.65962	6.06182	6.46882	5.80321	6.48146	5.855	6.37291	6.74379	6.46373	5.85197	6.36176	5.6987	5.79423	6.09712	6.32477
7952988	9.94854	9.7934	9.821	9.64709	9.96754	10.1026	9.67921	9.62897	9.47269	9.86924	9.58033	9.91045	9.53479	9.96348	10.1272	10.1264	9.70291	10.2743	9.59142	10.1205	10.2173	10.0726	9.83147	10.1752	10.442	10.3114	10.1158	9.71711	10.1006	9.42	9.93722	10.0048	9.91439	9.82936	9.86489	10.1931	10.0923	10.1124	10.1142	10.4323	9.79037	9.73953	9.91388	10.1493	10.295	10.017	9.83766	9.97647	9.66053
7953100	8.98379	9.09121	9.19475	9.11234	8.81766	9.19432	9.14138	9.18144	9.60286	9.36686	9.65064	9.55772	9.34935	9.14732	9.16364	8.9982	9.18507	9.59597	9.23817	9.41174	9.66323	9.53958	9.33613	9.26611	9.75029	8.89397	9.20735	9.00665	9.3038	9.178	9.20286	9.17735	9.36029	9.08281	9.04979	9.2681	9.09638	9.28222	9.44159	9.38278	9.47401	8.84274	9.16413	9.3468	9.17112	9.00125	9.05609	9.22771	9.12446
7953130	10.0589	9.91272	9.94904	9.80192	9.80425	9.82294	9.90894	9.86888	9.78434	9.79064	9.96017	9.53998	9.805	9.8285	9.42013	9.6911	9.54877	9.81009	9.96019	9.88856	9.27945	9.56088	10.0043	9.80974	9.59124	9.74844	9.57728	9.97054	9.98774	9.8467	9.86899	9.63527	9.66043	9.78294	9.86278	9.79209	9.79339	9.40848	9.85386	9.64441	9.90003	9.93096	9.9452	9.73179	9.84518	9.59633	9.92227	9.67889	9.94872
7953200	7.76267	9.48166	7.34919	8.32989	8.89979	8.33891	8.37581	8.56196	9.95411	10.7967	11.6108	10.7414	9.88919	9.48919	9.06554	8.55929	10.9673	8.68239	9.72247	10.6267	10.7774	10.0639	10.1993	10.8761	11.0369	11.5497	10.7294	9.8565	10.3842	9.16004	11.7802	10.8001	8.43128	9.60263	10.3502	10.5555	11.0486	10.6348	11.0972	10.3508	10.9003	9.67762	10.1723	10.1515	10.1277	9.81833	9.74398	11.5567	10.2707
7953211	7.24751	7.53668	7.51134	7.62842	7.67615	7.53842	7.47239	7.58719	7.49681	7.65174	7.85708	7.55819	7.86385	7.81127	7.23919	7.50388	7.56993	8.0371	7.69665	7.39536	8.0391	7.64698	7.63422	7.98279	8.2841	8.02234	7.62425	7.70324	7.59513	7.29409	7.81672	7.60852	7.55133	7.27116	7.95605	8.25202	8.09812	7.92874	7.74966	7.77225	7.71067	7.41476	7.60134	7.95939	7.44483	7.0832	7.71865	7.93348	7.13754
7953274	6.92673	6.65145	6.83367	7.14052	6.6359	6.29729	6.91372	6.39776	7.28599	7.7439	6.5414	6.90488	7.07313	6.93599	6.84108	7.03718	6.35842	6.25883	6.85372	6.8981	7.22251	7.04101	7.23437	6.69324	7.03315	7.96606	6.86176	7.22559	7.06819	7.40244	7.31533	7.04202	6.76899	7.24315	6.60724	6.38718	7.24924	6.59078	6.90855	7.21552	7.92418	6.46719	6.82782	6.5625	6.6906	7.03348	6.68758	7.8135	6.49119
7953383	6.47678	6.23558	6.20795	6.64366	6.28227	6.064	6.39737	6.58653	6.37321	6.54312	7.09076	6.32222	6.95581	6.25505	6.79165	6.40105	6.71062	7.18471	6.23938	6.38922	6.03433	5.96105	6.43177	6.37219	6.27017	6.63598	6.08828	6.3965	6.02411	6.37706	6.37097	5.86724	6.37616	6.37205	6.08058	5.82026	6.04869	6.19767	6.00326	6.29315	6.41778	6.95338	6.64403	6.581	6.86972	5.99077	6.32402	6.22026	6.65634
7953385	13.6583	13.7338	13.7783	13.8783	13.7172	13.8101	13.7818	13.6637	13.6801	13.6991	13.5538	13.654	13.6341	13.6322	13.6118	13.7877	13.6439	13.6831	13.7129	13.7244	13.6596	13.7589	13.727	13.7607	13.6613	13.6139	13.6919	13.6696	13.7477	13.5745	13.634	13.7174	13.6907	13.6303	13.6749	13.659	13.6401	13.6895	13.5791	13.584	13.6855	13.7768	13.7343	13.7954	13.7488	13.7168	13.7327	13.7919	13.8346
7953409	10.8358	11.0122	11.0626	11.0252	10.9456	10.8704	10.8258	10.8359	10.7856	11.0777	10.2934	10.9081	10.7029	10.8079	10.846	10.8259	10.6154	10.4931	10.8083	10.8355	10.7794	10.6713	10.9404	10.633	10.3901	10.5428	10.8246	10.9823	10.8689	10.9702	10.7572	10.7578	10.6932	10.7596	10.7245	10.5902	10.5036	10.6702	10.9127	10.6122	10.9595	10.8521	10.821	10.829	10.951	11.001	11.0804	10.8704	10.8921
7953418	6.45177	6.24407	6.25708	6.35894	6.37238	6.52642	6.30701	6.37852	6.29689	6.31957	6.25679	6.19573	6.29817	6.4104	6.44275	6.41432	6.53063	6.0659	6.01681	6.09923	6.33345	6.28123	6.40284	6.04369	6.12462	6.24079	6.29242	6.26073	6.12979	6.41119	6.35452	6.31308	6.17676	6.44742	6.27082	6.27096	6.14522	6.28218	6.37139	6.15719	6.38885	6.19888	6.49855	6.31466	6.24426	6.5732	6.36018	6.08578	6.53018
7953442	5.88424	5.87747	5.81638	5.84464	5.87781	5.79923	6.14424	6.07412	5.76037	5.43241	5.38076	5.67099	5.81702	5.7882	5.90248	5.76913	5.622	5.39918	5.63439	5.58039	5.40796	5.82349	5.76738	5.7541	5.70037	5.80199	5.64137	6.14968	5.67595	5.65492	5.63761	5.84875	5.80121	5.89376	5.6802	5.60581	5.71936	5.79606	5.74796	6.11678	5.86668	5.75579	5.9093	5.72008	5.63902	5.72698	5.57687	5.28905	5.98615
7953450	8.51772	8.11175	8.19273	8.32287	7.96563	8.5671	8.37847	8.14733	8.12472	8.01638	7.69483	8.07628	7.71424	7.725	8.06973	8.20088	7.89047	8.24065	8.33259	7.75296	7.95889	7.98643	8.26561	8.15649	7.92826	7.62469	7.86218	7.80161	8.29166	8.6809	7.90965	8.15995	8.11965	8.29744	8.00562	8.0536	7.9508	8.20605	8.24277	7.78515	8.02455	8.11016	8.07894	8.17204	8.18772	8.31141	8.2196	8.09101	8.265
7953469	6.91729	7.0998	7.11853	7.06594	7.15552	7.20666	7.39367	7.27228	7.06667	7.19274	6.73306	7.15556	7.35065	6.72175	6.82511	6.63373	6.81652	6.92356	6.7695	6.59527	6.69208	6.96546	7.09759	6.70479	6.7815	6.58741	7.39411	6.98997	6.69863	6.92697	7.08327	7.08178	6.66122	7.11696	7.24016	7.28041	6.78443	6.94903	7.0254	7.04592	7.1613	7.08034	7.17864	6.8335	7.16433	7.34373	7.72346	7.18281	7.5474
7953518	7.34769	7.55512	7.34249	7.2123	7.48005	7.03363	7.06637	7.23164	7.33344	7.56734	6.79336	7.59427	7.38592	7.56212	7.54153	7.28804	6.94273	7.39418	7.67981	7.49446	7.50624	7.37069	7.40473	7.44418	7.35075	7.65652	7.50131	7.66663	7.58442	7.6075	7.68139	7.39241	7.43046	7.72176	7.58291	7.57939	7.68976	7.52718	7.3974	7.36769	7.40707	7.42745	7.17467	7.01066	7.12919	7.24871	6.89413	7.59289	7.13509
7953590	4.14538	4.2438	4.1479	4.09079	4.33566	4.634	4.30672	4.64471	4.31447	4.16406	4.07623	4.0109	4.17471	4.09326	4.78364	4.15533	4.87781	4.1247	4.33926	4.34211	4.12796	4.40695	4.47824	4.18796	4.27989	4.19239	4.32467	4.35611	4.26375	4.46895	4.36561	4.35232	4.28781	4.38125	4.32134	4.22892	4.01795	4.36225	4.51766	4.54562	4.59258	4.3771	4.50335	4.5603	4.22204	4.81332	4.47059	4.46937	4.91232
[truncated: 3,908 more rows]
[truncated: 29 more columns]
