# Supplementary material for: Targeting aberrant DNA methylation in mesenchymal stromal cells as a treatment for myeloma bone disease
Source: Nat Commun. 2021 Jan 18;12:421. doi: 10.1038/s41467-020-20715-x (PMC7813865; doi:10.1038/s41467-020-20715-x)
Supplement: Supplementary file 3 — Supplementary Data 1–9 [file 41467_2020_20715_MOESM3_ESM.zip › Supplementary Data Files/Supplementary Data 6.xlsx]

## Sheet: Overlapping DMPs and DEGs
Supplementary Data 6. List of overlapping DMPs and DEGs.
SYMBOL	cpg	HD_MGUS_difB	HD_MGUS_meth_p	HD_SMOLD_difB	HD_SMOLD_meth_p	HD_MM_difB	HD_MM_meth_p	probe_ID	HD_MGUS_logFC	HD_MGUS_exp_p	HD_SMOLD_logFC	HD_SMOLD_exp_p	HD_MM_logFC	HD_MM_exp_p
PAX9	cg00011482	0.116359	0.366939	0.229174	0.0137967	0.0659762	0.447602	7973974	0.646742	0.00061124	0.439476	0.00421471	0.440688	0.0118299
HOXC5	cg00040312	-0.309854	0.0153628	-0.373094	0.00181582	-0.178197	0.0494916	7955887	0.611746	0.00435476	0.485882	0.00881358	0.556698	0.0111672
EPS8	cg00052225	-0.10881	0.285604	-0.184775	0.000424079	-0.104404	0.177998	7961546	0.235794	0.0235595	0.389496	0.000338732	0.295688	0.000557952
MYO16	cg00060991	0.118935	0.158582	0.159212	0.00424072	0.0577939	0.318853	7969995	-0.0396775	0.419892	-0.118915	0.00457247	-0.0089294	0.796948
PITX1	cg00070172	-0.0597236	0.138025	-0.0529454	0.164911	-0.152711	0.0219821	8114215	-0.340099	0.00249441	-0.361873	0.00105012	-0.234355	0.00987851
PDE3A	cg00089122	-0.0597576	0.160653	-0.221474	0.000191013	-0.128273	0.0261141	7954293	1.03728	0.000158869	1.25345	0.000100356	0.753698	0.000243479
ROBO2	cg00104608	0.0174115	0.194969	0.163732	0.000514632	0.0359968	0.262701	8081001	0.0981111	0.0979377	0.0661134	0.218495	0.122988	0.0381283
SULF2	cg00106800	-0.100681	0.203291	-0.185711	0.0034245	0.0224967	0.502442	8066822	0.786988	0.0384503	-0.00544556	0.990527	-0.265767	0.377772
JAG1	cg00120215	0.0834206	0.0656414	0.0646055	0.0916611	0.169941	0.00275034	8064978	0.575266	0.000875296	0.693273	0.000465913	0.346589	0.00831475
ARL5B	cg00120721	-0.101166	0.329375	-0.192018	0.00926103	-0.0337875	0.477952	7926531	0.0229319	0.785638	-0.194551	0.0125979	-0.23504	0.000691091
CMPK2	cg00164078	-0.0962172	0.0928429	-0.15771	0.0102287	-0.0701966	0.206482	8050102	-0.0243539	0.815946	-0.127476	0.00345896	-0.0720712	0.0790423
SLC35F3	cg00172614	-0.0856893	0.234911	-0.166423	5.77762e-05	-0.0709533	0.205126	7910618	-0.115827	0.0566857	-0.157125	0.0038245	-0.0589661	0.107854
SPRY2	cg00185066	-0.154474	0.02421	-0.0880493	0.0152266	-0.0744292	0.203134	7972217	0.280823	0.207063	0.302941	0.214217	0.405191	0.0467922
MKRN3	cg00215587	0.150716	0.0233823	0.235264	0.0032659	0.0872249	0.0529913	7981911	-0.226755	0.00733763	-0.200155	0.0310813	-0.0902529	0.100907
SASH1	cg00268509	-0.0185495	0.417731	-0.171014	0.00378936	-0.0739374	0.186115	8122637	0.270994	0.0239451	0.444307	0.00162575	0.215256	0.0578946
GRM3	cg00269140	-0.153379	0.0605485	-0.347092	4.05224e-06	-0.156319	0.0513982	8133904	-0.122156	0.0411934	-0.0807897	0.0402545	-0.0746003	0.0595301
EFNB2	cg00275967	0.168879	0.00654031	0.100948	0.0375434	0.112752	0.0291477	7972713	0.0712674	0.737516	-0.586452	0.00562005	-0.331674	0.0777616
SGCD	cg00296936	-0.109429	0.000949196	-0.0579314	0.0512738	-0.165552	0.000547834	8109490	0.0783328	0.692881	0.260233	0.0198425	0.301429	0.0335461
TSPO	cg00299334	-0.0397797	0.920585	-0.168373	0.00704657	0.00815197	0.20198	8073612	-0.291648	0.0096982	-0.117547	0.236591	-0.0124537	0.872661
MTR	cg00328597	0.12953	0.178944	0.195565	0.00448616	0.0699768	0.36351	7910752	0.110751	0.123274	0.1752	0.0304066	0.0782024	0.267254
ISL1	cg00359495	-0.118478	0.113373	-0.201998	0.00176542	-0.038627	0.150072	8105220	-0.189431	0.0258785	-0.207775	0.00987043	-0.0800014	0.172502
FGF18	cg00361609	-0.162723	0.00608691	-0.075124	0.128748	-0.13792	0.0306661	8109981	-0.0719847	0.344883	-0.211416	0.00516062	-0.0536224	0.389278
GPER1	cg00364696	-0.150123	0.119892	-0.177677	0.023985	-0.125652	0.342627	8131069	-0.260487	0.0425861	-0.0869958	0.469859	0.0171179	0.888328
PLCL2	cg00370962	-0.136276	0.00185015	-0.226632	9.09982e-07	-0.146385	0.000486723	8078187	0.043841	0.724124	-0.27235	0.00289994	-0.0974735	0.248657
PCDH9	cg00385527	-0.0381588	0.872903	-0.162457	0.000419757	0.00410013	0.536832	7971922	0.278012	0.073253	0.290693	0.00881091	0.286229	0.0035015
HOXA11	cg00418216	-0.258503	0.0205533	-0.332586	5.99622e-05	-0.160669	0.103638	8138765	-0.266008	0.0109462	-0.339548	0.0149551	-0.174815	0.136021
GZMB	cg00419061	0.166242	0.0204387	0.149757	0.00533469	0.158601	0.059772	7978366	-0.0875203	0.168777	-0.108688	0.0439307	-0.037747	0.466239
TNIK	cg00426382	0.118372	0.0320571	0.134881	0.000264719	0.164834	0.000646677	8092095	0.232352	0.339606	0.67615	0.0300837	0.227304	0.243085
DGKG	cg00434119	-0.052787	0.747078	-0.199873	0.00204978	-0.025138	0.999561	8092596	0.186879	0.00919388	0.158308	0.0766294	0.248534	0.00892697
NXPH1	cg00434535	0.0997823	0.0432409	0.170502	8.11905e-05	0.0643751	0.10439	8131506	-0.0724402	0.252355	-0.10535	0.0579799	-0.0796357	0.0460063
SORCS2	cg00449364	0.183995	0.000180565	0.079952	0.00547377	0.151536	0.00107688	8093997	-0.702243	0.00457104	-0.234107	0.428188	-0.448811	0.0348676
MAB21L2	cg00455558	-0.126498	0.0140174	-0.169725	0.00202799	-0.14553	0.00676783	8097773	1.09099	0.000475038	0.58051	0.00995269	0.542911	0.0374704
IRF8	cg00465277	-0.103771	0.134425	-0.200537	0.000107969	-0.0696652	0.276547	7997712	0.351383	0.141342	0.174759	0.0239477	0.222434	0.0186126
TBX15	cg00466334	0.0911956	0.231656	0.198587	0.00293393	0.125268	0.0708475	7919028	-0.591649	0.00186011	-0.44799	0.00406703	-0.428544	0.0160142
PDGFC	cg00474970	0.154777	0.160982	0.329886	0.000537104	0.113573	0.163853	8103399	-0.825397	9.9e-05	-0.602763	0.0175858	-0.326778	0.032974
WDR63	cg00481272	0.0366586	0.345468	0.154621	0.00374393	0.0148332	0.60643	7902660	0.312922	0.0499263	0.33369	0.0324654	0.230559	0.0965343
ARRDC4	cg00481725	-0.0863393	0.00825397	-0.158874	7.97985e-05	-0.0581224	0.0190314	7986350	0.105859	0.555769	0.245694	0.233491	0.358295	0.0119373
SH3RF3	cg00482162	0.0912788	0.0434797	0.0759566	0.0696428	0.16588	0.00185592	8044295	0.37538	0.0773775	0.262136	0.176706	0.308066	0.0373101
SVIL	cg00497698	0.0823214	0.571969	-0.210683	0.0112789	0.0289701	0.766169	7932796	0.38122	0.0557109	0.374029	0.0801181	0.374387	0.0141727
MAB21L1	cg00505001	-0.101809	0.054571	-0.21807	0.000312839	-0.0787969	0.0568374	7970949	1.56704	1.56e-05	1.31252	0.00047063	1.03071	0.000422688
FRG1	cg00506828	0.143421	0.176006	0.263309	0.00126675	0.0949293	0.116821	8098714	-0.161001	0.0440796	0.110775	0.11463	-0.122637	0.111508
TSEN2	cg00509610	0.168848	0.146528	0.252425	0.00207305	0.0746929	0.258826	8077914	0.247797	0.00502915	0.167228	0.0200565	0.128166	0.0881823
ITGB1BP1	cg00522231	-0.0441355	0.123819	-0.0687149	0.12719	-0.152941	0.026709	8050176	0.0278176	0.723594	0.173799	0.0171966	0.070343	0.189009
CACNA1H	cg00546113	0.100515	0.208673	0.222066	0.00287421	0.0917988	0.155636	7992147	0.257262	0.00343861	0.136703	0.218785	0.111495	0.0951342
TSHZ3	cg00550040	0.144704	0.0338351	0.194664	0.000508065	0.122599	0.0463194	8035896	-0.253703	0.039651	-0.0830164	0.463422	-0.0154702	0.849957
ISL1	cg00569447	-0.163495	0.0955976	-0.162774	0.0185361	-0.117908	0.183956	8105220	-0.189431	0.0258785	-0.207775	0.00987043	-0.0800014	0.172502
SNTG2	cg00573410	0.0771761	0.323598	0.258459	0.0013789	0.0657003	0.21522	8039977	0.0192243	0.825514	-0.117607	0.0773513	-0.140666	0.0362773
SHANK2	cg00581818	-0.0674192	0.552847	-0.16692	0.0299544	-0.0808145	0.563825	7950042	0.208915	0.531715	0.370491	0.215519	0.560058	0.0138229
EMX2	cg00603371	0.251742	0.248564	0.543134	0.00025767	0.207369	0.356555	7930857	-1.35657	9.6e-05	-1.30919	0.000545919	-1.05063	0.00103329
FAM173B	cg00644087	-0.121059	0.0605539	-0.240318	0.000128093	-0.071941	0.134152	8110966	0.21981	0.0405542	0.0871477	0.40907	-0.00715273	0.944823
PDE3A	cg00648632	-0.0525315	0.438839	-0.226858	1.98447e-05	-0.106276	0.0950111	7954293	1.03728	0.000158869	1.25345	0.000100356	0.753698	0.000243479
EN1	cg00654888	-0.229714	0.00844295	-0.253498	0.00031644	-0.134904	0.0316422	8054831	0.505824	0.000905245	0.284492	0.0274095	0.385217	0.00243258
HOXB5	cg00690402	-0.0742634	0.377358	-0.198281	0.00238076	-0.0268431	0.611507	8016457	0.34695	0.02955	0.13553	0.154258	0.174414	0.122655
FMO2	cg00700214	-0.164783	0.0242197	-0.0552686	0.515942	-0.137055	0.135273	7907271	1.19776	0.0213861	0.239328	0.522448	0.525314	0.13613
SFRP2	cg00705808	-0.117982	0.0192551	-0.0032103	0.671115	-0.175792	0.0140022	8103254	1.12834	0.0296767	1.30912	0.0103679	0.00884993	0.984322
HOXB5	cg00711072	-0.11474	0.306972	-0.263385	0.000829828	-0.077493	0.413467	8016457	0.34695	0.02955	0.13553	0.154258	0.174414	0.122655
CACNA1H	cg00720047	0.0769649	0.538752	0.233713	0.00183612	0.0391462	0.607498	7992147	0.257262	0.00343861	0.136703	0.218785	0.111495	0.0951342
MAB21L1	cg00729885	-0.104834	0.372187	-0.241055	0.0254748	-0.0410591	0.814413	7970949	1.56704	1.56e-05	1.31252	0.00047063	1.03071	0.000422688
RABEP1	cg00743512	-0.118339	0.756944	-0.155734	0.0271736	-0.107931	0.608163	8004111	0.075853	0.297068	0.167663	0.0278162	0.0464203	0.43161
TCP11	cg00794673	0.0262887	0.780548	0.155719	0.00226511	0.0241346	0.506308	8125870	-0.0741785	0.199661	-0.0964352	0.0413851	-0.0174233	0.646412
HOXC11	cg00796424	-0.164591	0.0593471	-0.263263	0.000559348	-0.0781767	0.172556	7955855	-0.384286	0.00387373	-0.371243	0.0108997	-0.320646	0.00749135
SENP6	cg00803074	-0.114392	0.0599395	-0.169283	0.00493571	-0.0684037	0.330725	8120758	0.0199257	0.741381	0.132387	0.024079	-0.00463744	0.937842
DHRS7B	cg00810843	0.0819515	0.0504866	0.00289062	0.415513	0.156813	0.00518926	8005699	0.189958	0.138537	0.0967431	0.247671	0.252714	0.000910796
EBF2	cg00829961	0.0370447	0.958294	0.17659	0.00265774	0.0576898	0.466451	8149865	1.14805	0.00025039	0.719084	0.0227961	0.857186	0.0075076
ZNRF1	cg00835031	0.00762375	0.491749	0.158515	0.0101168	-0.00785904	0.475774	7997247	-0.0172273	0.835375	-0.1806	0.018417	-0.0783481	0.215124
THBS2	cg00856336	0.089045	0.227414	-0.0144688	0.70479	0.154523	0.0396648	8130867	-0.114923	0.0583805	-0.145389	0.0244031	-0.0703487	0.129385
PLCL2	cg00859434	-0.117122	0.388412	-0.226133	0.00350897	-0.0743475	0.442507	8078187	0.043841	0.724124	-0.27235	0.00289994	-0.0974735	0.248657
HPSE2	cg00877329	0.0965474	0.048534	0.234018	0.000245312	0.0397309	0.128137	7935613	0.0213201	0.685976	0.0332812	0.453687	0.115082	0.00821788
SLC40A1	cg00896828	-0.100549	0.218904	-0.173945	0.00476473	-0.0833475	0.782265	8057677	1.21681	0.00304866	1.07598	0.0239985	0.906762	0.0179641
PEBP4	cg00901161	-0.192981	0.0367319	-0.0345351	0.89048	-0.148299	0.129717	8149725	0.218862	0.0373146	0.032902	0.775946	0.249634	0.0176774
HOXA9	cg00905524	0.229927	0.0698664	0.332497	0.00131858	0.131978	0.26529	8138749	-0.887655	0.00022139	-0.93501	0.00673008	-0.506001	0.00427069
TBX5	cg00924143	0.14152	0.126674	0.211857	0.00334836	0.132537	0.0785907	7966668	1.40208	4.27e-06	0.982674	0.000555627	1.06477	0.000631353
ARSJ	cg00932650	0.138848	0.0668603	0.178568	0.00082472	0.0191969	0.611766	8102440	0.362202	0.0590266	0.311832	0.0319725	0.136502	0.25293
PDE10A	cg00951302	-0.0916347	0.959092	-0.18243	0.037347	-0.065712	0.851386	8130674	0.619852	0.0134406	0.770266	0.00380384	0.293067	0.0833451
OSTM1	cg00951857	0.194062	0.000956972	0.174986	0.000655023	0.126103	0.00151204	8128669	0.149179	0.151386	0.304978	0.00454285	0.226762	0.00320426
ADAM23	cg00963090	0.151697	0.0203155	0.224568	9.88873e-06	0.102765	0.0300147	8047788	0.210826	0.460293	0.63889	0.10427	0.794977	0.0120359
HECTD4	cg00966540	0.0137863	0.168011	-0.20323	0.00637693	-0.0116237	0.122142	7966517	0.0506239	0.62506	0.206953	0.0157376	0.0768612	0.355066
HMCN1	cg00968640	-0.0570654	0.634637	-0.227833	0.000165541	-0.00493685	0.982125	7908204	1.22163	0.000216864	1.21597	0.000324885	0.666483	0.0133757
IL15	cg00984525	-0.188149	0.104237	-0.338994	1.16382e-05	-0.101742	0.307949	8097553	0.234866	0.0278148	0.106494	0.321285	0.0547993	0.488939
ITPR2	cg00997853	-0.0709548	0.644304	-0.192707	0.021692	-0.0510889	0.689501	7961900	0.116577	0.511646	0.300206	0.0332771	0.280815	0.00296285
MB21D2	cg01012330	0.000118635	0.913854	0.150206	0.00641785	0.0149466	0.771265	8092765	-0.0278105	0.687062	0.0338565	0.668417	-0.161901	0.0244048
MAB21L2	cg01012445	-0.149676	0.0583781	-0.214763	0.00281266	-0.15523	0.033792	8097773	1.09099	0.000475038	0.58051	0.00995269	0.542911	0.0374704
NETO2	cg01016962	0.0357094	0.425787	0.190552	0.000341901	0.0263991	0.30482	8001197	-0.734622	0.0753515	-0.533137	0.117015	-0.675614	0.0320269
HOXA9	cg01024168	0.15603	0.104296	0.248026	0.0012135	0.102669	0.190435	8138749	-0.887655	0.00022139	-0.93501	0.00673008	-0.506001	0.00427069
NRP2	cg01026233	0.163347	1.90476e-05	0.124602	7.85077e-05	0.110593	0.000309019	8.04775e+06	-0.675108	0.0134434	-0.724717	0.00819646	-0.650159	0.00435423
TMPO	cg01055208	-0.00152822	0.448592	0.161499	0.0018541	0.0189164	0.556329	7957737	-0.00267202	0.979857	-0.286635	0.0114168	-0.195946	0.0950806
FGF1	cg01096381	0.0817151	0.380708	-0.0169524	0.569511	0.219923	0.0309395	8114805	0.381569	0.288305	0.65201	0.0270665	0.518717	0.0748081
MYT1L	cg01103871	0.00337223	0.0525517	0.165083	0.00168451	0.0930363	0.0142418	8050031	-0.0493119	0.288305	-0.112146	0.0109711	-0.0699518	0.0984004
ABCA4	cg01108831	-0.086298	0.0296411	-0.185694	0.000275228	-0.0337575	0.0800656	7917798	-0.0971188	0.0229021	-0.0424542	0.427867	-0.00570902	0.87717
TSHZ3	cg01120132	0.107681	0.0619635	0.183017	0.000601774	0.0726175	0.114384	8035896	-0.253703	0.039651	-0.0830164	0.463422	-0.0154702	0.849957
HOXD4	cg01128482	0.179046	0.822791	0.256951	0.0383383	0.123129	0.967423	8046555	0.119842	0.101921	0.186315	0.0216092	0.168754	0.0380493
EN1	cg01165776	-0.265154	0.00846488	-0.32156	0.000105447	-0.166433	0.0332363	8054831	0.505824	0.000905245	0.284492	0.0274095	0.385217	0.00243258
TMEM144	cg01168369	-0.055324	0.48464	-0.151018	0.000392473	-0.0134991	0.727842	8098041	0.429731	0.000196767	0.292295	0.0281537	0.243844	0.10869
SPIC	cg01168595	-0.0868189	0.115674	-0.224106	0.00199772	-0.0481234	0.286113	7957962	-0.175417	0.013131	-0.192663	0.0215476	-0.0935763	0.0803195
PDE4D	cg01174811	0.115161	0.103233	0.152179	0.00132442	0.0454658	0.223679	8112220	0.341513	0.0418494	0.191278	0.174643	0.193639	0.14254
EMX2	cg01202155	0.157372	0.191197	0.323287	0.000756682	0.0914952	0.336447	7930857	-1.35657	9.6e-05	-1.30919	0.000545919	-1.05063	0.00103329
HOXA6	cg01210554	0.0502142	0.788483	0.164152	2.70702e-05	0.0253295	0.715826	8138741	-0.364633	0.0361824	-0.760958	0.000553492	-0.236144	0.133736
PITX1	cg01213519	-0.12117	0.118601	-0.171226	0.0061173	-0.109931	0.132942	8114215	-0.340099	0.00249441	-0.361873	0.00105012	-0.234355	0.00987851
GATA6	cg01226781	0.0957421	0.0321002	0.15047	5.37007e-05	0.0704256	0.186794	8020455	0.156129	0.31658	0.389825	0.0424891	0.249496	0.183604
MTURN	cg01239499	0.0146005	0.868788	-0.192853	0.0079829	-0.00997144	0.969078	8132055	0.2157	0.0991031	0.243642	0.0494495	0.113418	0.249661
GRIK2	cg01242976	-0.211407	0.000691871	-0.264091	0.000115392	-0.0868201	0.0749239	8121225	0.183015	0.460042	0.776747	0.00426961	0.53487	0.0233246
LRFN5	cg01247671	-0.0685921	0.138389	-0.230229	0.000315482	-0.0223251	0.316197	7974109	-0.34539	0.000623794	-0.385178	9.19e-06	-0.242342	0.000581165
OR2B11	cg01247690	0.130329	0.00202138	0.173157	4.04728e-05	0.130471	0.00493792	7925718	-0.172793	0.0117692	-0.0670343	0.349847	-0.0765111	0.214283
ARHGEF10	cg01276564	0.181267	0.0306139	0.16462	0.00353636	0.159154	0.0335182	8144315	0.044593	0.554669	0.084619	0.175492	0.171232	0.0151907
CTSC	cg01280022	-0.0324285	0.165527	-0.165392	0.000708538	-0.076509	0.0420181	7950906	0.789501	0.00399711	0.463379	0.0183255	0.504495	0.0378704
HOXA9	cg01285501	0.233283	0.0702817	0.342334	0.0015055	0.168061	0.0953858	8138749	-0.887655	0.00022139	-0.93501	0.00673008	-0.506001	0.00427069
FOXL1	cg01313904	-0.111535	0.682326	-0.31128	0.000676791	-0.0467547	0.999905	7997735	0.107619	0.17666	0.00744271	0.928314	0.128791	0.0301413
EGFR	cg01342729	0.0586061	0.0914678	0.097435	0.0190487	0.166651	0.0102236	8132860	-0.0708421	0.599743	-0.19054	0.0853833	-0.254002	0.0147961
HOXB5	cg01351315	-0.0398925	0.422684	-0.194894	0.000380532	-0.0421951	0.344892	8016457	0.34695	0.02955	0.13553	0.154258	0.174414	0.122655
CADM1	cg01355266	0.141085	0.00571424	-0.0130806	0.57908	0.158999	0.00828029	7951807	-0.417035	0.0296493	-0.18033	0.344474	-0.353745	0.0318318
HLX	cg01394709	0.164005	0.0638226	0.14296	0.00569934	0.15562	0.0228901	7909890	0.0867734	0.263856	0.138041	0.0983205	0.13096	0.046995
TBX5	cg01396176	0.175186	0.0716408	0.265207	0.00073169	0.11261	0.176633	7966668	1.40208	4.27e-06	0.982674	0.000555627	1.06477	0.000631353
DNAJC15	cg01403655	0.140634	0.0228361	0.168443	0.00281312	0.114974	0.0203056	7968872	0.0786871	0.470232	0.230847	0.00549432	0.035067	0.702387
NFE2L3	cg01411921	0.0859416	0.156805	0.209302	0.000263191	0.118001	0.0266613	8131944	-0.163529	0.270199	-0.251652	0.0175134	-0.143873	0.0970303
HOXA7	cg01414882	-0.0469789	0.491421	0.200272	0.00785521	-0.042314	0.781111	8138745	-0.0833606	0.525233	-0.349356	0.0104329	-0.00180399	0.986542
C16orf45	cg01426968	-0.0506296	0.546175	-0.157632	0.00293589	-0.0679978	0.0997432	7993458	0.177888	0.11151	0.367751	0.00676938	0.274222	0.00388319
EN1	cg01430795	0.100056	0.0421271	0.196381	0.000165872	0.118073	0.0107076	8054831	0.505824	0.000905245	0.284492	0.0274095	0.385217	0.00243258
CMSS1	cg01443549	-0.0813166	0.26897	-0.158575	0.019654	-0.0154468	0.630825	8081241	0.200269	0.0918389	0.175857	0.0324389	0.104718	0.177431
EN1	cg01502588	0.148684	0.0437461	0.232725	0.000804444	0.102113	0.0325779	8054831	0.505824	0.000905245	0.284492	0.0274095	0.385217	0.00243258
ZNF311	cg01516851	0.226522	0.0379966	0.350144	0.000224264	0.124761	0.113069	8.15145e+06	0.183224	0.0277836	0.00325322	0.954334	0.0310242	0.63117
TBX5	cg01519253	0.212175	0.037476	0.326398	0.000503539	0.145043	0.142232	7966668	1.40208	4.27e-06	0.982674	0.000555627	1.06477	0.000631353
MMADHC	cg01520234	-0.127253	0.0178916	-0.293849	6.52561e-06	-0.0507049	0.132778	8055672	-0.086739	0.126024	-0.0736862	0.24255	-0.122965	0.0302068
TBX5	cg01529365	0.361654	0.0182895	0.523716	5.39851e-05	0.203945	0.0966712	7966668	1.40208	4.27e-06	0.982674	0.000555627	1.06477	0.000631353
GPC6	cg01537769	0.110762	0.639747	0.167776	0.0478423	0.105486	0.595622	7969613	0.0480779	0.758415	-0.691776	0.0346987	-0.514895	0.0322862
XYLT1	cg01548889	0.123584	4.22096e-05	0.174786	1.10424e-06	0.132709	2.37358e-05	7999754	0.455658	0.055375	0.524854	0.00836764	0.251868	0.150195
ACSL3	cg01552127	0.0380202	0.124648	0.161514	0.000127519	0.052497	0.19364	8048733	-0.274303	0.0173582	-0.0515659	0.507876	-0.124348	0.0902691
C5orf38	cg01560873	-0.163414	0.00220662	-0.0566999	0.0530074	-0.16745	0.00914811	8104307	-0.281292	0.00589839	-0.184625	0.0116703	-0.121553	0.178582
IGF1R	cg01570602	-0.0875945	0.700009	-0.17769	0.00973021	-0.0860219	0.69401	7986371	0.349183	0.000276943	0.477541	0.00112011	0.185371	0.0589524
NCF2	cg01579216	0.0306343	0.734512	0.166249	0.00978436	-0.014946	0.994905	7922773	0.246228	0.216887	0.327237	0.0179235	0.299557	0.0712892
HPSE	cg01666235	0.0570291	0.486096	0.158716	0.00438449	-0.0202708	0.929816	8101449	0.25371	0.0197318	-0.0418054	0.532301	-0.0224562	0.790156
DCLK2	cg01716296	0.144104	0.000517171	0.0771118	0.00342795	0.18092	4.07874e-05	8097753	-0.01836	0.913197	0.346049	0.0068023	0.240688	0.0558955
BNIP2	cg01761763	0.0635132	0.279489	0.230805	0.00055185	0.0991531	0.156394	7989323	0.0223913	0.722327	0.132128	0.0406365	0.0361408	0.498704
HOXB5	cg01774894	-0.0733504	0.543467	-0.179679	0.0335205	-0.036339	0.983142	8016457	0.34695	0.02955	0.13553	0.154258	0.174414	0.122655
KLF7	cg01781172	-0.152234	0.388399	-0.175251	0.016257	-0.104213	0.479497	8058477	-0.0887681	0.320699	-0.158568	0.129722	-0.236159	0.000800705
NRG1	cg01801118	-0.216829	0.00316422	-0.294034	7.97702e-07	-0.164569	0.00850631	8145751	-0.311718	0.268929	-0.656543	0.0271012	-0.467137	0.0451598
EYA4	cg01805282	0.0930004	0.440354	0.20687	0.00717813	0.0650191	0.574714	8122150	-0.692361	0.0484137	-0.0952677	0.797687	-0.260907	0.358017
PAPPA	cg01807030	-0.118525	0.369646	-0.222769	0.00335767	-0.173916	0.359451	8157487	0.597978	0.0162597	0.547634	0.00343119	0.331356	0.0561679
HOXA9	cg01819512	0.171958	0.0746581	0.290338	0.000976365	0.0945743	0.163863	8138749	-0.887655	0.00022139	-0.93501	0.00673008	-0.506001	0.00427069
PITX1	cg01830023	-0.118636	0.141624	-0.215561	0.00238676	-0.114756	0.118661	8114215	-0.340099	0.00249441	-0.361873	0.00105012	-0.234355	0.00987851
SLC7A11	cg01842624	-0.0748295	0.92626	-0.209977	0.0158496	-0.0330933	0.930777	8102800	-0.0211604	0.876438	0.570781	0.000633024	0.317838	0.0140045
PAX9	cg01843946	0.0847696	0.740056	0.199392	0.0348336	0.153422	0.299928	7973974	0.646742	0.00061124	0.439476	0.00421471	0.440688	0.0118299
OR51T1	cg01845996	-0.0452137	0.675237	-0.155374	0.00326794	-0.109417	0.288404	7937979	0.0471726	0.318445	0.0795464	0.0352237	0.104871	0.023186
PKIG	cg01848968	0.142227	0.00254973	0.119704	0.00650544	0.169946	0.00245552	8062852	-0.201732	0.0302549	-0.258628	0.00366846	-0.176923	0.0136397
FN1	cg01889056	0.0994378	0.139982	0.0122076	0.38762	0.154255	0.0178698	8058765	-0.0753404	0.0441073	-0.0224173	0.481436	-0.0344112	0.164317
HOXA9	cg01891966	0.133346	0.391589	0.247602	0.00594222	0.0561549	0.404781	8138749	-0.887655	0.00022139	-0.93501	0.00673008	-0.506001	0.00427069
EDIL3	cg01913492	0.0377293	0.104388	0.172217	0.000420044	0.0629567	0.076496	8112980	0.021336	0.791613	-0.0291919	0.678961	-0.148866	0.0319115
IRF8	cg01951963	0.110801	0.0703132	0.181731	0.00121173	0.0433683	0.150716	7997712	0.351383	0.141342	0.174759	0.0239477	0.222434	0.0186126
ARL4C	cg01959919	-0.0686988	0.370212	-0.169652	0.000618002	-0.0432455	0.63488	8059854	0.202031	0.14013	0.252754	0.0263365	-0.13726	0.318217
IRX5	cg01961105	0.173181	0.113569	0.192999	0.0407343	0.031196	0.644989	7995668	-0.249226	0.00366331	-0.233225	0.00152987	-0.147128	0.0137577
MAB21L3	cg01963059	-0.111634	0.406124	-0.193052	0.00405643	-0.0818475	0.557083	7904244	-0.0208744	0.777286	0.118885	0.28212	0.191623	0.038885
ARRDC4	cg01980568	-0.0569792	0.703483	-0.165241	0.00800531	-0.0950905	0.335353	7986350	0.105859	0.555769	0.245694	0.233491	0.358295	0.0119373
CCND2	cg02005443	0.105176	0.0238947	0.187977	0.000266496	0.048421	0.0332821	7953200	1.66659	0.000194736	2.18502	2.23e-07	1.95315	8.98e-08
ARHGAP40	cg02027735	-0.124382	0.0101989	-0.156387	0.000139389	-0.106735	0.00406197	8062532	-0.075466	0.227017	-0.127464	0.0493565	-0.0177465	0.713393
PITX1	cg02037307	-0.217808	0.224239	-0.430457	0.00678855	-0.113824	0.569428	8114215	-0.340099	0.00249441	-0.361873	0.00105012	-0.234355	0.00987851
RUNX1T1	cg02052366	0.0734462	0.546164	0.249744	0.000948181	0.0755316	0.39231	8151768	-0.20722	0.0268753	-0.0529331	0.59706	-0.152938	0.199648
SCN9A	cg02056098	-0.100772	0.0292205	-0.0953368	0.112945	-0.176102	0.0105842	8056491	0.193844	0.521233	0.553349	0.0615623	0.845134	0.00146905
NFE2L3	cg02067688	0.0997844	0.447364	0.177938	0.00175822	0.0364787	0.589668	8131944	-0.163529	0.270199	-0.251652	0.0175134	-0.143873	0.0970303
SEL1L3	cg02075242	-0.0544995	0.14937	-0.16572	0.000414049	-0.0288333	0.321966	8099721	0.0583893	0.692127	0.418847	0.000775632	0.0869326	0.579051
MAB21L2	cg02075410	-0.157395	0.102099	-0.317831	0.00102302	-0.133023	0.174449	8097773	1.09099	0.000475038	0.58051	0.00995269	0.542911	0.0374704
MAT2B	cg02104138	-0.00493991	0.480881	-0.204197	0.00130069	0.0313895	0.152095	8109732	-0.102608	0.179947	-0.107381	0.0961637	-0.182972	0.00266116
SSTR1	cg02114386	0.0496076	0.527742	0.155378	0.00916786	0.00039453	0.953155	7974047	0.101978	0.294465	0.161751	0.188919	0.318042	0.0275525
CDKN3	cg02126031	0.0919942	0.0812423	0.166932	0.000460079	0.0205872	0.250402	7974404	-0.421878	0.0694609	-0.432382	0.0439763	-0.2394	0.35101
PPP2R2B	cg02154084	0.14189	0.0046003	0.20942	1.98098e-05	0.11354	0.00990888	8114900	0.215766	0.0266728	0.108929	0.140194	0.159822	0.0192298
TOR2A	cg02158065	-0.10722	0.768205	-0.169169	0.0241506	-0.0753147	0.819912	8164243	-0.00990156	0.854706	-0.129826	0.0134449	0.00733644	0.895196
SCN9A	cg02167303	-0.00288742	0.127029	0.15335	0.0214739	0.033906	0.642156	8056491	0.193844	0.521233	0.553349	0.0615623	0.845134	0.00146905
NFE2L3	cg02207386	0.111635	0.235365	0.216945	0.00069313	0.0784512	0.122576	8131944	-0.163529	0.270199	-0.251652	0.0175134	-0.143873	0.0970303
PITX1	cg02213684	-0.239206	0.0604819	-0.321982	0.000415806	-0.118302	0.208378	8114215	-0.340099	0.00249441	-0.361873	0.00105012	-0.234355	0.00987851
MAB21L1	cg02229135	0.195314	0.0964941	0.304656	0.000188552	0.115872	0.113967	7970949	1.56704	1.56e-05	1.31252	0.00047063	1.03071	0.000422688
EMX2	cg02230593	-0.213029	0.0845243	-0.328372	0.00143003	-0.18515	0.109801	7930857	-1.35657	9.6e-05	-1.30919	0.000545919	-1.05063	0.00103329
ISL1	cg02243118	-0.135366	0.227918	-0.165726	0.0188925	-0.0771497	0.32926	8105220	-0.189431	0.0258785	-0.207775	0.00987043	-0.0800014	0.172502
CPE	cg02252216	-0.041749	0.726502	-0.19184	0.0155133	-0.0366835	0.639549	8098204	-0.191074	0.557718	0.633429	0.0182091	0.630068	0.0167608
EN1	cg02288088	0.147653	0.0392372	0.205555	0.000319202	0.170783	0.012804	8054831	0.505824	0.000905245	0.284492	0.0274095	0.385217	0.00243258
HIST1H2AH	cg02300711	0.0949535	0.0511297	0.185474	0.000209941	0.0264048	0.0922607	8117543	0.141204	0.0268852	0.0416186	0.385556	0.0894162	0.130897
TBX15	cg02362103	0.0869957	0.29814	0.231556	0.00379589	0.131917	0.1029	7919028	-0.591649	0.00186011	-0.44799	0.00406703	-0.428544	0.0160142
NPAS2	cg02365780	0.00847145	0.922305	0.15264	0.0176724	0.0332928	0.864955	8043909	0.348112	0.0949792	0.46515	0.00254648	0.294524	0.00939479
ENDOV	cg02367992	0.154936	0.0409448	0.197225	0.00159575	0.222458	0.00326317	8010499	-0.0828691	0.226626	-0.182166	0.00150725	-0.0955157	0.0604688
HOXC11	cg02384661	-0.247857	0.102297	-0.341768	0.00186787	-0.15877	0.309702	7955855	-0.384286	0.00387373	-0.371243	0.0108997	-0.320646	0.00749135
FAM135B	cg02395917	0.118886	0.210652	0.262814	0.0135472	0.109851	0.209492	8153071	0.122591	0.0156677	0.0802425	0.0383688	0.0827586	0.0161079
TXNRD1	cg02459648	-0.0685113	0.751665	-0.184175	0.00130274	-0.0688084	0.342608	7958174	-0.0355239	0.825047	0.372737	0.0382612	0.169775	0.181234
HOXA10	cg02483701	0.227182	0.0390017	0.362193	0.000391486	0.119226	0.0997345	8138757	-0.475554	1.95e-06	-0.436271	0.000148058	-0.31885	0.000469139
EEF1A1	cg02485480	-0.0871217	0.317023	-0.249472	0.000728276	-0.129652	0.172486	8138531	-0.0148727	0.700331	-0.0431702	0.179803	-0.0530601	0.0494212
FOXL1	cg02486086	-0.0993408	0.555314	-0.28626	0.000278814	-0.0243209	0.838772	7997735	0.107619	0.17666	0.00744271	0.928314	0.128791	0.0301413
SMAD3	cg02486855	0.00866419	0.0900804	-0.0368819	0.265302	0.183663	0.00160009	7984364	-0.514642	0.0298547	-0.349525	0.0765452	-0.215436	0.140194
ME3	cg02493602	0.061639	0.00149999	0.0517571	0.0128975	0.168037	1.4305e-05	7950864	0.199176	0.0396042	0.128941	0.200332	0.0595451	0.46259
PITX1	cg02495310	-0.221036	0.0947047	-0.257418	0.00253127	-0.10052	0.322679	8114215	-0.340099	0.00249441	-0.361873	0.00105012	-0.234355	0.00987851
EBF2	cg02509804	0.0830206	0.36749	0.15095	0.00343684	0.0563778	0.393513	8149865	1.14805	0.00025039	0.719084	0.0227961	0.857186	0.0075076
AGBL3	cg02516134	-0.0692405	0.211373	-0.160503	0.00551407	-0.0748079	0.151105	8136370	0.028802	0.646575	0.102185	0.113798	0.128044	0.0312543
NRG1	cg02535984	-0.0997066	0.276754	-0.289726	2.53134e-05	-0.132232	0.263704	8145751	-0.311718	0.268929	-0.656543	0.0271012	-0.467137	0.0451598
BCL2L1	cg02538009	-0.115968	0.0284537	-0.174402	0.00198544	-0.0965487	0.0483143	8065569	-0.0953876	0.471675	0.00766276	0.95537	0.233437	0.0468567
SPHKAP	cg02542817	-0.128384	0.0561195	-0.192797	7.96977e-05	-0.052394	0.253587	8059551	0.118239	0.114952	0.146536	0.0393753	0.0769874	0.137894
MAB21L1	cg02558362	0.185328	0.023071	0.334582	1.86828e-05	0.14497	0.0375039	7970949	1.56704	1.56e-05	1.31252	0.00047063	1.03071	0.000422688
EFNB2	cg02567197	0.00588689	0.435575	-0.170706	0.00654866	0.0470826	0.0663067	7972713	0.0712674	0.737516	-0.586452	0.00562005	-0.331674	0.0777616
MAB21L2	cg02580005	-0.125009	0.172043	-0.243419	0.00173223	-0.143379	0.0994259	8097773	1.09099	0.000475038	0.58051	0.00995269	0.542911	0.0374704
INSIG1	cg02599498	-0.129082	0.385352	-0.246108	0.0034989	-0.0361235	0.700604	8137526	-0.520224	0.00993439	-0.375098	0.0189279	-0.297776	0.0356168
FBXO31	cg02604730	0.0891624	0.0790369	0.158473	0.00170798	0.0750424	0.113213	8003249	-0.140853	0.00762298	-0.082745	0.102294	-0.091392	0.094909
SULF2	cg02606438	-0.101349	0.288223	-0.18695	0.00682265	0.0244249	0.592761	8066822	0.786988	0.0384503	-0.00544556	0.990527	-0.265767	0.377772
HOXA9	cg02643054	0.249212	0.0518027	0.283025	0.00310161	0.13111	0.161924	8138749	-0.887655	0.00022139	-0.93501	0.00673008	-0.506001	0.00427069
TCF3	cg02648464	0.107412	0.0308852	0.152829	0.000667835	0.109426	0.0530616	8032290	-0.0569939	0.355938	-0.170535	0.00186233	-0.0982397	0.0640642
HOXC11	cg02665037	0.143165	0.00249457	0.163664	0.00017983	0.0511119	0.00914794	7955855	-0.384286	0.00387373	-0.371243	0.0108997	-0.320646	0.00749135
PAPPA-AS1	cg02671293	0.0851418	0.025218	0.0297199	0.213414	0.158123	0.00100251	8163672	0.69742	0.0129458	0.635015	0.000286064	0.348524	0.0439701
PRNP	cg02677198	0.0653579	0.207882	0.188145	0.000507712	0.0166062	0.362732	8060758	-0.0107505	0.859265	0.12442	0.00280765	0.0829472	0.0386214
SLC38A2	cg02683627	-0.0574418	0.909441	-0.244794	9.70889e-05	-0.030967	0.887946	7962537	-0.0795618	0.145021	-0.0283272	0.582533	-0.103014	0.0177333
NXPH2	cg02706294	0.0555243	0.195661	0.151562	0.00215408	0.0260029	0.0536198	8055478	0.350139	0.0104478	0.121116	0.169803	0.105306	0.188239
TBX5	cg02712224	0.181165	0.00289827	0.279594	4.58497e-06	0.227069	0.0018199	7966668	1.40208	4.27e-06	0.982674	0.000555627	1.06477	0.000631353
ANK2	cg02735486	-0.0615432	0.372973	-0.155562	0.00236657	0.00966836	0.654187	8096959	0.273095	0.00283352	0.414662	2.55e-05	0.281986	0.00144237
IRF8	cg02736232	0.0693283	0.0805819	0.183201	0.000479835	0.0701132	0.0143045	7997712	0.351383	0.141342	0.174759	0.0239477	0.222434	0.0186126
CDC42EP3	cg02739455	-0.0526476	0.688925	-0.194904	0.000660458	-0.034395	0.572341	8051573	-0.28046	0.0450912	-0.0626516	0.598977	-0.0472152	0.650288
PPP2R2B	cg02760293	0.0173535	0.244335	0.160955	0.00424525	0.0701339	0.0548474	8114900	0.215766	0.0266728	0.108929	0.140194	0.159822	0.0192298
ISL1	cg02788266	-0.267654	0.00379287	-0.335744	5.82267e-06	-0.166589	0.0112974	8105220	-0.189431	0.0258785	-0.207775	0.00987043	-0.0800014	0.172502
TBX5	cg02824386	0.278375	0.0221406	0.382941	9.3026e-05	0.149935	0.112299	7966668	1.40208	4.27e-06	0.982674	0.000555627	1.06477	0.000631353
TBX15	cg02829688	0.130928	0.248703	0.208908	0.0246685	0.113581	0.192965	7919028	-0.591649	0.00186011	-0.44799	0.00406703	-0.428544	0.0160142
MB21D2	cg02845661	0.0229151	0.934124	-0.184137	0.000530855	-0.0853557	0.12071	8092765	-0.0278105	0.687062	0.0338565	0.668417	-0.161901	0.0244048
ZNF311	cg02846841	0.219012	0.0197218	0.261052	0.00143016	0.094507	0.121491	8.15145e+06	0.183224	0.0277836	0.00325322	0.954334	0.0310242	0.63117
TBX5	cg02862505	0.276656	0.000196778	0.413233	1.28742e-08	0.192316	0.00178042	7966668	1.40208	4.27e-06	0.982674	0.000555627	1.06477	0.000631353
FGF5	cg02876258	0.122179	0.133015	0.171293	0.000753589	0.0476193	0.212645	8096050	-1.12849	0.00915413	-0.67215	0.131478	-0.274421	0.326771
HOXA9	cg02886033	0.237883	0.039228	0.349358	0.000578043	0.148208	0.092634	8138749	-0.887655	0.00022139	-0.93501	0.00673008	-0.506001	0.00427069
TGM4	cg02888810	-0.0583251	0.444651	-0.151171	0.000947574	-0.0483039	0.710404	8079279	-0.0667976	0.140697	-0.109854	0.0212185	-0.0342406	0.30928
ANKH	cg02911909	0.118464	0.0251499	0.157448	0.00340752	0.0696331	0.13867	8111101	0.252045	0.296778	0.248125	0.224374	0.370654	0.0252158
GADL1	cg02914097	-0.0964776	0.124824	-0.156065	0.00447106	-0.0200607	0.529681	8085972	-0.0712339	0.225126	-0.0624449	0.277175	-0.079948	0.0426516
PACRG	cg02925402	0.0361257	0.380764	0.155484	0.000954367	0.0752045	0.133066	8123303	0.0608861	0.330314	0.183251	0.031295	0.128356	0.00740001
TRIM21	cg02983903	0.187061	0.105659	0.3347	0.000570574	0.13302	0.0943322	7945962	-0.0670267	0.620008	-0.142899	0.0444706	-0.0385294	0.546726
STK31	cg03011348	-0.155098	0.00395696	-0.160045	0.00443497	-0.15427	0.00860897	8131890	-0.0404511	0.341783	-0.0823522	0.0296273	-0.0736364	0.0775025
MAB21L1	cg03014934	-0.1623	0.0500373	-0.234312	0.00177627	-0.0984063	0.114056	7970949	1.56704	1.56e-05	1.31252	0.00047063	1.03071	0.000422688
PMP22	cg03021260	-0.139268	0.0003893	-0.0791074	0.0106682	-0.173303	0.00102319	8012896	0.323812	3.54e-05	0.272826	0.0020113	0.215368	0.00440973
LHFPL2	cg03045139	-0.0865248	0.913478	-0.223893	0.000750889	0.00744053	0.204342	8112803	0.328658	0.0523951	0.358184	0.0367703	0.390591	0.00989417
HSBP1	cg03054309	0.122737	0.294837	0.184231	0.00102378	0.0393276	0.817412	7997520	-0.199264	0.00607859	-0.0767061	0.227033	-0.105444	0.0899736
HOXC8	cg03078363	-0.251331	0.00371273	-0.320003	0.000142346	-0.164493	0.0214305	7955869	0.419251	0.112887	0.0906238	0.691271	0.649844	0.0180722
FAM135B	cg03083517	0.0708627	0.471148	0.206443	0.0249704	0.0777867	0.265647	8153071	0.122591	0.0156677	0.0802425	0.0383688	0.0827586	0.0161079
THBS2	cg03091070	-0.0757521	0.0527877	-0.0683227	0.157531	-0.158528	0.00996729	8130867	-0.114923	0.0583805	-0.145389	0.0244031	-0.0703487	0.129385
MTSS1	cg03102442	-0.219334	9.11053e-05	-0.192005	3.90149e-05	-0.162273	0.00156829	8152764	-0.867054	0.0598228	-1.02739	0.0210646	-0.551617	0.108434
TBX5	cg03104083	0.348846	0.000219029	0.391642	8.63785e-07	0.240524	0.00260719	7966668	1.40208	4.27e-06	0.982674	0.000555627	1.06477	0.000631353
WDTC1	cg03104358	-0.0181428	0.515955	0.150054	0.0177884	-0.0362362	0.398475	7899289	-0.149538	0.0642209	-0.158578	0.0320044	-0.149213	0.0226864
B3GALT4	cg03108070	0.0867365	0.151046	0.159789	0.000665687	0.0093916	0.231088	8.15882e+06	-0.189208	0.0745989	-0.259593	0.017045	-0.16033	0.0343101
FLI1	cg03134000	-0.0438433	0.530345	-0.234234	0.00193868	-0.0163185	0.729268	7945132	-0.37211	0.0146241	-0.27965	0.0110534	-0.224763	0.0238402
ROBO2	cg03142256	0.118385	0.0470222	0.231468	0.000252561	0.0829241	0.131492	8081001	0.0981111	0.0979377	0.0661134	0.218495	0.122988	0.0381283
C3orf35	cg03170721	-0.164145	0.188595	-0.2296	0.00117821	-0.13704	0.0506444	8078605	0.0309118	0.659836	-0.0185277	0.822406	0.14699	0.0473456
RUNX3	cg03171924	-0.167058	0.00476404	-0.00716268	0.559303	-0.118431	0.0339982	7913805	-0.124247	0.227837	-0.145692	0.0912765	-0.225497	0.0155992
KNDC1	cg03194442	-0.115604	0.14926	-0.259929	0.000617395	-0.0459328	0.167382	7931519	0.101985	0.144553	0.038726	0.518969	0.138209	0.023655
DNASE2B	cg03204322	0.1157	0.0149407	0.156236	0.000566965	0.118087	0.0109445	7902623	0.164094	0.000572009	0.0420852	0.391127	0.12973	0.0220057
HOXA9	cg03217995	0.137625	0.900274	0.280427	0.0114819	0.0616568	0.942504	8138749	-0.887655	0.00022139	-0.93501	0.00673008	-0.506001	0.00427069
DSG4	cg03229769	0.0262083	0.930266	0.184801	0.00206271	0.0120892	0.907462	8020740	-0.0863755	0.082968	-0.101785	0.0174755	-0.0637622	0.0616328
EBF2	cg03244560	0.109698	0.0769831	0.228261	0.000119462	0.118728	0.0315127	8149865	1.14805	0.00025039	0.719084	0.0227961	0.857186	0.0075076
KATNAL1	cg03257308	0.144811	0.000164743	0.15981	0.000166611	0.131196	0.000104598	7970844	0.15562	0.084715	0.320081	0.0191096	0.214315	0.0295931
HDAC9	cg03260621	0.167764	0.00482699	0.131209	0.00384965	0.199168	0.001988	8131631	0.282942	0.236866	0.511222	0.0824696	0.515158	0.00851355
EN1	cg03266453	0.102547	0.032041	0.153225	0.00261181	0.14866	0.00299134	8054831	0.505824	0.000905245	0.284492	0.0274095	0.385217	0.00243258
MYLK4	cg03290281	-0.192954	0.0386323	-0.179789	0.00424932	-0.147611	0.0558327	8123584	0.0707969	0.321734	0.142324	0.0397381	0.0831795	0.253928
SLCO3A1	cg03290908	0.129653	0.044324	0.244203	4.75595e-06	0.0999004	0.0729433	7986214	-0.345153	0.00168812	-0.359374	0.000291523	-0.154866	0.0776644
CDK14	cg03302807	0.160601	0.0204983	0.108637	0.0159044	0.111934	0.0360854	8134098	-0.383809	0.00526469	-0.793084	4.39e-06	-0.418975	0.00107032
EMX2	cg03311684	-0.183172	0.14485	-0.310065	0.0062058	-0.179452	0.244012	7930857	-1.35657	9.6e-05	-1.30919	0.000545919	-1.05063	0.00103329
PITX1	cg03347590	-0.220284	0.104919	-0.333026	0.000710731	-0.109739	0.37876	8114215	-0.340099	0.00249441	-0.361873	0.00105012	-0.234355	0.00987851
PHYHD1	cg03350316	-0.0848131	0.247548	-0.216083	0.000147466	-0.0677827	0.345774	8158431	-0.0858302	0.363126	-0.35092	0.0047996	-0.0978497	0.412603
MEIS1	cg03350828	0.197479	0.00638708	0.285453	2.11502e-05	0.117928	0.0104928	8042356	-0.261258	0.049091	-0.439798	0.000506928	-0.318456	0.00444332
MAB21L1	cg03356172	-0.184597	0.0104359	-0.361417	1.22049e-05	-0.18106	0.0109598	7970949	1.56704	1.56e-05	1.31252	0.00047063	1.03071	0.000422688
HNF1B	cg03363712	0.0453146	0.131952	0.152075	0.00083646	0.0704507	0.0417318	8014591	-0.01569	0.790548	-0.130779	0.0117941	-0.103341	0.0130162
EN1	cg03372205	-0.0620175	0.462367	-0.0535765	0.102366	-0.158219	0.0368743	8054831	0.505824	0.000905245	0.284492	0.0274095	0.385217	0.00243258
AKAP10	cg03396939	0.151136	0.00321124	0.200354	0.000142873	0.0762771	0.013009	8013431	-0.037126	0.59949	0.125916	0.0483823	-0.00259605	0.958784
DENND3	cg03400695	-0.0736638	0.683819	-0.176461	0.0187659	-0.0219342	0.9255	8148476	-0.254067	0.111003	-0.263518	0.044866	-0.0924862	0.372842
ACSL3	cg03427637	-0.121174	0.504125	-0.152839	0.0101473	-0.0963416	0.564637	8048733	-0.274303	0.0173582	-0.0515659	0.507876	-0.124348	0.0902691
TLR1	cg03430998	0.111847	0.65344	0.220922	0.00771246	0.0573719	0.786554	8099834	0.173976	0.122565	0.0131693	0.83895	0.134265	0.0219719
SDK2	cg03431810	-0.151302	0.0236614	-0.242021	3.29278e-06	-0.0453154	0.195656	8018114	0.110056	0.11099	0.16562	0.0194148	0.108851	0.0404924
RNF114	cg03434886	-0.131387	0.143867	-0.218813	0.00107641	-0.108061	0.116474	8063369	0.176048	0.0209083	0.0847796	0.191941	0.0742485	0.137865
PGBD5	cg03438216	-0.152979	0.0239803	-0.0637775	0.216785	-0.178136	0.00591976	7924977	0.258078	0.000799707	0.241677	0.0391598	0.112002	0.16797
GADD45A	cg03460132	-0.0936671	0.253699	-0.218027	0.000289063	-0.0967399	0.378239	7902227	0.129993	0.0800439	0.176648	0.115034	0.187489	0.0160132
COL4A2	cg03469869	-0.135147	0.0391751	-0.175624	0.00111639	-0.149238	0.0181814	7970033	-0.0674312	0.644393	0.174208	0.0186507	0.0260353	0.805948
NXPH2	cg03485608	0.0914035	0.00536344	0.042117	0.0124466	0.157317	0.000487534	8055478	0.350139	0.0104478	0.121116	0.169803	0.105306	0.188239
EN1	cg03508786	0.0907629	0.0265115	0.172148	0.000263919	0.125066	0.00646108	8054831	0.505824	0.000905245	0.284492	0.0274095	0.385217	0.00243258
TBX5	cg03532904	0.284171	0.0216295	0.37862	7.35433e-05	0.209547	0.0454272	7966668	1.40208	4.27e-06	0.982674	0.000555627	1.06477	0.000631353
RNF144A	cg03554051	-0.0114546	0.686124	0.15555	0.00436222	-0.023433	0.720193	8040090	-0.159359	0.477802	-0.290113	0.188223	-0.332725	0.0186024
MSX2	cg03563083	-0.154098	0.0402718	-0.250014	2.06981e-05	-0.0998029	0.102463	8110084	0.406581	0.00408604	0.240442	0.0479223	0.172077	0.0867134
PLK2	cg03593262	-0.000576812	0.926818	0.157077	0.00245889	-0.022522	0.882612	8112202	-0.639946	0.0252811	-0.575953	0.0263391	-0.463942	0.0249205
EBF2	cg03602212	0.208747	0.00559311	0.229817	0.00108402	0.0774391	0.0474166	8149865	1.14805	0.00025039	0.719084	0.0227961	0.857186	0.0075076
DEPDC1B	cg03605542	0.0443115	0.51411	0.153523	0.0138961	-0.000214277	0.858397	8112260	0.00958083	0.931849	-0.166798	0.0141532	-0.0742627	0.284975
MRPL23	cg03652715	-0.0709689	0.720097	-0.200233	0.00768533	0.0646179	0.322337	7937763	-0.164948	0.0085624	-0.0712009	0.224472	0.00383529	0.950348
HOXC9	cg03654299	0.181282	0.0465431	0.235053	0.0011673	0.128844	0.110313	7955865	-0.465402	0.00179025	-0.513573	0.0162917	-0.201115	0.0283778
ZNF311	cg03656877	0.175217	0.00159963	0.0372946	0.419958	0.104067	0.0610608	8.15145e+06	0.183224	0.0277836	0.00325322	0.954334	0.0310242	0.63117
ZNF322	cg03658235	0.0510247	0.120419	0.168638	0.000982129	0.0482735	0.114591	8143564	-0.0515465	0.577819	-0.099116	0.259978	-0.286975	0.00149415
ZNF322	cg03665255	0.206983	0.0618309	0.396047	0.000468395	0.132235	0.11974	8143564	-0.0515465	0.577819	-0.099116	0.259978	-0.286975	0.00149415
MAML2	cg03705784	-0.0894435	0.0454834	-0.0106316	0.357221	-0.171483	0.00341506	7951133	0.138319	0.0376247	0.150149	0.0250183	0.0576227	0.375156
NR2F2	cg03717836	0.0558119	0.779014	0.166268	0.002818	0.0718788	0.416736	7986329	0.358868	0.0090971	0.262893	0.0771042	0.123555	0.541587
HOXC10	cg03719428	-0.141744	0.51826	-0.173978	0.00783108	-0.102781	0.88672	7955858	-2.01863	5.21e-06	-2.07094	0.000802866	-1.3091	0.00269604
PEX2	cg03721622	0.0357812	0.847918	0.185497	0.00918113	-0.00400181	0.623783	8151436	-0.171199	0.167658	-0.156481	0.0921011	-0.259176	0.00282263
EN1	cg03726556	0.0630017	0.10739	0.185707	0.000306569	0.128134	0.0260293	8054831	0.505824	0.000905245	0.284492	0.0274095	0.385217	0.00243258
NCF2	cg03729042	0.0554651	0.190035	0.208461	0.00154473	-0.00890841	0.336669	7922773	0.246228	0.216887	0.327237	0.0179235	0.299557	0.0712892
MAB21L2	cg03729251	-0.159718	0.0917815	-0.244044	0.000272337	-0.138579	0.138634	8097773	1.09099	0.000475038	0.58051	0.00995269	0.542911	0.0374704
VAV1	cg03730385	-0.0616879	0.0525459	-0.153214	1.95263e-05	-0.0472941	0.065976	8025076	0.187757	0.0729973	0.104771	0.108514	0.194111	0.00233648
ARL4C	cg03733987	-0.0343608	0.76597	-0.153005	0.0293474	-0.0266414	0.718533	8059854	0.202031	0.14013	0.252754	0.0263365	-0.13726	0.318217
TBX15	cg03760839	0.0768296	0.33773	0.193215	0.0151314	0.0998145	0.188197	7919028	-0.591649	0.00186011	-0.44799	0.00406703	-0.428544	0.0160142
PKNOX2	cg03766763	0.123936	0.00262483	0.0721486	0.00566382	0.183527	5.26975e-05	7944955	0.432948	0.0026333	0.194816	0.219928	0.166998	0.253564
SRBD1	cg03767663	0.101354	0.0386986	0.0524901	0.396181	0.167905	0.00113828	8051963	0.15873	0.0284468	0.00111755	0.987479	0.00662129	0.919643
DPPA3	cg03771296	-0.170468	3.27579e-05	-0.0289076	0.0669424	-0.0777675	0.00113953	8180368	0.0867188	0.147463	0.114457	0.0361443	0.0827968	0.0490154
DEPDC1B	cg03772576	-0.0951372	0.049479	-0.206591	7.93694e-05	-0.043065	0.126675	8112260	0.00958083	0.931849	-0.166798	0.0141532	-0.0742627	0.284975
ADCY1	cg03779078	-0.149545	0.191835	-0.158094	0.00941128	-0.0358036	0.711627	8132667	0.288612	0.056093	0.24108	0.00435985	0.173551	0.0560494
CDCA7L	cg03781727	0.115071	0.415705	0.166086	0.0103754	0.0843146	0.350498	8138489	-0.464398	0.027031	-0.616592	0.00187751	-0.380474	0.0105214
GOLGA8J	cg03802852	-0.121758	0.0394578	-0.172274	0.00292814	-0.117786	0.0541951	7982256	-0.202088	0.0416651	-0.068507	0.344724	0.0287016	0.774168
CACNA1H	cg03825234	0.116045	0.112883	0.15679	0.00941668	0.128463	0.190554	7992147	0.257262	0.00343861	0.136703	0.218785	0.111495	0.0951342
TNP1	cg03831312	-0.0138374	0.738232	-0.169594	0.0166409	0.0104653	0.885306	8058866	-0.0319854	0.708216	-0.142805	0.0368762	-0.162911	0.00593807
PITX1	cg03835061	-0.16645	0.180409	-0.304154	0.00249707	-0.0751167	0.241179	8114215	-0.340099	0.00249441	-0.361873	0.00105012	-0.234355	0.00987851
RNF215	cg03868770	0.162931	0.00248974	0.10225	0.00521331	0.151181	0.00407131	8075365	-0.136141	0.00769995	-0.159232	0.00881849	-0.130953	0.00902511
CD70	cg03868982	0.0735443	0.917539	0.150068	0.0125577	0.0524595	0.793714	8033241	0.205559	0.0323751	-0.0118393	0.834598	0.122944	0.0209263
FBXO31	cg03925642	0.141293	0.022769	0.157457	0.00193576	0.0760268	0.170425	8003249	-0.140853	0.00762298	-0.082745	0.102294	-0.091392	0.094909
TBX15	cg03942051	0.123414	0.237546	0.172651	0.0349171	0.119041	0.137804	7919028	-0.591649	0.00186011	-0.44799	0.00406703	-0.428544	0.0160142
C5orf46	cg03944495	-0.00154067	0.881666	0.179169	0.000411608	0.0998525	0.138479	8114970	0.486945	0.113893	0.611708	0.0330042	0.498637	0.120154
BARD1	cg03947687	-0.199019	0.00238543	-0.232548	0.000348709	-0.124319	0.0130056	8058695	-0.121575	0.388472	-0.342271	0.0133946	-0.224953	0.0779305
ZNF750	cg03955537	0.115602	0.00248104	0.134163	0.000567662	0.166237	0.00104372	8019541	-0.0437641	0.585464	-0.130176	0.0635749	-0.132543	0.0322313
FOXD1	cg03963556	-0.0687431	0.458871	-0.222176	0.000285498	-0.110548	0.242537	8112592	-0.324911	0.00532822	-0.222734	0.0300347	-0.194021	0.07893
MKRN3	cg03969797	0.138184	0.0418995	0.211126	0.00234722	0.138142	0.0822255	7981911	-0.226755	0.00733763	-0.200155	0.0310813	-0.0902529	0.100907
TBC1D22A	cg03970915	-0.0787055	0.33805	-0.118995	0.127856	-0.168686	0.0411894	8073909	-0.202594	0.0306964	-9.91e-05	0.998849	-0.0118178	0.877811
SYT1	cg03977390	-0.188626	0.038845	-0.281877	0.000169265	-0.0602505	0.146196	7957338	0.193963	0.0928364	0.488862	0.0306935	0.55739	0.00174313
GHITM	cg03983740	0.0230949	0.760264	0.183289	0.00675611	0.0429574	0.669877	7928752	-0.0426963	0.54995	0.115604	0.0385461	0.0343227	0.470243
NEDD4L	cg03984864	-0.0995853	0.0445636	-0.254559	2.47759e-05	-0.121783	0.0231409	8021376	-0.00923533	0.961228	-0.485087	0.00811337	-0.274034	0.0830782
CLPTM1L	cg03988700	0.101027	0.137694	0.250795	0.0003051	0.0265907	0.487525	8110803	0.0934508	0.350672	0.156148	0.114045	0.194026	0.0131478
GPC1	cg04003871	0.124348	0.000227578	0.110937	0.000332521	0.161599	5.41163e-05	8049670	-0.357672	0.0467009	-0.005943	0.965993	0.11603	0.318505
CARHSP1	cg04007936	0.0935204	0.00292441	0.040758	0.0131576	0.153381	0.000190821	7999319	-0.354374	0.0146048	-0.497201	0.000477302	-0.339232	0.00384786
EHHADH	cg04010429	-0.00865157	0.179804	-0.180825	0.0471916	-0.00804955	0.35071	8092523	0.0638081	0.450734	0.19472	0.0441867	0.0271435	0.752574
ISL1	cg04022561	-0.341186	0.0377328	-0.423676	0.00149471	-0.18738	0.0997677	8105220	-0.189431	0.0258785	-0.207775	0.00987043	-0.0800014	0.172502
RUNX2	cg04027040	0.162614	0.0469648	0.0940049	0.0279959	0.15546	0.181406	8120043	-0.168992	0.360384	-0.293819	0.0600428	-0.50739	0.0064781
CDK14	cg04048472	0.0717292	0.0186344	0.218013	2.67602e-05	0.116011	0.00741852	8134098	-0.383809	0.00526469	-0.793084	4.39e-06	-0.418975	0.00107032
SPTB	cg04054036	-0.193479	0.00682137	-0.259594	6.4026e-07	-0.154705	0.010539	7979615	-0.143965	0.00682217	-0.0281794	0.577326	-0.0425954	0.308661
ISL1	cg04068980	-0.276688	0.0836781	-0.436579	0.00087873	-0.141332	0.171712	8105220	-0.189431	0.0258785	-0.207775	0.00987043	-0.0800014	0.172502
CRLF1	cg04072597	0.0867408	0.195738	0.154084	0.0479634	0.0939254	0.316984	8035506	1.00659	5.5e-05	0.669196	0.00373385	0.696539	0.00355883
PITX1	cg04101060	-0.0924978	0.393308	-0.184807	0.0213789	-0.0883154	0.289881	8114215	-0.340099	0.00249441	-0.361873	0.00105012	-0.234355	0.00987851
SERPINB2	cg04104147	-0.212092	0.072486	-0.301117	0.00199382	-0.199331	0.116445	8021635	0.388464	0.568861	2.22287	0.011417	1.04853	0.105098
VSNL1	cg04112417	0.114121	0.0400849	0.176964	0.000145127	0.0997633	0.0283687	8040430	-0.710689	0.0406814	-0.263082	0.476082	-0.217639	0.445039
SPSB4	cg04112471	-0.124427	0.0141529	-0.0513103	0.0962279	-0.160393	0.0156001	8083071	-0.0849568	0.248881	-0.146729	0.0212658	-0.0764872	0.148075
SVIL	cg04132644	-0.0448018	0.745342	-0.170433	0.0106826	-0.0494237	0.837362	7932796	0.38122	0.0557109	0.374029	0.0801181	0.374387	0.0141727
TFPI	cg04144365	-0.159823	0.000213641	-0.209673	9.7236e-06	-0.0931802	0.00111132	8057599	0.248758	0.106576	0.422916	0.00668526	0.230427	0.19477
NFE2L3	cg04157587	0.125844	0.106754	0.234041	0.000413757	0.106487	0.0894657	8131944	-0.163529	0.270199	-0.251652	0.0175134	-0.143873	0.0970303
HECW1	cg04164817	-0.13192	0.293732	-0.175874	0.00536512	-0.0816104	0.602125	8132465	0.22589	0.0242163	0.288455	0.0206292	0.215649	0.00594576
LHX5	cg04179479	-0.18691	0.62109	-0.295428	0.00112502	-0.0743354	0.949942	7966631	-0.086298	0.199406	-0.163435	0.0200714	-0.04919	0.395367
DNAJC9	cg04197548	-0.164877	0.0015439	-0.160936	0.000866841	-0.155869	0.00358443	7934320	0.0283345	0.697895	0.168895	0.0189316	0.0617513	0.264754
C8orf37	cg04203453	0.117931	0.0615933	0.224344	0.000162019	0.0293776	0.22801	8151898	-0.246042	0.102032	-0.0686602	0.682985	-0.282611	0.0240088
BBX	cg04225407	-0.126321	0.0971161	-0.204257	2.60953e-05	-0.0887362	0.101832	8081465	-0.0626863	0.462098	0.163744	0.00458731	0.0163599	0.820437
EN1	cg04227922	0.110894	0.0109563	0.161267	0.00010453	0.193664	0.000595925	8054831	0.505824	0.000905245	0.284492	0.0274095	0.385217	0.00243258
FAM173B	cg04230735	-0.128934	0.0940456	-0.211525	0.00109045	-0.0783878	0.229495	8110966	0.21981	0.0405542	0.0871477	0.40907	-0.00715273	0.944823
C5orf38	cg04243827	-0.164595	0.0262119	-0.1194	0.210297	-0.224781	0.0475215	8104307	-0.281292	0.00589839	-0.184625	0.0116703	-0.121553	0.178582
EBF2	cg04244354	0.111311	0.203556	0.209506	0.00656014	0.104466	0.150437	8149865	1.14805	0.00025039	0.719084	0.0227961	0.857186	0.0075076
EMX2	cg04248757	-0.159504	0.0147439	-0.128435	0.00386536	-0.14467	0.0165469	7930857	-1.35657	9.6e-05	-1.30919	0.000545919	-1.05063	0.00103329
EMX2	cg04256864	-0.214233	0.0995063	-0.381529	0.00436953	-0.171475	0.153384	7930857	-1.35657	9.6e-05	-1.30919	0.000545919	-1.05063	0.00103329
HOXA9	cg04298953	0.197473	0.0615647	0.259115	0.00100969	0.117388	0.162434	8138749	-0.887655	0.00022139	-0.93501	0.00673008	-0.506001	0.00427069
MEIS1	cg04311343	0.225626	0.0104165	0.277655	1.34719e-05	0.119204	0.040118	8042356	-0.261258	0.049091	-0.439798	0.000506928	-0.318456	0.00444332
SETBP1	cg04325017	0.102832	0.0416507	-0.00812322	0.742147	0.173986	0.00313014	8021047	-0.30921	0.149185	-0.604121	0.0049171	-0.445047	0.0187523
AFAP1L2	cg04325594	-0.0530827	0.10591	-0.0352865	0.24832	-0.158761	0.00585718	7936439	0.0357971	0.58036	0.0760828	0.185441	0.112635	0.0289492
HOXC11	cg04369416	-0.134994	0.383212	-0.158604	0.0124899	-0.0595514	0.621053	7955855	-0.384286	0.00387373	-0.371243	0.0108997	-0.320646	0.00749135
PAX9	cg04415798	0.0985221	0.406954	0.24868	0.0141015	0.0862303	0.47018	7973974	0.646742	0.00061124	0.439476	0.00421471	0.440688	0.0118299
EMX2	cg04421971	-0.151495	0.131369	-0.251675	0.00141448	-0.126862	0.219022	7930857	-1.35657	9.6e-05	-1.30919	0.000545919	-1.05063	0.00103329
SLC45A1	cg04424119	-0.123065	0.20173	-0.169766	0.00211472	-0.0577036	0.679072	7897416	0.0229459	0.770267	-0.00168062	0.97934	0.14244	0.0204427
EMX2	cg04450857	-0.176052	0.0885883	-0.302248	0.000594501	-0.124703	0.138932	7930857	-1.35657	9.6e-05	-1.30919	0.000545919	-1.05063	0.00103329
MFAP3	cg04452092	0.0945513	0.00691096	0.0429871	0.0408338	0.154355	0.00238227	8109403	0.125922	0.0477681	0.126491	0.043918	-0.0537115	0.412329
NRG3	cg04490652	-0.141335	0.00578301	-0.153456	0.000554619	-0.0973525	0.0149582	7928736	-0.162685	0.00454347	-0.0636066	0.207387	-0.0375615	0.372117
GATA3	cg04492228	0.0459674	0.0686783	0.20023	4.61652e-05	0.0526745	0.0985244	7926105	-0.0184406	0.730309	-0.102599	0.0427527	-0.0355925	0.480854
GALNT7	cg04511697	0.0768004	0.377503	0.251979	0.00180736	0.0950505	0.309287	8098328	-0.0288833	0.826595	0.181057	0.121216	0.196717	0.0488145
HOXA10	cg04511887	0.290375	0.0519456	0.472091	0.000516886	0.19742	0.0967492	8138757	-0.475554	1.95e-06	-0.436271	0.000148058	-0.31885	0.000469139
CDCA7L	cg04526361	0.0724452	0.411946	0.183516	0.00403125	0.0737541	0.26835	8138489	-0.464398	0.027031	-0.616592	0.00187751	-0.380474	0.0105214
TBX5	cg04562909	0.160228	0.00344308	0.182172	0.000113261	0.101722	0.0138639	7966668	1.40208	4.27e-06	0.982674	0.000555627	1.06477	0.000631353
GALNS	cg04564245	0.143704	0.0290297	0.119467	0.0147357	0.154089	0.030524	8003410	-0.2192	0.0221178	-0.192908	0.027407	-0.0526574	0.428394
ASPH	cg04619120	-0.158063	0.853175	-0.189653	0.0124255	-0.158059	0.510822	8150988	-0.0581114	0.468185	0.161321	0.0108346	0.120195	0.0642909
EMX2	cg04635997	-0.180155	0.0619931	-0.299635	0.00168412	-0.168292	0.0979899	7930857	-1.35657	9.6e-05	-1.30919	0.000545919	-1.05063	0.00103329
TBX5	cg04685570	0.147181	0.0227621	0.187881	0.00010848	0.0735692	0.140055	7966668	1.40208	4.27e-06	0.982674	0.000555627	1.06477	0.000631353
PITX1	cg04702335	0.0798982	0.238575	0.161875	0.0090004	0.0688397	0.141295	8114215	-0.340099	0.00249441	-0.361873	0.00105012	-0.234355	0.00987851
PITX1	cg04706471	-0.132504	0.252656	-0.266284	0.00286999	-0.0361522	0.447116	8114215	-0.340099	0.00249441	-0.361873	0.00105012	-0.234355	0.00987851
TBX15	cg04707332	0.277809	0.0390243	0.431461	0.00427969	0.275055	0.0435733	7919028	-0.591649	0.00186011	-0.44799	0.00406703	-0.428544	0.0160142
OLFM1	cg04739302	-0.194986	0.0200783	-0.281452	3.02532e-06	-0.101368	0.286869	8159220	0.373029	0.000782044	0.466534	4.31e-05	0.535471	1.05e-09
SERPINB2	cg04765589	-0.0189439	0.971678	-0.19046	2.47583e-06	-0.059925	0.504009	8021635	0.388464	0.568861	2.22287	0.011417	1.04853	0.105098
IRX5	cg04786287	0.159861	0.00584249	0.154085	0.008381	0.148085	0.00745225	7995668	-0.249226	0.00366331	-0.233225	0.00152987	-0.147128	0.0137577
IGFL4	cg04808223	-0.0841335	0.836321	-0.1946	0.00668351	-0.0102808	0.181685	8037750	-0.0894363	0.19702	-0.0947867	0.151367	-0.100306	0.0462411
ARL4C	cg04838382	0.151591	0.000184022	0.177608	4.63118e-05	0.172843	1.69605e-05	8059854	0.202031	0.14013	0.252754	0.0263365	-0.13726	0.318217
ID4	cg04858267	0.110969	0.0508875	0.020709	0.258987	0.150017	0.00903848	8117120	0.456232	0.0255202	0.0825948	0.738182	-0.0946523	0.54505
HOXA9	cg04878315	0.138944	0.114229	0.253551	0.000397043	0.0758655	0.217362	8138749	-0.887655	0.00022139	-0.93501	0.00673008	-0.506001	0.00427069
PRNP	cg04883714	-0.0384539	0.421838	-0.158541	0.00874389	-0.0215597	0.569854	8060758	-0.0107505	0.859265	0.12442	0.00280765	0.0829472	0.0386214
TMEM132B	cg04888037	0.152303	0.0037612	0.183446	0.000387729	0.152231	0.00290333	7959807	0.103426	0.318659	0.235643	0.015056	0.0621941	0.401075
RUNX3	cg04907595	-0.24633	0.0017401	-0.153296	0.0136723	-0.236625	0.00630565	7913805	-0.124247	0.227837	-0.145692	0.0912765	-0.225497	0.0155992
MAB21L1	cg04916802	0.208739	0.0407026	0.306899	4.0542e-05	0.133716	0.0634869	7970949	1.56704	1.56e-05	1.31252	0.00047063	1.03071	0.000422688
RPL10L	cg04921078	-0.133444	0.0106264	-0.187943	0.00016096	-0.105681	0.0258868	7978795	0.0499548	0.337047	-0.0792318	0.0491437	-0.0134306	0.739507
MIS18BP1	cg04948194	-0.191209	0.00758603	-0.119184	0.0218033	-0.09887	0.0980298	7978776	-0.00268769	0.977381	-0.131739	0.10396	-0.200213	0.0489364
OR1D5	cg04960169	0.187652	0.00311038	0.113049	0.0157234	0.196978	0.00170129	8011320	-0.0359914	0.749925	-0.0371216	0.721008	0.149225	0.0419123
SEMA3A	cg04961217	-0.161501	0.112318	-0.279066	4.48672e-05	-0.120876	0.10027	8140668	-0.887631	0.00654039	-0.642282	0.0372261	-0.666133	0.00388817
ZNF516	cg04962103	0.046328	0.43938	0.185334	0.00676894	0.0887948	0.291927	8023882	-0.028623	0.624978	-0.019416	0.729592	-0.114929	0.0325612
LDHD	cg04974594	0.150292	0.0957189	0.207456	0.00147756	0.0783485	0.244589	8002830	-0.220394	0.00598169	-0.196003	0.0137619	-0.0977381	0.139003
SLC45A1	cg04994795	-0.14355	0.125584	-0.163051	0.00908184	-0.0936146	0.747229	7897416	0.0229459	0.770267	-0.00168062	0.97934	0.14244	0.0204427
NAPG	cg05000761	0.108901	0.307808	0.242985	0.00185021	0.0338653	0.393136	8020149	0.055798	0.578502	0.107605	0.16413	0.154501	0.0180512
HOXD4	cg05021643	0.0779469	0.54218	0.166213	0.00338389	0.0817289	0.294583	8046555	0.119842	0.101921	0.186315	0.0216092	0.168754	0.0380493
FAM126A	cg05026346	-0.17492	0.0371998	-0.00327527	0.991318	-0.13919	0.113057	8138553	0.130408	0.0996176	0.136068	0.0902796	0.13568	0.0394719
HOXA9	cg05027336	0.19911	0.127807	0.319469	0.0010518	0.12583	0.255797	8138749	-0.887655	0.00022139	-0.93501	0.00673008	-0.506001	0.00427069
EMX2	cg05036106	-0.107563	0.400299	-0.180503	0.0432976	-0.140731	0.440904	7930857	-1.35657	9.6e-05	-1.30919	0.000545919	-1.05063	0.00103329
EN1	cg05036212	0.103678	0.0464417	0.191634	0.00010661	0.116251	0.0166531	8054831	0.505824	0.000905245	0.284492	0.0274095	0.385217	0.00243258
TBX5	cg05065572	0.193705	0.00245647	0.301761	1.54909e-05	0.203207	0.00344721	7966668	1.40208	4.27e-06	0.982674	0.000555627	1.06477	0.000631353
AKAP13	cg05066391	0.151763	0.023841	0.136353	0.00832879	0.109122	0.0457817	7985695	0.193082	0.0323127	0.201288	0.0184443	0.121894	0.0618351
GNAI1	cg05081388	-0.16094	0.0473367	-0.207753	0.00134089	-0.187998	0.0328784	8133860	0.0664105	0.504764	0.17013	0.0489236	0.0533376	0.529849
HOXC10	cg05090195	0.0842526	0.188477	0.167699	0.00114587	0.0601795	0.187555	7955858	-2.01863	5.21e-06	-2.07094	0.000802866	-1.3091	0.00269604
MAB21L1	cg05093686	-0.126325	0.066446	-0.209721	0.0014591	-0.105918	0.102294	7970949	1.56704	1.56e-05	1.31252	0.00047063	1.03071	0.000422688
GGACT	cg05108508	0.0891947	0.0663477	0.152746	0.00476174	0.0245361	0.187531	7972570	-0.092979	0.231018	-0.151591	0.0297137	-0.133958	0.00885601
FOXL1	cg05113840	-0.0649126	0.398611	-0.223897	0.000203188	-0.0201326	0.589425	7997735	0.107619	0.17666	0.00744271	0.928314	0.128791	0.0301413
HOXC11	cg05115215	-0.104308	0.877484	-0.191581	0.0347792	-0.0966373	0.972903	7955855	-0.384286	0.00387373	-0.371243	0.0108997	-0.320646	0.00749135
TBX5	cg05128922	0.222414	0.0614325	0.400103	9.03913e-05	0.160178	0.153884	7966668	1.40208	4.27e-06	0.982674	0.000555627	1.06477	0.000631353
ST6GAL1	cg05133339	-0.153059	0.00685139	-0.130633	0.0271872	-0.126923	0.0308002	8084717	-0.168883	0.589897	-0.651443	0.0173641	-0.537171	0.0252308
HOXA10	cg05139500	0.18662	0.0232633	0.293763	0.000338927	0.167484	0.0215145	8138757	-0.475554	1.95e-06	-0.436271	0.000148058	-0.31885	0.000469139
CACNA2D3	cg05162522	0.0750752	0.042351	0.00616624	0.153785	0.164204	0.00313147	8080578	0.930537	0.00175474	0.832045	0.0226915	0.413882	0.0506565
IRF8	cg05167857	-0.210608	0.0554864	-0.292103	0.00018474	-0.121944	0.139244	7997712	0.351383	0.141342	0.174759	0.0239477	0.222434	0.0186126
TBX15	cg05172122	0.0345095	0.620984	0.223899	0.00448831	0.114057	0.305281	7919028	-0.591649	0.00186011	-0.44799	0.00406703	-0.428544	0.0160142
CTBP2	cg05189127	-0.185859	0.0206912	-0.174445	0.00151599	-0.0651284	0.197736	7936904	-0.095118	0.150681	-0.144569	0.0309598	-0.0235362	0.58678
IGFBPL1	cg05196454	-0.15576	0.0386853	-0.125166	0.00824666	-0.070167	0.0869802	8161265	-0.112401	0.149337	-0.207139	0.0173107	-0.113185	0.0603636
TBX5	cg05202985	0.105156	0.0116522	0.159399	2.70487e-05	0.08752	0.0397106	7966668	1.40208	4.27e-06	0.982674	0.000555627	1.06477	0.000631353
CYP46A1	cg05212706	-0.0602549	0.899165	-0.189991	0.00262657	0.0211009	0.376613	7976681	0.1726	0.0230582	0.0203633	0.731944	0.0928133	0.0687527
DPYSL4	cg05225883	-0.0572474	0.310963	-0.157503	0.000601786	-0.0573143	0.219815	7931439	0.490717	0.0148439	0.361282	0.0433878	0.162576	0.307587
FOXP4	cg05234552	-0.0856357	0.637794	-0.209317	6.17149e-05	-0.100378	0.534457	8119444	-0.140535	0.124058	-0.24538	0.0165035	-0.171109	0.0690784
HOXA9	cg05250768	0.214793	0.0960876	0.310029	0.00076505	0.128658	0.202042	8138749	-0.887655	0.00022139	-0.93501	0.00673008	-0.506001	0.00427069
SLC9A3R2	cg05251269	-0.0605498	0.317604	-0.208575	2.25355e-06	-0.105963	0.103077	7992463	0.0681613	0.58624	0.237038	0.0156069	0.176787	0.0586954
EN1	cg05256483	0.110732	0.0367012	0.170385	0.000769703	0.109718	0.0162713	8054831	0.505824	0.000905245	0.284492	0.0274095	0.385217	0.00243258
EN1	cg05270938	0.0847193	0.0296668	0.162919	0.000118373	0.114093	0.016603	8054831	0.505824	0.000905245	0.284492	0.0274095	0.385217	0.00243258
SEL1L	cg05276155	0.11681	0.0237763	0.153333	0.00143141	0.0728109	0.0876408	7980547	0.014296	0.750996	0.14471	0.016621	0.0630571	0.103037
HOXA4	cg05287480	-0.0925293	0.126446	-0.160922	0.00142221	-0.0927734	0.281396	8138728	0.296943	0.00425131	0.328826	0.00292515	0.195164	0.0343166
CLMP	cg05298790	-0.0517919	0.297005	-0.257494	1.8068e-05	-0.123614	0.0528713	7952341	-0.342342	0.0185772	-0.463222	0.00115145	-0.325875	0.000918856
NRG1	cg05303690	0.00676026	0.451371	0.154924	0.000198102	0.0214174	0.547782	8145751	-0.311718	0.268929	-0.656543	0.0271012	-0.467137	0.0451598
TTC39A	cg05323272	-0.0291891	0.77425	-0.156368	0.00497153	-0.0311718	0.735557	7916024	0.0591688	0.242916	0.0356382	0.374639	0.101195	0.0166867
ZIC5	cg05328630	-0.139922	0.107641	-0.225723	0.000419794	-0.0896291	0.132533	7972567	-0.0856827	0.221146	-0.153386	0.011553	-0.0393247	0.491759
TBX15	cg05329979	0.045153	0.376961	0.21812	0.00608855	0.131533	0.12565	7919028	-0.591649	0.00186011	-0.44799	0.00406703	-0.428544	0.0160142
XYLT1	cg05336220	0.0131243	0.624583	0.152133	0.0110229	-0.0226414	0.433813	7999754	0.455658	0.055375	0.524854	0.00836764	0.251868	0.150195
EPS8	cg05343665	-0.0927035	0.630367	-0.169029	0.00206738	-0.0836488	0.358806	7961546	0.235794	0.0235595	0.389496	0.000338732	0.295688	0.000557952
FOXL1	cg05361489	-0.0746055	0.531912	-0.199515	0.00586118	-0.0362699	0.85479	7997735	0.107619	0.17666	0.00744271	0.928314	0.128791	0.0301413
TBX15	cg05363616	0.120395	0.0800061	0.264475	0.000192312	0.0736772	0.193184	7919028	-0.591649	0.00186011	-0.44799	0.00406703	-0.428544	0.0160142
B3GALT2	cg05378715	-0.206805	0.00516622	-0.35103	7.44598e-07	-0.196116	0.00582389	7923034	-1.01218	0.00229813	-0.950961	0.00103099	-0.56709	0.00405251
MTFMT	cg05383407	0.222916	0.00968869	0.0465956	0.242614	0.154955	0.0393708	7989708	-0.0957117	0.140992	-0.0639208	0.255203	-0.111337	0.0171741
DPYSL4	cg05394783	-0.0995828	0.133044	-0.178021	0.00112748	0.0133548	0.534697	7931439	0.490717	0.0148439	0.361282	0.0433878	0.162576	0.307587
MECOM	cg05400011	-0.128423	0.892354	-0.251458	0.00151806	0.0020779	0.371304	8091972	-0.408111	0.0179751	-0.664059	0.000547819	-0.426229	0.0020893
UBE2R2	cg05413282	-0.0835394	0.118073	-0.240558	0.000665018	-0.0859454	0.131619	8154856	-0.103146	0.166008	-0.126735	0.0365351	-0.136827	0.0113547
MAB21L1	cg05446322	0.138281	0.119539	0.206403	0.000303903	0.111957	0.102764	7970949	1.56704	1.56e-05	1.31252	0.00047063	1.03071	0.000422688
CTNS	cg05449815	0.101945	0.331471	0.20477	0.0031143	0.00951783	0.847991	8003824	-0.153233	0.130564	-0.063556	0.484523	-0.171122	0.0362189
PDE10A	cg05468948	0.157804	0.00325028	0.149841	0.000371333	0.0937066	0.0530943	8130674	0.619852	0.0134406	0.770266	0.00380384	0.293067	0.0833451
GATA3	cg05473131	-0.100627	0.096536	-0.157159	0.00277585	-0.0714277	0.0660373	7926105	-0.0184406	0.730309	-0.102599	0.0427527	-0.0355925	0.480854
HK3	cg05475205	0.0847413	0.186222	0.165477	0.00528258	0.0479167	0.400527	8115957	0.0541769	0.175919	0.100623	0.0353499	0.110658	0.0222562
HOXB5	cg05487507	-0.17453	0.0605763	-0.286706	1.99498e-05	-0.151511	0.0546759	8016457	0.34695	0.02955	0.13553	0.154258	0.174414	0.122655
DGAT2	cg05488465	0.0400437	0.394053	-0.00408806	0.501198	0.165924	0.0188032	7942613	-0.0397245	0.490351	-0.132053	0.032724	-0.13312	0.0414738
HOXA10	cg05490659	0.123392	0.137222	0.192496	0.00113755	0.0599678	0.288548	8138757	-0.475554	1.95e-06	-0.436271	0.000148058	-0.31885	0.000469139
EYA4	cg05493394	0.168592	0.100802	0.293836	0.00100524	0.0912804	0.191905	8122150	-0.692361	0.0484137	-0.0952677	0.797687	-0.260907	0.358017
ISL1	cg05501996	-0.255886	0.0313257	-0.404789	0.000294559	-0.186651	0.0451438	8105220	-0.189431	0.0258785	-0.207775	0.00987043	-0.0800014	0.172502
HOXD4	cg05525812	0.0694777	0.933763	0.181422	0.0239185	1.24342e-05	0.497257	8046555	0.119842	0.101921	0.186315	0.0216092	0.168754	0.0380493
MICALL2	cg05534148	0.140231	0.0662818	0.169139	0.00860669	0.0722464	0.352363	8137715	-0.0229877	0.723925	-0.00336387	0.968754	0.120554	0.0341293
EMX2	cg05539217	0.103138	0.104754	0.223587	0.000172827	0.0618911	0.252686	7930857	-1.35657	9.6e-05	-1.30919	0.000545919	-1.05063	0.00103329
MAPRE2	cg05541747	0.171836	0.0258742	0.175558	0.00149774	0.111316	0.0591902	8020878	0.193642	0.0379954	0.325749	0.00184179	0.278018	0.000113582
DAGLB	cg05546575	-0.061201	0.635852	-0.19616	0.00131023	-0.0333379	0.892449	8138091	0.128508	0.187286	0.30401	0.0105072	0.149642	0.129279
TBX5	cg05555207	-0.195282	0.0979676	-0.191514	0.0359337	-0.083188	0.3222	7966668	1.40208	4.27e-06	0.982674	0.000555627	1.06477	0.000631353
HOXB5	cg05555337	-0.0443568	0.295002	-0.172254	2.44285e-05	-0.0471073	0.146351	8016457	0.34695	0.02955	0.13553	0.154258	0.174414	0.122655
FGD4	cg05555990	-0.159479	0.0537282	-0.235267	0.00135355	-0.156829	0.0296402	7954729	0.0274663	0.914459	0.354316	0.291029	0.528964	0.0292773
MET	cg05567468	0.183123	0.00577721	0.097098	0.0142608	0.186771	0.00657368	8135601	-0.348121	0.0456086	-0.235011	0.221097	-0.151253	0.31861
EMX2	cg05577994	-0.186383	0.0138245	-0.235869	0.00271022	-0.108683	0.166505	7930857	-1.35657	9.6e-05	-1.30919	0.000545919	-1.05063	0.00103329
VNN1	cg05586676	-0.0438196	0.455068	-0.151767	0.027889	-0.0794903	0.415732	8129618	0.102101	0.147217	0.208734	0.0167684	0.162979	0.0517799
MOG	cg05598246	-0.1242	0.135893	-0.156212	0.00945226	-0.0749696	0.222688	8.14773e+06	0.115687	0.0271011	0.0935001	0.0951963	0.0618081	0.179855
HECW1	cg05606455	-0.126211	0.764226	-0.211994	0.0405183	-0.10554	0.891361	8132465	0.22589	0.0242163	0.288455	0.0206292	0.215649	0.00594576
ITPR1	cg05631224	0.0990046	0.251446	0.0814627	0.10875	0.1546	0.0301394	8077376	0.359335	0.0557914	0.458505	0.0261116	0.0708883	0.661052
KCNB1	cg05647594	0.03593	0.0243885	0.0389791	0.0258134	0.156529	0.000251585	8066921	0.145505	0.449154	0.575473	0.0137451	0.367837	0.0740324
SGCG	cg05656990	-0.117184	0.147013	-0.199455	0.000800645	-0.127756	0.119108	7968004	-0.0187449	0.819402	0.265523	0.0396865	0.151676	0.0786453
TMEM132B	cg05673968	-0.188129	0.194565	-0.264154	0.00107136	-0.200301	0.0772517	7959807	0.103426	0.318659	0.235643	0.015056	0.0621941	0.401075
KANK1	cg05690805	-0.111816	0.069087	-0.165945	0.00246858	-0.102706	0.06281	8154012	-0.0810628	0.542403	0.205217	0.126436	0.286553	0.00959965
ZFHX4	cg05709578	0.10397	0.121499	0.239966	9.60608e-05	0.0683751	0.383093	8147000	-0.603705	0.00020508	-0.633021	5.79e-07	-0.538202	0.000352065
JAG1	cg05719293	-0.0686684	0.902356	-0.261451	0.00216688	-0.0625198	0.840946	8064978	0.575266	0.000875296	0.693273	0.000465913	0.346589	0.00831475
SLC7A11	cg05726013	-0.0489953	0.28083	-0.169876	0.00190194	-0.112278	0.0721808	8102800	-0.0211604	0.876438	0.570781	0.000633024	0.317838	0.0140045
INSIG1	cg05726195	0.104796	0.00270474	0.159305	7.40145e-05	0.13288	0.00138829	8137526	-0.520224	0.00993439	-0.375098	0.0189279	-0.297776	0.0356168
EN1	cg05731870	0.118924	0.0231381	0.193248	0.000460094	0.135251	0.00775805	8054831	0.505824	0.000905245	0.284492	0.0274095	0.385217	0.00243258
PDE4D	cg05732336	0.184703	0.000622219	0.0957367	0.0146853	0.131752	0.00475831	8112220	0.341513	0.0418494	0.191278	0.174643	0.193639	0.14254
STAT1	cg05744098	0.0546198	0.137312	0.07896	0.0993393	0.217758	0.00666348	8057744	0.127628	0.251227	0.236755	0.00610912	0.0854842	0.296224
RAB6C	cg05815430	0.102604	0.0295259	0.18746	0.000639302	0.147096	0.00893886	8.0502e+06	0.0342013	0.497157	0.0975205	0.0331294	0.0922261	0.0120992
MARCKS	cg05826295	-0.156386	0.187206	-0.163446	0.0299479	-0.045664	0.910063	8121563	-0.0915975	0.279607	-0.139272	0.0886385	-0.154157	0.0270739
IRF8	cg05829375	-0.0431464	0.514559	-0.20177	8.13279e-05	-0.0460509	0.326221	7997712	0.351383	0.141342	0.174759	0.0239477	0.222434	0.0186126
MAT2B	cg05875274	0.0177227	0.0454698	0.124449	0.00123454	0.156497	0.000602388	8109732	-0.102608	0.179947	-0.107381	0.0961637	-0.182972	0.00266116
MAB21L2	cg05878390	-0.141811	0.0125518	-0.160948	0.000682335	-0.139526	0.0335224	8097773	1.09099	0.000475038	0.58051	0.00995269	0.542911	0.0374704
IRF8	cg05886261	-0.135147	0.139631	-0.226391	0.000507252	-0.0940228	0.282987	7997712	0.351383	0.141342	0.174759	0.0239477	0.222434	0.0186126
TMOD1	cg05888040	0.01781	0.0723384	-0.0480231	0.998283	0.152829	0.00126732	8156706	0.52118	0.00563858	0.539188	0.00371483	0.341537	0.00366397
EGFR	cg05898452	0.16418	0.0875091	0.21707	0.00825256	0.179702	0.0264771	8132860	-0.0708421	0.599743	-0.19054	0.0853833	-0.254002	0.0147961
CNTN3	cg05914052	-0.250125	0.0148697	-0.439256	2.65861e-05	-0.187583	0.0153732	8088866	-0.750265	0.0163299	-0.574066	0.151507	-0.610835	0.0187224
NKX2-8	cg05916707	0.104	0.150265	0.16718	0.0019729	0.0427917	0.518332	7978686	-0.0365022	0.506432	-0.114862	0.0400642	-0.019215	0.697171
TBX15	cg05940231	0.0833119	0.476845	0.245715	0.0108102	0.0992019	0.348628	7919028	-0.591649	0.00186011	-0.44799	0.00406703	-0.428544	0.0160142
HOXC8	cg05951377	-0.00332511	0.253217	0.173379	0.0222517	0.0159833	0.679527	7955869	0.419251	0.112887	0.0906238	0.691271	0.649844	0.0180722
TMEM132D	cg05953296	0.180734	0.0613422	0.367005	0.000644451	0.0810884	0.153263	7967641	-0.00329984	0.948249	-0.117599	0.0285357	-0.0327308	0.518803
CARD6	cg05981038	-0.160944	0.0129247	-0.203195	0.000294147	-0.191882	0.0109408	8105077	0.108421	0.49747	0.234402	0.0344303	0.087019	0.457298
STEAP1B	cg06040373	0.0747976	0.0857664	0.0236767	0.486845	0.174885	0.0113816	8138527	-0.642772	0.00872371	-0.494125	0.0579584	-0.274903	0.230404
ID4	cg06049826	-0.152527	0.00310001	-0.222463	0.000301787	-0.160406	0.00272659	8117120	0.456232	0.0255202	0.0825948	0.738182	-0.0946523	0.54505
IGFBPL1	cg06082612	-0.106884	0.2617	-0.195578	0.0351752	-0.14279	0.182637	8161265	-0.112401	0.149337	-0.207139	0.0173107	-0.113185	0.0603636
EFS	cg06088445	-0.0785025	0.0442681	-0.0168782	0.310298	-0.159175	0.0417975	7977978	-0.133067	0.342614	-0.400208	0.00872047	-0.207334	0.105188
ADAMTS15	cg06108849	0.109067	0.00951653	-0.0174907	0.468396	0.164385	0.00143783	7945232	0.790555	0.000663842	0.82178	0.015525	0.543183	0.00885583
DCP2	cg06129427	0.100127	0.0913894	0.0371618	0.158078	0.159526	0.0143707	8107356	0.10252	0.205825	0.00401271	0.960354	-0.157245	0.0178733
EMX2	cg06141846	-0.260806	0.0922084	-0.398359	0.00185114	-0.137304	0.25707	7930857	-1.35657	9.6e-05	-1.30919	0.000545919	-1.05063	0.00103329
PIANP	cg06158935	0.106601	0.0238975	0.197665	1.2174e-05	0.0501325	0.0556298	7960682	-0.0339385	0.756011	-0.197409	0.0279412	0.0835198	0.607675
GATA3	cg06162185	-0.124556	0.0318202	-0.217434	2.19044e-05	-0.123898	0.0264099	7926105	-0.0184406	0.730309	-0.102599	0.0427527	-0.0355925	0.480854
TBX15	cg06204711	0.198553	0.28901	0.3624	0.00660803	0.169089	0.319818	7919028	-0.591649	0.00186011	-0.44799	0.00406703	-0.428544	0.0160142
ALX3	cg06215569	0.0682689	0.809604	0.172638	0.014861	0.0682536	0.780362	7918416	-0.120998	0.0612803	-0.167457	0.0148785	-0.0653435	0.186133
FRG1	cg06217230	0.0897819	0.199593	0.18478	0.00303271	0.074099	0.245355	8098714	-0.161001	0.0440796	0.110775	0.11463	-0.122637	0.111508
ZNF423	cg06263178	0.130276	0.000881275	0.0207916	0.280393	0.169805	0.000764434	8001337	0.34572	0.107133	0.47304	0.028254	0.116402	0.526915
TMEM100	cg06271190	-0.10722	0.210633	-0.15728	0.000735935	-0.091708	0.425859	8016841	0.108709	0.0135197	0.0891827	0.185174	0.138078	0.0597896
HSBP1	cg06273051	0.0517567	0.324703	0.166344	0.000166863	-0.00120346	0.457833	7997520	-0.199264	0.00607859	-0.0767061	0.227033	-0.105444	0.0899736
MREG	cg06316157	-0.118847	0.269884	-0.164935	0.00195978	-0.0562498	0.547299	8058824	0.213347	0.0918326	0.171712	0.000978665	0.174898	0.00285634
HMGB1	cg06316758	0.0438453	0.333359	0.100238	0.241827	0.2311	0.00390615	7970858	0.211661	0.00589143	0.0455803	0.62939	0.023037	0.815666
EMX2	cg06334119	-0.16039	0.017492	-0.213569	0.00185412	-0.147592	0.0544195	7930857	-1.35657	9.6e-05	-1.30919	0.000545919	-1.05063	0.00103329
OLFM1	cg06341391	-0.155841	0.027966	-0.0776649	0.315476	-0.0989625	0.181342	8159220	0.373029	0.000782044	0.466534	4.31e-05	0.535471	1.05e-09
FLRT3	cg06352231	0.000884706	0.453304	-0.162866	4.81851e-05	-0.0261841	0.143504	8065071	-0.180956	0.508327	-0.427584	0.0741393	-0.573648	0.00868506
SC5D	cg06366884	-0.067529	0.0557094	-0.0447167	0.221357	-0.163842	0.00805752	7944656	0.00611661	0.956022	0.286569	0.00349232	0.0177871	0.827448
APBB1IP	cg06378434	0.0810818	0.920432	0.0595694	0.138752	0.152008	0.0439424	7926786	-0.52444	0.00453838	-0.426703	0.0376837	-0.504837	0.0546476
NLRP1	cg06382028	0.145034	0.184348	0.196342	0.0249509	0.0890269	0.260132	8011884	0.0533024	0.531559	0.208286	0.0317614	0.235513	0.000956325
EBF2	cg06410057	0.237715	0.112721	0.332587	0.000803308	0.166656	0.130642	8149865	1.14805	0.00025039	0.719084	0.0227961	0.857186	0.0075076
SEMA3D	cg06422011	-0.0606112	0.809061	-0.155065	0.0126353	-0.0168923	0.444899	8140686	0.038484	0.530792	0.33078	0.0172941	0.141566	0.0671208
ERN2	cg06436027	-0.067534	0.321895	-0.180206	0.000472003	-0.0513716	0.772785	8000346	-0.127918	0.0261993	-0.093358	0.106804	-0.0384298	0.344888
GFPT2	cg06455568	-0.101674	0.748159	-0.155441	0.019702	-0.0580539	0.992923	8116418	-0.10666	0.667649	-0.343102	0.182141	-0.418642	0.0308724
EMX2	cg06456154	-0.277641	0.0452803	-0.456786	0.000334809	-0.21496	0.092386	7930857	-1.35657	9.6e-05	-1.30919	0.000545919	-1.05063	0.00103329
HOXA6	cg06465806	-0.176689	0.00273175	-0.113027	0.00343421	-0.185854	0.00706628	8138741	-0.364633	0.0361824	-0.760958	0.000553492	-0.236144	0.133736
CACNA1H	cg06482830	0.0217314	0.493628	0.164382	0.0021031	0.0168369	0.350284	7992147	0.257262	0.00343861	0.136703	0.218785	0.111495	0.0951342
SHANK2	cg06489744	-0.110822	0.53916	-0.167458	0.0015224	-0.0498971	0.662036	7950042	0.208915	0.531715	0.370491	0.215519	0.560058	0.0138229
MAB21L2	cg06495055	-0.183218	0.112833	-0.230035	0.00336408	-0.197288	0.0449981	8097773	1.09099	0.000475038	0.58051	0.00995269	0.542911	0.0374704
NABP1	cg06499135	-0.148482	0.168605	-0.232965	0.00414939	-0.020939	0.956419	8047161	0.389737	0.016557	0.319823	0.0459731	0.153354	0.266892
ANO4	cg06506699	0.0610607	0.259718	0.198953	0.000222554	0.0647212	0.292076	7957861	0.0503301	0.510555	0.108161	0.116066	0.220807	0.00528952
CACNA1H	cg06518618	-0.127858	0.440531	-0.231931	0.00585598	-0.0978179	0.455414	7992147	0.257262	0.00343861	0.136703	0.218785	0.111495	0.0951342
TRNAU1AP	cg06524692	-0.116116	0.161345	-0.211034	0.00238699	-0.0444993	0.336686	7899486	-0.16044	0.0167032	-0.112787	0.0744278	-0.0490641	0.377259
JPH3	cg06530903	-0.112333	0.0784976	-0.150913	6.12098e-05	-0.0363556	0.268831	7997746	0.104671	0.0476471	0.0674535	0.290633	0.0226057	0.672552
ARL4A	cg06535740	-0.0982751	0.191121	-0.187118	0.00977406	-0.0628071	0.139862	8155989	-0.298382	0.0217662	-0.189442	0.132103	-0.283456	0.00388795
CNNM4	cg06553557	0.0640128	0.277447	0.181849	0.00159458	0.0125596	0.596308	8043657	-0.175502	0.0271731	-0.115458	0.171993	-0.158234	0.0310471
CNTN3	cg06586483	-0.195792	0.147225	-0.376162	0.000668861	-0.161397	0.106945	8088866	-0.750265	0.0163299	-0.574066	0.151507	-0.610835	0.0187224
HOXA11	cg06587155	-0.234157	0.0144943	-0.214891	0.00182718	-0.155376	0.0705958	8138765	-0.266008	0.0109462	-0.339548	0.0149551	-0.174815	0.136021
RNF103	cg06590095	0.0760107	0.113579	0.159437	0.0346716	0.105036	0.185368	8053576	-0.124572	0.162242	-0.0636921	0.378219	-0.125164	0.0434565
PDE10A	cg06599543	0.0499632	0.563366	0.156376	0.00179151	0.0978493	0.034833	8130674	0.619852	0.0134406	0.770266	0.00380384	0.293067	0.0833451
IGSF9B	cg06610125	0.112275	0.00118145	0.180194	4.82125e-05	0.0751791	0.00353331	7952810	0.00144426	0.991582	-0.278609	0.0687606	-0.280107	0.0333643
SFRP2	cg06610376	-0.129311	0.149734	-0.209971	0.0030329	-0.0637957	0.683989	8103254	1.12834	0.0296767	1.30912	0.0103679	0.00884993	0.984322
C16orf45	cg06613738	-0.0559932	0.518226	-0.165751	0.0049667	-0.0804531	0.116949	7993458	0.177888	0.11151	0.367751	0.00676938	0.274222	0.00388319
AGPAT4	cg06618927	0.0662988	0.189135	0.170493	0.00056158	0.119586	0.0994698	8130628	-0.0207578	0.821753	-0.100276	0.334596	-0.206667	0.00635353
ISL1	cg06669622	-0.148997	0.0465111	-0.403211	9.57557e-05	-0.202712	0.0375922	8105220	-0.189431	0.0258785	-0.207775	0.00987043	-0.0800014	0.172502
DNAJC15	cg06684142	0.130508	0.0315573	0.177773	0.00194404	0.109924	0.0281351	7968872	0.0786871	0.470232	0.230847	0.00549432	0.035067	0.702387
HOXA7	cg06685968	0.0447884	0.496195	0.214531	0.00148135	0.0116956	0.542043	8138745	-0.0833606	0.525233	-0.349356	0.0104329	-0.00180399	0.986542
SIRPB2	cg06688960	-0.137117	0.0128272	-0.260889	6.58574e-05	-0.0910291	0.0317128	8064451	0.0706031	0.205508	0.110669	0.0281951	0.0257998	0.577772
NCOA1	cg06701063	-0.119179	0.142455	-0.154057	0.00699256	-0.0319383	0.376406	8040552	-0.0260239	0.813265	-0.0580167	0.525083	-0.173283	0.0463148
PCSK6	cg06707286	-0.0863333	0.0689728	-0.0231035	0.324353	-0.156073	0.0114941	7991602	0.116168	0.230446	0.235524	0.0100803	0.219632	0.0130464
HOXC11	cg06708937	-0.21974	0.0478839	-0.261325	0.00148177	-0.16168	0.103189	7955855	-0.384286	0.00387373	-0.371243	0.0108997	-0.320646	0.00749135
TBX5	cg06717565	0.126457	0.0304173	0.163828	0.000266418	0.0856412	0.0447855	7966668	1.40208	4.27e-06	0.982674	0.000555627	1.06477	0.000631353
ZNF469	cg06719651	-0.155795	0.00442378	-0.0478773	0.191631	-0.0515807	0.0527823	7997765	0.250825	0.0876589	0.468968	0.000305138	0.251653	0.00393267
TBX5	cg06721255	0.236849	0.0282089	0.282721	0.000808119	0.118565	0.233848	7966668	1.40208	4.27e-06	0.982674	0.000555627	1.06477	0.000631353
IL12A	cg06729434	-0.122474	0.0257148	-0.159478	0.00173098	-0.104347	0.0623514	8083690	0.313806	0.0281448	0.396852	0.0355948	0.369049	0.0317429
MYCT1	cg06751430	-0.109047	0.0320979	-0.269592	9.4932e-06	-0.164338	0.0108674	8122860	0.500911	0.0167524	0.999311	0.0259519	0.652697	0.0269718
B3GALT4	cg06753439	0.0669051	0.133861	0.193425	0.000429495	0.0705556	0.0643899	8.15882e+06	-0.189208	0.0745989	-0.259593	0.017045	-0.16033	0.0343101
PAX9	cg06756919	0.0601858	0.623858	0.179183	0.0495781	0.0649186	0.748349	7973974	0.646742	0.00061124	0.439476	0.00421471	0.440688	0.0118299
GALNS	cg06766857	0.185936	0.0933945	0.191356	0.00686234	0.244382	0.033531	8003410	-0.2192	0.0221178	-0.192908	0.027407	-0.0526574	0.428394
FAT1	cg06768720	0.0586668	0.238001	0.152215	0.00138696	0.117111	0.0503634	8104079	0.0781473	0.369835	0.338422	0.0037424	0.224078	0.0214843
SKAP2	cg06785806	0.0166864	0.962171	0.200094	0.000136729	0.0396979	0.711558	8138689	0.281048	0.0455963	0.246676	0.0303455	0.110487	0.227542
PRLHR	cg06787206	-0.180958	0.0218281	-0.122374	0.0128603	-0.0881991	0.132479	7936590	0.0279631	0.614978	-0.12286	0.0338479	0.00533132	0.914943
NR2F2	cg06805984	0.0204344	0.955575	0.200048	0.0231034	0.0878325	0.774974	7986329	0.358868	0.0090971	0.262893	0.0771042	0.123555	0.541587
PKNOX2	cg06807650	0.11108	0.0528637	0.0907784	0.0298905	0.191259	0.00345889	7944955	0.432948	0.0026333	0.194816	0.219928	0.166998	0.253564
ALX3	cg06809252	0.100557	0.880439	0.151968	0.0394314	0.0717076	0.540418	7918416	-0.120998	0.0612803	-0.167457	0.0148785	-0.0653435	0.186133
PAX9	cg06873880	0.133381	0.399523	0.19597	0.0126184	0.0849957	0.5432	7973974	0.646742	0.00061124	0.439476	0.00421471	0.440688	0.0118299
MYH3	cg06891639	0.171196	0.0222733	0.129861	0.00958723	0.0562847	0.188589	8012787	-0.142997	0.0814919	-0.185187	0.01533	-0.14119	0.0265502
TBX5	cg06912966	0.338301	0.0115603	0.442096	4.0336e-05	0.21554	0.0395457	7966668	1.40208	4.27e-06	0.982674	0.000555627	1.06477	0.000631353
PITX1	cg06933574	0.218202	0.0847564	0.431049	0.000306023	0.242888	0.0285483	8114215	-0.340099	0.00249441	-0.361873	0.00105012	-0.234355	0.00987851
EIF3H	cg06945559	-0.180914	0.131055	-0.211497	0.000469424	-0.0861433	0.335905	8152465	-0.0737198	0.239969	-0.137968	0.0132253	-0.155702	0.00442811
EN1	cg06946452	0.164839	0.0422642	0.298972	6.54068e-05	0.115324	0.0130193	8054831	0.505824	0.000905245	0.284492	0.0274095	0.385217	0.00243258
DAD1	cg06968294	0.0667365	0.692482	0.193996	0.00103168	0.0769818	0.363268	7977775	0.00908196	0.889518	0.0877874	0.0941389	0.0882739	0.0389902
SPTB	cg06981333	-0.128931	0.0403614	-0.205274	2.45523e-06	-0.119874	0.0227213	7979615	-0.143965	0.00682217	-0.0281794	0.577326	-0.0425954	0.308661
DAAM1	cg07036991	-0.00804237	0.395979	-0.214573	0.00115704	0.018699	0.202442	7974697	0.294364	0.00594265	0.273084	0.00554573	-0.0216331	0.772961
SULF2	cg07045818	-0.061376	0.212787	-0.198408	0.0249406	-0.0274688	0.106629	8066822	0.786988	0.0384503	-0.00544556	0.990527	-0.265767	0.377772
PAX9	cg07068674	0.0845896	0.808564	0.236932	0.0114346	0.138124	0.431651	7973974	0.646742	0.00061124	0.439476	0.00421471	0.440688	0.0118299
TLK1	cg07082144	0.0317352	0.0887727	0.0063855	0.433423	0.150341	0.000695773	8056734	0.116768	0.18602	0.291107	0.00113725	0.212616	0.0015593
ITPR2	cg07084380	-0.115374	0.208277	-0.2123	0.00042134	-0.0867586	0.478101	7961900	0.116577	0.511646	0.300206	0.0332771	0.280815	0.00296285
MRGPRX3	cg07093617	-0.0989948	0.116778	-0.156517	0.000711458	-0.0781964	0.14488	8.05955e+06	0.0747272	0.204043	0.116904	0.148556	0.12573	0.0221619
SHANK2	cg07110405	-0.192028	0.793037	-0.394605	0.00252498	-0.145441	0.964834	7950042	0.208915	0.531715	0.370491	0.215519	0.560058	0.0138229
EIF2B3	cg07129129	-0.0972891	0.73201	-0.161252	0.000271843	-0.0936229	0.0895324	7915640	0.142088	0.190645	0.26192	0.0113916	0.161433	0.0359454
PTGES	cg07135497	0.0337937	0.85865	0.155612	0.0259833	-0.0161995	0.463398	8164580	-0.283713	0.0192287	-0.150427	0.0819712	-0.133452	0.108769
TBX5	cg07136646	0.160372	0.021012	0.224691	0.000231749	0.0580954	0.115676	7966668	1.40208	4.27e-06	0.982674	0.000555627	1.06477	0.000631353
IGSF9B	cg07139165	0.15671	0.00682756	0.225483	1.81641e-05	0.0821071	0.00895106	7952810	0.00144426	0.991582	-0.278609	0.0687606	-0.280107	0.0333643
ALDH1L2	cg07146395	0.0637283	0.0997257	0.176643	0.000457683	0.0427035	0.357466	7965979	-0.0303716	0.725522	0.184441	0.00898705	0.0658861	0.315336
TFAP2E	cg07167423	0.0878996	0.0649689	0.170365	0.00131676	0.104536	0.0646826	7900001	-0.0583842	0.301522	-0.130188	0.026371	-0.04417	0.299245
TBX5	cg07202631	0.136411	0.0192755	0.208749	0.000268436	0.0840104	0.0198773	7966668	1.40208	4.27e-06	0.982674	0.000555627	1.06477	0.000631353
ELMO1	cg07223926	0.0772918	0.30337	0.230194	0.00115295	0.116014	0.0751239	8159734	0.479056	0.0611761	0.263585	0.00277841	0.213075	0.00122295
AKAP10	cg07228255	0.143361	0.000172282	0.181209	4.61411e-05	0.0788467	0.00145001	8013431	-0.037126	0.59949	0.125916	0.0483823	-0.00259605	0.958784
LCP1	cg07257214	0.106093	0.0706261	0.299729	4.45247e-06	0.0782637	0.174278	7971461	0.872812	0.0415434	1.1567	0.000636566	0.898038	0.00221622
TTC32	cg07257706	-0.0697833	0.953384	-0.171749	0.00643692	-0.0519904	0.617117	8050503	0.120373	0.049584	0.00779194	0.875198	0.0371451	0.294779
PDE4D	cg07267294	0.105505	0.0414682	0.158171	0.000162066	0.0526118	0.194739	8112220	0.341513	0.0418494	0.191278	0.174643	0.193639	0.14254
IRF8	cg07272654	-0.0542608	0.634079	-0.285346	0.000100659	-0.0680908	0.635576	7997712	0.351383	0.141342	0.174759	0.0239477	0.222434	0.0186126
PITX1	cg07274716	-0.235918	0.277371	-0.442535	0.00370258	-0.198547	0.290964	8114215	-0.340099	0.00249441	-0.361873	0.00105012	-0.234355	0.00987851
CDK5RAP2	cg07312710	-0.140316	0.0669013	-0.194596	0.000338315	-0.109335	0.143767	8163733	-0.196716	0.0353442	-0.113157	0.151009	-0.132139	0.0646368
RFK	cg07329024	0.0204407	0.892352	0.0651671	0.213903	0.156689	0.0349777	8161857	0.153121	0.0156816	0.10075	0.0996141	0.0594741	0.230452
PTGER4	cg07339208	-0.0955823	0.164967	-0.186146	0.00183302	-0.0975353	0.0593654	8105067	0.936778	0.000375115	0.410787	0.134111	0.399113	0.0416412
MECOM	cg07341180	-0.100403	0.440922	-0.214429	0.00123323	-0.0542562	0.456107	8091972	-0.408111	0.0179751	-0.664059	0.000547819	-0.426229	0.0020893
BMPR1B	cg07341914	-0.160458	0.142635	-0.173664	0.00293701	-0.0685146	0.499132	8096511	0.429664	0.0247002	-0.0818744	0.678046	0.159164	0.326414
KRT37	cg07349473	0.0888683	0.0030149	0.237026	2.39757e-06	0.0885916	0.00455165	8015280	0.0494506	0.495143	0.075634	0.255869	0.136856	0.00986719
ISL1	cg07362168	-0.236375	0.0599436	-0.43725	0.000222124	-0.197072	0.0628594	8105220	-0.189431	0.0258785	-0.207775	0.00987043	-0.0800014	0.172502
FOXL1	cg07363131	-0.117486	0.00881789	-0.178089	0.000116345	-0.0848247	0.00964526	7997735	0.107619	0.17666	0.00744271	0.928314	0.128791	0.0301413
KCNJ6	cg07364492	-0.101288	0.315573	-0.271346	0.000231889	-0.153066	0.070951	8070279	0.254688	0.0366005	0.406211	0.0716033	0.240899	0.0313951
POPDC2	cg07382070	-0.0955631	0.22314	-0.190381	0.00018892	-0.0438177	0.683487	8089785	0.268496	0.0520236	0.438724	0.00196821	0.422772	0.0202131
SLC9A3R2	cg07405121	-0.0552626	0.623268	-0.230762	5.29824e-06	-0.0962615	0.382573	7992463	0.0681613	0.58624	0.237038	0.0156069	0.176787	0.0586954
DSE	cg07407886	0.0299947	0.0188	0.0593351	0.0092343	0.198773	7.30452e-05	8121588	-0.381533	0.00120222	-0.402615	0.000439235	-0.266158	0.00136118
GRIK2	cg07413806	0.0386166	0.440919	0.150626	0.0137823	-0.00863931	0.695281	8121225	0.183015	0.460042	0.776747	0.00426961	0.53487	0.0233246
ZFHX4	cg07415610	-0.109163	0.557679	-0.193733	0.00835618	-0.0169445	0.781617	8147000	-0.603705	0.00020508	-0.633021	5.79e-07	-0.538202	0.000352065
MB21D2	cg07432937	-0.0709832	0.616599	-0.182857	0.0177691	-0.0411135	0.771933	8092765	-0.0278105	0.687062	0.0338565	0.668417	-0.161901	0.0244048
IGSF6	cg07436694	-0.0892914	0.0676905	-0.18926	0.0020507	-0.147683	0.0113031	8000184	0.806627	0.00153376	0.769483	0.00679424	0.785205	0.0193044
CNR1	cg07446248	-0.132406	0.0653469	-0.227968	0.000615547	-0.171815	0.0306539	8128043	-0.0464313	0.29489	-0.11524	0.00286254	-0.0716774	0.0225649
IRX5	cg07455757	0.12231	0.12542	0.152103	0.0350784	0.105906	0.212961	7995668	-0.249226	0.00366331	-0.233225	0.00152987	-0.147128	0.0137577
PAX9	cg07459252	0.0792937	0.602869	0.192034	0.0363655	0.016732	0.946429	7973974	0.646742	0.00061124	0.439476	0.00421471	0.440688	0.0118299
PDE1B	cg07473160	-0.110656	0.0807785	-0.196267	0.000269429	-0.0962269	0.0901648	7955943	-0.10509	0.0492353	0.0223202	0.661426	0.0461269	0.364062
SKAP2	cg07473340	-0.126237	0.514328	-0.196044	0.00641463	-0.0842507	0.749823	8138689	0.281048	0.0455963	0.246676	0.0303455	0.110487	0.227542
LIPH	cg07473564	-0.0704745	0.093536	-0.176813	2.02003e-05	-0.0624467	0.125005	8092541	0.413621	0.000591448	1.0067	0.00241708	0.812119	0.00152905
MSX2	cg07482257	0.0932706	0.0338926	0.240973	1.14656e-05	0.137502	0.0095594	8110084	0.406581	0.00408604	0.240442	0.0479223	0.172077	0.0867134
HOXA10	cg07483304	0.314323	0.0618746	0.522758	0.000696746	0.203029	0.130323	8138757	-0.475554	1.95e-06	-0.436271	0.000148058	-0.31885	0.000469139
ASAP1	cg07490124	-0.0741823	0.782484	-0.172139	0.0451669	-0.0781326	0.910999	8152867	0.119532	0.104576	0.185882	0.0248761	0.0819266	0.214147
PIGK	cg07499159	0.0582539	0.719622	0.166455	0.0258904	0.00912912	0.748741	7917088	0.0157417	0.859406	0.197811	0.0115876	-0.000338004	0.996807
ADRA2C	cg07509992	0.160964	0.0115652	0.0202704	0.196039	0.150422	0.0118926	8093826	0.0862251	0.575117	0.340145	0.0470425	0.269678	0.0165384
TBX5	cg07533951	0.320618	0.00722655	0.530223	4.1192e-06	0.216979	0.0351271	7966668	1.40208	4.27e-06	0.982674	0.000555627	1.06477	0.000631353
HOXC9	cg07541701	0.336257	0.0206312	0.507597	0.000171773	0.233679	0.0490118	7955865	-0.465402	0.00179025	-0.513573	0.0162917	-0.201115	0.0283778
IRF8	cg07548791	-0.0356607	0.172445	-0.226117	2.80961e-05	-0.0626354	0.20875	7997712	0.351383	0.141342	0.174759	0.0239477	0.222434	0.0186126
ADCY1	cg07552315	0.0782592	0.141278	0.177428	0.0243619	0.0963479	0.092724	8132667	0.288612	0.056093	0.24108	0.00435985	0.173551	0.0560494
MAB21L1	cg07554357	0.257284	0.0247743	0.35366	6.65183e-05	0.202791	0.0283482	7970949	1.56704	1.56e-05	1.31252	0.00047063	1.03071	0.000422688
TRIM59	cg07572451	-0.157401	0.0219377	-0.033235	0.300698	-0.130342	0.0772503	8091757	-0.712992	0.0050466	-0.503293	0.0109075	-0.427309	0.00952714
EIF3H	cg07576931	-0.0666181	0.991837	-0.235957	0.000321953	-0.0401314	0.731363	8152465	-0.0737198	0.239969	-0.137968	0.0132253	-0.155702	0.00442811
EBF2	cg07616828	0.103309	0.71277	0.207363	0.00492556	0.105911	0.728195	8149865	1.14805	0.00025039	0.719084	0.0227961	0.857186	0.0075076
TMEM26	cg07648908	-0.115321	0.162387	-0.156061	0.00627636	-0.0666398	0.184586	7933842	0.644677	0.0061569	0.344413	0.161707	0.162221	0.329409
ITGA4	cg07682059	-0.151332	0.00453304	-0.0105508	0.623132	-0.102286	0.0095576	8046695	-0.689361	0.0105441	-0.703535	0.00128578	-0.246415	0.187301
PLEKHB1	cg07689920	0.137719	0.025953	0.160879	0.000807611	0.0663288	0.0832388	7942453	-0.200064	0.00279836	-0.12717	0.05258	-0.0809703	0.0921829
PRDM8	cg07724668	0.0532963	0.201996	0.142337	0.00361925	0.152762	0.0138038	8096032	-0.327214	0.00622564	-0.271136	0.0053719	-0.0821544	0.33517
GADL1	cg07738579	-0.09459	0.151701	-0.163026	0.00648457	-0.0379973	0.46967	8085972	-0.0712339	0.225126	-0.0624449	0.277175	-0.079948	0.0426516
NDFIP1	cg07742062	-0.133127	0.157209	-0.153899	0.0258092	-0.0562333	0.772096	8108861	0.0121355	0.87424	0.102949	0.0471361	0.0605462	0.232939
NPR3	cg07794102	0.0963127	0.0852138	0.15383	0.0107826	0.136137	0.0993956	8104752	0.324721	0.0146539	0.0559883	0.713781	-0.0401695	0.763632
HPSE	cg07802246	0.0783207	0.290611	0.194646	0.0025227	0.0530119	0.265927	8101449	0.25371	0.0197318	-0.0418054	0.532301	-0.0224562	0.790156
DHRS3	cg07804749	-0.0545704	0.779781	-0.170456	0.00461433	0.139253	0.049288	7912537	-0.525197	0.22842	-0.807184	0.0547068	-0.667457	0.0480169
TBX15	cg07820868	0.196559	0.297133	0.392847	0.00371045	0.192571	0.293298	7919028	-0.591649	0.00186011	-0.44799	0.00406703	-0.428544	0.0160142
LMO2	cg07823267	-0.132566	0.317229	-0.206486	0.0066254	-0.125233	0.279542	7947450	0.199495	0.00294454	0.0419599	0.576008	0.127625	0.0268559
SRCIN1	cg07824813	0.176214	0.0225508	0.0872651	0.126863	0.111178	0.0453214	8014679	-0.0837935	0.167208	-0.104908	0.0373214	0.0146346	0.769062
EMX2	cg07833262	-0.25335	0.0616483	-0.363867	0.00179726	-0.139625	0.182362	7930857	-1.35657	9.6e-05	-1.30919	0.000545919	-1.05063	0.00103329
SPRY2	cg07836022	0.0524519	0.406649	0.183523	0.00244261	0.020596	0.60692	7972217	0.280823	0.207063	0.302941	0.214217	0.405191	0.0467922
ORC3	cg07838226	0.105975	0.172793	0.183618	0.00467383	0.0326879	0.308398	8121043	0.14319	0.0425839	0.117141	0.0225531	0.0825089	0.126998
ADCY8	cg07859288	-0.204037	3.586e-05	-0.152011	0.000969003	-0.122591	0.00228369	8152902	-0.119565	0.0480183	-0.219869	0.000247674	-0.0732067	0.235021
DAD1	cg07863882	-0.019894	0.605046	-0.22048	0.00107893	-0.181192	0.371711	7977775	0.00908196	0.889518	0.0877874	0.0941389	0.0882739	0.0389902
PRDM5	cg07870920	0.162956	0.0294943	0.273731	0.678479	0.14385	0.0264954	8102567	-0.104392	0.252437	-0.20291	0.0332054	-0.141261	0.108493
TBX15	cg07892597	0.091127	0.26599	0.262292	0.00387689	0.109296	0.23763	7919028	-0.591649	0.00186011	-0.44799	0.00406703	-0.428544	0.0160142
EIF4G3	cg07909786	0.131682	0.00157758	0.0916083	0.00355731	0.182825	5.66432e-05	7913319	0.0309179	0.535228	0.128414	0.00579788	0.0685831	0.0596365
USP31	cg07916103	0.181755	0.0231975	0.0568864	0.435521	0.15971	0.0187861	8000244	0.0507016	0.610999	0.161768	0.0413873	0.0877829	0.187369
BNIP2	cg07920376	0.118962	0.0396941	0.20173	0.000385122	0.0920645	0.0744766	7989323	0.0223913	0.722327	0.132128	0.0406365	0.0361408	0.498704
C8A	cg07941588	0.0853021	0.0136404	0.16832	0.000152427	0.0369833	0.100022	7901732	0.0550943	0.193581	0.0754913	0.0501869	0.0830782	0.0208842
GPCPD1	cg07963437	0.0465637	0.742817	0.182942	0.0238177	0.0536114	0.587073	8064868	0.21783	0.0129695	0.102502	0.274018	0.0164354	0.854372
CPS1	cg07989895	-0.0276018	0.503647	0.169147	0.0241998	-0.0838947	0.252353	8048026	-0.207702	0.244374	-0.428082	0.0532857	-0.287873	0.021395
SLC52A3	cg08001514	0.147244	0.0260985	0.21729	0.000103506	0.115605	0.0256401	8064388	-0.161894	0.0421581	-0.19911	0.0169942	-0.139608	0.00589815
ZFPM2	cg08003628	0.0800297	0.832125	0.207442	0.0427796	0.0294499	0.908359	8147837	-0.8407	0.0199685	-0.938295	0.00805271	-0.814173	0.00308718
IRF8	cg08017409	-0.143063	0.00785246	-0.223085	1.70836e-05	-0.150303	0.00872308	7997712	0.351383	0.141342	0.174759	0.0239477	0.222434	0.0186126
HOXC11	cg08033722	-0.143216	0.0552548	-0.174888	0.00213161	-0.115912	0.0859275	7955855	-0.384286	0.00387373	-0.371243	0.0108997	-0.320646	0.00749135
HOXC10	cg08053137	-0.0770794	0.753937	-0.169104	0.00187938	-0.0512065	0.764604	7955858	-2.01863	5.21e-06	-2.07094	0.000802866	-1.3091	0.00269604
EBF2	cg08086873	-0.0956367	0.603808	-0.152256	0.00244236	-0.0987404	0.361249	8149865	1.14805	0.00025039	0.719084	0.0227961	0.857186	0.0075076
IRX5	cg08138075	0.121247	0.13275	0.15217	0.043612	0.0401641	0.471878	7995668	-0.249226	0.00366331	-0.233225	0.00152987	-0.147128	0.0137577
EN1	cg08138685	0.0949898	0.00843335	0.19986	0.000126662	0.116215	0.000646229	8054831	0.505824	0.000905245	0.284492	0.0274095	0.385217	0.00243258
ABI3BP	cg08138859	-0.150855	0.0229304	-0.0505791	0.152922	-0.138289	0.0208416	8089145	0.0792778	0.540703	0.220734	0.0300359	0.212312	0.0131147
SCYL3	cg08161205	-0.105902	0.25943	-0.19208	0.00152918	-0.139336	0.150965	7922250	0.0598052	0.565763	-0.0149289	0.831646	-0.138585	0.0359556
C8orf37	cg08163855	-0.0878578	0.420791	-0.155729	0.00285707	-0.103945	0.610826	8151898	-0.246042	0.102032	-0.0686602	0.682985	-0.282611	0.0240088
HS3ST2	cg08165782	0.113316	0.00729138	0.202039	1.24875e-05	0.0515224	0.027304	7994052	0.167134	0.0689575	0.103345	0.193796	0.196399	0.0438027
NFE2L3	cg08203788	0.172851	3.06973e-06	0.0806825	0.00759016	0.156981	9.93193e-06	8131944	-0.163529	0.270199	-0.251652	0.0175134	-0.143873	0.0970303
PEBP4	cg08204162	-0.151129	0.00680409	-0.061956	0.251694	-0.110279	0.0486574	8149725	0.218862	0.0373146	0.032902	0.775946	0.249634	0.0176774
PITX1	cg08206318	-0.179646	0.215185	-0.330542	0.00265865	-0.127481	0.286165	8114215	-0.340099	0.00249441	-0.361873	0.00105012	-0.234355	0.00987851
CEBPD	cg08211591	-0.046175	0.675258	-0.238344	0.00101585	-0.0100059	0.310627	8150592	-0.324271	0.012574	-0.513902	0.00497268	-0.333866	0.00591859
PPP2R1B	cg08219064	0.0837737	0.108271	0.169621	0.000556086	0.149833	0.00614048	7951614	0.198876	0.0178919	0.201781	0.00518114	0.172042	0.000759655
MAB21L2	cg08219218	-0.157547	0.159088	-0.304556	0.000557475	-0.160481	0.0945361	8097773	1.09099	0.000475038	0.58051	0.00995269	0.542911	0.0374704
PDE10A	cg08236522	0.119711	0.0132052	0.228731	2.15095e-06	0.117303	0.00548019	8130674	0.619852	0.0134406	0.770266	0.00380384	0.293067	0.0833451
C16orf45	cg08244436	-0.178612	0.00111674	-0.244779	8.17814e-07	-0.192723	9.3395e-05	7993458	0.177888	0.11151	0.367751	0.00676938	0.274222	0.00388319
HECW1	cg08269200	-0.12943	0.304154	-0.204071	0.0109871	-0.115241	0.266809	8132465	0.22589	0.0242163	0.288455	0.0206292	0.215649	0.00594576
BAALC	cg08279545	0.163442	0.00526799	0.170229	0.00166915	0.0962171	0.0424863	8147756	-0.258799	0.140159	-0.298201	0.0520427	-0.356946	0.0149423
FOXL1	cg08281415	0.232148	0.000134717	0.317347	8.95452e-06	0.203569	0.000677448	7997735	0.107619	0.17666	0.00744271	0.928314	0.128791	0.0301413
TBC1D20	cg08339887	0.163668	0.0259004	0.191359	0.000668774	0.110488	0.0623264	8064336	-0.0998514	0.133205	-0.03975	0.423435	-0.0867675	0.0319084
DYRK1A	cg08360129	-0.0773464	0.194927	-0.211145	6.40244e-05	-0.0985571	0.192088	8068551	-0.0312405	0.679961	-0.0627317	0.338524	-0.125771	0.0474634
HOXA10	cg08362210	0.222562	0.0567735	0.371678	0.000327599	0.144668	0.170098	8138757	-0.475554	1.95e-06	-0.436271	0.000148058	-0.31885	0.000469139
CDK14	cg08371050	0.0494947	0.0573111	0.206218	0.000805072	0.0938539	0.0311543	8134098	-0.383809	0.00526469	-0.793084	4.39e-06	-0.418975	0.00107032
ITGB7	cg08374799	0.0942097	0.0496903	0.15524	9.69404e-05	0.125905	0.00287708	7963614	-0.0362829	0.699499	-0.124352	0.049728	0.0534812	0.386236
EN1	cg08390877	0.15666	0.0347594	0.245985	0.000200634	0.153746	0.0231048	8054831	0.505824	0.000905245	0.284492	0.0274095	0.385217	0.00243258
FOXL1	cg08391745	-0.050665	0.728203	-0.153275	0.0187335	-0.0285578	0.855978	7997735	0.107619	0.17666	0.00744271	0.928314	0.128791	0.0301413
EBF2	cg08398805	0.0790374	0.0280326	0.187017	1.10005e-05	0.0765809	0.027081	8149865	1.14805	0.00025039	0.719084	0.0227961	0.857186	0.0075076
EMX2	cg08406102	-0.215397	0.0312637	-0.303777	0.000566818	-0.151762	0.054943	7930857	-1.35657	9.6e-05	-1.30919	0.000545919	-1.05063	0.00103329
SLCO3A1	cg08408578	0.158793	0.195312	0.212991	0.00137831	0.134906	0.187093	7986214	-0.345153	0.00168812	-0.359374	0.000291523	-0.154866	0.0776644
MLLT3	cg08423568	-0.0698088	0.623222	-0.152201	0.000840411	-0.0664777	0.631639	8160332	0.068578	0.470889	0.290906	0.000859198	0.0170824	0.835514
ARHGEF10	cg08425050	0.196149	0.0184979	0.184907	0.00523261	0.220194	0.00845876	8144315	0.044593	0.554669	0.084619	0.175492	0.171232	0.0151907
SIK1	cg08451325	-0.11641	0.127412	-0.202455	3.70419e-05	-0.0632468	0.328016	8070665	-0.00615953	0.973383	0.351984	0.0407813	5.59e-05	0.99972
EMX2	cg08451832	-0.236153	0.0558855	-0.413737	0.000415918	-0.185026	0.0751054	7930857	-1.35657	9.6e-05	-1.30919	0.000545919	-1.05063	0.00103329
EN1	cg08453483	0.0890317	0.0291599	0.157114	0.000240873	0.0789246	0.0120537	8054831	0.505824	0.000905245	0.284492	0.0274095	0.385217	0.00243258
ALX3	cg08471800	0.0528456	0.137262	0.159191	0.000335148	0.0678748	0.0492992	7918416	-0.120998	0.0612803	-0.167457	0.0148785	-0.0653435	0.186133
MFAP2	cg08477744	-0.0823076	0.390123	-0.1671	0.00683598	-0.0550764	0.621775	7912887	-0.975468	0.00229877	-1.01676	0.00167694	-0.398219	0.0952434
DPYSL4	cg08485649	-0.0587996	0.341655	-0.206404	0.000466131	-0.0155952	0.630577	7931439	0.490717	0.0148439	0.361282	0.0433878	0.162576	0.307587
EXOC6B	cg08488476	-0.12715	0.174543	-0.177801	0.000395098	-0.121493	0.270386	8052956	0.0986738	0.323015	0.283445	0.00585127	0.118693	0.181969
EN1	cg08489674	0.0931333	0.024053	0.156614	0.000121183	0.0916294	0.00965857	8054831	0.505824	0.000905245	0.284492	0.0274095	0.385217	0.00243258
F2RL2	cg08490770	-0.110154	0.026212	-0.252883	7.47003e-06	-0.103077	0.0222677	8112731	1.30618	0.0123585	1.54518	0.00615504	1.35584	0.0240322
PPP2R3A	cg08493316	0.0567656	0.106987	0.253463	0.000427644	0.0188889	0.113881	8082869	-0.217223	0.0299683	-0.196781	0.0134186	-0.281885	0.000650666
SERPINE2	cg08529333	0.0124736	0.956217	0.165226	0.000591066	0.0578312	0.248213	8059376	-0.309293	0.0201373	-0.149095	0.259515	-0.154286	0.106786
IRX5	cg08529345	0.0977706	0.148801	0.128366	0.0648878	0.161324	0.030802	7995668	-0.249226	0.00366331	-0.233225	0.00152987	-0.147128	0.0137577
HDDC3	cg08551047	0.0555815	0.0121879	0.151577	0.00835853	0.0545345	0.0226392	7991401	-0.150941	0.0664488	-0.194967	0.0258771	-0.14977	0.01677
MB21D2	cg08556636	0.167233	0.000313151	0.093629	0.00993226	0.128418	0.00141587	8092765	-0.0278105	0.687062	0.0338565	0.668417	-0.161901	0.0244048
BOK	cg08558138	0.165735	0.0031161	0.119752	0.0047077	0.140798	0.0235838	8049876	-0.312262	0.00535772	-0.384166	0.000859341	-0.248504	0.00439423
MICALL2	cg08573435	0.100366	0.0903212	0.20361	0.00107327	0.0889149	0.120637	8137715	-0.0229877	0.723925	-0.00336387	0.968754	0.120554	0.0341293
SLC4A7	cg08575138	0.122925	0.0469219	0.178968	0.000151903	0.0892882	0.131261	8085914	0.202794	0.363259	0.352669	0.0476019	0.227945	0.0980421
CPNE2	cg08592313	0.115068	0.00861115	0.185825	0.000159522	0.0280995	0.039712	7995976	-0.353951	0.0470907	-0.328852	0.0318757	-0.0865794	0.632935
C5orf30	cg08628233	0.0937518	0.00541777	0.185607	1.6783e-05	0.108889	0.00851739	8107194	-0.381226	0.0372215	-0.201688	0.316228	-0.239023	0.144202
CDC42BPA	cg08637275	-0.0675586	0.634813	-0.228743	0.000995611	-0.0513251	0.59546	7924773	-0.0552822	0.508404	0.140029	0.034883	0.0480181	0.364173
SOX9	cg08637438	-0.201082	0.00269105	-0.215178	0.000107922	-0.162761	0.0123077	8009517	-0.177091	0.0722223	-0.534345	8.84e-06	-0.198835	0.050781
HOXA9	cg08655444	0.149251	0.0878412	0.263218	0.000277053	0.0870434	0.21908	8138749	-0.887655	0.00022139	-0.93501	0.00673008	-0.506001	0.00427069
NOD1	cg08674011	0.0867869	0.240343	0.170545	0.001869	0.0513225	0.131759	8138842	-0.166471	0.0225799	-0.300686	1.1e-05	-0.164834	0.00297041
CCDC3	cg08707849	0.115614	0.0967142	0.127519	0.00972522	0.178956	0.0362351	7932082	0.755894	0.00672575	1.27575	0.000713951	0.752108	0.00133251
NEK6	cg08714341	0.0435824	0.27633	-0.206776	0.00246036	0.007033	0.314603	8157761	-0.0761828	0.429537	-0.264565	0.00466531	-0.165231	0.0764539
EBF2	cg08715231	0.146708	0.16011	0.236206	0.000200848	0.124939	0.158853	8149865	1.14805	0.00025039	0.719084	0.0227961	0.857186	0.0075076
IPMK	cg08715829	-0.163521	0.135056	-0.164466	0.0127145	-0.115816	0.349358	7933723	-0.0647671	0.490884	-0.178633	0.0542605	-0.225865	0.0226638
SHANK2	cg08718050	0.193973	0.00449667	0.119056	0.00477359	0.142187	0.00378877	7950042	0.208915	0.531715	0.370491	0.215519	0.560058	0.0138229
XRN2	cg08722407	-0.143513	0.0260095	-0.191022	3.98424e-05	-0.101066	0.0357868	8061324	-0.0246816	0.730167	-0.0383132	0.52697	-0.143183	0.0303725
HDAC9	cg08725366	0.167696	0.000975442	0.0567075	0.0108048	0.209246	0.000486238	8131631	0.282942	0.236866	0.511222	0.0824696	0.515158	0.00851355
HOXC11	cg08857479	-0.212984	0.0839939	-0.370781	0.000347032	-0.133844	0.237085	7955855	-0.384286	0.00387373	-0.371243	0.0108997	-0.320646	0.00749135
GATA6	cg08866990	0.132437	0.00500906	0.187716	5.28915e-05	0.054902	0.0519212	8020455	0.156129	0.31658	0.389825	0.0424891	0.249496	0.183604
ZNF699	cg08868330	-0.0332427	0.952685	-0.318319	0.000409116	-0.0437011	0.754829	8033746	0.210429	0.0856691	0.372439	0.000842936	0.12117	0.130364
ZNF311	cg08873424	0.127303	0.0260322	0.197449	0.000323515	0.0656211	0.0450994	8.15145e+06	0.183224	0.0277836	0.00325322	0.954334	0.0310242	0.63117
TBX5	cg08900101	0.17441	0.031283	0.284098	0.00033067	0.0527612	0.0929906	7966668	1.40208	4.27e-06	0.982674	0.000555627	1.06477	0.000631353
SLC30A10	cg08935841	-0.106941	0.174794	-0.172563	0.00384383	-0.100074	0.252142	7924342	-0.0929384	0.169144	-0.160134	0.00497292	-0.100514	0.0642596
HOXA10	cg08938793	0.308662	0.0255813	0.501991	0.000160512	0.196503	0.104376	8138757	-0.475554	1.95e-06	-0.436271	0.000148058	-0.31885	0.000469139
XYLT1	cg08952488	-0.0433648	0.0566383	-0.0715117	0.127498	-0.151731	0.016846	7999754	0.455658	0.055375	0.524854	0.00836764	0.251868	0.150195
CDC42EP3	cg08955461	0.115125	0.615547	0.163272	0.0300143	0.0673963	0.831985	8051573	-0.28046	0.0450912	-0.0626516	0.598977	-0.0472152	0.650288
HOXA9	cg08964780	0.17522	0.173331	0.26846	0.00245897	0.13796	0.314053	8138749	-0.887655	0.00022139	-0.93501	0.00673008	-0.506001	0.00427069
HOXA9	cg08971667	0.0948902	0.940274	0.200648	0.0442264	0.0319588	0.944486	8138749	-0.887655	0.00022139	-0.93501	0.00673008	-0.506001	0.00427069
SIM1	cg08979319	-0.0800889	0.361183	-0.170791	0.00370255	-0.0194073	0.62979	8128459	-0.600114	0.00957738	-0.66172	0.000271731	-0.419372	0.0399865
PRG4	cg09005612	-0.0457716	0.660992	-0.22172	0.00558358	-0.0513891	0.458354	7908312	1.03727	0.0818997	0.948252	0.0401776	0.236345	0.542699
PTPRO	cg09005886	-0.00150806	0.263813	0.152042	0.00116082	-0.0109129	0.256964	7954143	0.012058	0.791981	0.0750233	0.0760166	0.111023	0.015295
PARM1	cg09023900	0.0468827	0.405885	0.160942	0.0054021	0.0525352	0.275661	8095751	0.827791	0.00691249	0.576519	0.0963688	0.968068	0.00338125
TENM2	cg09025649	0.0464142	0.380431	0.156557	0.00319751	0.0709943	0.282585	8109752	-0.759729	0.0244186	-1.1048	0.00826726	-1.0255	0.000298001
RPL18	cg09025908	-0.120162	0.122351	-0.173205	0.00101068	0.00188656	0.628178	8038086	-0.0204302	0.600632	-0.123488	0.00178875	-0.0852352	0.00788649
DOCK5	cg09028735	-0.0475584	0.820059	-0.187271	0.000969733	-0.0196035	0.949434	8145365	0.13071	0.577254	0.474393	0.0298971	0.279413	0.0588801
HOXC9	cg09045007	0.130247	0.0288012	0.156787	0.0010322	0.0695376	0.115911	7955865	-0.465402	0.00179025	-0.513573	0.0162917	-0.201115	0.0283778
TMEM181	cg09057412	-0.0610315	0.785549	-0.204509	0.00696537	-0.0815927	0.203672	8123062	0.1	0.0728338	0.158501	0.00402086	0.0350754	0.382553
PTGER4	cg09067459	0.0762113	0.152387	0.108869	0.0153736	0.161839	0.00547784	8105067	0.936778	0.000375115	0.410787	0.134111	0.399113	0.0416412
ETS1	cg09068407	-0.0754199	0.984312	-0.190985	0.00637482	0.0281661	0.18228	7952601	-0.0764871	0.466056	-0.0957533	0.334183	-0.167294	0.0358255
MAT2B	cg09078466	-0.186534	0.0339959	-0.270676	0.000157345	-0.108646	0.105956	8109732	-0.102608	0.179947	-0.107381	0.0961637	-0.182972	0.00266116
PCSK6	cg09108969	-0.0837332	0.483563	-0.218865	0.019147	-0.137737	0.389184	7991602	0.116168	0.230446	0.235524	0.0100803	0.219632	0.0130464
KIF26B	cg09151803	0.112033	0.00559682	0.0960236	0.013562	0.159175	0.000551905	7911114	-0.0187124	0.932777	-0.281871	0.138233	-0.341116	0.0215282
IRF8	cg09164726	-0.134366	0.0822098	-0.282682	9.37648e-05	-0.0549057	0.336416	7997712	0.351383	0.141342	0.174759	0.0239477	0.222434	0.0186126
FN1	cg09166091	0.0648376	0.0595186	0.0586943	0.170087	0.168296	0.0100258	8058765	-0.0753404	0.0441073	-0.0224173	0.481436	-0.0344112	0.164317
TENM2	cg09171112	-0.058312	0.243054	-0.201987	0.000112017	-0.0753294	0.121792	8109752	-0.759729	0.0244186	-1.1048	0.00826726	-1.0255	0.000298001
TRIM36	cg09179084	0.0853705	0.989838	0.218506	0.0159905	0.0781937	0.740457	8113577	0.0476613	0.271619	0.111867	0.0849291	0.127493	0.0120596
RUNX1	cg09200260	-0.112308	0.0806869	-0.192333	0.00299027	-0.059904	0.290104	8070194	-0.0364016	0.661596	-0.135465	0.0490437	-0.0404713	0.622804
RXFP2	cg09205359	-0.134736	0.0390293	-0.252959	2.15736e-06	-0.0748763	0.162272	7968389	-0.0845366	0.0219434	-0.112148	0.00113102	-0.0417429	0.182358
EML1	cg09209510	0.130046	0.00747276	0.154923	0.00040338	0.111072	0.00464945	7976698	0.224819	0.0511466	0.28445	0.00363789	0.164977	0.0350632
ZNF770	cg09225010	0.050035	0.439127	0.158274	0.00027351	0.0679835	0.342873	7987361	0.0991928	0.3085	0.23424	0.0385276	0.0213598	0.795176
GLYATL2	cg09235983	0.166294	2.33092e-06	0.201222	4.61961e-09	0.148002	6.33995e-06	7948354	-0.232687	0.0483059	-0.213865	0.11166	-0.0951038	0.356566
CDH15	cg09239064	0.0599769	0.262342	0.173751	0.00116634	0.0392798	0.29165	7997880	-0.308299	0.0227507	0.0837209	0.598896	0.17011	0.262396
ELMO1	cg09241638	0.0324447	0.887267	0.176626	0.00536645	0.037107	0.851037	8159734	0.479056	0.0611761	0.263585	0.00277841	0.213075	0.00122295
TBX15	cg09260773	0.0827232	0.160876	0.233496	9.84939e-05	0.0502244	0.415868	7919028	-0.591649	0.00186011	-0.44799	0.00406703	-0.428544	0.0160142
ZNF217	cg09289086	-0.0570188	0.439701	-0.204586	0.000207681	-0.041777	0.455145	8067113	-0.1876	0.0723298	-0.193107	0.0937263	-0.211265	0.0194766
CNR1	cg09295686	-0.0639131	0.90104	-0.161517	0.0291857	0.014491	0.892294	8128043	-0.0464313	0.29489	-0.11524	0.00286254	-0.0716774	0.0225649
EMX2	cg09307788	-0.17643	0.239949	-0.35785	0.00258327	-0.113852	0.35858	7930857	-1.35657	9.6e-05	-1.30919	0.000545919	-1.05063	0.00103329
THBS2	cg09308777	-0.0721717	0.570179	-0.161307	0.0191887	0.0353222	0.0648048	8130867	-0.114923	0.0583805	-0.145389	0.0244031	-0.0703487	0.129385
TRIM36	cg09312149	0.0739094	0.209301	0.152402	0.00027877	0.019096	0.442247	8113577	0.0476613	0.271619	0.111867	0.0849291	0.127493	0.0120596
MAB21L2	cg09317554	-0.0474935	0.114286	-0.207184	0.000395712	-0.0894459	0.0438947	8097773	1.09099	0.000475038	0.58051	0.00995269	0.542911	0.0374704
UBE2D2	cg09332231	-0.0301762	0.57632	-0.160035	0.0179547	0.0371885	0.818684	8108435	0.078586	0.227704	-0.00654965	0.904217	0.0990021	0.04917
CD200	cg09333820	-0.0628378	0.905512	-0.162307	0.00164784	-0.0381323	0.980876	8081657	0.337149	0.452761	-0.240894	0.460975	-0.615309	0.0250851
HOXA9	cg09342060	0.0879909	0.562505	0.22254	0.00946077	0.0172943	0.723416	8138749	-0.887655	0.00022139	-0.93501	0.00673008	-0.506001	0.00427069
ZNF217	cg09348925	-0.10095	0.362736	-0.0988843	0.207618	-0.151536	0.0392648	8067113	-0.1876	0.0723298	-0.193107	0.0937263	-0.211265	0.0194766
PRKCH	cg09357761	-0.0518176	0.796916	-0.173244	0.0022989	-0.00537582	0.547593	7974835	0.67012	0.00269815	0.900998	0.00224158	0.638611	0.00113329
EN1	cg09385093	0.056544	0.16508	0.262822	8.04261e-05	0.167958	0.0134978	8054831	0.505824	0.000905245	0.284492	0.0274095	0.385217	0.00243258
GNG4	cg09402623	-0.0285613	0.411885	-0.199654	0.0349095	0.0154618	0.32571	7925250	-0.0304226	0.724781	-0.182613	0.00128889	-0.0336146	0.476412
GPR135	cg09403795	-0.116438	0.592219	-0.257337	0.0246187	-0.12097	0.710876	7979426	0.156563	0.0362841	0.0842533	0.221325	0.13079	0.0233318
STC2	cg09411537	0.0235971	0.854151	-0.20545	0.000275484	0.0115768	0.811301	8115851	0.14549	0.461308	0.484065	0.00146237	0.141019	0.368932
HOXA10	cg09411999	0.138622	0.0109216	0.204841	0.000552996	0.123274	0.00721657	8138757	-0.475554	1.95e-06	-0.436271	0.000148058	-0.31885	0.000469139
EBF2	cg09430976	0.174867	0.171251	0.26573	0.000890894	0.14569	0.207347	8149865	1.14805	0.00025039	0.719084	0.0227961	0.857186	0.0075076
MKRN3	cg09437135	0.0762934	0.107849	0.15755	0.00376717	0.0259705	0.247202	7981911	-0.226755	0.00733763	-0.200155	0.0310813	-0.0902529	0.100907
FOXO3	cg09449235	0.0708753	0.136733	0.162107	0.000455878	0.0947739	0.0231771	8121365	-0.0200488	0.792924	-0.194508	0.0105277	-0.0667395	0.33191
TBCC	cg09463001	0.0946637	0.372093	0.213176	0.0020335	0.109051	0.115465	8126442	-0.153573	0.118256	-0.062125	0.389368	-0.126555	0.0466349
PCSK6	cg09467944	-0.166025	0.0169855	-0.081342	0.0858106	-0.0995594	0.102483	7991602	0.116168	0.230446	0.235524	0.0100803	0.219632	0.0130464
FGF20	cg09484377	-0.179461	0.00352849	-0.172037	0.00425714	-0.106719	0.00620047	8149465	-0.0466318	0.335733	-0.116715	0.0174977	-0.0622874	0.111692
SALL3	cg09487890	-0.191019	0.000690005	-0.162066	0.000801994	-0.121311	0.00505396	8021826	-0.0388008	0.572941	-0.127447	0.0398526	-0.0643279	0.209219
IRX5	cg09492451	0.160025	0.00100079	0.0588877	0.035547	0.165097	0.000305984	7995668	-0.249226	0.00366331	-0.233225	0.00152987	-0.147128	0.0137577
HOXA11	cg09495769	-0.154073	0.0685211	-0.196213	0.00413739	-0.0680902	0.30719	8138765	-0.266008	0.0109462	-0.339548	0.0149551	-0.174815	0.136021
EBF2	cg09497201	0.159762	0.222342	0.432216	8.72007e-05	0.236117	0.118675	8149865	1.14805	0.00025039	0.719084	0.0227961	0.857186	0.0075076
TWIST1	cg09513031	-0.11954	0.00850272	-0.141549	0.000469487	-0.154294	0.000879481	8138442	-0.354825	0.00913045	-0.471021	0.000335718	-0.372003	0.000520017
LUZP2	cg09523526	0.0714191	0.0156323	0.166495	1.92567e-06	0.0739508	0.0197401	7939007	-0.22345	0.026966	0.059444	0.573373	0.0365812	0.666864
CTBP2	cg09559798	0.0842127	0.244016	0.168368	0.000341765	0.0544882	0.334007	7936904	-0.095118	0.150681	-0.144569	0.0309598	-0.0235362	0.58678
PRDM8	cg09560763	-0.141915	0.281767	-0.220194	4.98968e-05	-0.151432	0.0531497	8096032	-0.327214	0.00622564	-0.271136	0.0053719	-0.0821544	0.33517
CMSS1	cg09573197	-0.076033	0.280922	-0.215737	0.00147205	-0.0933741	0.231997	8081241	0.200269	0.0918389	0.175857	0.0324389	0.104718	0.177431
HOXA4	cg09574499	-0.199056	0.0591001	-0.315816	3.72625e-05	-0.100294	0.354373	8138728	0.296943	0.00425131	0.328826	0.00292515	0.195164	0.0343166
HOXC8	cg09590068	0.0555607	0.514224	0.236684	0.0158761	0.0256822	0.824403	7955869	0.419251	0.112887	0.0906238	0.691271	0.649844	0.0180722
HOXB5	cg09595185	-0.0701253	0.235918	-0.208418	0.000327098	-0.0608093	0.176779	8016457	0.34695	0.02955	0.13553	0.154258	0.174414	0.122655
EN1	cg09601912	0.107554	0.0210755	0.176582	0.000483204	0.163723	0.00296534	8054831	0.505824	0.000905245	0.284492	0.0274095	0.385217	0.00243258
TFAP2A	cg09602288	-0.159999	0.0140939	-0.103799	0.112969	-0.083403	0.121645	8123864	-0.118288	0.647537	-0.291289	0.302719	-0.502056	0.0329998
HOXC9	cg09605287	0.090923	0.219304	0.210518	0.00742204	0.0118967	0.476709	7955865	-0.465402	0.00179025	-0.513573	0.0162917	-0.201115	0.0283778
FMO2	cg09629866	-0.216001	0.0463023	-0.0668772	0.806291	-0.0624144	0.538363	7907271	1.19776	0.0213861	0.239328	0.522448	0.525314	0.13613
FAM20C	cg09630706	-0.0939618	0.161481	0.000307342	0.730845	-0.153235	0.025852	8130993	-0.518546	7.44e-05	-0.458294	1.66e-06	-0.171273	0.0758236
NXN	cg09651648	0.146584	0.00373419	0.148148	0.00448263	0.204434	0.000131458	8010967	-0.058744	0.559066	-0.0923032	0.240147	-0.201585	0.0131509
NME2	cg09676484	0.108059	0.202981	0.0510695	0.676094	0.178272	0.0350442	8180389	-0.119791	0.0404398	-0.0076523	0.880957	0.0119487	0.797724
NUDT4	cg09688127	-0.15003	0.0814451	-0.185099	0.0215279	-0.106007	0.358485	7919193	-0.179181	0.0224844	-0.136104	0.107176	-0.17898	0.00398183
RTKN2	cg09695307	0.089429	0.00783836	-0.0212192	0.334419	0.165149	0.00158975	7933855	0.431567	0.0677566	0.535654	0.0125056	0.554749	0.00957213
HOXC9	cg09699744	0.193552	0.0805553	0.345855	0.000657192	0.102865	0.183703	7955865	-0.465402	0.00179025	-0.513573	0.0162917	-0.201115	0.0283778
HOXB5	cg09704116	-0.0278736	0.452588	-0.166501	0.00048163	-0.050952	0.229735	8016457	0.34695	0.02955	0.13553	0.154258	0.174414	0.122655
BBX	cg09730457	-0.112272	0.306937	-0.193134	0.00246946	-0.114744	0.0814924	8081465	-0.0626863	0.462098	0.163744	0.00458731	0.0163599	0.820437
ADAM19	cg09744448	0.0862556	0.43031	0.159287	0.002946	0.117379	0.0820805	8115490	0.0133841	0.944855	-0.0255489	0.868123	-0.307131	0.0475445
BMPR1B	cg09771641	-0.123392	0.213831	-0.199037	0.000194952	-0.0804869	0.455592	8096511	0.429664	0.0247002	-0.0818744	0.678046	0.159164	0.326414
AGPAT3	cg09777775	0.0324732	0.0255358	0.0280714	0.173195	0.157431	0.00378467	8068952	-0.0540686	0.395108	-0.141957	0.0210246	-0.0672878	0.0885561
TBX15	cg09789768	0.0378189	0.864593	0.17828	0.0151298	0.120309	0.54704	7919028	-0.591649	0.00186011	-0.44799	0.00406703	-0.428544	0.0160142
KIAA1522	cg09804503	-0.0405316	0.11553	-0.00682298	0.534363	-0.150758	0.0202167	7899821	-0.21345	0.0430701	-0.156433	0.130916	-0.147598	0.149551
EDARADD	cg09809672	0.137561	0.000453874	0.0413098	0.0381189	0.163976	0.000172901	7910694	-0.138498	0.0138571	-0.141605	0.0151285	-0.0916268	0.0700231
ZNF217	cg09812778	-0.0811273	0.461774	-0.164721	0.000406331	-0.0056032	0.813457	8067113	-0.1876	0.0723298	-0.193107	0.0937263	-0.211265	0.0194766
PYGO1	cg09829843	0.139416	0.00451426	0.196824	0.000354229	0.0527386	0.0251244	7989069	-0.001158	0.988412	-0.0181777	0.823191	-0.16294	0.0118384
PITX1	cg09839170	-0.153278	0.202975	-0.359088	0.000760865	-0.112234	0.186769	8114215	-0.340099	0.00249441	-0.361873	0.00105012	-0.234355	0.00987851
IL1A	cg09841889	-0.126009	0.0986389	-0.345507	6.74173e-05	-0.178518	0.0647994	8054712	0.129808	0.0471612	0.0847012	0.0743165	0.075768	0.0388981
EXOC6B	cg09856860	0.0143662	0.213071	-0.170033	0.0423845	-0.00804431	0.457565	8052956	0.0986738	0.323015	0.283445	0.00585127	0.118693	0.181969
OR7G3	cg09858348	-0.0735584	0.214515	-0.206711	0.00798493	-0.000747244	0.305861	8033738	0.00575666	0.919414	0.0290194	0.657454	0.0999124	0.046637
ISL1	cg09868598	-0.285299	0.0404835	-0.371993	0.00106795	-0.171755	0.115037	8105220	-0.189431	0.0258785	-0.207775	0.00987043	-0.0800014	0.172502
ISL1	cg09899185	-0.351351	0.0115991	-0.442006	0.000277726	-0.146598	0.0889071	8105220	-0.189431	0.0258785	-0.207775	0.00987043	-0.0800014	0.172502
GLI3	cg09906297	-0.107219	0.017266	-0.249811	6.38646e-06	-0.0994265	0.0114317	8139212	-0.242129	0.217772	-0.412201	0.0190269	-0.195453	0.228871
HOXC9	cg09941406	0.348991	0.0334904	0.508326	0.000827399	0.245676	0.0887253	7955865	-0.465402	0.00179025	-0.513573	0.0162917	-0.201115	0.0283778
MMD	cg09973405	0.113497	0.0487563	0.19056	0.000124843	0.157021	0.00668585	8016832	0.43951	0.0263857	0.0905634	0.642083	0.185304	0.257231
HOXA9	cg09973548	0.294492	0.0361356	0.410406	0.000388979	0.164421	0.136797	8138749	-0.887655	0.00022139	-0.93501	0.00673008	-0.506001	0.00427069
EYA2	cg09980776	0.128178	0.119	0.245427	0.000570581	0.0866401	0.261413	8063187	-0.023834	0.822877	-0.20118	0.0964343	-0.252726	0.0460527
TFAP2A	cg09981198	-0.144651	0.385726	-0.353141	1.69145e-05	-0.0985499	0.340606	8123864	-0.118288	0.647537	-0.291289	0.302719	-0.502056	0.0329998
ZNF114	cg09992827	0.12229	0.166438	0.177553	0.00633063	0.0213208	0.44966	8030002	-0.0370751	0.427173	-0.0607422	0.141476	-0.089236	0.0298648
ADAM19	cg09994678	-0.0602094	0.136504	-0.199868	0.00158682	-0.083718	0.147689	8115490	0.0133841	0.944855	-0.0255489	0.868123	-0.307131	0.0475445
HOXC5	cg10005224	-0.323057	0.0283031	-0.420729	0.00104126	-0.194093	0.0779889	7955887	0.611746	0.00435476	0.485882	0.00881358	0.556698	0.0111672
RUNX1	cg10011479	-0.114939	0.442845	-0.155119	0.00346577	-0.090357	0.504923	8070194	-0.0364016	0.661596	-0.135465	0.0490437	-0.0404713	0.622804
ALX3	cg10023272	0.105797	0.788332	0.221329	0.0229684	0.0827532	0.885672	7918416	-0.120998	0.0612803	-0.167457	0.0148785	-0.0653435	0.186133
DIRAS2	cg10029235	-0.0341067	0.653955	-0.160188	0.0014772	-0.0313928	0.455025	8162254	0.031916	0.722686	0.251705	0.0327496	0.304077	0.115929
FERD3L	cg10043037	0.0226665	0.969397	0.174674	0.00506716	-0.0323084	0.803758	8138450	-0.0834709	0.337183	-0.16743	0.0287087	-0.0274159	0.614575
HLCS	cg10047182	-0.00816144	0.939941	-0.166384	0.00763865	-0.0146422	0.916992	8070239	-0.0713021	0.334498	0.173827	0.0423099	0.0571532	0.292353
AAK1	cg10054763	-0.0617181	0.638882	-0.157584	0.00190106	-0.0570247	0.918308	8.0528e+06	-0.0111693	0.745489	0.196482	0.0259555	0.0672189	0.330003
NR2F2	cg10064137	-0.0875405	0.912717	-0.167509	0.0259492	-0.020782	0.49003	7986329	0.358868	0.0090971	0.262893	0.0771042	0.123555	0.541587
IRF8	cg10064312	-0.144663	0.143996	-0.257104	8.28965e-05	-0.103608	0.180982	7997712	0.351383	0.141342	0.174759	0.0239477	0.222434	0.0186126
MREG	cg10139191	-0.0977507	0.0816179	-0.182878	0.0184755	-0.0618385	0.381022	8058824	0.213347	0.0918326	0.171712	0.000978665	0.174898	0.00285634
NRG1	cg10157574	0.0397167	0.473562	0.159524	0.00294173	0.0159678	0.762201	8145751	-0.311718	0.268929	-0.656543	0.0271012	-0.467137	0.0451598
KPNA3	cg10179940	0.0561455	0.308371	0.166276	0.003787	0.0437438	0.316769	7971620	0.063636	0.193503	0.143206	0.00538039	0.0502977	0.252244
TOM1L1	cg10189395	0.0564386	0.862986	0.161545	0.0118043	0.0116514	0.940641	8.00856e+06	-0.112784	0.540767	0.102024	0.415779	-0.0379399	0.0724634
EMX2	cg10199606	-0.18681	0.0157673	-0.250341	0.00017171	-0.0896193	0.0541771	7930857	-1.35657	9.6e-05	-1.30919	0.000545919	-1.05063	0.00103329
PPP2R2B	cg10208583	0.127891	0.0111871	0.204328	1.62051e-05	0.0994291	0.0304899	8114900	0.215766	0.0266728	0.108929	0.140194	0.159822	0.0192298
ZNF469	cg10218510	-0.153891	0.00930398	-0.175053	9.86608e-05	-0.118652	0.0303505	7997765	0.250825	0.0876589	0.468968	0.000305138	0.251653	0.00393267
MAF	cg10221896	-0.00240146	0.302312	0.182485	1.17655e-05	0.013319	0.209135	8002969	-0.283802	0.00550686	-0.25865	0.0169502	-0.237007	0.0197345
HOXA9	cg10224937	0.202416	0.0925404	0.30913	0.00207491	0.0975096	0.294491	8138749	-0.887655	0.00022139	-0.93501	0.00673008	-0.506001	0.00427069
EPS8	cg10231182	-0.140049	0.206497	-0.207805	0.00120414	-0.0940273	0.342398	7961546	0.235794	0.0235595	0.389496	0.000338732	0.295688	0.000557952
SNTG2	cg10236778	0.0992498	0.0173305	0.158287	0.00145232	0.132077	0.00728876	8039977	0.0192243	0.825514	-0.117607	0.0773513	-0.140666	0.0362773
TMTC1	cg10244138	-0.115202	0.10087	-0.220874	0.000635519	-0.129205	0.0504487	7962058	0.764353	0.00135916	0.552911	0.0374004	0.597485	0.00321349
HOXD4	cg10304824	0.100691	0.891924	0.16193	0.0377007	0.0160008	0.855596	8046555	0.119842	0.101921	0.186315	0.0216092	0.168754	0.0380493
SASH1	cg10332651	-0.0149315	0.83764	-0.185746	0.026498	-0.0997818	0.571668	8122637	0.270994	0.0239451	0.444307	0.00162575	0.215256	0.0578946
BDKRB1	cg10364013	-0.0766502	0.835453	-0.168431	0.00127747	-0.0618865	0.9496	7976567	-0.786339	0.0317452	-0.501912	0.0615409	-0.406224	0.196244
RASGRF2	cg10364202	-0.0597052	0.457282	-0.155968	0.0138651	-0.0788462	0.339022	8106660	0.306717	0.244308	0.34112	0.0885354	0.356748	0.0493443
LRFN5	cg10374040	0.0484761	0.158135	0.18208	0.00252255	0.0380497	0.179622	7974109	-0.34539	0.000623794	-0.385178	9.19e-06	-0.242342	0.000581165
PAPPA	cg10403386	0.0768378	0.32157	0.169336	0.00537587	0.110319	0.406853	8157487	0.597978	0.0162597	0.547634	0.00343119	0.331356	0.0561679
NPY	cg10411673	0.0589061	0.0160562	0.0239917	0.295006	0.203273	0.000384809	8131919	0.0549302	0.321704	0.028758	0.588352	0.106108	0.0388071
ZEB1	cg10431652	0.161531	0.108648	0.172089	0.00214971	0.0946037	0.15936	7926916	-0.238492	0.128661	-0.247869	0.0430979	-0.173715	0.069731
ZFHX4	cg10435486	0.17079	0.0359054	0.277734	0.000367342	0.0642572	0.392298	8147000	-0.603705	0.00020508	-0.633021	5.79e-07	-0.538202	0.000352065
NABP1	cg10462618	0.0366475	0.89132	0.155668	0.0495838	0.00849225	0.955796	8047161	0.389737	0.016557	0.319823	0.0459731	0.153354	0.266892
RFFL	cg10464462	0.165308	0.9601	0.203061	0.040677	0.0659794	0.921784	8014189	-0.110486	0.255689	-0.167901	0.00502216	-0.0160972	0.759442
C16orf72	cg10467989	-0.131935	0.00158402	-0.161236	3.12784e-05	-0.101226	0.00189266	7993159	-0.018519	0.701943	0.0878452	0.0494001	0.0118715	0.733624
SOX9	cg10471574	0.0766249	0.287687	0.160691	0.00819915	-0.0451862	0.434104	8009517	-0.177091	0.0722223	-0.534345	8.84e-06	-0.198835	0.050781
GATA3	cg10497881	-0.154323	0.0652818	-0.242783	0.00031222	-0.100799	0.121057	7926105	-0.0184406	0.730309	-0.102599	0.0427527	-0.0355925	0.480854
SHANK2	cg10514711	-0.0581628	0.695478	-0.152433	0.00903943	-0.050932	0.652729	7950042	0.208915	0.531715	0.370491	0.215519	0.560058	0.0138229
PPM1H	cg10524576	0.0593407	0.0816625	0.0901563	0.0229842	0.16199	0.00590836	7964646	0.275123	0.00408466	0.430068	0.00231154	0.227642	0.0243907
ISL1	cg10536898	-0.270412	0.0457165	-0.387608	0.00114406	-0.182085	0.119817	8105220	-0.189431	0.0258785	-0.207775	0.00987043	-0.0800014	0.172502
BMPR1B	cg10549916	-0.149857	0.125528	-0.183251	0.00144936	-0.0428184	0.626041	8096511	0.429664	0.0247002	-0.0818744	0.678046	0.159164	0.326414
MYLK4	cg10551134	-0.0634052	0.665056	-0.207587	0.0354692	-0.0142025	0.329341	8123584	0.0707969	0.321734	0.142324	0.0397381	0.0831795	0.253928
CDH11	cg10576392	-0.0772298	0.403313	-0.235282	0.00021995	-0.0594391	0.629152	8001800	-0.0395524	0.496434	-0.0870597	0.0697507	-0.0945095	0.0363898
MARCKS	cg10581898	0.0315585	0.0524694	0.156965	0.000608046	0.165013	0.000357317	8121563	-0.0915975	0.279607	-0.139272	0.0886385	-0.154157	0.0270739
MAB21L1	cg10587183	-0.191394	0.0314103	-0.354448	0.0006222	-0.144221	0.0483558	7970949	1.56704	1.56e-05	1.31252	0.00047063	1.03071	0.000422688
HOXB5	cg10588962	-0.0535355	0.24305	-0.192812	0.000605076	-0.039298	0.318018	8016457	0.34695	0.02955	0.13553	0.154258	0.174414	0.122655
ITGB7	cg10592478	-0.0984044	0.948382	-0.163746	0.00393813	-0.105492	0.346966	7963614	-0.0362829	0.699499	-0.124352	0.049728	0.0534812	0.386236
EMX2	cg10595547	-0.272823	0.142332	-0.477138	0.00442447	-0.165649	0.308107	7930857	-1.35657	9.6e-05	-1.30919	0.000545919	-1.05063	0.00103329
COL14A1	cg10603136	-0.0498556	0.2978	-0.224102	0.0217672	-0.0131117	0.175578	8148070	0.584122	0.0133357	0.486267	0.0512306	0.0886096	0.678022
FBXO18	cg10610648	-0.0431747	0.180433	-0.0516419	0.11672	-0.192977	0.00482785	7925996	0.101929	0.119243	0.144685	0.015519	0.0738503	0.0986927
HOXC11	cg10641615	-0.110029	0.815227	-0.185176	0.0170512	-0.0968867	0.934051	7955855	-0.384286	0.00387373	-0.371243	0.0108997	-0.320646	0.00749135
EBF2	cg10650485	-0.0532575	0.462742	-0.20526	0.000357428	-0.0635039	0.225756	8149865	1.14805	0.00025039	0.719084	0.0227961	0.857186	0.0075076
HOXC10	cg10662314	-0.266992	0.0564091	-0.332708	0.000795518	-0.223779	0.119915	7955858	-2.01863	5.21e-06	-2.07094	0.000802866	-1.3091	0.00269604
TBX5	cg10697995	0.20664	0.0376016	0.302306	0.000234883	0.125132	0.117085	7966668	1.40208	4.27e-06	0.982674	0.000555627	1.06477	0.000631353
GNAI1	cg10698161	-0.206831	0.0356055	-0.305735	0.000278056	-0.106064	0.127088	8133860	0.0664105	0.504764	0.17013	0.0489236	0.0533376	0.529849
MYL1	cg10727812	0.130854	0.0101994	0.269299	0.000345021	0.144009	0.00701916	8058604	0.0285363	0.623726	0.0880014	0.246415	0.100659	0.0458069
HOXA7	cg10739556	0.0351634	0.641053	0.157667	0.0017388	0.0262731	0.904364	8138745	-0.0833606	0.525233	-0.349356	0.0104329	-0.00180399	0.986542
ZNF311	cg10739715	0.179645	0.0730267	0.311372	8.77939e-05	0.09561	0.0989427	8.15145e+06	0.183224	0.0277836	0.00325322	0.954334	0.0310242	0.63117
NUP160	cg10741198	-0.0138184	0.209139	0.0186272	0.313146	0.15797	0.00607945	7947991	0.24988	0.00659206	0.172165	0.10799	0.0982512	0.162572
HOXA11	cg10767141	-0.188181	0.0487648	-0.175936	0.00796315	-0.0835372	0.264461	8138765	-0.266008	0.0109462	-0.339548	0.0149551	-0.174815	0.136021
KIF26B	cg10776230	-0.0680059	0.214696	-0.153191	0.00266603	-0.0353578	0.547943	7911114	-0.0187124	0.932777	-0.281871	0.138233	-0.341116	0.0215282
SFRP2	cg10790791	-0.0599101	0.0921419	0.017989	0.74585	-0.174503	0.017478	8103254	1.12834	0.0296767	1.30912	0.0103679	0.00884993	0.984322
MSX2	cg10803871	0.119967	0.318053	0.209632	0.0139858	0.0570236	0.572063	8110084	0.406581	0.00408604	0.240442	0.0479223	0.172077	0.0867134
KCNK12	cg10809134	0.0639508	0.0157287	0.166743	5.33262e-05	0.0185773	0.035129	8052018	-0.0952677	0.166261	-0.173093	0.0148372	-0.0632878	0.259579
ANO4	cg10812526	-0.187487	0.0846444	-0.178308	0.0210908	-0.130751	0.099485	7957861	0.0503301	0.510555	0.108161	0.116066	0.220807	0.00528952
SEMA4F	cg10818657	-0.0730346	0.471344	-0.204492	0.000319268	-0.0407294	0.401319	8042925	-0.187931	0.0311584	-0.159516	0.0825893	-0.0852919	0.227433
SIL1	cg10821341	0.120874	0.328016	0.151121	0.040217	0.0218697	0.74719	8114476	-0.0590866	0.599767	0.0998633	0.23567	0.163116	0.018125
ELN	cg10839276	0.130763	0.0322628	0.227372	0.00065381	0.101979	0.0537705	8133372	0.310601	0.15483	0.463375	0.0345189	0.0359825	0.840429
EMX2	cg10846980	-0.167111	0.0878599	-0.156753	0.0223991	-0.169263	0.179715	7930857	-1.35657	9.6e-05	-1.30919	0.000545919	-1.05063	0.00103329
PRKCH	cg10855746	-0.0601383	0.811613	-0.162229	0.00869963	-0.0553084	0.650947	7974835	0.67012	0.00269815	0.900998	0.00224158	0.638611	0.00113329
EN1	cg10895452	-0.191212	0.0228188	-0.194147	0.0017327	-0.0721027	0.134662	8054831	0.505824	0.000905245	0.284492	0.0274095	0.385217	0.00243258
SEMA3C	cg10911399	-0.12992	0.0639803	-0.178588	0.00148497	-0.0274512	0.741594	8140534	-0.838201	0.00514665	-0.522063	0.0369121	-0.26508	0.120658
PAX9	cg10911990	0.142367	0.155943	0.216747	0.00210744	0.081418	0.219278	7973974	0.646742	0.00061124	0.439476	0.00421471	0.440688	0.0118299
ZNF311	cg10919664	0.223692	0.0290308	0.26292	0.000772911	0.0849361	0.222288	8.15145e+06	0.183224	0.0277836	0.00325322	0.954334	0.0310242	0.63117
CSMD1	cg10938233	-0.150101	6.9794e-05	-0.151848	5.817e-05	-0.163222	7.68297e-05	8148992	0.195787	0.126692	0.229271	0.00974955	0.0441978	0.403584
PTP4A3	cg10946800	-0.099069	0.208594	-0.20762	9.68587e-06	-0.112936	0.0536713	8148501	-0.0856212	0.445357	-0.229429	0.00504901	-0.161098	0.0108219
GABRG2	cg10947348	-0.0531489	0.283152	-0.206751	1.0035e-05	-0.0258587	0.556331	8109677	0.00243048	0.965877	0.0615777	0.309766	0.0960459	0.0335087
KDM4A	cg10958452	0.0625112	0.172934	0.11637	0.0220225	0.173641	0.0186422	7900833	-0.0921119	0.207847	-0.0534856	0.414328	-0.119242	0.0494087
PTK2	cg10996527	-0.0299004	0.591033	-0.15606	0.0450545	-0.0108472	0.56317	8153223	0.0818718	0.16782	0.176674	0.00376409	0.124407	0.00634798
MAP1B	cg11018604	-0.116143	0.358646	-0.153347	0.00463747	-0.0716455	0.690229	8106098	0.0447899	0.63769	0.200254	0.0121221	0.100712	0.0881008
FAM135B	cg11022539	0.0829188	0.111282	0.199314	0.00242924	0.0285467	0.117865	8153071	0.122591	0.0156677	0.0802425	0.0383688	0.0827586	0.0161079
TMEM132D	cg11023224	0.134428	0.233391	0.221228	0.00968138	0.0663787	0.468298	7967641	-0.00329984	0.948249	-0.117599	0.0285357	-0.0327308	0.518803
GATM	cg11032707	0.0235565	0.900634	0.152854	0.0482547	-0.0247548	0.919101	7988414	0.307593	0.205581	0.39353	0.00781272	0.19366	0.0619949
TBX5	cg11064034	0.338476	0.0155685	0.555485	1.89525e-05	0.238488	0.0383301	7966668	1.40208	4.27e-06	0.982674	0.000555627	1.06477	0.000631353
CTSC	cg11071437	-0.0312307	0.600828	-0.229702	0.0030092	0.0127204	0.197386	7950906	0.789501	0.00399711	0.463379	0.0183255	0.504495	0.0378704
INHBA	cg11079619	-0.114435	0.375845	-0.241878	0.00288769	-0.0709585	0.509282	8139207	0.36681	0.0166293	0.416526	0.000111804	0.2716	0.00289476
PAX9	cg11089489	0.10406	0.704039	0.219028	0.0088583	0.11602	0.498321	7973974	0.646742	0.00061124	0.439476	0.00421471	0.440688	0.0118299
INHBA	cg11091888	0.113229	0.0968249	-0.00693387	0.915384	0.152475	0.0469777	8139207	0.36681	0.0166293	0.416526	0.000111804	0.2716	0.00289476
HOXA9	cg11097541	0.170068	0.108849	0.262143	0.00234498	0.0927564	0.295468	8138749	-0.887655	0.00022139	-0.93501	0.00673008	-0.506001	0.00427069
COL12A1	cg11100581	0.0687513	0.575873	0.16619	0.0265144	0.0553377	0.984611	8127563	-0.330245	0.00403375	-0.405484	0.00284938	-0.337348	0.00833256
MKRN3	cg11100640	0.124597	0.0348113	0.17398	0.00460337	0.0714186	0.0969513	7981911	-0.226755	0.00733763	-0.200155	0.0310813	-0.0902529	0.100907
HNF1B	cg11107303	-0.0679019	0.143513	-0.19117	0.000142549	-0.0395436	0.238349	8014591	-0.01569	0.790548	-0.130779	0.0117941	-0.103341	0.0130162
HOXA9	cg11114504	0.223796	0.0552179	0.324245	0.000634595	0.115	0.166571	8138749	-0.887655	0.00022139	-0.93501	0.00673008	-0.506001	0.00427069
EMX2	cg11124080	-0.252769	0.113694	-0.421993	0.00161018	-0.169431	0.193089	7930857	-1.35657	9.6e-05	-1.30919	0.000545919	-1.05063	0.00103329
KCNQ4	cg11135080	-0.114513	0.0734262	-0.200692	0.00197815	-0.0801501	0.455382	7900492	0.257318	0.0228026	0.239575	0.118777	0.235378	0.00294161
IGF2R	cg11141455	-0.0871037	0.316587	-0.163735	0.000132731	-0.0940599	0.103122	8123181	0.0889203	0.234809	0.172894	0.034086	0.0824535	0.210191
GP9	cg11145899	-0.0485723	0.666066	-0.160271	0.023532	-0.01221	0.13913	8082473	-0.128325	0.0437399	-0.141281	0.0591828	-0.102082	0.0366298
PGS1	cg11154901	-0.00667185	0.618314	-0.18073	0.000586913	-0.00134086	0.44235	8010271	-0.166735	0.0599921	-0.167091	0.0525375	-0.123618	0.0411084
CTSC	cg11158258	-0.0440689	0.582523	-0.153308	0.00135209	-0.0459646	0.758841	7950906	0.789501	0.00399711	0.463379	0.0183255	0.504495	0.0378704
C8orf37	cg11159301	-0.0815623	0.133375	-0.16077	0.000951373	-0.150847	0.0107512	8151898	-0.246042	0.102032	-0.0686602	0.682985	-0.282611	0.0240088
ANXA10	cg11167538	-0.116158	0.0414706	-0.273728	3.29489e-06	-0.0803802	0.0726205	8098246	0.131755	0.0509497	0.135906	0.0110502	0.0554648	0.169674
GJA1	cg11182322	-0.0316051	0.577142	-0.164792	0.00147016	-0.0269409	0.254858	8121749	-0.234838	0.0861031	-0.287683	0.0260435	-0.436927	4.47e-05
ZFPM2	cg11185753	0.0780385	0.0814885	0.16431	0.00209093	0.082504	0.059442	8147837	-0.8407	0.0199685	-0.938295	0.00805271	-0.814173	0.00308718
SLC45A1	cg11189357	-0.0665324	0.258357	-0.154288	0.000847029	-0.00780641	0.879402	7897416	0.0229459	0.770267	-0.00168062	0.97934	0.14244	0.0204427
PAX9	cg11194925	0.0452752	0.498902	0.188623	0.00825714	0.00856174	0.605304	7973974	0.646742	0.00061124	0.439476	0.00421471	0.440688	0.0118299
EMX2	cg11195065	-0.124045	0.164554	-0.293037	0.000857415	-0.138141	0.327305	7930857	-1.35657	9.6e-05	-1.30919	0.000545919	-1.05063	0.00103329
DSC3	cg11206506	-0.00240206	0.1996	0.16739	0.0193234	-0.023929	0.304197	8022692	0.00726938	0.877324	0.0513044	0.22228	0.0990267	0.0177652
FBXW5	cg11233741	0.130753	0.0218342	0.0277908	0.198649	0.151963	0.0137113	8165319	-0.114313	0.0762621	-0.126271	0.022626	-0.0118375	0.80878
EN1	cg11234930	-0.0673393	0.263467	-0.171056	0.00157739	-0.0215292	0.279045	8054831	0.505824	0.000905245	0.284492	0.0274095	0.385217	0.00243258
STEAP1B	cg11260715	0.0769419	0.0355628	-0.0113151	0.809912	0.17443	0.00134428	8138527	-0.642772	0.00872371	-0.494125	0.0579584	-0.274903	0.230404
NLRP1	cg11261447	0.124618	0.00785249	0.186103	0.000817445	0.0659953	0.0104296	8011884	0.0533024	0.531559	0.208286	0.0317614	0.235513	0.000956325
LRRC8B	cg11261507	-0.0688538	0.367238	-0.163021	0.00564983	-0.0508023	0.453545	7902861	0.174488	0.0841239	-0.200341	0.136063	-0.220028	0.0278122
ZNRF1	cg11271052	0.199078	0.0218444	0.0410589	0.350664	0.148054	0.095996	7997247	-0.0172273	0.835375	-0.1806	0.018417	-0.0783481	0.215124
HIVEP3	cg11289747	-0.0556536	0.678582	-0.187687	0.00392608	0.0474891	0.371868	7915392	-0.242856	0.167378	-0.320605	0.0372906	-0.170385	0.170282
PTPN21	cg11303536	0.0288578	0.139183	0.0516045	0.215125	0.153472	0.00800284	7980616	0.0923259	0.157347	0.222502	0.0031148	0.12965	0.0314033
PCDH20	cg11314163	-0.1551	0.047172	-0.0905302	0.0506502	-0.154458	0.0446057	7971905	0.0839881	0.187259	0.0775347	0.317463	0.156476	0.00801287
FOXD1	cg11316517	-0.0775589	0.509159	-0.251305	0.00286852	-0.049919	0.992692	8112592	-0.324911	0.00532822	-0.222734	0.0300347	-0.194021	0.07893
TBX5	cg11322252	0.297124	0.0214046	0.402341	7.11577e-05	0.1783	0.0914276	7966668	1.40208	4.27e-06	0.982674	0.000555627	1.06477	0.000631353
TSHZ3	cg11341086	0.124351	0.0799118	0.210596	0.000398612	0.0814161	0.169136	8035896	-0.253703	0.039651	-0.0830164	0.463422	-0.0154702	0.849957
SGPP1	cg11356911	0.13574	0.216173	0.158675	0.0347991	0.146788	0.12226	7979574	-0.172806	0.0367224	-0.138816	0.0884052	-0.0894539	0.102998
TBX5	cg11357746	0.215287	0.041109	0.314277	1.14732e-05	0.202445	0.0179009	7966668	1.40208	4.27e-06	0.982674	0.000555627	1.06477	0.000631353
MYO16	cg11368534	0.048564	0.510533	0.166045	0.0106179	-0.0426951	0.912891	7969995	-0.0396775	0.419892	-0.118915	0.00457247	-0.0089294	0.796948
DTNA	cg11381759	-0.110565	0.127025	-0.153186	0.00830808	-0.106673	0.219471	8020847	0.114447	0.415084	0.286393	0.0299541	0.082483	0.327777
BDP1	cg11389252	-0.101525	0.397175	-0.199745	0.00160984	-0.0433505	0.719648	8.14179e+06	0.17751	0.0177487	0.151009	0.0330813	0.082377	0.185679
SEC11A	cg11390504	0.113091	0.154859	0.0758211	0.0931872	0.18719	0.0416559	7991143	-0.106688	0.132332	-0.126491	0.061597	-0.140465	0.00280838
ARL5B	cg11397476	-0.180028	0.0655047	-0.279091	0.000402012	-0.0962551	0.133255	7926531	0.0229319	0.785638	-0.194551	0.0125979	-0.23504	0.000691091
EEPD1	cg11402677	-0.202453	0.000864012	-0.151376	0.00602735	-0.167393	0.00665892	8132305	-0.205971	0.113518	-0.264754	0.021937	0.0217068	0.829792
TLE1	cg11416061	-0.0975258	0.386669	-0.181695	0.0227137	-0.0955104	0.469761	8161919	0.306724	0.00656336	0.0890492	0.464877	0.126721	0.362854
NAPG	cg11436522	-0.173023	0.814224	-0.191679	0.0269881	-0.114753	0.540253	8020149	0.055798	0.578502	0.107605	0.16413	0.154501	0.0180512
TGM4	cg11449097	-0.135968	0.0128487	-0.173309	0.00035147	-0.142088	0.0169601	8079279	-0.0667976	0.140697	-0.109854	0.0212185	-0.0342406	0.30928
FAM200B	cg11462438	-0.0373406	0.536512	-0.263875	0.000611778	-0.0222594	0.577934	8094226	0.262724	0.0330464	0.374564	0.000194214	0.135014	0.0911443
PITX1	cg11469026	-0.189362	0.226129	-0.314073	0.00228243	-0.100294	0.401959	8114215	-0.340099	0.00249441	-0.361873	0.00105012	-0.234355	0.00987851
COL5A2	cg11470028	0.0395792	0.0657066	-0.0475171	0.846984	0.155067	0.0015529	8057620	0.0398705	0.705454	0.27758	0.00223293	0.0169496	0.821853
SKAP2	cg11497410	-0.0697008	0.960047	-0.163801	0.0149794	-0.00347232	0.313022	8138689	0.281048	0.0455963	0.246676	0.0303455	0.110487	0.227542
KRTAP19-8	cg11499854	-0.213964	0.00691174	-0.0609854	0.15978	-0.221905	0.00898519	8069876	-0.0102725	0.799564	-0.128823	0.000995431	-0.00288433	0.931684
ISL1	cg11536196	-0.0891758	0.040596	-0.225511	0.000138168	-0.122708	0.0279023	8105220	-0.189431	0.0258785	-0.207775	0.00987043	-0.0800014	0.172502
PAXIP1	cg11537355	-0.0705068	0.857674	-0.225611	8.01504e-06	-0.0563859	0.446538	8144047	-0.0630644	0.362437	-0.105872	0.119839	-0.140732	0.0223748
AVEN	cg11553153	-0.00412099	0.28068	-0.167834	0.00750785	0.0174956	0.367317	7987165	0.0504626	0.754283	0.352822	0.0102404	0.20125	0.111084
HOXD9	cg11597131	0.0852007	0.0798027	0.231442	0.000113903	0.0951681	0.0196348	8046542	-0.127611	0.0370605	-0.179169	0.0133728	-0.0686306	0.268352
FOXD1	cg11604110	-0.0199978	0.355326	0.162736	0.0313934	0.00147432	0.475432	8112592	-0.324911	0.00532822	-0.222734	0.0300347	-0.194021	0.07893
SLC23A2	cg11614941	-0.121876	0.0322834	-0.0304445	0.513665	-0.151274	0.00882653	8064808	0.186543	0.0753915	0.265212	0.0131437	0.172082	0.107316
SPSB4	cg11622008	0.100487	0.107175	0.157193	0.0098742	0.0932734	0.188284	8083071	-0.0849568	0.248881	-0.146729	0.0212658	-0.0764872	0.148075
PTK2B	cg11641102	-0.0118126	0.712465	0.168568	0.00118227	0.0740297	0.155972	8145490	-0.176938	0.318612	-0.477111	0.000281736	-0.242504	0.0466446
MEIS1	cg11653134	0.249485	0.00268559	0.244719	3.04509e-05	0.0973112	0.0309784	8042356	-0.261258	0.049091	-0.439798	0.000506928	-0.318456	0.00444332
CTSC	cg11663315	-0.216588	0.00367751	-0.142398	0.00650299	-0.114605	0.0278969	7950906	0.789501	0.00399711	0.463379	0.0183255	0.504495	0.0378704
IL15	cg11664048	0.00245102	0.20758	0.170385	0.00202533	-0.0196469	0.237324	8097553	0.234866	0.0278148	0.106494	0.321285	0.0547993	0.488939
GATA3	cg11679455	0.0434405	0.0345637	0.165615	7.9575e-05	0.0446646	0.0654183	7926105	-0.0184406	0.730309	-0.102599	0.0427527	-0.0355925	0.480854
COL4A1	cg11683648	-0.112333	0.475322	-0.208127	0.00125928	-0.122604	0.684451	7972750	0.0568382	0.776534	0.345415	0.00123936	0.0526017	0.676851
IER5	cg11701819	-0.180568	0.015756	-0.0612367	0.0856902	-0.123772	0.0674726	7907904	-0.0527256	0.369978	-0.14015	0.0321749	-0.0105684	0.805436
LRP3	cg11713424	-0.125727	0.0470097	-0.186771	0.000277836	-0.0617436	0.25794	8027556	-0.0313211	0.612662	-0.139298	0.0450709	0.0255758	0.656503
FCGR2A	cg11722850	0.134117	0.00830819	0.239976	2.39641e-05	0.0498313	0.0956066	7906757	0.705152	0.0144698	0.750941	0.0137036	0.639024	0.0350171
TRIP10	cg11738486	-0.0808309	0.689429	-0.169742	0.00551728	-0.068716	0.984803	8025058	-0.191447	0.0225676	-0.032192	0.626866	-0.0368596	0.445707
LRRFIP1	cg11741736	-0.0269307	0.980048	-0.154826	0.0312768	-0.0626263	0.807442	8049544	-0.361801	0.0225467	-0.00610908	0.967192	-0.25075	0.0859924
ADM	cg11753540	0.0275345	0.0461595	0.108975	0.0032785	0.15928	0.000770981	7938390	-0.44572	0.0788625	-0.554234	0.0135387	-0.306842	0.155525
TNIP3	cg11755558	-0.20329	0.0850192	-0.265269	0.00159805	-0.0715524	0.23473	8102594	0.223152	0.18555	0.273862	0.0192941	0.0972105	0.183682
HMGN1	cg11771908	0.104759	0.317552	0.191344	0.00153849	0.0951258	0.294865	8.07761e+06	-0.148187	0.22581	-0.215617	0.0193097	-0.132975	0.0205495
SEC11C	cg11786338	0.115762	0.0183451	0.193022	0.00014054	0.119685	0.0260856	8021453	0.055722	0.635165	0.296381	0.0145608	0.147881	0.133039
CLN8	cg11789766	0.123312	0.0480245	0.092473	0.0658819	0.152708	0.0168382	8144273	-0.110044	0.37864	0.262691	0.0486018	0.225306	0.0198327
ANKH	cg11792786	-0.162794	0.0223873	-0.0708087	0.170388	-0.172794	0.0297944	8111101	0.252045	0.296778	0.248125	0.224374	0.370654	0.0252158
HSPB8	cg11803761	0.161826	4.03503e-06	0.207271	1.38388e-06	0.153956	1.50133e-05	7959102	0.270664	0.264921	0.344437	0.163296	0.427308	0.0399003
TBX5	cg11813512	0.115385	0.0538626	0.233508	4.60688e-05	0.0946262	0.0299804	7966668	1.40208	4.27e-06	0.982674	0.000555627	1.06477	0.000631353
ZNF217	cg11837293	0.0490229	0.19182	0.150542	0.036945	0.129678	0.0304662	8067113	-0.1876	0.0723298	-0.193107	0.0937263	-0.211265	0.0194766
GREB1L	cg11857148	0.115586	0.306613	0.158701	0.0122849	0.027371	0.798839	8020384	0.37617	0.0521551	0.332523	0.0464645	0.343625	0.103761
GATA3	cg11875044	-0.264128	0.00868909	-0.386691	1.37259e-05	-0.154875	0.0240774	7926105	-0.0184406	0.730309	-0.102599	0.0427527	-0.0355925	0.480854
SEMA3D	cg11878016	0.0433831	0.552615	0.193901	0.0140845	0.0615167	0.785906	8140686	0.038484	0.530792	0.33078	0.0172941	0.141566	0.0671208
MYH3	cg11887833	0.151734	0.00810931	0.130468	0.00248405	0.0654671	0.0220434	8012787	-0.142997	0.0814919	-0.185187	0.01533	-0.14119	0.0265502
SYT2	cg11895394	-0.10052	0.992348	-0.153276	0.00878502	-0.0557307	0.941594	7923442	0.00313624	0.955507	-0.129496	0.0155845	-0.0262744	0.576092
CERKL	cg11911679	-0.206931	0.00295156	-0.147761	0.0213324	-0.178655	0.0272025	8057463	-0.0153291	0.731004	-0.0792091	0.0319313	0.00655614	0.853997
SIRPB2	cg11934819	0.127881	0.0492085	0.0546338	0.0515528	0.16128	0.00690838	8064451	0.0706031	0.205508	0.110669	0.0281951	0.0257998	0.577772
TFCP2L1	cg11949066	-0.143031	0.00600092	-0.201198	0.000272325	-0.159401	0.00872077	8054872	0.0376748	0.478386	0.0514076	0.338886	0.102153	0.0378142
NOL4	cg12012983	-0.106425	0.130744	-0.199829	0.000410471	-0.127946	0.0443789	8022856	-0.0824978	0.145855	-0.10275	0.0757704	-0.118571	0.00961839
MAB21L1	cg12029639	-0.112973	0.0630152	-0.211552	0.00330501	-0.0858216	0.132028	7970949	1.56704	1.56e-05	1.31252	0.00047063	1.03071	0.000422688
PAX9	cg12051980	0.0578148	0.729301	0.151756	0.0264736	0.129838	0.284813	7973974	0.646742	0.00061124	0.439476	0.00421471	0.440688	0.0118299
SIM2	cg12090729	-0.16943	0.00705295	-0.103017	0.0171365	-0.17645	0.00525587	8068496	-0.346377	0.00178995	-0.340437	0.001284	-0.274797	0.00693921
GLI2	cg12124090	0.0778906	0.174695	0.0568091	0.0989588	0.157727	0.0168688	8044933	0.0692593	0.411475	0.146253	0.104452	0.196099	0.0112256
LMAN1	cg12130724	0.100297	0.0303236	0.159841	0.000454205	0.0257804	0.160764	8023561	-0.158702	0.042968	-0.0664286	0.381531	-0.042166	0.53559
SKAP2	cg12140851	-0.129334	0.562293	-0.206171	0.0125217	-0.0569999	0.667828	8138689	0.281048	0.0455963	0.246676	0.0303455	0.110487	0.227542
HOXA11	cg12147489	-0.17446	0.0163338	-0.148325	0.00117062	-0.138451	0.0724191	8138765	-0.266008	0.0109462	-0.339548	0.0149551	-0.174815	0.136021
KIF2C	cg12163410	0.0427275	0.38624	0.173508	0.00812583	0.0173254	0.416378	7901010	-0.0745313	0.532493	-0.194734	0.0126303	-0.0681097	0.585013
TNP1	cg12166259	0.032093	0.248484	0.0822117	0.0817258	0.215502	0.018556	8058866	-0.0319854	0.708216	-0.142805	0.0368762	-0.162911	0.00593807
OLFM4	cg12173921	0.0190757	0.40631	0.174853	0.00198302	0.0256728	0.353118	7969288	0.19108	0.0660835	0.330929	0.0126297	0.144018	0.171204
PLCL2	cg12198140	0.085807	0.644753	0.156159	0.00495797	0.015542	0.967914	8078187	0.043841	0.724124	-0.27235	0.00289994	-0.0974735	0.248657
MANSC1	cg12211132	-0.198246	0.00389815	-0.152343	0.0339516	-0.153934	0.0214751	7961365	0.000830215	0.994368	0.192859	0.0379756	0.113702	0.198743
FBXO18	cg12219469	0.116943	0.0414747	0.168235	0.00311476	0.0577279	0.49447	7925996	0.101929	0.119243	0.144685	0.015519	0.0738503	0.0986927
DAD1	cg12252979	-0.223894	0.0464132	-0.295072	0.00149573	-0.0705482	0.339784	7977775	0.00908196	0.889518	0.0877874	0.0941389	0.0882739	0.0389902
KATNAL1	cg12286415	0.0998787	0.119435	0.181205	0.000118507	0.0383525	0.405966	7970844	0.15562	0.084715	0.320081	0.0191096	0.214315	0.0295931
SPOCK1	cg12299422	0.0723223	0.00514697	0.158776	2.74255e-05	0.123542	0.0010018	8114287	-0.0764378	0.536851	-0.246077	0.037935	0.0119363	0.88737
EN1	cg12305200	0.11072	0.139163	0.34324	7.478e-05	0.18471	0.009773	8054831	0.505824	0.000905245	0.284492	0.0274095	0.385217	0.00243258
MYL1	cg12339029	0.0508873	0.0969555	0.228792	0.000585885	-0.00517874	0.199761	8058604	0.0285363	0.623726	0.0880014	0.246415	0.100659	0.0458069
PITX1	cg12363903	0.0569594	0.650467	0.212293	0.00476286	0.0189899	0.644074	8114215	-0.340099	0.00249441	-0.361873	0.00105012	-0.234355	0.00987851
TNFRSF25	cg12406391	0.000847587	0.480911	0.164752	0.00290748	-0.00503685	0.37143	7912048	-0.192083	0.0390059	-0.212287	0.0117548	-0.112015	0.159441
EN1	cg12418535	0.0831371	0.093162	0.233825	0.000220319	0.100667	0.0252645	8054831	0.505824	0.000905245	0.284492	0.0274095	0.385217	0.00243258
HNF1B	cg12426810	-0.0647826	0.846789	-0.152252	0.000455157	-0.0658821	0.675543	8014591	-0.01569	0.790548	-0.130779	0.0117941	-0.103341	0.0130162
NRG1	cg12427603	-0.0990007	0.221051	-0.166354	0.00477278	-0.0987615	0.242221	8145751	-0.311718	0.268929	-0.656543	0.0271012	-0.467137	0.0451598
SLC23A2	cg12439011	-0.166379	0.0230422	-0.0265348	0.749436	-0.188581	0.00720057	8064808	0.186543	0.0753915	0.265212	0.0131437	0.172082	0.107316
KIF26B	cg12446088	-0.127243	0.195458	-0.152604	0.0214225	-0.124213	0.280044	7911114	-0.0187124	0.932777	-0.281871	0.138233	-0.341116	0.0215282
RUNX1	cg12480115	-0.108221	0.203268	-0.23625	0.00453075	-0.0713405	0.52119	8070194	-0.0364016	0.661596	-0.135465	0.0490437	-0.0404713	0.622804
SCGB3A1	cg12492007	-0.0542186	0.626005	-0.192911	0.0110148	-0.0723636	0.698044	8116439	-0.134756	0.0969672	-0.17793	0.0115985	-0.0570643	0.237578
EN1	cg12507795	0.0912675	0.0385954	0.210601	4.69181e-05	0.087944	0.0118609	8054831	0.505824	0.000905245	0.284492	0.0274095	0.385217	0.00243258
SKI	cg12526693	-0.115905	0.950945	-0.180857	0.0123717	-0.129576	0.255792	7897068	-0.116166	0.0226113	-0.0664343	0.148014	-0.0391766	0.333749
PDE4D	cg12532275	0.154013	0.00878047	0.0652296	0.0343203	0.106457	0.047563	8112220	0.341513	0.0418494	0.191278	0.174643	0.193639	0.14254
ARSJ	cg12545735	-0.105151	0.108065	-0.187411	0.000450031	0.0119987	0.66823	8102440	0.362202	0.0590266	0.311832	0.0319725	0.136502	0.25293
EBF2	cg12550852	-0.0604836	0.356738	-0.172961	0.000217649	-0.075411	0.150598	8149865	1.14805	0.00025039	0.719084	0.0227961	0.857186	0.0075076
EBF2	cg12563372	0.163243	0.0877216	0.292865	0.0004091	0.147777	0.0682977	8149865	1.14805	0.00025039	0.719084	0.0227961	0.857186	0.0075076
MAB21L1	cg12573705	-0.131978	0.0367373	-0.215764	0.000970796	-0.0844045	0.0815472	7970949	1.56704	1.56e-05	1.31252	0.00047063	1.03071	0.000422688
ECI2	cg12594005	-0.0519419	0.704979	-0.158326	0.00863166	-0.014344	0.552596	8123695	-0.228949	0.0166938	-0.0997778	0.064165	-0.0594803	0.25107
FSHR	cg12594341	-0.0827829	0.569881	-0.160861	0.0313842	-0.0153379	0.240539	8052072	1.35365	0.00408156	1.20923	0.0328548	0.618105	0.222518
ZNF423	cg12596400	0.121598	0.0318059	0.18353	0.00143091	0.0783264	0.0982106	8001337	0.34572	0.107133	0.47304	0.028254	0.116402	0.526915
SPATA8	cg12600987	-0.0994193	0.0029253	-0.179185	1.77987e-05	-0.0616535	0.0164485	7986340	-0.0683347	0.15194	-0.11119	0.103975	-0.0898785	0.0413941
TBX5	cg12610207	0.227445	0.0101043	0.352643	3.48334e-05	0.204007	0.00913907	7966668	1.40208	4.27e-06	0.982674	0.000555627	1.06477	0.000631353
PITX1	cg12622597	-0.138555	0.0978694	-0.272887	0.00032229	-0.0823245	0.208672	8114215	-0.340099	0.00249441	-0.361873	0.00105012	-0.234355	0.00987851
PARVG	cg12624747	0.078739	0.780986	0.169173	0.00813041	0.0638326	0.857663	8073682	0.186042	0.178058	0.0739402	0.312237	0.125779	0.034904
CSMD1	cg12625918	-0.032853	0.580195	-0.159383	0.00605344	0.00138592	0.46266	8148992	0.195787	0.126692	0.229271	0.00974955	0.0441978	0.403584
TBX15	cg12664119	0.105547	0.26127	0.263192	0.00384148	0.129863	0.210054	7919028	-0.591649	0.00186011	-0.44799	0.00406703	-0.428544	0.0160142
EIF3M	cg12665138	0.171954	0.0359302	0.157801	0.00400245	0.0298322	0.456667	7939137	-0.0835111	0.0956613	-0.0665868	0.162148	-0.105704	0.0445959
PITX1	cg12673103	-0.235251	0.1805	-0.351154	0.00681776	-0.150349	0.276238	8114215	-0.340099	0.00249441	-0.361873	0.00105012	-0.234355	0.00987851
TTLL7	cg12678861	-0.209673	0.000455554	-0.18303	0.000558283	-0.202214	0.000317752	7917199	0.0734956	0.497484	0.317868	0.0101355	0.0959064	0.325621
NPC1	cg12709880	0.0938323	0.0104384	0.0309218	0.0210678	0.17468	0.00062365	8022531	-0.390285	0.00249185	-0.270073	0.0779999	-0.243805	0.0662027
COL4A1	cg12712747	-0.111879	0.528868	-0.217495	0.0243824	0.0130084	0.353258	7972750	0.0568382	0.776534	0.345415	0.00123936	0.0526017	0.676851
HOXA10	cg12719001	0.210646	0.0188709	0.305464	0.000167912	0.168414	0.0253649	8138757	-0.475554	1.95e-06	-0.436271	0.000148058	-0.31885	0.000469139
PTCH1	cg12744377	-0.0196925	0.702136	0.151631	0.0251227	-0.0269393	0.606352	8162533	0.112719	0.218893	0.0996845	0.272692	0.149446	0.0364855
HOXB5	cg12744859	-0.13641	0.392586	-0.311822	0.00118929	-0.0869677	0.583897	8016457	0.34695	0.02955	0.13553	0.154258	0.174414	0.122655
ADAM19	cg12759986	0.0824939	0.0866392	0.154354	0.000927722	-0.00715225	0.456566	8115490	0.0133841	0.944855	-0.0255489	0.868123	-0.307131	0.0475445
COL4A1	cg12778065	-0.0928283	0.593703	-0.188418	0.0123547	0.0277122	0.274335	7972750	0.0568382	0.776534	0.345415	0.00123936	0.0526017	0.676851
SYT1	cg12808243	0.136399	0.107306	0.211103	0.00293109	0.0579781	0.227021	7957338	0.193963	0.0928364	0.488862	0.0306935	0.55739	0.00174313
SIPA1L1	cg12821056	-0.0935915	0.0814471	-0.237513	0.000206992	-0.124794	0.042273	7975459	0.0850492	0.407808	0.205076	0.0300554	0.0375762	0.622129
EBF2	cg12863565	-0.0630953	0.536089	-0.21167	0.00145138	-0.0792045	0.41241	8149865	1.14805	0.00025039	0.719084	0.0227961	0.857186	0.0075076
SDK2	cg12885691	0.16584	0.0349924	0.140171	0.0282301	0.0699848	0.179922	8018114	0.110056	0.11099	0.16562	0.0194148	0.108851	0.0404924
PITX1	cg12887021	-0.158419	0.236198	-0.360433	0.00213774	-0.119646	0.283603	8114215	-0.340099	0.00249441	-0.361873	0.00105012	-0.234355	0.00987851
HOXD9	cg12969193	-0.00585396	0.327757	0.162756	0.00545277	-0.0309443	0.402832	8046542	-0.127611	0.0370605	-0.179169	0.0133728	-0.0686306	0.268352
EMX2	cg12994147	0.245819	0.247566	0.510188	0.000266054	0.175388	0.33456	7930857	-1.35657	9.6e-05	-1.30919	0.000545919	-1.05063	0.00103329
NEDD4L	cg13009302	-0.147916	0.0717214	-0.199611	0.00791892	-0.110746	0.256851	8021376	-0.00923533	0.961228	-0.485087	0.00811337	-0.274034	0.0830782
PAX9	cg13023870	0.193457	0.345841	0.354173	0.00295919	0.138865	0.315656	7973974	0.646742	0.00061124	0.439476	0.00421471	0.440688	0.0118299
CDK14	cg13058321	0.113669	0.441781	0.150254	0.0429934	0.0944703	0.410721	8134098	-0.383809	0.00526469	-0.793084	4.39e-06	-0.418975	0.00107032
JKAMP	cg13059113	0.150478	0.055744	0.337166	0.000142312	0.104807	0.0734874	7974725	0.0992255	0.184545	0.171677	0.0138844	0.126658	0.0436121
TLE3	cg13079933	-0.0451668	0.928982	-0.201329	0.00349713	-0.0753396	0.668763	7990033	-0.307238	0.0271318	-0.184284	0.104614	-0.224759	0.0295886
TBX15	cg13080379	0.170074	0.208198	0.256794	0.0228499	0.109265	0.284622	7919028	-0.591649	0.00186011	-0.44799	0.00406703	-0.428544	0.0160142
SHANK2	cg13080721	0.156071	0.0216817	0.177325	0.0014199	0.123119	0.0252282	7950042	0.208915	0.531715	0.370491	0.215519	0.560058	0.0138229
MKRN3	cg13096454	0.108235	0.0579577	0.171517	0.00386996	0.0816734	0.0759034	7981911	-0.226755	0.00733763	-0.200155	0.0310813	-0.0902529	0.100907
RAPGEF2	cg13096701	-0.104282	0.286798	-0.214892	0.00229611	-0.177753	0.0401056	8098121	0.0295648	0.632356	0.157032	0.00965225	0.0715147	0.158278
TBX5	cg13107348	0.180699	0.00444785	0.204982	0.000214415	0.135086	0.0181981	7966668	1.40208	4.27e-06	0.982674	0.000555627	1.06477	0.000631353
PDE4D	cg13112511	0.0708103	0.38914	0.15998	0.00356544	0.00531813	0.571424	8112220	0.341513	0.0418494	0.191278	0.174643	0.193639	0.14254
KLHL29	cg13113121	-0.125314	0.0791484	-0.0327872	0.287591	-0.174887	0.0194388	8040490	0.18268	0.0104983	0.220519	0.0452109	0.181974	0.0019587
LFNG	cg13151425	0.129562	0.0335053	0.0104898	0.605737	0.187691	0.00336156	8131143	-0.324991	0.0247221	-0.222505	0.157142	-0.156639	0.251253
RUNX1	cg13154147	-0.116235	0.217519	-0.21073	0.0010178	-0.0297167	0.823559	8070194	-0.0364016	0.661596	-0.135465	0.0490437	-0.0404713	0.622804
FAM173B	cg13165854	-0.110676	0.609155	-0.176299	0.0080676	-0.0527	0.550288	8110966	0.21981	0.0405542	0.0871477	0.40907	-0.00715273	0.944823
SLC4A7	cg13173204	-0.0571666	0.629001	-0.154178	0.00688606	0.00440862	0.902969	8085914	0.202794	0.363259	0.352669	0.0476019	0.227945	0.0980421
MMD	cg13180280	-0.143304	0.0243463	-0.238191	0.000220779	-0.149387	0.019804	8016832	0.43951	0.0263857	0.0905634	0.642083	0.185304	0.257231
MYT1L	cg13180844	-0.17102	0.000304265	-0.180459	2.94721e-05	-0.161386	0.000946869	8050031	-0.0493119	0.288305	-0.112146	0.0109711	-0.0699518	0.0984004
RAPGEF2	cg13192013	-0.0351661	0.190693	-0.171248	0.000213587	-0.146033	0.00524919	8098121	0.0295648	0.632356	0.157032	0.00965225	0.0715147	0.158278
ATP13A3	cg13212315	-0.0446272	0.808574	-0.205267	0.00210594	-0.0125039	0.638291	8092849	0.180583	0.121099	0.467019	9.97e-05	0.122135	0.161492
ISL1	cg13229520	-0.110568	0.196548	-0.15284	0.00300543	-0.0933709	0.100424	8105220	-0.189431	0.0258785	-0.207775	0.00987043	-0.0800014	0.172502
MAB21L1	cg13238479	-0.0969264	0.101907	-0.164527	0.00298076	-0.0584397	0.21845	7970949	1.56704	1.56e-05	1.31252	0.00047063	1.03071	0.000422688
PCDH20	cg13252035	-0.0819115	0.621344	-0.207133	0.00590302	-0.0598082	0.614408	7971905	0.0839881	0.187259	0.0775347	0.317463	0.156476	0.00801287
TFAP2A	cg13269342	0.142913	0.543857	0.175584	0.0150378	0.0217415	0.995651	8123864	-0.118288	0.647537	-0.291289	0.302719	-0.502056	0.0329998
GLI2	cg13283952	0.155682	0.00062974	0.0381143	0.0829786	0.109219	0.00269786	8044933	0.0692593	0.411475	0.146253	0.104452	0.196099	0.0112256
ASAP1	cg13288621	-0.0480473	0.990768	-0.181257	0.0425906	0.0133791	0.544576	8152867	0.119532	0.104576	0.185882	0.0248761	0.0819266	0.214147
SNTG2	cg13293488	0.14805	0.169091	0.334361	0.00110306	0.0824101	0.345842	8039977	0.0192243	0.825514	-0.117607	0.0773513	-0.140666	0.0362773
RUNX3	cg13305657	-0.163841	0.017965	-0.00200535	0.554487	-0.155741	0.0425892	7913805	-0.124247	0.227837	-0.145692	0.0912765	-0.225497	0.0155992
VGLL3	cg13310598	0.087992	0.115482	0.156153	0.00489204	0.0900779	0.123043	8088979	-0.0128642	0.886652	-0.196165	0.0228578	-0.180081	0.0712865
CR1L	cg13314228	-0.113373	0.0500631	-0.188925	0.000431808	-0.130365	0.0964309	7909390	0.13596	0.109067	0.155897	0.0637486	0.106817	0.0328829
DNAJC5B	cg13335081	0.13284	0.179171	0.177341	0.00262773	0.0723214	0.339242	8146660	0.0925942	0.138774	0.137203	0.0224504	0.115181	0.0190541
HOXA11	cg13352750	-0.256709	0.0270934	-0.232456	0.00580438	-0.112593	0.196269	8138765	-0.266008	0.0109462	-0.339548	0.0149551	-0.174815	0.136021
HOXA10	cg13354034	0.127453	0.0321214	0.182392	0.00206746	0.0811685	0.026241	8138757	-0.475554	1.95e-06	-0.436271	0.000148058	-0.31885	0.000469139
SFRP2	cg13357229	-0.120165	0.016159	-0.0240612	0.38933	-0.184915	0.00729354	8103254	1.12834	0.0296767	1.30912	0.0103679	0.00884993	0.984322
NTSR2	cg13426208	0.09887	0.157836	0.231214	5.32206e-05	0.0330695	0.223958	8050352	-0.085699	0.141924	-0.14253	0.0145568	-0.0718696	0.094603
AP2S1	cg13435220	-0.20119	0.00275715	-0.24545	2.05393e-05	-0.120349	0.0243868	8037847	-0.153527	0.0366114	-0.0105541	0.880129	-0.0257813	0.656346
FGFR2	cg13437682	0.0677527	0.47688	0.227387	0.000179271	0.0494369	0.45939	7936734	-0.427028	0.0237303	-0.797066	0.00643134	-0.801907	0.00179216
PITX1	cg13441766	-0.0859728	0.0482718	-0.237094	6.23324e-05	-0.113043	0.0250889	8114215	-0.340099	0.00249441	-0.361873	0.00105012	-0.234355	0.00987851
MAB21L1	cg13446906	-0.0832679	0.0230291	-0.190725	0.0008279	-0.107494	0.0349594	7970949	1.56704	1.56e-05	1.31252	0.00047063	1.03071	0.000422688
PKP4	cg13453203	-0.189102	0.292929	-0.222653	0.0151126	-0.128559	0.666205	8045860	0.0834793	0.569926	0.249022	0.0262793	0.0965264	0.311899
C5orf46	cg13456408	-0.116165	0.046078	-0.188641	0.00160628	-0.101823	0.0600554	8114970	0.486945	0.113893	0.611708	0.0330042	0.498637	0.120154
NCS1	cg13483015	0.0135158	0.509688	0.162648	0.0130048	0.00148224	0.551274	8158627	0.0454277	0.537079	0.186165	0.0460063	0.128364	0.081695
TSPAN8	cg13484813	0.146361	0.00886686	0.178872	0.00135971	0.111857	0.00719323	7964927	0.785825	0.00647084	0.493047	0.0019912	0.52487	0.000202013
DNAH17	cg13523731	-0.183563	0.00078539	-0.095702	0.0060089	-0.0344426	0.0822284	8018908	-0.114718	0.0440803	-0.0415373	0.327259	-0.0549997	0.23554
OSTM1	cg13560612	0.13141	0.0176676	0.160584	0.00260651	0.0885208	0.0263712	8128669	0.149179	0.151386	0.304978	0.00454285	0.226762	0.00320426
OLFM1	cg13590117	-0.13758	0.0125228	-0.188017	1.33355e-05	-0.0652369	0.0605077	8159220	0.373029	0.000782044	0.466534	4.31e-05	0.535471	1.05e-09
PDE10A	cg13597025	0.173731	0.017972	0.228876	0.000188756	0.139305	0.0433327	8130674	0.619852	0.0134406	0.770266	0.00380384	0.293067	0.0833451
MSC	cg13620034	-0.136661	0.0387347	-0.111686	0.0845218	-0.161327	0.045101	8151334	0.538858	0.0345042	0.768055	0.00167347	0.458146	0.00515138
EMX2	cg13630043	-0.228005	0.0248731	-0.272083	0.00085822	-0.150477	0.0769972	7930857	-1.35657	9.6e-05	-1.30919	0.000545919	-1.05063	0.00103329
NPY	cg13659778	0.10054	0.414498	0.257629	0.00169942	0.069042	0.678018	8131919	0.0549302	0.321704	0.028758	0.588352	0.106108	0.0388071
PMP22	cg13686044	0.21767	0.106354	0.317272	0.000451491	0.166584	0.0589619	8012896	0.323812	3.54e-05	0.272826	0.0020113	0.215368	0.00440973
NFE2L3	cg13710556	0.122671	0.158702	0.172864	0.00492913	0.0883428	0.109459	8131944	-0.163529	0.270199	-0.251652	0.0175134	-0.143873	0.0970303
TLN2	cg13721505	0.140301	0.118915	0.168051	0.0476782	0.124866	0.204574	7984019	-0.0357556	0.759093	-0.315768	0.00806623	-0.197618	0.0612037
SLC17A6	cg13722566	-0.167305	0.027194	-0.126477	0.00918734	-0.0655572	0.279562	7938975	-0.0087847	0.878959	-0.103633	0.0392952	-0.0490557	0.202444
TBC1D22A	cg13729177	-0.0513241	0.674712	-0.167608	0.00561443	-0.0338084	0.832787	8073909	-0.202594	0.0306964	-9.91e-05	0.998849	-0.0118178	0.877811
MUC20	cg13752114	0.163557	0.0514811	-0.0114555	0.489321	0.158215	0.0168105	8084895	0.00722962	0.934872	0.0185907	0.764248	0.123072	0.0389813
SOX9	cg13755873	-0.136445	0.0278099	-0.205145	0.00165635	-0.129928	0.0435166	8009517	-0.177091	0.0722223	-0.534345	8.84e-06	-0.198835	0.050781
SHANK2	cg13756965	-0.0611019	0.976737	-0.174019	0.0191211	-0.0546715	0.906311	7950042	0.208915	0.531715	0.370491	0.215519	0.560058	0.0138229
SLC9A3R2	cg13767707	-0.06638	0.310467	-0.221779	1.42597e-06	-0.0861693	0.246959	7992463	0.0681613	0.58624	0.237038	0.0156069	0.176787	0.0586954
MGLL	cg13779854	0.0406253	0.376487	0.155095	0.00224258	0.0501654	0.391359	8090433	-0.0266103	0.892316	0.28076	0.0243683	0.396838	0.00400695
LTBP2	cg13783071	-0.205994	0.00019616	-0.20069	2.25645e-05	-0.146719	0.00367449	7980152	-0.468498	0.000331708	-0.266952	0.0259226	-0.169654	0.314554
PITX1	cg13812829	-0.086203	0.945396	-0.161052	0.0268867	-0.0852987	0.712164	8114215	-0.340099	0.00249441	-0.361873	0.00105012	-0.234355	0.00987851
TMEM204	cg13812840	-0.102372	0.729979	-0.204866	0.00277843	-0.0281199	0.175747	7992293	-0.373477	0.00692528	-0.332043	0.0441297	-0.145091	0.125459
TBX5	cg13831033	0.19758	0.00274512	0.235432	4.11862e-05	0.118128	0.0153137	7966668	1.40208	4.27e-06	0.982674	0.000555627	1.06477	0.000631353
DNASE2B	cg13831082	0.0309976	0.293194	0.147001	0.00158267	0.193036	0.00201722	7902623	0.164094	0.000572009	0.0420852	0.391127	0.12973	0.0220057
SLC45A1	cg13836573	-0.0530731	0.211906	-0.15258	0.00083684	-0.0924809	0.125704	7897416	0.0229459	0.770267	-0.00168062	0.97934	0.14244	0.0204427
MAPKAP1	cg13844237	0.112431	0.0157225	0.12051	0.00966606	0.190752	0.000257243	8164177	0.00562224	0.909368	0.0974487	0.0331625	0.049647	0.205943
MEIS1	cg13851508	0.156809	0.0128525	0.112426	0.00138237	0.0670293	0.045348	8042356	-0.261258	0.049091	-0.439798	0.000506928	-0.318456	0.00444332
MFAP3L	cg13870275	0.0189363	0.473281	0.160102	0.000168247	0.0167475	0.297529	8103695	0.250009	0.249723	0.51044	0.00614416	0.492756	0.0075487
KANK1	cg13883479	-0.0704079	0.75995	-0.165516	0.00601213	-0.053358	0.83533	8154012	-0.0810628	0.542403	0.205217	0.126436	0.286553	0.00959965
IL7	cg13896190	0.0603669	0.0980313	0.114234	0.00429657	0.187741	0.000735946	8151447	0.021759	0.93451	-0.62627	0.00559049	-0.181719	0.431046
WDR75	cg13914982	-0.0583856	0.16784	-0.197309	2.50884e-06	-0.0890318	0.11217	8046975	0.211881	0.0320677	0.164931	0.159662	0.0408556	0.609432
FBLN1	cg13937852	0.110425	0.0050447	0.0628742	0.0213994	0.175782	0.000652342	8073775	-0.308846	0.314143	-1.2986	0.00162672	-0.800264	0.0107276
ITGB7	cg13937905	-0.126781	0.485321	-0.162813	0.0420528	-0.113544	0.250878	7963614	-0.0362829	0.699499	-0.124352	0.049728	0.0534812	0.386236
CACNA2D3	cg13950181	0.032036	0.655768	0.204881	0.00622047	0.130549	0.228915	8080578	0.930537	0.00175474	0.832045	0.0226915	0.413882	0.0506565
C5orf38	cg13954541	0.145884	0.147564	0.246066	0.00654279	0.0371307	0.520379	8104307	-0.281292	0.00589839	-0.184625	0.0116703	-0.121553	0.178582
CDK5RAP2	cg13955758	-0.14633	0.0152753	-0.167866	0.00103922	-0.114961	0.0256717	8163733	-0.196716	0.0353442	-0.113157	0.151009	-0.132139	0.0646368
ARHGAP11B	cg13959100	-0.19261	0.00333009	-0.143187	0.00491199	-0.111611	0.0104396	7982287	-0.146226	0.130093	-0.138925	0.153866	-0.157225	0.0494111
OLFM1	cg13971025	-0.177252	0.000778843	-0.0812172	0.0273122	-0.191047	0.000810035	8159220	0.373029	0.000782044	0.466534	4.31e-05	0.535471	1.05e-09
OLFM1	cg13982366	0.0625897	0.0544798	0.196632	0.000629744	0.0333342	0.0926468	8159220	0.373029	0.000782044	0.466534	4.31e-05	0.535471	1.05e-09
CAAP1	cg14000417	-0.169293	0.00112084	-0.0622173	0.00576445	-0.172533	0.000268486	8160478	0.194117	0.00536242	0.170345	0.0164018	0.0627088	0.28886
PDE10A	cg14006515	-0.133117	0.46763	-0.349089	0.00209567	-0.0153045	0.445942	8130674	0.619852	0.0134406	0.770266	0.00380384	0.293067	0.0833451
CBX6	cg14034067	-0.0503581	0.540659	-0.169874	0.00386003	-0.00106307	0.448511	8076176	0.109426	0.124211	0.0831414	0.199603	0.160361	0.00206336
SLC36A1	cg14038919	-0.124396	0.108983	-0.215388	1.92183e-05	-0.0280531	0.637991	8109350	0.100702	0.415621	0.237218	0.0721381	0.302558	0.00412132
HOXA4	cg14042889	-0.176595	0.0136533	-0.315219	5.87918e-07	-0.125291	0.0780462	8138728	0.296943	0.00425131	0.328826	0.00292515	0.195164	0.0343166
BNC2	cg14061067	0.0551172	0.0701085	0.165508	0.00196544	0.0835155	0.0252785	8160260	-0.157383	0.233672	-0.573289	0.000171576	-0.349781	0.017673
RBM7	cg14085430	-0.135285	0.240442	-0.218325	4.81948e-05	-0.0451097	0.548366	7944006	-0.0859168	0.378817	-0.116854	0.128659	-0.138966	0.034851
ARL15	cg14096482	-0.0241249	0.816063	-0.160831	0.00667491	0.0802371	0.106279	8112033	0.11132	0.256402	0.206832	0.00422855	0.0696074	0.329039
OLFM1	cg14108909	-0.00222921	0.548553	-0.15824	6.38808e-05	-0.0171869	0.574785	8159220	0.373029	0.000782044	0.466534	4.31e-05	0.535471	1.05e-09
TMEM51	cg14111606	0.105006	0.0191778	0.0709045	0.0327844	0.177599	0.000506766	7898115	0.0622184	0.29305	-0.0992291	0.0166676	-0.0217391	0.683768
TBX5	cg14123543	0.252194	0.024674	0.389119	5.67209e-05	0.15503	0.119947	7966668	1.40208	4.27e-06	0.982674	0.000555627	1.06477	0.000631353
TBX5	cg14126466	0.150506	0.0108635	0.184288	0.000113457	0.0894828	0.105434	7966668	1.40208	4.27e-06	0.982674	0.000555627	1.06477	0.000631353
LHX3	cg14132364	0.184293	0.00613629	0.215289	6.62714e-05	0.168444	0.00218538	8165083	-0.065476	0.300384	-0.154872	0.0136431	-0.0407549	0.438418
HDAC9	cg14160521	0.0184887	0.122999	0.0868661	0.0102051	0.151962	0.00227788	8131631	0.282942	0.236866	0.511222	0.0824696	0.515158	0.00851355
TBX15	cg14175690	0.228938	0.215061	0.42647	0.0101297	0.182151	0.251984	7919028	-0.591649	0.00186011	-0.44799	0.00406703	-0.428544	0.0160142
NTN1	cg14182517	-0.0678733	0.604833	-0.184834	0.000865386	-0.0786053	0.826733	8004880	-0.0348015	0.577443	-0.130157	0.0169471	-0.0524936	0.169069
PTCH1	cg14186944	0.209452	5.66822e-05	0.0912168	0.0062567	0.191426	0.000677576	8162533	0.112719	0.218893	0.0996845	0.272692	0.149446	0.0364855
TBX5	cg14187844	0.316917	0.016549	0.475732	1.84845e-05	0.247525	0.0345384	7966668	1.40208	4.27e-06	0.982674	0.000555627	1.06477	0.000631353
CHGA	cg14202616	0.105316	0.181649	0.278365	0.000249943	0.0446549	0.410924	7976322	0.0405153	0.478759	0.0274598	0.64235	0.0949733	0.0342831
SULF2	cg14219337	0.0523186	0.0381428	0.171839	6.87998e-05	0.0311677	0.11111	8066822	0.786988	0.0384503	-0.00544556	0.990527	-0.265767	0.377772
EN1	cg14228146	0.0808774	0.138372	0.161355	0.00062665	0.0674928	0.0611615	8054831	0.505824	0.000905245	0.284492	0.0274095	0.385217	0.00243258
EN1	cg14274989	0.147402	0.0138822	0.216608	0.00049113	0.13827	0.00650389	8054831	0.505824	0.000905245	0.284492	0.0274095	0.385217	0.00243258
ARRDC4	cg14281013	-0.153953	0.0331185	-0.151545	0.0508009	-0.175164	0.0314233	7986350	0.105859	0.555769	0.245694	0.233491	0.358295	0.0119373
TBX5	cg14283944	0.348019	0.00805522	0.53363	3.30724e-06	0.204902	0.0471928	7966668	1.40208	4.27e-06	0.982674	0.000555627	1.06477	0.000631353
TBX5	cg14313315	0.138129	0.0168976	0.218163	8.94127e-05	0.093168	0.0391379	7966668	1.40208	4.27e-06	0.982674	0.000555627	1.06477	0.000631353
GLIS3	cg14325112	-0.0998026	0.0647232	0.00616736	0.389391	-0.15121	0.0229795	8159900	0.487766	0.0106558	0.320162	0.0198605	0.0604125	0.638106
RNF24	cg14326260	-0.165186	0.0116177	-0.00972197	0.684972	-0.14582	0.0338996	8064766	-0.245206	0.0113869	-0.243327	0.00487845	-0.161037	0.0537979
EYA4	cg14343214	0.0948736	0.107169	0.204344	0.000548603	0.0925409	0.061786	8122150	-0.692361	0.0484137	-0.0952677	0.797687	-0.260907	0.358017
SNAI2	cg14367107	-0.0602668	0.115598	-0.182408	0.000413342	-0.0134645	0.349799	8150698	0.115134	0.235618	0.204108	0.0202613	0.0907038	0.201877
PDE4D	cg14369015	-0.209267	0.0283649	-0.423412	2.02828e-06	-0.147636	0.0380954	8112220	0.341513	0.0418494	0.191278	0.174643	0.193639	0.14254
PDE10A	cg14393693	0.0556047	0.550154	0.176879	0.00386805	0.0300031	0.795011	8130674	0.619852	0.0134406	0.770266	0.00380384	0.293067	0.0833451
CADM1	cg14396932	0.0703402	0.239948	0.155105	0.00240683	0.0741801	0.220554	7951807	-0.417035	0.0296493	-0.18033	0.344474	-0.353745	0.0318318
MGAT4C	cg14400088	-0.0227127	0.425497	-0.196226	0.0159321	-0.00172971	0.32206	7965231	-0.0745733	0.0469668	-0.0686543	0.0808209	-0.0488064	0.177439
MAB21L1	cg14408605	0.147718	0.030504	0.227877	4.7736e-06	0.115827	0.0195484	7970949	1.56704	1.56e-05	1.31252	0.00047063	1.03071	0.000422688
TBX5	cg14411103	0.149575	0.145409	0.305123	0.00045234	0.131847	0.211858	7966668	1.40208	4.27e-06	0.982674	0.000555627	1.06477	0.000631353
TXN	cg14414873	-0.139618	0.00114087	-0.139301	0.00105643	-0.175635	0.00146616	8163185	-0.286401	0.0494247	0.0173628	0.883989	0.0571411	0.497332
ASAP1	cg14420490	-0.0364868	0.952641	-0.252121	0.000149586	-0.103896	0.749366	8152867	0.119532	0.104576	0.185882	0.0248761	0.0819266	0.214147
GATA6	cg14439622	0.174174	0.0324486	0.225427	0.000406791	0.153896	0.0838071	8020455	0.156129	0.31658	0.389825	0.0424891	0.249496	0.183604
HOXD4	cg14454907	0.0771296	0.958717	0.170932	0.0290069	-0.0352044	0.517047	8046555	0.119842	0.101921	0.186315	0.0216092	0.168754	0.0380493
ZNF596	cg14456629	-0.185884	0.116017	-0.321195	0.00165646	-0.224396	0.0956086	8144230	0.00978786	0.896963	-0.0402878	0.598471	-0.135367	0.0338425
CD248	cg14457192	-0.112594	0.0408638	-0.176384	7.76016e-05	-0.112064	0.077777	7949588	-0.38936	0.0223559	-0.172759	0.0836865	-0.08576	0.457903
ATP2C1	cg14461361	0.0644836	0.167244	0.152302	0.00342852	0.046999	0.239953	8082607	-0.0163159	0.807178	0.201621	0.00630794	0.0688161	0.220133
CHSY1	cg14496909	-0.17243	0.0974043	-0.235963	0.0207171	-0.262894	0.0592443	7991581	-0.00781496	0.917222	-0.0878187	0.196475	-0.119303	0.0248851
RAP2A	cg14511575	0.0999458	0.0196823	-0.0237098	0.581795	0.157074	0.00704683	7969693	0.740499	0.0156019	0.288714	0.266037	0.191671	0.447324
NR2F2	cg14512563	-0.150747	0.131073	-0.159961	0.0163774	-0.0834308	0.498961	7986329	0.358868	0.0090971	0.262893	0.0771042	0.123555	0.541587
DAP	cg14525769	-0.104845	0.619284	-0.162172	0.0126718	-0.0790571	0.559864	8110982	0.0430702	0.652694	0.133349	0.0558188	0.162655	0.0149094
CCR9	cg14558191	0.174056	0.0219664	0.0903841	0.0424188	0.160034	0.042789	8079370	0.0881192	0.146155	0.0554805	0.330547	0.130355	0.012227
GLI4	cg14562983	-0.0803067	0.626774	-0.190968	0.0124186	-0.102643	0.383835	8148607	-0.0983682	0.0459844	-0.116505	0.0833568	-0.0505011	0.190342
TBX15	cg14565725	0.0600365	0.498074	0.19904	0.0167187	0.0809107	0.348281	7919028	-0.591649	0.00186011	-0.44799	0.00406703	-0.428544	0.0160142
HDAC9	cg14566882	-0.0711509	0.149286	-0.197459	4.45143e-05	-0.0372689	0.476005	8131631	0.282942	0.236866	0.511222	0.0824696	0.515158	0.00851355
SPSB4	cg14573478	-0.157613	0.00641065	-0.211355	0.000228687	-0.0427283	0.055742	8083071	-0.0849568	0.248881	-0.146729	0.0212658	-0.0764872	0.148075
PPP2R2B	cg14584422	-0.00121751	0.282372	0.175368	0.000593466	0.0189393	0.185568	8114900	0.215766	0.0266728	0.108929	0.140194	0.159822	0.0192298
FAR2	cg14619175	-0.0949337	0.122668	-0.153686	0.00199873	-0.125008	0.00231735	7954631	0.282935	0.339414	0.300123	0.164461	0.607692	0.0038231
DNAH17	cg14632735	-0.0856763	0.216926	-0.176861	0.000905741	-0.0660712	0.147224	8018908	-0.114718	0.0440803	-0.0415373	0.327259	-0.0549997	0.23554
VCAN	cg14634386	-0.20794	0.118913	-0.24182	0.00458339	-0.0872652	0.774717	8106743	0.326249	0.0136568	0.0898521	0.43595	0.0637362	0.459446
EN1	cg14634534	0.130349	0.0163397	0.175567	6.47229e-05	0.102869	0.013383	8054831	0.505824	0.000905245	0.284492	0.0274095	0.385217	0.00243258
HOXC9	cg14639847	0.385441	0.0269348	0.56889	0.00037457	0.254693	0.0692891	7955865	-0.465402	0.00179025	-0.513573	0.0162917	-0.201115	0.0283778
RBM17	cg14647543	-0.0692836	0.82027	-0.158844	0.00109997	-0.0557159	0.717552	7926021	-0.0742342	0.138058	-0.140943	0.00960163	-0.125956	0.00418033
DNAJC25	cg14689099	-0.106603	0.0345	-0.163338	0.000434999	-0.173463	0.000324952	8157203	0.125792	0.14174	0.0615656	0.378592	0.129275	0.0186156
HOXC11	cg14691529	-0.19853	0.298624	-0.294713	0.0239584	-0.123837	0.485744	7955855	-0.384286	0.00387373	-0.371243	0.0108997	-0.320646	0.00749135
APBB1IP	cg14704968	-0.0421445	0.78197	-0.15894	0.0256139	0.0461457	0.24267	7926786	-0.52444	0.00453838	-0.426703	0.0376837	-0.504837	0.0546476
FMO2	cg14721213	-0.2124	0.0120863	-0.0362633	0.583758	-0.146279	0.0535393	7907271	1.19776	0.0213861	0.239328	0.522448	0.525314	0.13613
JAG1	cg14819525	-0.0527739	0.66992	-0.154299	0.00257899	-0.114363	0.0660865	8064978	0.575266	0.000875296	0.693273	0.000465913	0.346589	0.00831475
RBM7	cg14834313	0.00536333	0.679636	-0.207379	7.82216e-05	-0.0428032	0.275051	7944006	-0.0859168	0.378817	-0.116854	0.128659	-0.138966	0.034851
FAH	cg14834554	-0.128352	0.152554	-0.186717	0.00153156	-0.144655	0.0350158	7985268	-0.33781	0.00750381	0.0121903	0.894983	0.0263358	0.773368
MARC1	cg14840487	0.0858056	0.0183912	0.0150649	0.130991	0.179311	9.40334e-05	7909877	-0.15987	0.187517	-0.417671	5.11e-05	-0.312794	0.00214258
ADPRHL1	cg14845091	0.0285491	0.318099	0.158411	0.000279851	0.011073	0.542931	7972902	-0.0982858	0.193745	-0.0846029	0.12131	-0.0822351	0.0490013
LRTM1	cg14858504	-0.0781867	0.866794	-0.206129	0.00171369	-0.108184	0.672784	8088174	-0.100629	0.0421474	-0.0496383	0.306911	-0.0609848	0.256833
MVK	cg14859365	0.0448931	0.142027	0.169919	0.000686083	-0.00152158	0.219326	7958565	-0.0990462	0.241628	-0.0260178	0.787884	-0.167146	0.0113712
ISL1	cg14879760	-0.299795	0.0119229	-0.398102	0.000182581	-0.149948	0.0385496	8105220	-0.189431	0.0258785	-0.207775	0.00987043	-0.0800014	0.172502
GATA6	cg14880184	0.161221	0.0051718	0.215461	1.22333e-05	0.169396	0.0167824	8020455	0.156129	0.31658	0.389825	0.0424891	0.249496	0.183604
HOXD4	cg14940165	0.0923881	0.780724	0.188481	0.0300107	-0.0109708	0.874786	8046555	0.119842	0.101921	0.186315	0.0216092	0.168754	0.0380493
SULF2	cg14942281	-0.0753199	0.354967	-0.154198	0.0245656	-0.0722991	0.31761	8066822	0.786988	0.0384503	-0.00544556	0.990527	-0.265767	0.377772
ISL1	cg14951509	-0.158687	0.0510741	-0.270614	0.00165619	-0.126683	0.122852	8105220	-0.189431	0.0258785	-0.207775	0.00987043	-0.0800014	0.172502
STC2	cg14959659	-0.0565155	0.512567	-0.153989	9.83869e-05	-0.03917	0.355018	8115851	0.14549	0.461308	0.484065	0.00146237	0.141019	0.368932
TGFB2	cg14959721	0.0503708	0.656891	0.1701	0.0101699	0.000540574	0.681242	7909789	0.304699	0.072601	0.692941	4.62e-06	0.212305	0.133943
TFAP2E	cg14962509	0.105382	0.212013	0.247238	0.00103665	0.199029	0.0239009	7900001	-0.0583842	0.301522	-0.130188	0.026371	-0.04417	0.299245
SULF1	cg14991469	0.0650911	0.0135727	0.167252	0.000225072	0.108856	0.0059228	8146863	-0.182408	0.194315	-0.445835	0.0114806	-0.155796	0.377821
PITX1	cg14994060	-0.1329	0.106811	-0.214084	0.00231685	-0.10205	0.127119	8114215	-0.340099	0.00249441	-0.361873	0.00105012	-0.234355	0.00987851
CD22	cg15001615	0.0683374	0.206009	0.162782	0.00168762	0.0674446	0.324599	8027837	0.219665	0.357443	0.141285	0.0140072	0.172303	0.0149854
TBX5	cg15025170	0.139853	0.0188322	0.202785	3.38699e-05	0.080496	0.0565635	7966668	1.40208	4.27e-06	0.982674	0.000555627	1.06477	0.000631353
IRX5	cg15036152	0.0309875	0.449898	0.137468	0.0057667	0.157977	0.0233265	7995668	-0.249226	0.00366331	-0.233225	0.00152987	-0.147128	0.0137577
GHRH	cg15043421	-0.122011	0.0992137	-0.180662	0.00265844	-0.0645141	0.238315	8066189	0.0626549	0.13054	0.0910199	0.0345721	0.0884047	0.0429903
IGF2R	cg15044181	-0.118823	0.0962047	-0.183055	0.00034567	-0.142109	0.0206021	8123181	0.0889203	0.234809	0.172894	0.034086	0.0824535	0.210191
SHANK2	cg15053629	0.152196	0.0215976	0.116528	0.00656005	0.173367	0.00267257	7950042	0.208915	0.531715	0.370491	0.215519	0.560058	0.0138229
EN1	cg15056288	0.115934	0.0448656	0.186171	0.000117059	0.0821836	0.0316142	8054831	0.505824	0.000905245	0.284492	0.0274095	0.385217	0.00243258
JKAMP	cg15062757	0.10844	0.0762401	0.203478	0.000354467	0.0960971	0.0560272	7974725	0.0992255	0.184545	0.171677	0.0138844	0.126658	0.0436121
CXCR4	cg15114001	0.08984	0.909126	0.192001	0.0384936	0.0937821	0.694573	8055465	0.234874	0.0731261	0.232753	0.0182249	0.144829	0.0730461
ABTB2	cg15119326	0.18723	0.00919744	0.292342	5.73152e-06	0.119076	0.0216138	7947462	-0.440392	0.0328973	-0.409429	0.0214449	-0.114311	0.425737
CCDC81	cg15146462	0.146436	0.0812732	0.172666	0.035688	0.0396445	0.268638	7942941	0.363733	0.00314394	0.430579	0.000174421	0.272532	0.0133757
GALNT7	cg15167212	-0.0340494	0.429994	-0.212411	0.000204261	-0.0210864	0.357881	8098328	-0.0288833	0.826595	0.181057	0.121216	0.196717	0.0488145
PTBP3	cg15167811	0.147934	0.00251581	0.0320022	0.103963	0.180327	0.000663407	8163402	0.152552	0.0132094	0.251533	0.00115902	0.112534	0.0705174
EMX2	cg15186637	-0.185675	0.0379411	-0.180853	0.00584181	-0.134012	0.0603816	7930857	-1.35657	9.6e-05	-1.30919	0.000545919	-1.05063	0.00103329
RBP1	cg15229124	0.088095	0.035036	-0.0443277	0.678852	0.201416	0.00149352	8091078	-0.194322	0.17039	-0.355843	0.00585276	-0.240065	0.017552
ACVR2A	cg15241449	0.0157862	0.546791	0.160035	0.0163528	-0.00809424	0.302097	8045587	-0.704318	0.0119284	-0.857724	0.00108072	-0.765571	0.00031262
DOK1	cg15244769	0.00226223	0.657085	-0.154317	0.0299141	-0.0660456	0.492318	8042917	0.0599504	0.586661	0.224584	0.0446816	0.17312	0.0753604
MAB21L1	cg15259593	-0.205214	0.0337094	-0.281803	0.00115413	-0.148753	0.0565695	7970949	1.56704	1.56e-05	1.31252	0.00047063	1.03071	0.000422688
GATA3	cg15267232	0.0742264	0.060903	0.171161	0.000214089	0.0553959	0.0506412	7926105	-0.0184406	0.730309	-0.102599	0.0427527	-0.0355925	0.480854
EBF2	cg15268740	0.190357	0.0892707	0.309573	0.000151525	0.147992	0.11641	8149865	1.14805	0.00025039	0.719084	0.0227961	0.857186	0.0075076
ST6GAL1	cg15282665	0.121085	0.182997	0.188104	0.0117199	0.212279	0.0584167	8084717	-0.168883	0.589897	-0.651443	0.0173641	-0.537171	0.0252308
HOXA10	cg15293367	0.304939	0.0500538	0.49273	0.00028716	0.176907	0.176141	8138757	-0.475554	1.95e-06	-0.436271	0.000148058	-0.31885	0.000469139
PCDH10	cg15306353	-0.0924321	0.110675	-0.170258	0.00399331	-0.0816928	0.0654491	8097449	1.16757	0.0133098	1.68323	0.0027357	1.88588	1.02e-05
EMX2	cg15325373	0.230014	0.317061	0.467163	0.00174654	0.135272	0.406362	7930857	-1.35657	9.6e-05	-1.30919	0.000545919	-1.05063	0.00103329
LMO2	cg15356966	-0.119853	0.0937885	-0.0429541	0.176929	-0.151477	0.0395896	7947450	0.199495	0.00294454	0.0419599	0.576008	0.127625	0.0268559
ISL1	cg15399466	-0.219536	0.0363087	-0.33898	0.00126202	-0.127489	0.102408	8105220	-0.189431	0.0258785	-0.207775	0.00987043	-0.0800014	0.172502
HOXC8	cg15423035	0.048539	0.523284	0.189872	0.015267	0.00663848	0.683611	7955869	0.419251	0.112887	0.0906238	0.691271	0.649844	0.0180722
GATA6	cg15424989	0.120672	0.00448941	0.193368	2.53701e-06	0.135236	0.017057	8020455	0.156129	0.31658	0.389825	0.0424891	0.249496	0.183604
EPHB3	cg15425253	0.143621	0.196364	0.273563	0.000348651	0.0203743	0.78666	8084524	-0.172089	0.269282	-0.356711	0.00962925	-0.237145	0.0144915
LRP11	cg15494558	-0.0986783	0.0970677	-0.188387	0.00305781	-0.119903	0.0843509	8130142	-0.250631	0.00746712	-0.126469	0.0962105	-0.0107494	0.853238
HOXA9	cg15506609	0.228094	0.0712813	0.310028	0.000981781	0.166796	0.092828	8138749	-0.887655	0.00022139	-0.93501	0.00673008	-0.506001	0.00427069
MX1	cg15518353	0.0880591	0.144935	0.0798074	0.080953	0.189167	0.0267373	8068713	-0.000275888	0.999355	-0.341177	0.0255766	-0.0511344	0.781969
EMX2	cg15526081	-0.316925	0.0389818	-0.53294	8.14104e-05	-0.253408	0.058153	7930857	-1.35657	9.6e-05	-1.30919	0.000545919	-1.05063	0.00103329
CLN8	cg15554044	-0.130957	0.152662	-0.166105	0.0139856	-0.0696431	0.420233	8144273	-0.110044	0.37864	0.262691	0.0486018	0.225306	0.0198327
FGFRL1	cg15556591	-0.154421	0.534096	-0.20366	0.0058117	-0.161686	0.166426	8093440	0.212124	0.193507	0.286889	0.0415691	0.220289	0.0400631
MAB21L1	cg15561647	-0.175998	0.027189	-0.28049	0.000310705	-0.11908	0.0632277	7970949	1.56704	1.56e-05	1.31252	0.00047063	1.03071	0.000422688
NFE2L3	cg15575538	0.0825868	0.222589	0.203856	0.00485951	0.075207	0.0985509	8131944	-0.163529	0.270199	-0.251652	0.0175134	-0.143873	0.0970303
LRFN5	cg15625172	-0.165349	0.00258271	-0.144053	0.00887281	-0.143049	0.00540078	7974109	-0.34539	0.000623794	-0.385178	9.19e-06	-0.242342	0.000581165
SOX6	cg15627089	0.157905	0.0122689	0.0274348	0.317157	0.102982	0.0275139	7946757	-0.218618	0.0243083	-0.109474	0.231044	-0.00291122	0.977326
NR2F2	cg15637573	0.118717	0.353961	0.163687	0.0213274	0.0648032	0.991835	7986329	0.358868	0.0090971	0.262893	0.0771042	0.123555	0.541587
ERBB4	cg15641719	-0.155842	0.0203773	-0.252542	0.000109229	-0.0563321	0.124335	8058627	0.0646795	0.310631	0.1971	0.00996275	0.19794	0.00999679
GATA6	cg15655205	0.0724695	0.107356	0.159839	0.000477361	0.0866593	0.0765509	8020455	0.156129	0.31658	0.389825	0.0424891	0.249496	0.183604
SLC6A19	cg15668967	0.19779	0.000115766	0.241414	8.50365e-05	0.211822	3.91066e-05	8104268	-0.0440808	0.469862	-0.20742	0.00311253	-0.0253619	0.649854
SEMA3D	cg15671942	-0.0330883	0.713174	-0.196917	0.00945813	-0.0375854	0.875022	8140686	0.038484	0.530792	0.33078	0.0172941	0.141566	0.0671208
DMAP1	cg15688888	0.0822172	0.0953446	0.173078	0.000861644	0.0531294	0.155408	7900962	-0.134812	0.0627617	-0.133872	0.0221976	-0.0990747	0.0355991
ITPR2	cg15705973	-0.0670062	0.577975	-0.246144	0.00608326	-0.0048667	0.0849568	7961900	0.116577	0.511646	0.300206	0.0332771	0.280815	0.00296285
OR5I1	cg15717907	-0.0592333	0.168791	-0.150526	0.00246598	-0.0611605	0.137548	7948109	0.0589045	0.254639	0.0902013	0.200298	0.10863	0.0258282
ZBTB18	cg15718528	-0.194008	0.0470124	-0.186577	0.0114109	-0.0772105	0.212993	7911038	0.18304	0.0365216	0.268977	0.000414167	0.0927609	0.120609
EN1	cg15724256	-0.213361	0.0149203	-0.27413	0.000573338	-0.126874	0.0522307	8054831	0.505824	0.000905245	0.284492	0.0274095	0.385217	0.00243258
SYTL2	cg15731317	-0.12283	0.0576493	-0.15761	0.00225793	-0.106195	0.0238914	7950810	0.386244	0.0468838	0.262126	0.0801107	0.14549	0.148003
WTAP	cg15743492	0.147915	0.0417569	0.154553	0.00137715	0.102175	0.104539	8126952	-0.0429915	0.557489	-0.0747409	0.266108	-0.125322	0.0288835
CD22	cg15743985	0.0807517	0.105289	0.176415	0.000377214	0.0693105	0.3279	8027837	0.219665	0.357443	0.141285	0.0140072	0.172303	0.0149854
HOXA11	cg15760840	-0.22321	0.0389319	-0.170034	0.0141023	-0.0602385	0.429797	8138765	-0.266008	0.0109462	-0.339548	0.0149551	-0.174815	0.136021
CCK	cg15778433	-0.121205	0.231975	-0.166027	0.0032599	-0.106099	0.370619	8086391	-0.101432	0.147912	-0.117898	0.0443806	-0.0539178	0.236882
ZNF750	cg15787636	0.158279	0.0187661	0.141078	0.00485738	0.0463064	0.336784	8019541	-0.0437641	0.585464	-0.130176	0.0635749	-0.132543	0.0322313
CTBP2	cg15794873	-0.127154	0.015501	-0.151522	0.00083264	-0.0450027	0.11836	7936904	-0.095118	0.150681	-0.144569	0.0309598	-0.0235362	0.58678
RARA	cg15803221	-0.11656	0.444029	-0.203413	0.000355316	-0.155269	0.046297	8007084	-0.173281	0.0298272	-0.275135	0.00579341	-0.135828	0.0869737
SRCIN1	cg15809959	-0.130445	0.501993	-0.209813	0.0234826	-0.0525584	0.998944	8014679	-0.0837935	0.167208	-0.104908	0.0373214	0.0146346	0.769062
ISL1	cg15814504	-0.208901	0.0188952	-0.207894	0.000613569	-0.0913741	0.0867617	8105220	-0.189431	0.0258785	-0.207775	0.00987043	-0.0800014	0.172502
PDE4D	cg15834202	0.162075	0.0708298	0.099661	0.120299	0.182694	0.0438067	8112220	0.341513	0.0418494	0.191278	0.174643	0.193639	0.14254
COL4A1	cg15837623	-0.159469	0.427014	-0.252095	0.000869882	-0.171553	0.381758	7972750	0.0568382	0.776534	0.345415	0.00123936	0.0526017	0.676851
TBX5	cg15854547	0.285329	0.000136604	0.372934	1.45442e-07	0.19314	0.00160754	7966668	1.40208	4.27e-06	0.982674	0.000555627	1.06477	0.000631353
EEPD1	cg15873326	-0.200633	0.000496467	-0.0633831	0.0277229	-0.0596288	0.0441461	8132305	-0.205971	0.113518	-0.264754	0.021937	0.0217068	0.829792
HOXA9	cg15912800	0.242371	0.346252	0.401696	0.00965278	0.145676	0.689455	8138749	-0.887655	0.00022139	-0.93501	0.00673008	-0.506001	0.00427069
HOXA11	cg15916646	-0.203059	0.0494408	-0.210405	0.00432504	-0.0556771	0.436071	8138765	-0.266008	0.0109462	-0.339548	0.0149551	-0.174815	0.136021
PITX1	cg15922699	-0.0843233	0.288665	-0.154909	0.0140898	-0.0777769	0.293134	8114215	-0.340099	0.00249441	-0.361873	0.00105012	-0.234355	0.00987851
TBX5	cg15927882	-0.1644	0.125077	-0.17971	0.0486791	-0.0392473	0.423399	7966668	1.40208	4.27e-06	0.982674	0.000555627	1.06477	0.000631353
REXO2	cg15934892	-0.0165668	0.907708	-0.17529	0.0099599	-0.0291854	0.571281	7944011	-0.0629378	0.394571	0.168646	0.00468445	0.0949099	0.0834819
CALCOCO1	cg15953323	-0.0664705	0.141874	-0.247555	5.00269e-06	-0.0646177	0.168748	7963721	-0.300818	0.00659824	-0.192942	0.0423526	-0.115385	0.11051
MAT2B	cg15963112	0.0852122	0.0386505	0.0747569	0.00977926	0.152095	0.000864843	8109732	-0.102608	0.179947	-0.107381	0.0961637	-0.182972	0.00266116
TBX5	cg15964309	0.40944	0.00644732	0.536893	3.42741e-06	0.228343	0.0778814	7966668	1.40208	4.27e-06	0.982674	0.000555627	1.06477	0.000631353
HOXD9	cg15991405	0.0324297	0.333977	0.172012	0.00681508	0.0241235	0.217752	8046542	-0.127611	0.0370605	-0.179169	0.0133728	-0.0686306	0.268352
HOXC11	cg15996644	-0.138927	0.147624	-0.205315	0.00175283	-0.0790863	0.316697	7955855	-0.384286	0.00387373	-0.371243	0.0108997	-0.320646	0.00749135
FUT8	cg15999311	0.104158	0.310775	0.163729	0.0139379	0.0748483	0.323731	7975136	-0.0561778	0.587679	-0.202669	0.0406866	-0.13277	0.130526
OR1D5	cg16024891	0.203951	0.000626106	0.139755	0.00330204	0.184718	0.000428546	8011320	-0.0359914	0.749925	-0.0371216	0.721008	0.149225	0.0419123
SMOC2	cg16053651	-0.204941	0.0484465	-0.137158	0.13511	-0.190872	0.161438	8123446	1.27715	0.00103983	0.495382	0.205422	0.589095	0.0647977
ACTRT3	cg16056894	-0.0873007	0.270826	-0.160559	0.00787101	-0.0510035	0.512651	8092002	-0.14433	0.031318	-0.108286	0.0911801	-0.0684851	0.171696
SSPN	cg16098545	-0.0715228	0.257887	-0.183747	0.000941187	-0.0141652	0.672699	7954481	0.0506296	0.799608	-0.372751	0.0371669	-0.202377	0.200113
DSC2	cg16112786	0.0871788	0.0477901	0.177573	0.000289297	0.0954273	0.0484169	8022711	0.024033	0.717066	0.265838	0.0209903	0.14691	0.137144
HOXC10	cg16115647	0.0686257	0.0752803	0.157411	0.000722809	0.0674801	0.0880497	7955858	-2.01863	5.21e-06	-2.07094	0.000802866	-1.3091	0.00269604
IKZF1	cg16120742	0.0423087	0.928373	0.181019	0.00939861	0.0199264	0.882003	8132819	0.0230778	0.861794	-0.124041	0.00874223	-0.034591	0.363037
VWA3B	cg16133958	0.0854393	0.214737	0.182649	0.00118057	0.0668296	0.242275	8043747	-0.0925698	0.0263688	-0.0631804	0.163032	-0.0929926	0.0015289
SERPINI1	cg16144800	0.129712	0.0632772	0.166734	0.00752094	0.159746	0.0307292	8083779	-0.607981	0.00864628	-0.491063	0.0869094	-0.171358	0.425991
MMADHC	cg16149321	0.156072	0.031673	0.147693	0.0178287	0.17291	0.0127843	8055672	-0.086739	0.126024	-0.0736862	0.24255	-0.122965	0.0302068
ISL1	cg16151151	-0.092078	0.0709217	-0.153855	0.000901792	-0.123372	0.0479147	8105220	-0.189431	0.0258785	-0.207775	0.00987043	-0.0800014	0.172502
ATP6AP1L	cg16178353	0.0803369	0.276371	0.0488422	0.432636	0.168875	0.0220096	8106727	0.349797	0.0145452	0.0729875	0.524639	0.099097	0.320542
SKAP2	cg16187319	-0.135028	0.154832	-0.19114	0.0148658	-0.0840297	0.36868	8138689	0.281048	0.0455963	0.246676	0.0303455	0.110487	0.227542
MMD	cg16193547	-0.0340156	0.985124	-0.16491	0.000584277	-0.0318245	0.927633	8016832	0.43951	0.0263857	0.0905634	0.642083	0.185304	0.257231
GATA6	cg16204205	0.149353	0.00196602	0.195201	1.18572e-05	0.161962	0.0190349	8020455	0.156129	0.31658	0.389825	0.0424891	0.249496	0.183604
C5orf38	cg16206813	-0.15614	0.00530266	-0.110153	0.00774643	-0.0990637	0.0842265	8104307	-0.281292	0.00589839	-0.184625	0.0116703	-0.121553	0.178582
RAPGEF2	cg16208049	-0.116889	0.0348039	-0.181705	0.00030147	-0.0703788	0.134186	8098121	0.0295648	0.632356	0.157032	0.00965225	0.0715147	0.158278
PPM1H	cg16209776	-0.0348956	0.559572	-0.218508	0.032707	-0.0781688	0.929235	7964646	0.275123	0.00408466	0.430068	0.00231154	0.227642	0.0243907
MYH3	cg16212534	0.143885	0.00922187	0.156525	0.00160311	0.075336	0.0455747	8012787	-0.142997	0.0814919	-0.185187	0.01533	-0.14119	0.0265502
TTC32	cg16233797	-0.125469	0.0788172	-0.151113	0.0019539	-0.151383	0.0139753	8050503	0.120373	0.049584	0.00779194	0.875198	0.0371451	0.294779
EMX2	cg16234557	-0.278053	0.130969	-0.435811	0.00812302	-0.215621	0.169114	7930857	-1.35657	9.6e-05	-1.30919	0.000545919	-1.05063	0.00103329
HPSE2	cg16238635	0.107379	0.132422	0.196722	0.000917465	0.0342562	0.385334	7935613	0.0213201	0.685976	0.0332812	0.453687	0.115082	0.00821788
CARD6	cg16250754	-0.126151	0.00470734	-0.164972	0.000910867	-0.131947	0.00236397	8105077	0.108421	0.49747	0.234402	0.0344303	0.087019	0.457298
SLC17A1	cg16251647	0.104118	0.333274	0.164546	0.0149485	0.0117758	0.747632	8124337	0.040154	0.284362	0.0132899	0.720643	0.0655975	0.0498132
PITX1	cg16258223	-0.113753	0.180854	-0.163762	0.00318374	-0.094347	0.233913	8114215	-0.340099	0.00249441	-0.361873	0.00105012	-0.234355	0.00987851
HOXC9	cg16264616	0.164828	0.0765822	0.292282	0.000814635	0.0672525	0.262253	7955865	-0.465402	0.00179025	-0.513573	0.0162917	-0.201115	0.0283778
MEIS1	cg16298760	0.218169	0.0219174	0.272643	0.000519549	0.102032	0.142085	8042356	-0.261258	0.049091	-0.439798	0.000506928	-0.318456	0.00444332
EMX2	cg16301890	0.0834895	0.0778962	0.195166	0.000103272	0.0442672	0.172321	7930857	-1.35657	9.6e-05	-1.30919	0.000545919	-1.05063	0.00103329
HOXA4	cg16325432	-0.0781554	0.0505809	-0.176592	2.00276e-05	-0.0931035	0.0304884	8138728	0.296943	0.00425131	0.328826	0.00292515	0.195164	0.0343166
MTFMT	cg16330105	0.153522	0.0321856	0.000947401	0.620763	0.111593	0.0967838	7989708	-0.0957117	0.140992	-0.0639208	0.255203	-0.111337	0.0171741
RUNX1	cg16333793	0.0585226	0.0312215	0.157554	1.17551e-05	0.1231	0.00157612	8070194	-0.0364016	0.661596	-0.135465	0.0490437	-0.0404713	0.622804
DOK6	cg16351292	-0.103487	0.0891306	-0.151857	0.00226871	-0.0563548	0.312728	8021695	0.00802094	0.952014	-0.395416	0.0373174	-0.383154	0.021317
HS6ST1	cg16353174	0.168422	0.00539763	0.100272	0.00465673	0.190351	0.00318819	7.9769e+06	0.462038	0.0288601	0.278331	0.165599	0.10337	0.501894
CACNA1H	cg16357434	0.0614277	0.449482	0.153181	0.00231941	0.034337	0.470703	7992147	0.257262	0.00343861	0.136703	0.218785	0.111495	0.0951342
KLHL29	cg16368936	-0.0679283	0.491911	-0.178781	1.53213e-05	-0.0716406	0.155905	8040490	0.18268	0.0104983	0.220519	0.0452109	0.181974	0.0019587
ZFHX4	cg16381436	0.184629	0.00489688	0.170434	0.00125251	0.0470009	0.244106	8147000	-0.603705	0.00020508	-0.633021	5.79e-07	-0.538202	0.000352065
MAB21L2	cg16385330	-0.133864	0.0116099	-0.268985	2.3843e-05	-0.139592	0.00650825	8097773	1.09099	0.000475038	0.58051	0.00995269	0.542911	0.0374704
GCSAML	cg16385583	0.0600955	0.139294	0.163345	0.000285519	0.0798606	0.102654	7911199	0.0451966	0.35931	0.0847487	0.0915707	0.0887465	0.0189374
ARHGDIB	cg16393012	-0.0476944	0.614081	-0.172751	0.027171	0.0130927	0.787028	7961532	0.307672	0.263013	0.738169	0.0017917	0.763566	0.00492229
CUL2	cg16402757	0.111109	0.179889	0.210412	0.0401667	0.157555	0.0929897	7933047	-0.0301806	0.692886	0.0526277	0.346781	-0.16138	0.0117278
ALX1	cg16413687	0.0775726	0.463595	0.15894	0.00265401	0.0493349	0.439677	7957452	-1.16141	0.0040447	-0.754817	0.0286413	-1.03151	0.000977407
HOXA9	cg16447012	0.219651	0.0468376	0.28258	0.000812495	0.129557	0.140443	8138749	-0.887655	0.00022139	-0.93501	0.00673008	-0.506001	0.00427069
ZNF347	cg16517790	0.0635806	0.831579	0.192797	0.00600344	0.0580108	0.691014	8039054	0.117419	0.24187	0.333704	0.00395354	0.0605631	0.480384
JAKMIP1	cg16527108	0.0999665	0.0639794	0.169366	0.00378823	0.0714994	0.0555687	8099200	-0.0845066	0.0985816	-0.118387	0.014841	-0.0626727	0.147021
FGF10	cg16536718	0.0618297	0.503731	0.152381	0.0193678	-0.0154557	0.845263	8111993	0.486946	0.0263449	-0.00078946	0.994602	0.0637827	0.456343
MANSC1	cg16540920	-0.115905	0.0688748	-0.174395	0.0505942	-0.175547	0.0478368	7961365	0.000830215	0.994368	0.192859	0.0379756	0.113702	0.198743
ASB10	cg16564894	-0.071247	0.357614	-0.157606	0.0421967	-0.109862	0.264325	8143887	-0.101792	0.0163387	-0.0202129	0.606538	0.0172889	0.691125
ZFHX4	cg16586418	0.154856	0.0138142	0.0432936	0.278762	0.0754893	0.0675419	8147000	-0.603705	0.00020508	-0.633021	5.79e-07	-0.538202	0.000352065
TBX5	cg16609260	0.310367	0.0404852	0.42713	0.00063119	0.210105	0.135433	7966668	1.40208	4.27e-06	0.982674	0.000555627	1.06477	0.000631353
MAFK	cg16622899	-0.162657	0.627385	-0.243013	0.00100033	-0.190108	0.120381	8131091	0.148593	0.0964847	0.202682	0.0228879	0.194214	0.0378684
SASH1	cg16634253	-0.151502	0.0265184	-0.0658145	0.083073	-0.0754554	0.256494	8122637	0.270994	0.0239451	0.444307	0.00162575	0.215256	0.0578946
IRF8	cg16638769	-0.106604	0.0688818	-0.209186	0.00121106	-0.0937777	0.152063	7997712	0.351383	0.141342	0.174759	0.0239477	0.222434	0.0186126
INHBA	cg16651518	-0.0243512	0.632823	-0.253548	0.0104731	0.0224291	0.254586	8139207	0.36681	0.0166293	0.416526	0.000111804	0.2716	0.00289476
PARVG	cg16664429	-0.0695938	0.167645	-0.176592	0.00069867	-0.075725	0.338074	8073682	0.186042	0.178058	0.0739402	0.312237	0.125779	0.034904
KIF26B	cg16682257	0.0382186	0.164712	0.15493	0.00377034	0.0107874	0.169741	7911114	-0.0187124	0.932777	-0.281871	0.138233	-0.341116	0.0215282
EIF3H	cg16683073	-0.0236786	0.867919	-0.150346	0.0249348	0.0569037	0.466114	8152465	-0.0737198	0.239969	-0.137968	0.0132253	-0.155702	0.00442811
AKAP10	cg16696646	-0.0968439	0.0800503	-0.181949	0.000383628	-0.0187194	0.632922	8013431	-0.037126	0.59949	0.125916	0.0483823	-0.00259605	0.958784
NAPG	cg16702194	0.16071	0.00587638	0.174065	0.000159621	0.134993	0.0142094	8020149	0.055798	0.578502	0.107605	0.16413	0.154501	0.0180512
SHANK2	cg16706687	0.124623	0.0413114	0.153634	0.00136859	0.0880771	0.0309326	7950042	0.208915	0.531715	0.370491	0.215519	0.560058	0.0138229
NR2F2	cg16718263	0.0937785	0.539942	0.162239	0.0146416	0.053339	0.80844	7986329	0.358868	0.0090971	0.262893	0.0771042	0.123555	0.541587
ZFAND6	cg16721348	-0.15236	0.0690256	-0.108115	0.144829	-0.157759	0.0396906	7985259	-0.0237442	0.789465	-0.00486835	0.948188	-0.136803	0.0280449
NAPG	cg16765600	0.181387	0.0697675	0.31137	0.000142323	0.0834607	0.0918454	8020149	0.055798	0.578502	0.107605	0.16413	0.154501	0.0180512
KIF5B	cg16819445	-0.111068	0.646897	-0.217134	0.000392862	-0.0533754	0.997387	7932911	0.103114	0.114475	0.131154	0.0457657	0.0895165	0.0447254
MEX3C	cg16826168	-0.0186407	0.382499	-0.232269	0.000105104	-0.00882628	0.602387	8023377	-0.11896	0.0191422	-0.183655	0.00159766	-0.149026	0.00158143
ADCY5	cg16831612	-0.0399885	0.349751	-0.197216	0.00263496	-0.0163526	0.117188	8090070	0.184864	0.0614484	0.222232	0.021361	0.148166	0.0274085
MEIS1	cg16865953	0.243888	0.00110843	0.291724	4.32717e-06	0.159876	0.0105723	8042356	-0.261258	0.049091	-0.439798	0.000506928	-0.318456	0.00444332
HECW1	cg16868641	-0.119673	0.288448	-0.259766	0.00010258	-0.108562	0.341893	8132465	0.22589	0.0242163	0.288455	0.0206292	0.215649	0.00594576
MAB21L1	cg16877681	-0.122631	0.0232659	-0.221723	0.000225991	-0.115056	0.0318344	7970949	1.56704	1.56e-05	1.31252	0.00047063	1.03071	0.000422688
JAG1	cg16878694	-0.0351066	0.589355	-0.182827	0.00491069	-0.0450437	0.786527	8064978	0.575266	0.000875296	0.693273	0.000465913	0.346589	0.00831475
HOXC8	cg16908257	-0.232321	0.00722769	-0.0456829	0.0553204	-0.182945	0.0179091	7955869	0.419251	0.112887	0.0906238	0.691271	0.649844	0.0180722
RAB4A	cg16909962	0.134137	0.297025	0.156757	0.00601348	0.146747	0.0997136	7910398	-0.14555	0.059165	-0.038625	0.543747	-0.194753	0.00612808
HOXA9	cg16913789	0.128225	0.0289322	0.305635	3.53898e-06	0.0905015	0.0273935	8138749	-0.887655	0.00022139	-0.93501	0.00673008	-0.506001	0.00427069
SPHKAP	cg16915426	-0.0559146	0.457425	-0.199819	0.00530069	0.0275893	0.273516	8059551	0.118239	0.114952	0.146536	0.0393753	0.0769874	0.137894
HDAC9	cg16925459	-0.0188755	0.421259	-0.252948	8.5076e-05	-0.0218359	0.418294	8131631	0.282942	0.236866	0.511222	0.0824696	0.515158	0.00851355
INHBA	cg16961961	-0.131268	0.0421352	-0.155427	0.002141	-0.112108	0.0438372	8139207	0.36681	0.0166293	0.416526	0.000111804	0.2716	0.00289476
NRG1	cg16979657	0.10631	0.600714	0.153505	0.0173336	0.0572573	0.79252	8145751	-0.311718	0.268929	-0.656543	0.0271012	-0.467137	0.0451598
TBX15	cg16990168	0.0306498	0.69079	0.156612	0.0366651	0.087921	0.741628	7919028	-0.591649	0.00186011	-0.44799	0.00406703	-0.428544	0.0160142
EVI5	cg16992985	-0.106741	0.0507483	-0.179243	0.00288376	-0.133335	0.0674536	7917707	0.0951216	0.373152	0.460272	0.00337416	0.208057	0.026805
ZMYM4	cg16996242	-0.087887	0.25794	-0.106882	0.0411675	-0.156445	0.0330231	7899957	0.0106079	0.85822	-0.00709176	0.89631	-0.100294	0.0468916
IL6R	cg17001401	-0.132192	0.638665	-0.181859	0.0146461	-0.087565	0.870924	7905789	0.159101	0.0516661	0.111005	0.155126	0.179364	0.0315474
SYTL2	cg17007339	-0.172589	0.00248301	-0.045927	0.0647247	-0.158102	0.00965449	7950810	0.386244	0.0468838	0.262126	0.0801107	0.14549	0.148003
CYP2C18	cg17014018	-0.0607195	0.0722546	-0.22617	2.42383e-05	-0.0669325	0.0509746	7929466	0.0620749	0.274169	0.0902266	0.109679	0.131584	0.0206092
BRINP1	cg17028118	-0.0405242	0.880552	-0.151338	0.0298447	-0.0681777	0.721059	8163716	-0.401639	0.0354114	-0.835172	0.00065716	-0.420233	0.0783573
EN1	cg17030233	0.0941959	0.112259	0.195993	0.000163074	0.0808971	0.0660779	8054831	0.505824	0.000905245	0.284492	0.0274095	0.385217	0.00243258
SCN5A	cg17055322	-0.108499	0.0233667	-0.195512	7.33165e-05	-0.102031	0.0487693	8086222	0.0950452	0.105993	0.147817	0.327599	0.156324	0.0400477
EBF2	cg17061729	0.0618066	0.443886	0.160661	0.0264815	0.0595863	0.549402	8149865	1.14805	0.00025039	0.719084	0.0227961	0.857186	0.0075076
OLFM1	cg17074276	-0.0532959	0.126018	-0.155842	0.00325875	-0.074288	0.111124	8159220	0.373029	0.000782044	0.466534	4.31e-05	0.535471	1.05e-09
SULF2	cg17083541	0.0522698	0.0140482	0.152054	6.25155e-05	0.0321939	0.02125	8066822	0.786988	0.0384503	-0.00544556	0.990527	-0.265767	0.377772
FAT1	cg17092761	-0.161322	0.00139918	-0.101451	0.0180475	-0.0693748	0.011209	8104079	0.0781473	0.369835	0.338422	0.0037424	0.224078	0.0214843
KIT	cg17105814	-0.101912	0.278538	-0.282164	9.60186e-07	-0.13491	0.18727	8095110	0.83007	0.00190953	0.654838	0.0139662	0.467621	0.021393
FAM173B	cg17109011	0.10963	0.13974	0.203032	0.00176644	0.0218354	0.538724	8110966	0.21981	0.0405542	0.0871477	0.40907	-0.00715273	0.944823
SCARF2	cg17119930	0.0663654	0.452906	0.152862	0.013836	0.0301994	0.620763	8074617	-0.0544992	0.615283	-0.193521	0.0130001	-0.0173803	0.855654
GATA3	cg17124583	0.0631	0.183345	0.160052	0.000552249	0.10154	0.0459618	7926105	-0.0184406	0.730309	-0.102599	0.0427527	-0.0355925	0.480854
ERCC4	cg17125331	-0.0998408	0.20998	-0.200703	0.0314749	-0.0261476	0.074349	7993298	0.121157	0.200288	0.235308	0.00213765	0.033104	0.683313
HOXA4	cg17132446	-0.154096	0.0694893	-0.232879	7.60687e-06	-0.0622703	0.313739	8138728	0.296943	0.00425131	0.328826	0.00292515	0.195164	0.0343166
CD70	cg17136649	0.0226894	0.816036	0.161498	0.000602644	0.10045	0.0609178	8033241	0.205559	0.0323751	-0.0118393	0.834598	0.122944	0.0209263
LPAR1	cg17163538	-0.121977	0.345211	-0.15385	0.0241414	-0.130333	0.163258	8163257	-0.197686	0.134303	-0.385915	0.00336095	-0.184514	0.126461
EN1	cg17167253	-0.278025	0.00358543	-0.31141	0.000127848	-0.186997	0.012976	8054831	0.505824	0.000905245	0.284492	0.0274095	0.385217	0.00243258
BLID	cg17196933	-0.075009	0.0111698	0.0161069	0.141456	-0.153488	0.00161516	7952309	0.0460296	0.810921	0.265724	0.201135	0.433393	0.0203765
HOXC11	cg17225923	-0.180237	0.12518	-0.181907	0.0046188	-0.10283	0.316678	7955855	-0.384286	0.00387373	-0.371243	0.0108997	-0.320646	0.00749135
LHX5	cg17235203	-0.100174	0.367016	-0.169211	0.00179573	-0.0386412	0.561421	7966631	-0.086298	0.199406	-0.163435	0.0200714	-0.04919	0.395367
NABP1	cg17243052	-0.0912353	0.25208	-0.182462	0.00146527	-0.0913971	0.535041	8047161	0.389737	0.016557	0.319823	0.0459731	0.153354	0.266892
SALL3	cg17271970	-0.213274	0.00671381	-0.231501	0.000757183	-0.147958	0.0222034	8021826	-0.0388008	0.572941	-0.127447	0.0398526	-0.0643279	0.209219
PCSK6	cg17272019	-0.125932	0.40011	-0.264208	0.0107992	-0.104846	0.586361	7991602	0.116168	0.230446	0.235524	0.0100803	0.219632	0.0130464
SPTB	cg17286831	-0.272029	0.00380823	-0.36003	4.88145e-06	-0.232749	0.00446297	7979615	-0.143965	0.00682217	-0.0281794	0.577326	-0.0425954	0.308661
MYO16	cg17290867	-0.0929894	0.91057	-0.154022	0.0212685	-0.0108185	0.77105	7969995	-0.0396775	0.419892	-0.118915	0.00457247	-0.0089294	0.796948
IGF1R	cg17297216	-0.0127312	0.509386	0.151453	0.0314182	-0.0155368	0.370523	7986371	0.349183	0.000276943	0.477541	0.00112011	0.185371	0.0589524
EMX2	cg17320707	-0.186606	0.0872914	-0.341874	0.00208617	-0.176589	0.104379	7930857	-1.35657	9.6e-05	-1.30919	0.000545919	-1.05063	0.00103329
PEX2	cg17343324	0.143992	0.0983669	0.219929	0.000589546	0.0498579	0.60418	8151436	-0.171199	0.167658	-0.156481	0.0921011	-0.259176	0.00282263
EMX2	cg17350092	-0.175443	0.0592428	-0.212024	0.00174486	-0.145882	0.0594319	7930857	-1.35657	9.6e-05	-1.30919	0.000545919	-1.05063	0.00103329
BCAM	cg17354240	-0.128112	0.0287938	-0.207991	0.00022058	-0.110032	0.0406332	8029489	-0.216826	0.108154	-0.417131	0.0132903	-0.270604	0.0229207
ATP8B4	cg17357548	-0.0287831	0.584136	-0.152049	0.00475262	-0.0656902	0.357161	7988644	0.366559	0.0439767	0.00571483	0.962149	0.103484	0.355163
PEX2	cg17402006	-0.125636	0.272416	-0.266704	0.000596412	-0.0822958	0.60528	8151436	-0.171199	0.167658	-0.156481	0.0921011	-0.259176	0.00282263
DCP1B	cg17422120	0.111636	0.609635	0.167814	0.0368461	-0.001888	0.386705	7960320	0.0145507	0.838996	0.0213716	0.771411	-0.129729	0.0428613
FUT8	cg17432762	-0.100987	0.386089	-0.160446	0.0109631	-0.0772721	0.304642	7975136	-0.0561778	0.587679	-0.202669	0.0406866	-0.13277	0.130526
MAB21L2	cg17433772	-0.0538628	0.464311	-0.153367	0.00126886	-0.0524047	0.56095	8097773	1.09099	0.000475038	0.58051	0.00995269	0.542911	0.0374704
NRP2	cg17455088	0.184677	0.00772168	0.136435	0.0349227	0.197777	0.00184199	8.04775e+06	-0.675108	0.0134434	-0.724717	0.00819646	-0.650159	0.00435423
LHFPL2	cg17462560	-0.113467	0.056466	-0.165535	0.00142008	-0.108577	0.0258533	8112803	0.328658	0.0523951	0.358184	0.0367703	0.390591	0.00989417
DOK6	cg17463743	-0.15583	0.583802	-0.234101	0.00637042	-0.067219	0.636219	8021695	0.00802094	0.952014	-0.395416	0.0373174	-0.383154	0.021317
GATA3	cg17489908	0.0842463	0.0195169	0.176664	1.03686e-05	0.0194522	0.0705223	7926105	-0.0184406	0.730309	-0.102599	0.0427527	-0.0355925	0.480854
CCDC8	cg17513925	-0.0873604	0.00654885	-0.12185	0.00191424	-0.18407	0.000127239	8037762	-0.0931981	0.503019	-0.41083	0.000699928	-0.0499655	0.726908
GCSAML	cg17518550	0.051327	0.768212	0.182344	0.00372998	0.0684091	0.84023	7911199	0.0451966	0.35931	0.0847487	0.0915707	0.0887465	0.0189374
PRLHR	cg17524560	0.164042	0.0977867	0.297343	0.000357257	0.138587	0.142552	7936590	0.0279631	0.614978	-0.12286	0.0338479	0.00533132	0.914943
ADAM18	cg17527589	0.0315388	0.323128	0.0435346	0.222514	0.190568	0.0222666	8146069	-0.0416784	0.406873	-0.0668803	0.0942823	-0.078831	0.0394727
HECW1	cg17544584	-0.115635	0.599742	-0.229525	0.0205819	-0.0858008	0.791985	8132465	0.22589	0.0242163	0.288455	0.0206292	0.215649	0.00594576
TBX5	cg17554126	0.169793	0.00132185	0.173622	0.000235961	0.0765821	0.0149515	7966668	1.40208	4.27e-06	0.982674	0.000555627	1.06477	0.000631353
IL18R1	cg17555715	-0.0767145	0.0362564	-0.17437	0.000162139	-0.0929339	0.0610017	8044035	0.57936	0.0447397	0.279978	0.203273	0.0402555	0.833043
SOD3	cg17573292	0.243242	0.0322604	0.159139	0.0634352	0.266828	0.00622372	8094372	0.245299	0.0176519	-0.055607	0.635342	0.323507	0.061471
HOXC11	cg17573720	-0.126218	0.90375	-0.223485	0.0230801	-0.124667	0.892381	7955855	-0.384286	0.00387373	-0.371243	0.0108997	-0.320646	0.00749135
IRX5	cg17666576	0.158894	0.0036257	0.136236	0.00698441	0.160617	0.00308473	7995668	-0.249226	0.00366331	-0.233225	0.00152987	-0.147128	0.0137577
FGFR2	cg17681491	0.0925428	0.106221	0.156579	0.00087973	0.0664261	0.16973	7936734	-0.427028	0.0237303	-0.797066	0.00643134	-0.801907	0.00179216
ISL1	cg17686487	-0.325751	0.00571091	-0.40973	6.39041e-05	-0.213727	0.0201813	8105220	-0.189431	0.0258785	-0.207775	0.00987043	-0.0800014	0.172502
SCN9A	cg17697049	-0.161075	0.0153807	-0.190344	0.000988902	-0.152065	0.0142304	8056491	0.193844	0.521233	0.553349	0.0615623	0.845134	0.00146905
PDE10A	cg17712241	-0.0812029	0.302293	-0.210794	0.000148566	-0.0539435	0.590818	8130674	0.619852	0.0134406	0.770266	0.00380384	0.293067	0.0833451
HDAC9	cg17739473	0.155358	0.0424685	0.0219239	0.28534	0.123546	0.089707	8131631	0.282942	0.236866	0.511222	0.0824696	0.515158	0.00851355
NLRP1	cg17751129	-0.0822451	0.212309	-0.158019	0.00520005	-0.057805	0.104481	8011884	0.0533024	0.531559	0.208286	0.0317614	0.235513	0.000956325
NR1D2	cg17755554	0.0537463	0.0505136	-0.0035056	0.078487	0.161217	0.00107276	8078272	0.176454	0.144319	0.232018	0.0381193	0.040306	0.658171
DNASE2B	cg17772438	-0.0926453	0.0682184	-0.203271	0.000489711	-0.11053	0.0574643	7902623	0.164094	0.000572009	0.0420852	0.391127	0.12973	0.0220057
DYRK1A	cg17785398	-0.0792338	0.0438309	-0.20525	7.67973e-06	-0.0399286	0.151826	8068551	-0.0312405	0.679961	-0.0627317	0.338524	-0.125771	0.0474634
DDA1	cg17799563	-0.0189946	0.193013	-0.190421	0.00177572	0.00294193	0.301782	8026729	0.0639903	0.266255	0.10266	0.0764755	0.135751	0.0310734
ZFHX4	cg17881997	0.0923837	0.27934	0.197755	0.0178541	0.0150003	0.823752	8147000	-0.603705	0.00020508	-0.633021	5.79e-07	-0.538202	0.000352065
SFRP2	cg17898329	-0.0869719	0.313145	-0.165536	0.0357281	-0.0617751	0.563188	8103254	1.12834	0.0296767	1.30912	0.0103679	0.00884993	0.984322
MTSS1	cg17913504	-0.0371106	0.439	-0.166902	0.000244608	-0.0914106	0.157467	8152764	-0.867054	0.0598228	-1.02739	0.0210646	-0.551617	0.108434
RYBP	cg17920186	0.0567385	0.0495618	-0.0290038	0.169112	0.164114	0.00348355	8088820	-0.118398	0.0946528	-0.160719	0.0266641	-0.158129	0.0114645
FYN	cg17929169	0.0546765	0.0403764	0.0389554	0.105486	0.173244	0.0129748	8128956	0.154172	0.228352	0.307915	0.00529534	0.223626	0.0134369
GPSM2	cg17938867	-0.08126	0.578593	-0.171025	0.0298464	-0.0989774	0.406939	7903565	-0.275114	0.0999785	-0.536864	0.00142907	-0.326923	0.0831455
ZNF770	cg17967813	0.141556	0.0804887	0.228194	0.00175108	0.0896079	0.243235	7987361	0.0991928	0.3085	0.23424	0.0385276	0.0213598	0.795176
ASCL4	cg17971017	0.0530693	0.276731	0.170171	0.00667595	0.0612184	0.111549	7958396	-0.0730118	0.229217	-0.11939	0.012004	-0.0565239	0.209696
MSX2	cg17987112	0.00176619	0.494132	0.209685	0.0463824	-0.00755606	0.463473	8110084	0.406581	0.00408604	0.240442	0.0479223	0.172077	0.0867134
SDK1	cg18002126	0.0107444	0.606294	0.233308	0.00192236	0.0711091	0.230228	8131205	-0.110583	0.357174	-0.19458	0.0719461	-0.171824	0.0183566
EN1	cg18009690	-0.283957	0.0048035	-0.372965	9.34652e-06	-0.191734	0.0144407	8054831	0.505824	0.000905245	0.284492	0.0274095	0.385217	0.00243258
OSR1	cg18011760	-0.197398	0.349953	-0.244025	0.0238828	-0.10513	0.987942	8050497	0.374898	0.118065	0.459607	0.0326013	0.317106	0.0857748
LDHD	cg18015639	0.158066	0.030832	-0.0333179	0.831791	0.0942908	0.0393108	8002830	-0.220394	0.00598169	-0.196003	0.0137619	-0.0977381	0.139003
MAT2B	cg18031661	-0.0902492	0.327884	-0.180472	0.000651876	-0.0424072	0.598806	8109732	-0.102608	0.179947	-0.107381	0.0961637	-0.182972	0.00266116
MYH3	cg18038139	0.153572	0.0044492	0.127624	0.00275162	0.0319275	0.112161	8012787	-0.142997	0.0814919	-0.185187	0.01533	-0.14119	0.0265502
HOXC5	cg18054172	-0.30836	0.0148327	-0.362003	0.00135227	-0.178524	0.0767487	7955887	0.611746	0.00435476	0.485882	0.00881358	0.556698	0.0111672
MAB21L2	cg18080558	-0.107487	0.0671911	-0.194431	0.000421526	-0.0955605	0.082155	8097773	1.09099	0.000475038	0.58051	0.00995269	0.542911	0.0374704
HOXA10	cg18134292	0.27658	0.0263685	0.40921	0.000644036	0.189601	0.0682911	8138757	-0.475554	1.95e-06	-0.436271	0.000148058	-0.31885	0.000469139
PLOD2	cg18141954	-0.138507	0.0156423	0.0466436	0.915265	-0.199177	0.0212797	8091283	-0.359821	0.0027488	-0.246344	0.021568	-0.233682	0.0167238
EN1	cg18173235	0.12845	0.055496	0.26275	0.000280572	0.139143	0.018455	8054831	0.505824	0.000905245	0.284492	0.0274095	0.385217	0.00243258
RNF25	cg18176066	0.0560179	0.173568	-0.0357778	0.803505	0.154311	0.0252913	8058985	-0.106535	0.189442	-0.0504848	0.567416	-0.158888	0.0331425
HOXA9	cg18181034	0.204238	0.0643849	0.311537	0.000634078	0.12269	0.175877	8138749	-0.887655	0.00022139	-0.93501	0.00673008	-0.506001	0.00427069
NKX2-8	cg18193450	0.138818	0.0489225	0.20652	0.000388404	0.0934445	0.175058	7978686	-0.0365022	0.506432	-0.114862	0.0400642	-0.019215	0.697171
KLHL42	cg18209808	0.0823976	0.966025	0.161452	0.00642785	0.0060143	0.620247	7954604	-0.00639355	0.919723	-0.116105	0.257409	-0.225363	0.000448999
PRDM8	cg18235100	0.155005	0.146765	0.197071	0.00791701	0.0577859	0.426827	8096032	-0.327214	0.00622564	-0.271136	0.0053719	-0.0821544	0.33517
GRK5	cg18243661	-0.098328	0.318605	-0.197143	0.0495911	-0.0468683	0.153823	7.93091e+06	0.252708	0.121739	0.472246	0.0172837	0.209309	0.183413
RBMS3	cg18294191	-0.155044	0.00159251	-0.0833406	0.0247698	-0.193647	0.000640374	8078330	-0.0144886	0.891324	0.173029	0.0153728	0.117757	0.0973836
HOXA9	cg18311537	0.18348	0.124055	0.308485	0.00115222	0.116368	0.230982	8138749	-0.887655	0.00022139	-0.93501	0.00673008	-0.506001	0.00427069
ANKRD10	cg18322631	-0.0552863	0.524512	-0.163806	0.00245602	-0.0523029	0.521713	7972828	0.344076	0.0205625	0.216781	0.150963	0.20209	0.0854722
FMO2	cg18375642	-0.201416	0.00393605	-0.0162712	0.619457	-0.112598	0.0601944	7907271	1.19776	0.0213861	0.239328	0.522448	0.525314	0.13613
N4BP3	cg18397665	0.0777026	0.0984796	0.164225	0.00288334	0.0990165	0.054257	8110430	-0.0900515	0.170687	-0.151307	0.0243684	-0.120349	0.0366694
DAAM1	cg18411994	0.0866251	0.121501	0.076918	0.0268983	0.177365	0.00596676	7974697	0.294364	0.00594265	0.273084	0.00554573	-0.0216331	0.772961
INHBA	cg18413237	-0.0884857	0.674463	-0.183631	0.00886585	-0.00744792	0.72576	8139207	0.36681	0.0166293	0.416526	0.000111804	0.2716	0.00289476
PITX1	cg18443359	-0.130132	0.0750206	-0.258491	0.000496958	-0.0858042	0.115764	8114215	-0.340099	0.00249441	-0.361873	0.00105012	-0.234355	0.00987851
FAM200B	cg18456933	-0.0505957	0.47766	-0.261467	0.00278608	0.00153911	0.425917	8094226	0.262724	0.0330464	0.374564	0.000194214	0.135014	0.0911443
TBX5	cg18470839	0.331622	0.0161091	0.483402	8.21775e-05	0.258174	0.0438046	7966668	1.40208	4.27e-06	0.982674	0.000555627	1.06477	0.000631353
PODXL2	cg18482576	-0.0918968	0.0560295	-0.184824	0.000165926	-0.105579	0.0223304	8082368	-0.120045	0.0644969	-0.127857	0.0276302	-0.168324	0.000625729
PSMD1	cg18517369	-0.0643138	0.155198	-0.173033	0.00324628	-0.0315707	0.341407	8049016	0.0402906	0.369757	0.107548	0.00349043	0.0225836	0.581797
COL12A1	cg18538941	0.0817973	0.187857	0.153699	0.0238996	0.0886458	0.349579	8127563	-0.330245	0.00403375	-0.405484	0.00284938	-0.337348	0.00833256
HOXC8	cg18540674	-0.287793	0.00265197	-0.223269	0.00235484	-0.209233	0.011507	7955869	0.419251	0.112887	0.0906238	0.691271	0.649844	0.0180722
GPC1	cg18542688	0.130401	7.80397e-05	0.151563	8.40909e-05	0.143163	7.02599e-05	8049670	-0.357672	0.0467009	-0.005943	0.965993	0.11603	0.318505
EMX2	cg18561589	-0.260861	0.066739	-0.416696	0.00139271	-0.161986	0.172897	7930857	-1.35657	9.6e-05	-1.30919	0.000545919	-1.05063	0.00103329
KCTD15	cg18569243	0.0820585	0.0268765	0.159451	0.00173961	0.11743	0.0272702	8027584	0.0241433	0.833275	0.0172512	0.888117	-0.160524	0.0475911
GNPDA2	cg18602373	-0.171789	0.00660102	-0.221568	5.58702e-05	-0.161017	0.00799042	8100085	0.105531	0.136905	0.193473	0.0013712	0.0449337	0.578875
PITX1	cg18606375	-0.142844	0.0872136	-0.254566	0.00121357	-0.0898713	0.143942	8114215	-0.340099	0.00249441	-0.361873	0.00105012	-0.234355	0.00987851
SPRY2	cg18607411	-0.122508	0.00116461	-0.0264771	0.126661	-0.189832	7.76099e-05	7972217	0.280823	0.207063	0.302941	0.214217	0.405191	0.0467922
HECW1	cg18608610	-0.104769	0.481439	-0.177645	0.0149328	-0.0971467	0.43447	8132465	0.22589	0.0242163	0.288455	0.0206292	0.215649	0.00594576
MITF	cg18618113	-0.0467707	0.792292	-0.187563	0.0014234	0.0154458	0.478801	8080938	0.18006	0.0600946	0.121185	0.225761	0.206566	0.0439117
P2RX4	cg18673825	-0.0166545	0.407933	-0.185289	0.0423517	-0.0167006	0.268086	7959267	-0.206983	0.0307433	-0.220325	0.104615	-0.0844434	0.351205
MEIS1	cg18675617	0.20911	0.0202115	0.241521	8.34905e-05	0.0470635	0.166789	8042356	-0.261258	0.049091	-0.439798	0.000506928	-0.318456	0.00444332
TBX5	cg18677101	0.277778	0.000468805	0.370954	1.02232e-06	0.197033	0.0042846	7966668	1.40208	4.27e-06	0.982674	0.000555627	1.06477	0.000631353
TBX5	cg18689332	0.107228	0.11098	0.1756	0.00024035	0.0659797	0.268005	7966668	1.40208	4.27e-06	0.982674	0.000555627	1.06477	0.000631353
HOXA7	cg18690769	0.0268605	0.468456	0.197775	0.00143759	-0.00922971	0.605762	8138745	-0.0833606	0.525233	-0.349356	0.0104329	-0.00180399	0.986542
EYA4	cg18714224	0.0104936	0.112809	0.157899	0.00178485	-0.0311279	0.11088	8122150	-0.692361	0.0484137	-0.0952677	0.797687	-0.260907	0.358017
AMN	cg18724302	-0.0349067	0.860014	-0.158647	0.033265	-0.0360884	0.94161	7977033	-0.130241	0.0818525	-0.137551	0.0224756	-0.0496399	0.284479
ISL1	cg18739865	-0.242326	0.0375778	-0.388356	0.000284302	-0.155027	0.0598658	8105220	-0.189431	0.0258785	-0.207775	0.00987043	-0.0800014	0.172502
ID4	cg18747742	-0.1785	0.041587	-0.0689989	0.165621	-0.0243885	0.676615	8117120	0.456232	0.0255202	0.0825948	0.738182	-0.0946523	0.54505
ID4	cg18774117	-0.216576	0.00569704	-0.330939	3.59565e-06	-0.0794772	0.0703587	8117120	0.456232	0.0255202	0.0825948	0.738182	-0.0946523	0.54505
ALX3	cg18786873	0.0396219	0.593016	0.155051	0.00613955	0.0559821	0.314885	7918416	-0.120998	0.0612803	-0.167457	0.0148785	-0.0653435	0.186133
SMOC2	cg18800641	0.209571	0.027806	0.0820946	0.0952077	0.0868066	0.242371	8123446	1.27715	0.00103983	0.495382	0.205422	0.589095	0.0647977
HS3ST3A1	cg18813365	-0.151301	0.00727524	-0.169247	0.000610695	-0.0973219	0.0324463	8012883	-0.257158	0.00249687	-0.231308	0.0199787	-0.20084	0.0148424
FAM169A	cg18815657	-0.10486	0.172297	-0.172755	0.00552432	-0.0972385	0.178643	8112649	0.25986	0.040304	0.148245	0.0732933	0.197172	0.0347539
NRG1	cg18823710	0.0463629	0.336756	-0.00739682	0.644949	0.159901	0.00862559	8145751	-0.311718	0.268929	-0.656543	0.0271012	-0.467137	0.0451598
HOXC5	cg18843682	-0.300773	0.02398	-0.372493	0.00101415	-0.185329	0.0828992	7955887	0.611746	0.00435476	0.485882	0.00881358	0.556698	0.0111672
AGPAT3	cg18863912	-0.133297	0.0207214	-0.119653	0.0254174	-0.158178	0.0358847	8068952	-0.0540686	0.395108	-0.141957	0.0210246	-0.0672878	0.0885561
CPS1	cg18882786	0.238851	0.0584042	0.332545	0.000824423	0.143061	0.110213	8048026	-0.207702	0.244374	-0.428082	0.0532857	-0.287873	0.021395
SEMA3D	cg18886274	0.0371674	0.564013	0.155585	0.0163586	0.0420889	0.717015	8140686	0.038484	0.530792	0.33078	0.0172941	0.141566	0.0671208
WDR12	cg18896514	-0.0528622	0.560406	-0.197597	3.94867e-05	-0.0241879	0.945881	8058373	0.245257	0.0479618	0.250304	0.00607281	0.0522034	0.495333
TSHZ3	cg18924048	-0.0873156	0.389311	-0.16126	0.00445446	-0.0434008	0.824357	8035896	-0.253703	0.039651	-0.0830164	0.463422	-0.0154702	0.849957
HOXD4	cg18944451	0.0762524	0.840867	0.208264	0.00584225	0.00624707	0.981794	8046555	0.119842	0.101921	0.186315	0.0216092	0.168754	0.0380493
EMX2	cg18972885	-0.197292	0.0849706	-0.343698	0.000901511	-0.193968	0.15754	7930857	-1.35657	9.6e-05	-1.30919	0.000545919	-1.05063	0.00103329
PLXNC1	cg18994060	0.0943923	0.126209	0.173695	0.000520467	0.201819	0.00376127	7957570	0.515726	0.00905364	0.470961	0.0114248	0.50659	0.0144657
B3GALT2	cg18999636	0.0965477	0.903906	0.169108	0.0036833	0.0231664	0.43359	7923034	-1.01218	0.00229813	-0.950961	0.00103099	-0.56709	0.00405251
BLID	cg19005968	-0.0575055	0.798996	-0.196794	0.000771225	-0.100131	0.412436	7952309	0.0460296	0.810921	0.265724	0.201135	0.433393	0.0203765
PFKFB2	cg19018883	-0.102917	0.130569	-0.0152332	0.791633	-0.151492	0.00980771	7909285	0.288372	0.00640006	0.237604	0.00717168	0.139751	0.0980279
PAG1	cg19024021	-0.115973	0.0800084	-0.19556	0.00019173	-0.151774	0.0179418	8151512	0.400149	0.0295995	0.455862	0.000725664	0.396371	0.000611684
CSNK1A1L	cg19043800	-0.105334	0.0552074	-0.0962955	0.00477133	-0.160729	0.000971638	7971071	0.0475126	0.437307	-0.124633	0.0295286	-0.0211634	0.653127
HOXB5	cg19047868	-0.0918084	0.537914	-0.255581	0.00504687	-0.0621082	0.678554	8016457	0.34695	0.02955	0.13553	0.154258	0.174414	0.122655
EMX2	cg19048251	-0.186257	0.247566	-0.300957	0.0105848	-0.0988855	0.39199	7930857	-1.35657	9.6e-05	-1.30919	0.000545919	-1.05063	0.00103329
PAXIP1	cg19077869	-0.0378655	0.76383	-0.160149	0.000319169	-0.0281139	0.678972	8144047	-0.0630644	0.362437	-0.105872	0.119839	-0.140732	0.0223748
ADAMTS17	cg19077870	-0.0912565	0.783869	-0.203881	0.0189463	-0.0235749	0.333308	7991516	-0.0180364	0.810372	-0.142928	0.022284	-0.102042	0.0463867
NRXN1	cg19110349	0.132647	0.119803	0.183068	0.00127876	0.0699675	0.278045	8052091	0.00343512	0.93635	-0.0966047	0.00969245	-0.00939876	0.789822
SLC30A5	cg19186888	-0.0107481	0.772896	-0.168854	0.0351682	0.000383736	0.542062	8105801	0.213049	0.00333839	0.109414	0.118779	0.0741247	0.178308
FAM135B	cg19199677	0.0469462	0.454178	0.201125	0.0208163	0.0144284	0.331181	8153071	0.122591	0.0156677	0.0802425	0.0383688	0.0827586	0.0161079
FABP1	cg19217130	0.0686184	0.247152	0.221505	0.000135993	0.0338323	0.331514	8053654	-0.0741757	0.23501	-0.0799183	0.183025	-0.0924991	0.030096
NFATC2	cg19237900	-0.166214	0.0171517	-0.287461	1.85033e-05	-0.241773	0.00453443	8067040	0.412325	0.103856	0.35044	0.0386205	0.220804	0.116464
B3GALT4	cg19241689	0.117637	0.271721	0.197163	0.00774549	0.0635053	0.322702	8.15882e+06	-0.189208	0.0745989	-0.259593	0.017045	-0.16033	0.0343101
DHRS3	cg19263548	-0.0231839	0.495975	-0.162458	0.00444599	0.139002	0.0295102	7912537	-0.525197	0.22842	-0.807184	0.0547068	-0.667457	0.0480169
RBM8A	cg19287491	0.0498127	0.238227	0.179659	0.000666582	0.00576269	0.603919	7904751	-0.0682456	0.461878	-0.170247	0.155019	-0.22563	0.0203202
INHBA	cg19323059	-0.118837	0.389261	-0.160748	0.0298289	-0.0515952	0.794208	8139207	0.36681	0.0166293	0.416526	0.000111804	0.2716	0.00289476
BMPR1B	cg19332544	-0.127309	0.0140783	-0.170748	0.00023659	-0.0649038	0.024508	8096511	0.429664	0.0247002	-0.0818744	0.678046	0.159164	0.326414
EMX2	cg19358493	0.182885	0.312644	0.372717	0.00109924	0.119778	0.402791	7930857	-1.35657	9.6e-05	-1.30919	0.000545919	-1.05063	0.00103329
PIGK	cg19369529	0.0487742	0.970626	0.209023	0.00292629	0.10513	0.721337	7917088	0.0157417	0.859406	0.197811	0.0115876	-0.000338004	0.996807
MAP2	cg19373099	-0.162698	0.135248	-0.25584	5.34878e-06	-0.146106	0.115388	8047926	0.58686	0.000323747	0.724546	0.000298045	0.773115	0.000373666
HOXD9	cg19373813	0.0172276	0.712372	0.16403	0.0239333	0.0129311	0.98765	8046542	-0.127611	0.0370605	-0.179169	0.0133728	-0.0686306	0.268352
ATP2C1	cg19380996	0.130896	0.026119	0.153085	0.00303457	0.112908	0.0380476	8082607	-0.0163159	0.807178	0.201621	0.00630794	0.0688161	0.220133
SLC30A8	cg19390794	-0.281903	0.0030963	-0.446109	7.81126e-09	-0.135849	0.0310295	8148003	-0.0815262	0.0947507	-0.15752	0.00071589	-0.0830165	0.0469627
SYTL2	cg19397037	-0.137307	0.00992955	-0.0154896	0.161042	-0.175237	0.00434769	7950810	0.386244	0.0468838	0.262126	0.0801107	0.14549	0.148003
SRCIN1	cg19409060	-0.0781877	0.588586	-0.173477	0.0113432	-0.0346052	0.900117	8014679	-0.0837935	0.167208	-0.104908	0.0373214	0.0146346	0.769062
HOXD9	cg19412900	0.0543524	0.462499	0.167164	0.00195484	0.042693	0.540033	8046542	-0.127611	0.0370605	-0.179169	0.0133728	-0.0686306	0.268352
SALL3	cg19416795	0.140574	0.00774505	0.187179	0.00125289	0.075781	0.0515958	8021826	-0.0388008	0.572941	-0.127447	0.0398526	-0.0643279	0.209219
TMEM132A	cg19442676	-0.0530905	0.787861	-0.192732	0.0132827	-0.032849	0.478745	7940377	-0.0810579	0.504451	-0.335131	0.00353584	-0.289164	0.000912381
PCDHA4	cg19444735	-0.0640072	0.929158	-0.25163	9.30792e-05	0.0113532	0.31507	8180278	0.323809	0.0231958	0.366054	0.00271269	0.449415	2.59e-06
G6PC3	cg19452633	-0.0890244	0.703094	-0.187963	0.00253951	-0.152558	0.179083	8007561	0.0352166	0.589177	0.0594546	0.336682	0.14714	0.0382348
ABCA9	cg19464780	0.0559346	0.108636	-0.0605605	0.788485	0.181002	0.00511656	8017927	0.865072	0.00119319	0.678219	0.0675706	0.386118	0.252876
SIVA1	cg19495714	0.0344989	0.241047	-0.0226189	0.491849	0.157939	0.0109639	7977288	-0.0447008	0.456	-0.109418	0.0354065	-0.0294353	0.54889
SLC7A11	cg19516073	-0.143119	0.23725	-0.151407	0.0122788	-0.140021	0.117338	8102800	-0.0211604	0.876438	0.570781	0.000633024	0.317838	0.0140045
ADRA1A	cg19519355	-0.150928	0.023388	-0.101656	0.0556974	-0.153286	0.0083216	8149885	-0.0407606	0.36051	-0.084958	0.0425379	-0.0277659	0.50432
CACNA2D3	cg19546273	0.0807876	0.010534	0.092174	0.00137433	0.17148	0.000130491	8080578	0.930537	0.00175474	0.832045	0.0226915	0.413882	0.0506565
HSBP1	cg19547274	0.0785727	0.071852	0.163189	4.45249e-05	0.0348996	0.1524	7997520	-0.199264	0.00607859	-0.0767061	0.227033	-0.105444	0.0899736
EN1	cg19575372	0.14902	0.0333865	0.196008	0.00248872	0.0784992	0.0278927	8054831	0.505824	0.000905245	0.284492	0.0274095	0.385217	0.00243258
EN1	cg19613432	0.12137	0.0546359	0.159597	0.00476776	0.0934487	0.0255582	8054831	0.505824	0.000905245	0.284492	0.0274095	0.385217	0.00243258
HOXA7	cg19623360	0.0374792	0.934826	0.170207	7.08342e-05	0.0177329	0.633295	8138745	-0.0833606	0.525233	-0.349356	0.0104329	-0.00180399	0.986542
C16orf72	cg19649308	-0.169161	0.00763204	-0.155465	0.00573856	-0.15121	0.0148369	7993159	-0.018519	0.701943	0.0878452	0.0494001	0.0118715	0.733624
PITX1	cg19656119	0.0909502	0.0352804	0.189565	5.39037e-05	0.0760059	0.0627386	8114215	-0.340099	0.00249441	-0.361873	0.00105012	-0.234355	0.00987851
MMP17	cg19658522	0.0772489	0.0229674	0.114782	0.00884289	0.172854	0.00577333	7959946	-0.252545	0.048376	-0.285035	0.0119307	-0.121729	0.192552
EMX2	cg19685479	0.126958	0.220689	0.160845	0.00395169	0.041229	0.540786	7930857	-1.35657	9.6e-05	-1.30919	0.000545919	-1.05063	0.00103329
PAX9	cg19688403	0.10506	0.436192	0.250403	0.00455632	0.1109	0.330993	7973974	0.646742	0.00061124	0.439476	0.00421471	0.440688	0.0118299
FAT1	cg19699332	-0.0234595	0.820206	-0.163663	0.000975733	-0.0831753	0.257461	8104079	0.0781473	0.369835	0.338422	0.0037424	0.224078	0.0214843
CYP46A1	cg19706320	-0.00874964	0.368571	-0.174839	0.0136468	0.082967	0.105015	7976681	0.1726	0.0230582	0.0203633	0.731944	0.0928133	0.0687527
FLRT3	cg19733747	-0.0503348	0.0304752	-0.170383	1.4497e-05	0.0186468	0.334304	8065071	-0.180956	0.508327	-0.427584	0.0741393	-0.573648	0.00868506
MEDAG	cg19735903	-0.203975	0.00139675	-0.100855	0.0612061	-0.137867	0.0291197	7968351	0.515641	0.0764574	0.540604	0.0313348	0.23403	0.388908
MARK1	cg19746782	-0.162278	0.00953934	-0.180868	0.000397399	-0.155945	0.0125597	7909841	0.365072	0.0132949	0.202377	0.322465	0.0704128	0.617025
TBX5	cg19746940	0.170482	0.0106597	0.231309	4.32369e-05	0.0766631	0.0459227	7966668	1.40208	4.27e-06	0.982674	0.000555627	1.06477	0.000631353
MAP2	cg19766463	0.0930439	0.0508288	0.169277	5.91083e-05	0.114823	0.0189071	8047926	0.58686	0.000323747	0.724546	0.000298045	0.773115	0.000373666
HOXC9	cg19794507	0.307533	0.0361927	0.442751	0.000991549	0.214269	0.0980308	7955865	-0.465402	0.00179025	-0.513573	0.0162917	-0.201115	0.0283778
CIB2	cg19819320	0.140492	0.0107641	0.211395	0.000132505	0.127781	0.0242138	7990674	-0.149657	0.194133	-0.13312	0.185289	-0.195148	0.0147324
ARHGDIB	cg19826026	-0.0817957	0.414185	-0.164521	0.0105696	-0.0148416	0.925442	7961532	0.307672	0.263013	0.738169	0.0017917	0.763566	0.00492229
PCDH10	cg19839601	0.0126764	0.959548	0.157648	0.0224497	-0.0454633	0.931811	8097449	1.16757	0.0133098	1.68323	0.0027357	1.88588	1.02e-05
PAX9	cg19842809	0.0794722	0.508404	0.240677	0.0101487	0.0461105	0.552269	7973974	0.646742	0.00061124	0.439476	0.00421471	0.440688	0.0118299
LRRN3	cg19857407	-0.14001	0.0411276	-0.21759	7.03818e-05	-0.111918	0.104314	8135488	-0.554403	0.0342827	0.23971	0.488734	0.251442	0.40583
TBX5	cg19858749	0.258892	0.0169628	0.369152	0.000113986	0.156789	0.0864038	7966668	1.40208	4.27e-06	0.982674	0.000555627	1.06477	0.000631353
TMEM200A	cg19863778	-0.137741	0.00943682	-0.228133	0.000210483	-0.152928	0.0201549	8122038	0.216971	0.191184	0.109689	0.567377	0.388359	0.0110494
LHX8	cg19870706	-0.151342	0.0258825	-0.124344	0.0371498	-0.143134	0.0627187	7902353	-0.109271	0.0400336	-0.0910195	0.0690493	-0.0415482	0.418536
HCRTR2	cg19882078	0.0628884	0.82764	0.168744	0.00372931	0.0654026	0.356384	8120342	0.118337	0.0289208	0.0433431	0.297227	0.0928868	0.0361476
RABGGTB	cg19891943	-0.0659819	0.529944	-0.152282	0.0229791	-0.0354223	0.83604	7902382	0.176767	0.130516	0.246487	0.00979128	0.0763275	0.288044
ANO4	cg19894076	0.0417246	0.426095	0.228742	0.0010498	0.0999443	0.298225	7957861	0.0503301	0.510555	0.108161	0.116066	0.220807	0.00528952
GRAMD1B	cg19898183	-0.0445214	0.90189	-0.194117	0.000566542	-0.0362409	0.714252	7944769	-0.39386	0.0592641	-0.448448	0.0747666	-0.271139	0.0467204
FABP1	cg19910382	0.0455735	0.762355	0.199127	0.00855385	0.00805723	0.794108	8053654	-0.0741757	0.23501	-0.0799183	0.183025	-0.0924991	0.030096
EMX2	cg19912142	-0.170423	0.00248878	-0.120431	0.00355613	-0.152288	0.00719551	7930857	-1.35657	9.6e-05	-1.30919	0.000545919	-1.05063	0.00103329
EMX2	cg19925204	-0.261241	0.0864377	-0.394733	0.00260924	-0.243502	0.137563	7930857	-1.35657	9.6e-05	-1.30919	0.000545919	-1.05063	0.00103329
NRIP1	cg19931426	-0.0310835	0.982865	-0.188513	0.000886154	-0.000690301	0.616181	8069553	-0.122124	0.29407	-0.205161	0.128265	-0.290375	0.00475382
PDE10A	cg19953427	0.157172	0.0313651	0.168665	0.00108541	0.0687269	0.132202	8130674	0.619852	0.0134406	0.770266	0.00380384	0.293067	0.0833451
ADRA2A	cg19974005	-0.153177	0.0364263	-0.141928	0.00970633	-0.0585151	0.218318	7930482	0.276672	0.0433378	0.266558	0.00465768	0.509891	7.32e-05
ASPH	cg19981738	0.0356316	0.8337	0.155592	0.00720004	0.0726514	0.704692	8150988	-0.0581114	0.468185	0.161321	0.0108346	0.120195	0.0642909
KREMEN2	cg20002209	-0.101291	0.113958	-0.15631	0.000544353	-0.0759697	0.0891241	7992758	-0.105514	0.0976512	-0.141192	0.0342743	-0.0603117	0.222959
IKZF1	cg20031845	0.164516	0.0116235	0.0345187	0.21063	0.0724589	0.121718	8132819	0.0230778	0.861794	-0.124041	0.00874223	-0.034591	0.363037
FEZ2	cg20060284	-0.0755609	0.325897	-0.193879	0.0022669	-0.0688006	0.336053	8051427	0.277279	0.011543	0.141703	0.0871408	0.0947655	0.173377
PDE10A	cg20114056	0.0343188	0.937079	0.169143	0.00319791	0.0669633	0.575736	8130674	0.619852	0.0134406	0.770266	0.00380384	0.293067	0.0833451
HOXC11	cg20116805	-0.137936	0.106049	-0.181127	0.00267988	-0.103409	0.156004	7955855	-0.384286	0.00387373	-0.371243	0.0108997	-0.320646	0.00749135
TWIST1	cg20121142	-0.166166	0.0753328	-0.167552	0.0321817	-0.0920327	0.268466	8138442	-0.354825	0.00913045	-0.471021	0.000335718	-0.372003	0.000520017
SCARB1	cg20132581	0.0736706	0.101722	0.0553654	0.114061	0.150762	0.0128525	7967544	-0.310363	0.0164176	-0.22205	0.0354368	-0.0805848	0.386685
PTK2B	cg20135243	-0.0582346	0.506998	0.159193	0.00459055	-0.0136218	0.201184	8145490	-0.176938	0.318612	-0.477111	0.000281736	-0.242504	0.0466446
PLK2	cg20149988	-0.176712	0.00877479	-0.177738	0.000281392	-0.128675	0.0407408	8112202	-0.639946	0.0252811	-0.575953	0.0263391	-0.463942	0.0249205
IFITM3	cg20151221	-0.156567	0.22556	-0.221657	0.0197874	-0.0480615	0.906535	7945371	0.0606707	0.554305	-0.296866	0.0471538	-0.116689	0.175085
PCSK2	cg20157281	-0.173469	0.00646081	-0.134046	0.00365771	-0.141639	0.0317187	8061094	0.219506	0.464136	-0.454027	0.00707963	-0.25483	0.0678946
FAM173B	cg20158578	0.134926	0.117428	0.197845	0.00225131	0.0455474	0.277088	8110966	0.21981	0.0405542	0.0871477	0.40907	-0.00715273	0.944823
PPP1R17	cg20159214	0.0891777	0.298528	0.251483	0.00244174	0.0768745	0.241344	8132182	0.027456	0.545386	0.0446041	0.45546	0.0870919	0.0399825
HOXA4	cg20171892	-0.0654466	0.846166	-0.203228	0.00107621	-0.0301884	0.565995	8138728	0.296943	0.00425131	0.328826	0.00292515	0.195164	0.0343166
HOXB5	cg20184247	-0.161399	0.0228047	-0.243443	4.64544e-05	-0.13313	0.0350136	8016457	0.34695	0.02955	0.13553	0.154258	0.174414	0.122655
ABCB1	cg20189318	-0.161467	0.441632	-0.277051	0.000126483	-0.08444	0.846866	8140782	-0.0466262	0.266269	-0.108376	0.0392202	-0.0469589	0.239013
SHISA3	cg20192478	-0.125231	0.568056	-0.205747	0.00327035	-0.135381	0.894294	8094870	0.134139	0.210539	0.888944	0.0571392	0.769801	0.00540669
DEPDC1B	cg20230271	-0.0686783	0.469426	-0.170412	0.000674127	-0.120988	0.0471805	8112260	0.00958083	0.931849	-0.166798	0.0141532	-0.0742627	0.284975
GDNF	cg20235989	0.0268126	0.259987	0.165162	0.00389787	0.0450534	0.392901	8111670	-0.397701	0.0100378	-0.323874	0.0485837	-0.366857	0.000750292
HDAC9	cg20238678	-0.0106956	0.583335	-0.241459	2.02021e-05	0.0275052	0.992556	8131631	0.282942	0.236866	0.511222	0.0824696	0.515158	0.00851355
HEBP2	cg20243517	0.050901	0.0274922	0.151325	0.000121736	0.0816647	0.0125603	8122317	-0.0465814	0.600536	-0.130352	0.0933476	-0.13332	0.0120032
EN1	cg20248516	-0.224641	0.0105051	-0.232749	0.00116424	-0.0872943	0.0946954	8054831	0.505824	0.000905245	0.284492	0.0274095	0.385217	0.00243258
TBX5	cg20249252	0.323887	0.00627421	0.428562	2.00208e-05	0.253436	0.01577	7966668	1.40208	4.27e-06	0.982674	0.000555627	1.06477	0.000631353
HOXA9	cg20261859	0.289809	0.0650232	0.396849	0.00125689	0.16168	0.179151	8138749	-0.887655	0.00022139	-0.93501	0.00673008	-0.506001	0.00427069
NFE2L3	cg20268039	0.160951	0.000468817	0.0559191	0.140282	0.180608	0.000186654	8131944	-0.163529	0.270199	-0.251652	0.0175134	-0.143873	0.0970303
CMSS1	cg20276377	0.0665611	0.0511149	0.127312	0.00582714	0.19064	0.00201953	8081241	0.200269	0.0918389	0.175857	0.0324389	0.104718	0.177431
TRIM36	cg20281573	0.0362835	0.955583	0.163277	0.00119189	0.027187	0.763916	8113577	0.0476613	0.271619	0.111867	0.0849291	0.127493	0.0120596
GREB1L	cg20320886	0.0747196	0.110894	0.158069	0.000460009	0.0568316	0.268086	8020384	0.37617	0.0521551	0.332523	0.0464645	0.343625	0.103761
EYA4	cg20330472	0.11854	0.0873881	0.199708	0.00153666	0.0819898	0.106801	8122150	-0.692361	0.0484137	-0.0952677	0.797687	-0.260907	0.358017
MAB21L2	cg20334738	-0.083039	0.0249545	-0.185942	7.83033e-05	-0.0930155	0.0237986	8097773	1.09099	0.000475038	0.58051	0.00995269	0.542911	0.0374704
PAXIP1	cg20336253	-0.100774	0.115383	-0.150004	0.000481537	-0.0160853	0.480096	8144047	-0.0630644	0.362437	-0.105872	0.119839	-0.140732	0.0223748
HOXC9	cg20340866	0.344688	0.0435486	0.501893	0.000377235	0.21811	0.123828	7955865	-0.465402	0.00179025	-0.513573	0.0162917	-0.201115	0.0283778
CHSY1	cg20357538	0.165061	0.0107309	0.0576286	0.0806967	0.0977099	0.0630778	7991581	-0.00781496	0.917222	-0.0878187	0.196475	-0.119303	0.0248851
KLF7	cg20374118	0.0716684	0.465921	0.155317	0.00322566	0.0198408	0.936532	8058477	-0.0887681	0.320699	-0.158568	0.129722	-0.236159	0.000800705
SLIRP	cg20385229	0.155858	0.0196883	0.0997876	0.0783851	0.0572784	0.218949	7975989	0.161891	0.0428673	0.01465	0.839916	0.0134315	0.870187
OSR1	cg20393901	-0.132614	0.493105	-0.246427	0.00583505	-0.0867855	0.999296	8050497	0.374898	0.118065	0.459607	0.0326013	0.317106	0.0857748
GALNT7	cg20395108	-0.0132166	0.71222	-0.151065	0.000400779	0.0121497	0.605113	8098328	-0.0288833	0.826595	0.181057	0.121216	0.196717	0.0488145
SLC16A5	cg20404622	0.0882565	0.0728935	0.164588	0.000324538	0.123039	0.0158724	8009746	-0.395226	0.00142535	-0.349829	0.00407138	-0.269771	0.0058219
MREG	cg20428989	-0.124257	0.188096	-0.214893	0.00039171	-0.107108	0.15158	8058824	0.213347	0.0918326	0.171712	0.000978665	0.174898	0.00285634
PCDH10	cg20446929	-0.146614	0.0278183	-0.197102	0.000662091	-0.0770444	0.119543	8097449	1.16757	0.0133098	1.68323	0.0027357	1.88588	1.02e-05
FAM124A	cg20450401	-0.0895007	0.532141	-0.152478	0.0251429	-0.118668	0.466715	7969192	0.447553	0.0129337	0.152183	0.190317	0.216191	0.0379724
LCP1	cg20467260	0.0428411	0.750747	0.199652	0.00217967	-0.00755042	0.769429	7971461	0.872812	0.0415434	1.1567	0.000636566	0.898038	0.00221622
MYCT1	cg20494691	-0.0514817	0.0495541	-0.162104	3.63821e-05	-0.0933985	0.0141465	8122860	0.500911	0.0167524	0.999311	0.0259519	0.652697	0.0269718
CCND2	cg20522308	0.108353	0.00710686	0.18592	5.60533e-05	0.105837	0.00527514	7953200	1.66659	0.000194736	2.18502	2.23e-07	1.95315	8.98e-08
TBX5	cg20538322	0.119114	0.0204623	0.17358	7.64187e-05	0.09367	0.031503	7966668	1.40208	4.27e-06	0.982674	0.000555627	1.06477	0.000631353
ANO4	cg20569804	-0.0890382	0.202689	-0.157483	0.0202025	-0.0675827	0.465991	7957861	0.0503301	0.510555	0.108161	0.116066	0.220807	0.00528952
TSC22D1	cg20570230	-0.0338371	0.148465	-0.161879	0.00537078	-0.0687965	0.215499	7971350	-0.146853	0.110614	-0.178258	0.0174456	-0.123318	0.106541
FGF5	cg20574820	-0.135946	0.228149	-0.217334	0.00351052	-0.0856289	0.445616	8096050	-1.12849	0.00915413	-0.67215	0.131478	-0.274421	0.326771
ASPH	cg20585185	-0.101765	0.152429	-0.168111	0.000552617	-0.177269	0.0086044	8150988	-0.0581114	0.468185	0.161321	0.0108346	0.120195	0.0642909
ARRDC4	cg20602131	0.0756707	0.0213015	0.181131	1.2185e-05	0.0646335	0.0305385	7986350	0.105859	0.555769	0.245694	0.233491	0.358295	0.0119373
AK4	cg20608759	-0.154871	0.0470496	-0.314618	9.01931e-05	-0.118568	0.0427296	7902038	-0.24614	0.0209901	-0.00303293	0.976697	0.0389159	0.639763
EYA4	cg20611276	0.130377	0.0951623	0.270134	0.000689456	0.0670037	0.132133	8122150	-0.692361	0.0484137	-0.0952677	0.797687	-0.260907	0.358017
LRTM1	cg20637923	-0.093185	0.672833	-0.165471	0.0087579	-0.0449511	0.62101	8088174	-0.100629	0.0421474	-0.0496383	0.306911	-0.0609848	0.256833
ROBO1	cg20666472	0.024749	0.398301	0.152188	0.00147865	0.131481	0.0589489	8088919	-0.284922	0.0195	-0.236394	0.0345302	-0.0593665	0.48476
RUNX3	cg20695936	-0.168624	0.000557612	-0.0142749	0.336691	-0.1405	0.00257757	7913805	-0.124247	0.227837	-0.145692	0.0912765	-0.225497	0.0155992
MAB21L1	cg20704442	0.218544	0.0491265	0.323219	0.000102983	0.182927	0.0556233	7970949	1.56704	1.56e-05	1.31252	0.00047063	1.03071	0.000422688
PAX9	cg20710709	0.0930226	0.350662	0.209823	0.0222546	0.102259	0.33494	7973974	0.646742	0.00061124	0.439476	0.00421471	0.440688	0.0118299
HSBP1	cg20729586	0.0408163	0.914598	0.15006	0.00204742	-0.0282557	0.735846	7997520	-0.199264	0.00607859	-0.0767061	0.227033	-0.105444	0.0899736
EMX2	cg20792376	-0.287419	0.0550991	-0.386814	0.00135309	-0.146698	0.155431	7930857	-1.35657	9.6e-05	-1.30919	0.000545919	-1.05063	0.00103329
MKRN3	cg20792895	0.162022	0.0182499	0.234994	0.000897937	0.0864084	0.0513568	7981911	-0.226755	0.00733763	-0.200155	0.0310813	-0.0902529	0.100907
NPTX1	cg20853771	0.0755404	0.571872	0.166134	0.00100075	0.0668757	0.431701	8019074	0.0106543	0.875433	-0.121302	0.046509	-0.0583809	0.353748
ZNF644	cg20865627	-0.127489	0.148195	-0.165871	0.0157058	-0.0902843	0.296697	7917604	-0.0100336	0.890506	0.0183675	0.761562	-0.192396	0.016275
GATA6	cg20880080	0.123926	0.00683372	0.201843	4.01118e-07	0.0971209	0.027655	8020455	0.156129	0.31658	0.389825	0.0424891	0.249496	0.183604
HOXA9	cg20884887	0.314693	0.04497	0.444556	0.000323697	0.183221	0.105486	8138749	-0.887655	0.00022139	-0.93501	0.00673008	-0.506001	0.00427069
SLC30A3	cg20885815	-0.148952	0.0909107	-0.228508	0.00140948	-0.173891	0.0307707	8051050	0.122403	0.246152	0.205046	0.0180088	0.0506415	0.477854
NR2F2	cg20889818	0.0773116	0.789693	0.166839	0.0440479	0.100387	0.607054	7986329	0.358868	0.0090971	0.262893	0.0771042	0.123555	0.541587
HS3ST3B1	cg20928777	-0.155233	0.00824762	-0.0702395	0.0628583	-0.157361	0.0160491	8005097	-0.502382	0.0134643	-0.322913	0.0698691	-0.293574	0.029651
LTBP1	cg20948956	0.106063	0.296954	0.210378	0.00643876	0.00338302	0.378778	8041383	0.217379	0.182071	0.402517	0.00865721	0.277607	0.0278033
SEMA3C	cg20964461	0.0710104	0.110993	0.173471	0.000275456	0.0494621	0.377645	8140534	-0.838201	0.00514665	-0.522063	0.0369121	-0.26508	0.120658
HOXA11	cg20994254	-0.141824	0.0457508	-0.17934	0.0009621	-0.113818	0.0605384	8138765	-0.266008	0.0109462	-0.339548	0.0149551	-0.174815	0.136021
SLC17A6	cg20998200	-0.0791291	0.358266	-0.160996	0.000284067	-0.08001	0.22282	7938975	-0.0087847	0.878959	-0.103633	0.0392952	-0.0490557	0.202444
HOXA9	cg21007852	0.138468	0.333656	0.30006	0.00208968	0.0978045	0.457461	8138749	-0.887655	0.00022139	-0.93501	0.00673008	-0.506001	0.00427069
ISL1	cg21026976	-0.177742	0.0266757	-0.224125	0.000649566	-0.124148	0.0727746	8105220	-0.189431	0.0258785	-0.207775	0.00987043	-0.0800014	0.172502
HOXC5	cg21041775	-0.269735	0.0422846	-0.308512	0.00393142	-0.124286	0.139553	7955887	0.611746	0.00435476	0.485882	0.00881358	0.556698	0.0111672
SMIM3	cg21056002	-0.093617	0.0126534	-0.200162	7.44696e-06	-0.0190039	0.162618	8109326	-0.349358	0.00019804	-0.254016	0.012003	-0.210228	0.0133006
BMPR1B	cg21066876	-0.114845	0.381767	-0.231167	0.00028976	-0.0492318	0.831778	8096511	0.429664	0.0247002	-0.0818744	0.678046	0.159164	0.326414
LHX5	cg21067760	-0.104728	0.91087	-0.205751	0.0039227	-0.0513069	0.715698	7966631	-0.086298	0.199406	-0.163435	0.0200714	-0.04919	0.395367
PAX9	cg21071116	0.0295121	0.169026	0.104644	0.010412	0.152602	0.00605361	7973974	0.646742	0.00061124	0.439476	0.00421471	0.440688	0.0118299
CADM1	cg21081239	0.140782	0.0288015	0.0740895	0.266112	0.17571	0.0465212	7951807	-0.417035	0.0296493	-0.18033	0.344474	-0.353745	0.0318318
COL12A1	cg21112099	0.113719	0.479901	0.224041	0.00626658	0.0564622	0.945653	8127563	-0.330245	0.00403375	-0.405484	0.00284938	-0.337348	0.00833256
SLCO1C1	cg21134382	0.143793	0.118004	0.0454909	0.152086	0.16694	0.041877	7954312	0.0722291	0.179527	0.120772	0.0326705	0.102736	0.0151598
MTSS1	cg21143956	0.0529814	0.377787	0.18457	0.000142632	0.0829424	0.0788258	8152764	-0.867054	0.0598228	-1.02739	0.0210646	-0.551617	0.108434
TWIST1	cg21147282	0.0994837	0.0933346	0.175126	0.000437883	0.0939729	0.111378	8138442	-0.354825	0.00913045	-0.471021	0.000335718	-0.372003	0.000520017
TMEM200A	cg21147683	0.191356	0.0880243	0.207433	0.00807019	0.143813	0.119508	8122038	0.216971	0.191184	0.109689	0.567377	0.388359	0.0110494
RUNX1	cg21172011	-0.166935	0.0883694	-0.244136	0.00133089	-0.0646169	0.5187	8070194	-0.0364016	0.661596	-0.135465	0.0490437	-0.0404713	0.622804
AHR	cg21173362	-0.155198	0.0325914	-0.0953419	0.16716	-0.121856	0.277653	8131614	0.211709	0.00655101	0.254923	0.0018572	0.122741	0.0931554
PCDH7	cg21199870	-0.11396	0.613408	-0.219589	0.000915895	-0.0955431	0.815712	8094520	0.0494817	0.711788	0.30427	0.05252	0.276746	0.00604835
SLC6A19	cg21206128	0.160731	0.00181385	0.10034	0.0090692	0.0824154	0.0101167	8104268	-0.0440808	0.469862	-0.20742	0.00311253	-0.0253619	0.649854
PAX9	cg21207665	0.0924867	0.351173	0.255877	0.00248675	0.0799364	0.462499	7973974	0.646742	0.00061124	0.439476	0.00421471	0.440688	0.0118299
STC2	cg21214142	0.133471	0.00142634	0.0607067	0.0236834	0.177783	0.000204174	8115851	0.14549	0.461308	0.484065	0.00146237	0.141019	0.368932
MLLT3	cg21222426	0.0498362	0.790178	0.169695	0.00885016	0.0124541	0.849297	8160332	0.068578	0.470889	0.290906	0.000859198	0.0170824	0.835514
ZFHX4	cg21239269	0.0924136	0.346508	0.194104	0.0113859	0.024883	0.934812	8147000	-0.603705	0.00020508	-0.633021	5.79e-07	-0.538202	0.000352065
HOXB5	cg21242356	-0.0266082	0.499802	-0.179015	0.000713407	-0.0789956	0.261413	8016457	0.34695	0.02955	0.13553	0.154258	0.174414	0.122655
HSPA9	cg21257883	-0.183428	0.00283814	-0.0766484	0.0787487	-0.189717	0.00346112	8114455	0.0962319	0.0967609	0.152789	0.00497127	0.0973469	0.0308497
SCG2	cg21269859	0.149496	0.0639139	0.232317	0.00379388	0.218396	0.054965	8059345	1.70347	2.9e-05	1.36925	0.000432728	0.929365	0.00277307
TBX15	cg21295088	0.126695	0.627545	0.310913	0.0142303	0.156519	0.36341	7919028	-0.591649	0.00186011	-0.44799	0.00406703	-0.428544	0.0160142
EN1	cg21301942	0.0888447	0.0477648	0.161722	0.000172823	0.0430044	0.0535389	8054831	0.505824	0.000905245	0.284492	0.0274095	0.385217	0.00243258
RBAK	cg21303428	-0.111019	0.168701	-0.155189	0.0178804	-0.12994	0.137798	8131292	0.0506758	0.58536	0.00574948	0.93391	-0.129411	0.0475087
HOXA9	cg21310745	0.202022	0.0851921	0.325802	0.00119166	0.11824	0.203759	8138749	-0.887655	0.00022139	-0.93501	0.00673008	-0.506001	0.00427069
RPL30	cg21316154	0.0748963	0.342834	0.236077	0.00171219	0.0477828	0.387824	8151935	-0.0308001	0.491055	-0.0967774	0.0383654	-0.0500328	0.193451
CDH2	cg21352641	-0.0990944	0.853386	-0.242005	0.00424797	-0.0596161	0.935707	8022674	0.184794	0.260911	0.317613	0.0260999	0.143705	0.25697
ABCB5	cg21357413	0.00370362	0.890371	0.167079	0.00314264	-0.0287994	0.997098	8131682	0.298373	0.0435028	0.266882	0.031107	0.265144	0.0409442
HOXA4	cg21367811	-0.224555	0.0169597	-0.326771	2.17505e-05	-0.199936	0.0405726	8138728	0.296943	0.00425131	0.328826	0.00292515	0.195164	0.0343166
JAG1	cg21368930	0.0951084	0.0683947	0.0861866	0.0184303	0.173816	0.00852343	8064978	0.575266	0.000875296	0.693273	0.000465913	0.346589	0.00831475
GRK7	cg21371991	0.143779	0.0848047	0.175474	0.00633815	0.028742	0.204623	8083129	0.0215267	0.726252	0.07307	0.182059	0.0994038	0.0278014
CSGALNACT1	cg21373029	-0.0726733	0.927161	-0.161467	0.00213673	-0.0563493	0.523343	8149574	0.43211	0.0160544	0.267089	0.176761	0.00950392	0.926358
MAB21L1	cg21392700	-0.123235	0.0463299	-0.19774	0.000977369	-0.11191	0.0562845	7970949	1.56704	1.56e-05	1.31252	0.00047063	1.03071	0.000422688
USP18	cg21442271	-0.248453	0.00656474	-0.148431	0.0367446	-0.346074	0.00955428	8071155	0.0242045	0.877518	-0.0629298	0.504273	0.19009	0.0163776
SERPINE2	cg21464060	-0.0524559	0.711521	-0.171335	0.00658013	-0.0384602	0.869995	8059376	-0.309293	0.0201373	-0.149095	0.259515	-0.154286	0.106786
MYL1	cg21468315	0.0172045	0.146285	0.203257	0.00120509	0.00893447	0.115699	8058604	0.0285363	0.623726	0.0880014	0.246415	0.100659	0.0458069
ZZZ3	cg21472196	0.114694	0.00610124	0.161153	0.000135088	0.0505322	0.0102349	7917103	-0.0552872	0.37917	0.0045097	0.925546	-0.107234	0.0440804
SALL3	cg21478967	-0.186154	0.0450925	-0.276103	0.000417981	-0.180659	0.0358372	8021826	-0.0388008	0.572941	-0.127447	0.0398526	-0.0643279	0.209219
FAM124A	cg21518287	0.0266973	0.54105	0.0525378	0.353499	0.163258	0.00856486	7969192	0.447553	0.0129337	0.152183	0.190317	0.216191	0.0379724
MEIS1	cg21568106	0.219224	0.0335426	0.293009	0.000424132	0.1175	0.103213	8042356	-0.261258	0.049091	-0.439798	0.000506928	-0.318456	0.00444332
NEDD4L	cg21585100	0.148852	0.0694827	0.155709	0.0101729	0.0784598	0.21526	8021376	-0.00923533	0.961228	-0.485087	0.00811337	-0.274034	0.0830782
RASGRP3	cg21593161	0.0584764	0.270319	0.155605	0.0104181	0.189218	0.0160612	8041422	0.428437	0.146383	0.426335	0.00166374	0.338771	0.00920388
PITX1	cg21614303	-0.176823	0.0509538	-0.213517	0.00391874	-0.118135	0.225018	8114215	-0.340099	0.00249441	-0.361873	0.00105012	-0.234355	0.00987851
TBX15	cg21647227	0.163455	0.151802	0.247796	0.0152575	0.118891	0.16738	7919028	-0.591649	0.00186011	-0.44799	0.00406703	-0.428544	0.0160142
FLNB	cg21647749	0.0995489	0.251359	0.167788	0.0291024	0.0898197	0.322832	8080714	-0.315676	0.081122	-0.301872	0.0363452	-0.240415	0.0182464
CHGA	cg21667508	0.133808	0.00264221	0.172564	7.28287e-05	0.0747894	0.0393375	7976322	0.0405153	0.478759	0.0274598	0.64235	0.0949733	0.0342831
EPHA3	cg21683480	-0.106414	0.230693	-0.16972	0.000891562	-0.0593945	0.540947	8081081	-0.550065	0.0121121	-0.535974	0.0301199	-0.279355	0.0870692
AFF3	cg21743236	-0.140544	0.0126005	-0.0160904	0.640153	-0.158369	0.0103853	8054254	1.20957	0.000122278	1.41973	6.33e-06	0.820453	0.000258198
HOMER1	cg21754246	0.0687874	0.238034	0.0405457	0.177894	0.170625	0.0154045	8112841	0.160323	0.234167	0.247516	0.0216504	0.111803	0.239724
C8orf37	cg21773820	-0.134046	0.129968	-0.17477	0.000540609	-0.108576	0.193183	8151898	-0.246042	0.102032	-0.0686602	0.682985	-0.282611	0.0240088
EGFR	cg21808635	0.127766	0.138662	0.157895	0.0357756	0.151603	0.057073	8132860	-0.0708421	0.599743	-0.19054	0.0853833	-0.254002	0.0147961
SLC1A2	cg21818891	-0.123796	0.0394535	-0.175315	0.000567024	-0.101118	0.0253008	7947496	-0.065944	0.176423	-0.114236	0.0104531	-0.0152017	0.722185
C8orf37	cg21857846	-0.100263	0.639122	-0.226949	0.00343732	-0.188714	0.237846	8151898	-0.246042	0.102032	-0.0686602	0.682985	-0.282611	0.0240088
TMTC4	cg21863200	0.13971	0.0142441	0.219798	0.000301769	0.175704	0.0252855	7972579	0.232808	0.18174	-0.293457	0.0969553	-0.237839	0.0433132
HOXA10	cg21905783	0.186224	0.0512488	0.327435	0.000917929	0.116099	0.165363	8138757	-0.475554	1.95e-06	-0.436271	0.000148058	-0.31885	0.000469139
FJX1	cg21913652	-0.0867516	0.0977523	-0.173357	0.000133942	-0.0633185	0.125241	7939365	0.0163398	0.912474	0.056477	0.695392	0.237432	0.0357088
SNTG2	cg21938541	0.0997049	0.517823	0.284864	0.00140903	0.030911	0.803921	8039977	0.0192243	0.825514	-0.117607	0.0773513	-0.140666	0.0362773
MAB21L2	cg21977434	-0.104644	0.0099123	-0.210575	2.16164e-05	-0.103617	0.0124688	8097773	1.09099	0.000475038	0.58051	0.00995269	0.542911	0.0374704
EN1	cg22007486	-0.25294	0.00132261	-0.332169	8.3915e-06	-0.198015	0.00201089	8054831	0.505824	0.000905245	0.284492	0.0274095	0.385217	0.00243258
EN1	cg22030072	-0.100695	0.0624704	-0.209731	0.000307697	-0.0897991	0.0559893	8054831	0.505824	0.000905245	0.284492	0.0274095	0.385217	0.00243258
PPCDC	cg22038273	-0.0535383	0.979212	-0.161927	0.0355734	-0.121868	0.529657	7984943	-0.00434369	0.95749	0.0169441	0.79545	0.131847	0.0159072
PKNOX2	cg22041190	-0.112455	0.32666	-0.156921	0.0125962	0.00816694	0.973772	7944955	0.432948	0.0026333	0.194816	0.219928	0.166998	0.253564
CCDC6	cg22070062	-0.151678	1.72089e-05	-0.144644	3.35771e-05	-0.161354	0.000153492	7933760	0.103432	0.0725209	0.122415	0.030177	0.0717472	0.0533895
ZFHX4	cg22086461	-0.0931925	0.622442	-0.183224	0.0116566	-0.0104658	0.819784	8147000	-0.603705	0.00020508	-0.633021	5.79e-07	-0.538202	0.000352065
SLC30A9	cg22097249	0.125277	0.0340337	0.213748	0.000459257	0.0793393	0.0874614	8094848	-0.00844535	0.904971	0.143856	0.0161395	-0.0372206	0.490421
MYH3	cg22108292	0.17941	0.00684635	0.180836	0.00189244	-0.00672464	0.17791	8012787	-0.142997	0.0814919	-0.185187	0.01533	-0.14119	0.0265502
ISL1	cg22115076	-0.277833	0.0421496	-0.386288	0.00129884	-0.174331	0.113207	8105220	-0.189431	0.0258785	-0.207775	0.00987043	-0.0800014	0.172502
SLC9A3R2	cg22116999	-0.0499872	0.575662	-0.202184	1.8753e-05	-0.0730921	0.526178	7992463	0.0681613	0.58624	0.237038	0.0156069	0.176787	0.0586954
ISL1	cg22143274	-0.168071	0.0026691	-0.0837758	0.034403	-0.153153	0.0100621	8105220	-0.189431	0.0258785	-0.207775	0.00987043	-0.0800014	0.172502
CAAP1	cg22145521	-0.123443	0.110657	-0.241381	7.53175e-05	-0.129367	0.0591179	8160478	0.194117	0.00536242	0.170345	0.0164018	0.0627088	0.28886
CD46	cg22159815	0.0262878	0.798703	0.151449	0.0115052	0.00699462	0.690871	7909400	-0.199475	0.0197302	-0.0858964	0.31867	-0.0410945	0.474433
NXN	cg22160185	0.14882	0.00338353	0.163119	0.00708056	0.245764	8.30931e-05	8010967	-0.058744	0.559066	-0.0923032	0.240147	-0.201585	0.0131509
AXIN2	cg22177308	-0.150501	0.00588789	-0.0168715	0.278569	-0.0656829	0.0759036	8017718	0.176941	0.00888085	0.0626788	0.260076	0.0700356	0.103569
GLIPR2	cg22222858	0.114792	0.015355	0.0371982	0.0928151	0.153029	0.00606584	8155192	0.457042	0.000566174	0.361807	0.0138361	0.0806789	0.413305
COL4A2	cg22232704	-0.13363	0.00472862	-0.16932	4.13455e-05	-0.142052	0.00353266	7970033	-0.0674312	0.644393	0.174208	0.0186507	0.0260353	0.805948
ITPR2	cg22259285	-0.144484	0.0518771	-0.2532	0.000261931	-0.101294	0.245611	7961900	0.116577	0.511646	0.300206	0.0332771	0.280815	0.00296285
HOXA9	cg22260008	0.140748	0.105354	0.236498	0.00273968	0.0597504	0.236611	8138749	-0.887655	0.00022139	-0.93501	0.00673008	-0.506001	0.00427069
SALL3	cg22272070	0.136994	0.0116916	0.217795	2.00119e-05	0.121625	0.0145718	8021826	-0.0388008	0.572941	-0.127447	0.0398526	-0.0643279	0.209219
BMPR1B	cg22273744	-0.143807	0.31497	-0.27816	0.000689115	-0.0438418	0.942183	8096511	0.429664	0.0247002	-0.0818744	0.678046	0.159164	0.326414
NXPH1	cg22287800	-0.169385	0.0543183	-0.22496	0.000436036	-0.122681	0.0695031	8131506	-0.0724402	0.252355	-0.10535	0.0579799	-0.0796357	0.0460063
PCGF5	cg22289560	0.0744027	0.257953	0.190382	0.00216964	-0.000684169	0.442905	7929132	0.239041	0.0217888	0.274502	0.0124995	0.20091	0.0130535
EDIL3	cg22302387	-0.0626785	0.240655	-0.160296	0.0106209	-0.0144776	0.694005	8112980	0.021336	0.791613	-0.0291919	0.678961	-0.148866	0.0319115
DNAJC15	cg22318792	-0.0447608	0.35706	-0.170992	0.00199669	-0.0772316	0.162127	7968872	0.0786871	0.470232	0.230847	0.00549432	0.035067	0.702387
TBX5	cg22327646	0.166771	0.0652718	0.225918	0.00339395	0.124678	0.0944914	7966668	1.40208	4.27e-06	0.982674	0.000555627	1.06477	0.000631353
NFE2L3	cg22330875	0.141566	0.0743949	0.229064	0.000215489	0.103517	0.0255712	8131944	-0.163529	0.270199	-0.251652	0.0175134	-0.143873	0.0970303
SPRY2	cg22369786	-0.0846159	0.103239	-0.0225287	0.306167	-0.15233	0.0442329	7972217	0.280823	0.207063	0.302941	0.214217	0.405191	0.0467922
HS3ST3A1	cg22397254	-0.0839741	0.131885	-0.200623	2.6372e-05	-0.079365	0.129726	8012883	-0.257158	0.00249687	-0.231308	0.0199787	-0.20084	0.0148424
ATP6V0A4	cg22417613	-0.0164732	0.877342	-0.18278	0.00829165	0.0501481	0.117954	8143221	0.0890229	0.162038	0.117826	0.0231796	0.113317	0.0360828
DGKG	cg22435595	-0.0666169	0.296321	-0.154038	0.00442263	-0.0825926	0.269644	8092596	0.186879	0.00919388	0.158308	0.0766294	0.248534	0.00892697
LHX9	cg22443762	-0.177251	0.0741979	-0.221133	0.00358127	-0.0813223	0.433996	7908529	-0.415001	0.00156592	-0.259454	0.0852441	-0.308205	0.00235871
PCDHA5	cg22459739	-0.0643634	0.305673	-0.175294	0.0262133	-0.0673919	0.417208	8180279	0.284623	0.0216632	0.290069	0.00923912	0.343215	0.000891481
EYA4	cg22462983	0.0210865	0.0988011	0.171779	0.000994195	-0.0378595	0.230897	8122150	-0.692361	0.0484137	-0.0952677	0.797687	-0.260907	0.358017
CLPTM1L	cg22473616	0.114224	0.0475888	0.151355	0.0026069	0.0823435	0.0723176	8110803	0.0934508	0.350672	0.156148	0.114045	0.194026	0.0131478
PITX1	cg22488797	-0.20637	0.287632	-0.373128	0.0134593	-0.103856	0.449542	8114215	-0.340099	0.00249441	-0.361873	0.00105012	-0.234355	0.00987851
ISL1	cg22498139	-0.0466784	0.267164	-0.150179	0.00288533	-0.0640869	0.104662	8105220	-0.189431	0.0258785	-0.207775	0.00987043	-0.0800014	0.172502
EMX2	cg22528466	-0.108659	0.49621	-0.155544	0.0344179	-0.0727358	0.387165	7930857	-1.35657	9.6e-05	-1.30919	0.000545919	-1.05063	0.00103329
EN1	cg22548438	0.0689228	0.0989367	0.237986	3.52593e-05	0.0791222	0.0257684	8054831	0.505824	0.000905245	0.284492	0.0274095	0.385217	0.00243258
SVIL	cg22550296	0.114507	0.0383756	-0.0276318	0.867508	0.186477	0.00661995	7932796	0.38122	0.0557109	0.374029	0.0801181	0.374387	0.0141727
DSE	cg22556008	0.0288425	0.0686673	0.0475849	0.047078	0.161083	0.00155258	8121588	-0.381533	0.00120222	-0.402615	0.000439235	-0.266158	0.00136118
BMPR1B	cg22572902	-0.148171	0.123732	-0.163728	0.00359016	-0.0953871	0.36451	8096511	0.429664	0.0247002	-0.0818744	0.678046	0.159164	0.326414
EN1	cg22595460	0.0942809	0.107437	0.215386	0.000331894	0.11673	0.041458	8054831	0.505824	0.000905245	0.284492	0.0274095	0.385217	0.00243258
CMPK2	cg22601570	-0.14665	0.045174	-0.234396	0.000538599	-0.196901	0.00853453	8050102	-0.0243539	0.815946	-0.127476	0.00345896	-0.0720712	0.0790423
SLC6A11	cg22620414	-0.11011	0.213682	-0.195541	0.00388736	-0.0880602	0.204173	8077817	0.0920907	0.16134	0.0165905	0.782946	0.131174	0.0107151
KCNQ4	cg22674756	-0.0972029	0.373506	-0.156468	0.00531994	0.022585	0.362936	7900492	0.257318	0.0228026	0.239575	0.118777	0.235378	0.00294161
CPPED1	cg22679717	0.0675334	0.123608	0.154417	0.000228091	0.0993324	0.0183655	7999553	-0.232646	0.0125629	-0.133238	0.0994307	-0.131832	0.109848
ZNF311	cg22685807	0.159172	0.0495757	0.225259	0.000839019	0.0828312	0.127346	8.15145e+06	0.183224	0.0277836	0.00325322	0.954334	0.0310242	0.63117
IRF8	cg22715716	0.0654656	0.00837344	0.15812	3.75584e-05	0.0685841	0.00176104	7997712	0.351383	0.141342	0.174759	0.0239477	0.222434	0.0186126
PTPN13	cg22722777	-0.0670232	0.379654	-0.151528	0.0212084	-0.0337108	0.94105	8096176	-0.299694	0.0152215	-0.1457	0.15975	-0.162365	0.150098
WDR43	cg22748895	-0.0458988	0.0983558	-0.155459	7.25811e-05	-0.0716489	0.0675548	8041149	0.0465715	0.562888	0.185777	0.0615148	0.165354	0.0175732
PDE4D	cg22759407	0.0950735	0.190918	0.165367	0.00149192	0.116448	0.0673795	8112220	0.341513	0.0418494	0.191278	0.174643	0.193639	0.14254
TTLL2	cg22772386	0.0398078	0.719705	0.18699	0.0174038	0.00948261	0.709804	8123398	0.0615018	0.219597	0.0505164	0.264914	0.0936707	0.0112971
TBX5	cg22773899	0.235461	0.0281985	0.306758	0.000240517	0.161266	0.0512317	7966668	1.40208	4.27e-06	0.982674	0.000555627	1.06477	0.000631353
CD46	cg22785852	-0.0578588	0.92601	-0.167026	0.000823339	-0.071606	0.674735	7909400	-0.199475	0.0197302	-0.0858964	0.31867	-0.0410945	0.474433
DCBLD1	cg22795331	-0.0176113	0.102523	-0.189396	0.00760521	-0.0578186	0.0659564	8121685	-0.280685	0.0402734	-0.181849	0.220874	-0.168918	0.197984
TBX5	cg22799141	0.253992	0.0352649	0.466185	5.47823e-05	0.184644	0.0579158	7966668	1.40208	4.27e-06	0.982674	0.000555627	1.06477	0.000631353
MEIS1	cg22827063	0.0575093	0.0205453	0.156793	0.000136444	0.0312406	0.0372785	8042356	-0.261258	0.049091	-0.439798	0.000506928	-0.318456	0.00444332
PITX1	cg22827250	-0.150615	0.404206	-0.376102	0.00762761	-0.0934789	0.518925	8114215	-0.340099	0.00249441	-0.361873	0.00105012	-0.234355	0.00987851
SLC6A11	cg22843684	-0.147808	0.159743	-0.248306	0.00264012	-0.0393361	0.32573	8077817	0.0920907	0.16134	0.0165905	0.782946	0.131174	0.0107151
MAB21L1	cg22855860	-0.0960764	0.154655	-0.182684	0.00302281	-0.0481789	0.343173	7970949	1.56704	1.56e-05	1.31252	0.00047063	1.03071	0.000422688
HOXA9	cg22858277	0.215526	0.0911544	0.346227	0.00167461	0.109848	0.276907	8138749	-0.887655	0.00022139	-0.93501	0.00673008	-0.506001	0.00427069
NEB	cg22868237	-0.159278	0.974253	-0.23082	0.0408906	-0.116398	0.778504	8055711	0.0680951	0.533589	0.237954	0.0178285	0.203848	0.00228628
HPSE2	cg22892437	0.124422	0.0279284	0.189365	0.000454702	0.0791282	0.0649375	7935613	0.0213201	0.685976	0.0332812	0.453687	0.115082	0.00821788
GATA6	cg22909396	0.0906652	0.42917	0.185327	0.00223422	0.0644085	0.624166	8020455	0.156129	0.31658	0.389825	0.0424891	0.249496	0.183604
CSGALNACT1	cg22951653	-0.0983597	0.209297	-0.16464	0.000998237	-0.125329	0.0263461	8149574	0.43211	0.0160544	0.267089	0.176761	0.00950392	0.926358
PRDM8	cg22961278	0.0981515	0.892037	0.190172	0.00907888	0.0552044	0.650649	8096032	-0.327214	0.00622564	-0.271136	0.0053719	-0.0821544	0.33517
EPS8	cg22969108	-0.0811979	0.93896	-0.165116	0.0166697	-0.069945	0.92346	7961546	0.235794	0.0235595	0.389496	0.000338732	0.295688	0.000557952
EBF2	cg22977892	0.0782436	0.27964	0.183223	0.0070838	0.0063641	0.382262	8149865	1.14805	0.00025039	0.719084	0.0227961	0.857186	0.0075076
AMOTL1	cg22978904	0.0930796	0.0136879	0.157204	0.00116315	0.0669908	0.0236676	7943263	0.185723	0.122544	0.0479702	0.702076	0.15282	0.036893
CTBP2	cg23000734	0.0976116	0.516706	0.161042	0.0139489	0.028674	0.848719	7936904	-0.095118	0.150681	-0.144569	0.0309598	-0.0235362	0.58678
TIAM1	cg23058638	-0.0839908	0.344732	-0.150428	0.0173965	-0.0380489	0.550299	8069880	-0.332789	0.0334467	-0.0510394	0.806899	-0.0592714	0.639251
SIK1	cg23060618	-0.0996892	0.238898	-0.205238	3.96643e-05	-0.0694728	0.343853	8070665	-0.00615953	0.973383	0.351984	0.0407813	5.59e-05	0.99972
BAMBI	cg23079063	0.0408638	0.840135	0.16544	0.0191234	0.108184	0.450377	7926875	-0.0605466	0.787796	0.403247	0.033308	0.130864	0.343346
SCG2	cg23085759	0.122318	0.0285442	0.167001	0.00259525	0.130446	0.0219861	8059345	1.70347	2.9e-05	1.36925	0.000432728	0.929365	0.00277307
AMPH	cg23092449	0.118647	0.0056648	0.188873	0.000664714	0.121508	0.0257666	8139131	-0.128717	0.208845	-0.182513	0.0847287	-0.198729	0.0235933
TRIM67	cg23097577	0.113165	0.320641	0.178603	0.00950688	0.067209	0.59413	7910503	0.427587	0.0275203	0.214334	0.103229	0.236221	0.0655678
FERMT2	cg23111778	-0.0682277	0.152363	-0.190171	2.59079e-05	-0.0350172	0.543825	7979204	0.153055	0.0485086	0.143837	0.0199104	-0.0401519	0.318028
HOXA6	cg23129930	-0.143632	0.00151485	-0.0480948	0.12852	-0.159841	0.0045934	8138741	-0.364633	0.0361824	-0.760958	0.000553492	-0.236144	0.133736
SCGB3A1	cg23132690	-0.0806116	0.110351	-0.162031	0.00125532	-0.0988637	0.0980154	8116439	-0.134756	0.0969672	-0.17793	0.0115985	-0.0570643	0.237578
ZFYVE28	cg23151014	0.0857392	0.0750734	0.154609	0.00348371	0.110833	0.0918255	8099008	-0.141886	0.0203721	-0.106087	0.0798096	-0.0851616	0.146769
EPS8	cg23161432	-0.206946	0.0138887	-0.165762	0.0154452	-0.161505	0.0754271	7961546	0.235794	0.0235595	0.389496	0.000338732	0.295688	0.000557952
IL1A	cg23165415	0.109529	0.0813391	0.170916	2.25498e-05	0.128104	0.0196549	8054712	0.129808	0.0471612	0.0847012	0.0743165	0.075768	0.0388981
MME	cg23184653	-0.109702	0.359166	-0.159862	0.0149925	-0.0756356	0.483416	8083494	-0.0228041	0.944104	-0.911874	0.0275346	-1.16148	0.000159454
KCNG2	cg23190649	0.15958	0.00204068	0.0353546	0.130137	0.118436	0.00912775	8021900	-0.0498644	0.453207	-0.133416	0.0360947	-0.0329306	0.510964
DNAH5	cg23195327	-0.029203	0.0876147	-0.1503	0.00358078	-0.0835302	0.0435297	8111019	0.0162192	0.728109	0.136571	0.0127994	0.0551085	0.162995
SLC35F6	cg23221603	0.169794	0.00829116	0.129884	0.00411802	0.0889964	0.0373143	8040698	0.0583956	0.435774	0.113376	0.0779277	0.117897	0.0383762
MKRN3	cg23234999	0.105528	0.0492164	0.167772	0.00328849	0.0694493	0.0929923	7981911	-0.226755	0.00733763	-0.200155	0.0310813	-0.0902529	0.100907
STEAP1B	cg23261107	0.135895	0.0238562	0.0381799	0.373511	0.225091	0.00152455	8138527	-0.642772	0.00872371	-0.494125	0.0579584	-0.274903	0.230404
HOXA7	cg23263937	-0.0418648	0.269527	0.160542	0.0232471	-0.035798	0.704367	8138745	-0.0833606	0.525233	-0.349356	0.0104329	-0.00180399	0.986542
MEIS1	cg23279522	0.118697	0.00285333	0.156438	0.00162256	0.15083	0.000263317	8042356	-0.261258	0.049091	-0.439798	0.000506928	-0.318456	0.00444332
DTNA	cg23286609	-0.0795526	0.895711	-0.256292	0.0157748	-0.0313468	0.634715	8020847	0.114447	0.415084	0.286393	0.0299541	0.082483	0.327777
EMX2	cg23308047	0.050058	0.256125	0.207488	0.000151773	0.0313232	0.24883	7930857	-1.35657	9.6e-05	-1.30919	0.000545919	-1.05063	0.00103329
CCRL2	cg23350385	-0.0658194	0.0790121	-0.152302	0.00178122	-0.141508	0.029843	8.08636e+06	0.138156	0.0380306	0.108459	0.0630156	0.136361	0.0257569
RBP1	cg23363832	0.0866699	0.000304994	0.00979335	0.051739	0.223998	1.0796e-05	8091078	-0.194322	0.17039	-0.355843	0.00585276	-0.240065	0.017552
TBX15	cg23371746	0.106366	0.396952	0.183356	0.00555183	0.10112	0.281189	7919028	-0.591649	0.00186011	-0.44799	0.00406703	-0.428544	0.0160142
HOXC11	cg23395715	-0.224225	0.0731462	-0.360086	0.00114099	-0.176561	0.152904	7955855	-0.384286	0.00387373	-0.371243	0.0108997	-0.320646	0.00749135
MB21D2	cg23420470	0.136221	0.00591634	0.187932	0.000222141	0.112892	0.00661678	8092765	-0.0278105	0.687062	0.0338565	0.668417	-0.161901	0.0244048
TBX5	cg23442672	0.2605	0.010747	0.41899	9.4163e-06	0.178744	0.0405054	7966668	1.40208	4.27e-06	0.982674	0.000555627	1.06477	0.000631353
FGFR2	cg23444251	0.0762186	0.0272266	0.165087	1.25091e-05	0.00686752	0.149186	7936734	-0.427028	0.0237303	-0.797066	0.00643134	-0.801907	0.00179216
PAXIP1	cg23463533	-0.0839895	0.860083	-0.203149	0.000744983	-0.0745722	0.428056	8144047	-0.0630644	0.362437	-0.105872	0.119839	-0.140732	0.0223748
NRG1	cg23468672	-0.0972893	0.00783087	-0.167468	0.000245394	-0.0678655	0.0223937	8145751	-0.311718	0.268929	-0.656543	0.0271012	-0.467137	0.0451598
CDKN3	cg23475035	0.147965	0.042092	0.229086	4.05422e-05	0.0834523	0.122794	7974404	-0.421878	0.0694609	-0.432382	0.0439763	-0.2394	0.35101
RPL15	cg23496906	-0.0458956	0.430265	-0.179063	0.00212977	-0.0128583	0.603284	8.0976e+06	-0.0620853	0.297569	-0.119633	0.0526013	-0.119491	0.0202496
NR4A3	cg23522962	0.0945406	0.0271094	0.118651	0.00174592	0.155939	0.00339474	8156848	0.548758	0.0189899	0.0946666	0.622703	0.0598684	0.747302
LRFN5	cg23527373	-0.104422	0.134063	0.00310177	0.910928	-0.160024	0.0415138	7974109	-0.34539	0.000623794	-0.385178	9.19e-06	-0.242342	0.000581165
APAF1	cg23536293	-0.182298	0.0110338	-0.297162	0.000112174	-0.186946	0.0143212	7957759	-0.119894	0.225645	-0.184914	0.0374466	-0.148041	0.039141
CHORDC1	cg23541232	-0.139934	0.0152298	-0.198227	0.000647124	-0.130483	0.0143524	7950983	0.19388	0.0795471	0.305461	0.00952174	0.123415	0.338476
CLN8	cg23546506	-0.104417	0.127452	-0.275446	4.11234e-06	-0.076651	0.105571	8144273	-0.110044	0.37864	0.262691	0.0486018	0.225306	0.0198327
JAM3	cg23564535	0.0963552	0.390535	0.168306	0.0094766	0.0260378	0.734648	7945262	0.109125	0.1555	0.243547	0.00500985	0.212468	0.000604609
MEIS1	cg23574061	-0.107098	0.0294551	-0.163151	0.000107323	0.0119096	0.717927	8042356	-0.261258	0.049091	-0.439798	0.000506928	-0.318456	0.00444332
SERPINB10	cg23580953	0.108877	0.262521	0.172706	0.0104916	0.0847651	0.325471	8021645	0.177877	0.15314	0.162459	0.0140304	0.106705	0.0141688
TBX5	cg23591463	0.308811	0.00566085	0.380029	5.01521e-05	0.176045	0.0300061	7966668	1.40208	4.27e-06	0.982674	0.000555627	1.06477	0.000631353
PLOD2	cg23607438	0.0165919	0.769249	0.184089	0.00723392	0.0711571	0.516479	8091283	-0.359821	0.0027488	-0.246344	0.021568	-0.233682	0.0167238
HIC1	cg23621097	0.14357	0.361407	0.162166	0.0497328	0.109615	0.107737	8003719	-0.0162321	0.804493	-0.140343	0.0384001	-0.0565546	0.241211
SOD3	cg23639734	-0.107612	0.114048	-0.135969	0.0478904	-0.176889	0.0194039	8094372	0.245299	0.0176519	-0.055607	0.635342	0.323507	0.061471
HEATR1	cg23641674	-0.12812	0.0785942	-0.191803	0.0010697	-0.050525	0.155522	7925364	0.129468	0.136886	0.138365	0.0453885	0.040575	0.473561
BBC3	cg23651386	-0.112346	0.16531	-0.174172	0.00207212	-0.000493639	0.945072	8037872	-0.0773519	0.239485	-0.176066	0.027805	-0.0414803	0.42093
PAX9	cg23655970	0.0505507	0.144157	0.169929	0.00757742	0.101132	0.0976032	7973974	0.646742	0.00061124	0.439476	0.00421471	0.440688	0.0118299
ALX3	cg23660154	0.0985162	0.340574	0.228755	0.00332293	0.0879728	0.134	7918416	-0.120998	0.0612803	-0.167457	0.0148785	-0.0653435	0.186133
GRIK2	cg23666299	-0.130522	0.0543491	-0.160254	0.00238799	-0.0882832	0.0393492	8121225	0.183015	0.460042	0.776747	0.00426961	0.53487	0.0233246
DOCK5	cg23677311	-0.00469966	0.795531	-0.15846	0.0195447	-0.0142469	0.639411	8145365	0.13071	0.577254	0.474393	0.0298971	0.279413	0.0588801
HOXC9	cg23685155	0.0800423	0.32984	0.160044	0.0196236	0.0554893	0.472802	7955865	-0.465402	0.00179025	-0.513573	0.0162917	-0.201115	0.0283778
HOXA9	cg23690350	0.0508392	0.889221	0.175095	0.0130507	0.0320672	0.643769	8138749	-0.887655	0.00022139	-0.93501	0.00673008	-0.506001	0.00427069
SRCIN1	cg23709902	-0.0638589	0.481289	-0.182733	0.0438236	0.0305924	0.982602	8014679	-0.0837935	0.167208	-0.104908	0.0373214	0.0146346	0.769062
IFITM3	cg23741639	-0.179458	0.113143	-0.264342	0.00150432	-0.0628419	0.739318	7945371	0.0606707	0.554305	-0.296866	0.0471538	-0.116689	0.175085
PCSK2	cg23756474	-0.0942853	0.198706	-0.162093	0.0148938	-0.123833	0.141012	8061094	0.219506	0.464136	-0.454027	0.00707963	-0.25483	0.0678946
ITIH5	cg23768289	0.179344	0.0420839	0.190524	0.00838294	0.143348	0.0776682	7931977	0.175369	0.477944	0.305147	0.116794	0.382812	0.0347615
ANO3	cg23772122	0.103636	0.0173509	-0.0263957	0.9971	0.180001	0.00200136	7939024	1.42828	0.00788035	0.72775	0.193759	0.314768	0.436687
RPS7	cg23775517	-0.048006	0.228792	-0.153654	0.000178209	-0.0766687	0.0548987	8040036	-0.225729	0.0244569	-0.259625	0.00176076	-0.245418	0.0021767
TXN	cg23788114	-0.129257	0.0221906	-0.151184	0.00292441	-0.124632	0.0511128	8163185	-0.286401	0.0494247	0.0173628	0.883989	0.0571411	0.497332
ECI2	cg23792349	-0.15712	0.0116532	-0.187241	4.79618e-05	-0.0893937	0.0648313	8123695	-0.228949	0.0166938	-0.0997778	0.064165	-0.0594803	0.25107
TMEM132D	cg23805623	0.110296	0.0980041	0.234715	0.000405783	0.0410359	0.127059	7967641	-0.00329984	0.948249	-0.117599	0.0285357	-0.0327308	0.518803
ZIC5	cg23819204	-0.158644	0.00734483	-0.121149	0.0116914	-0.117004	0.0256462	7972567	-0.0856827	0.221146	-0.153386	0.011553	-0.0393247	0.491759
TBX5	cg23820885	0.128981	0.0109207	0.222062	5.5149e-06	0.0798347	0.0261039	7966668	1.40208	4.27e-06	0.982674	0.000555627	1.06477	0.000631353
DERL1	cg23822407	-0.0762578	0.883088	-0.182105	0.0166646	-0.0784935	0.793445	8152628	0.118893	0.0241099	0.188929	0.00016577	0.0656333	0.155873
HOXA9	cg23854860	0.204513	0.074063	0.293514	0.00208827	0.0901196	0.249972	8138749	-0.887655	0.00022139	-0.93501	0.00673008	-0.506001	0.00427069
FOXL1	cg23867498	0.235076	0.000990748	0.315201	4.47983e-05	0.177481	0.00338006	7997735	0.107619	0.17666	0.00744271	0.928314	0.128791	0.0301413
PIANP	cg23877043	0.197486	0.0127228	0.248426	9.75996e-05	0.145368	0.0316259	7960682	-0.0339385	0.756011	-0.197409	0.0279412	0.0835198	0.607675
PDE3A	cg23886587	-0.0506055	0.274381	-0.155517	0.0384857	-0.0455126	0.207001	7954293	1.03728	0.000158869	1.25345	0.000100356	0.753698	0.000243479
OLFM1	cg23894309	-0.109781	0.0165943	-0.157933	0.000546352	-0.0795135	0.0478232	8159220	0.373029	0.000782044	0.466534	4.31e-05	0.535471	1.05e-09
ZEB2	cg23898388	0.0664618	0.206951	0.0587937	0.0991981	0.165681	0.00491956	8055624	0.190828	0.00858044	0.267084	0.00306737	0.181564	0.022779
EMX2	cg23932491	-0.0141263	0.480023	-0.155299	0.00566333	-0.00631376	0.478361	7930857	-1.35657	9.6e-05	-1.30919	0.000545919	-1.05063	0.00103329
GLRA1	cg23942665	-0.0877153	0.511158	-0.160228	0.0213182	-0.0149492	0.226356	8115355	-0.0766972	0.139536	-0.122565	0.00741711	-0.0231099	0.648161
B3GALT4	cg23950233	0.0117114	0.981773	0.191524	0.00861543	0.00242612	0.742312	8.15882e+06	-0.189208	0.0745989	-0.259593	0.017045	-0.16033	0.0343101
PTPN11	cg23980295	-0.0887851	0.281003	-0.180893	0.00109673	-0.00956877	0.475403	7958846	0.041502	0.458665	0.191132	0.00245407	0.0762602	0.11778
HOXD4	cg23981871	0.116067	0.880983	0.234687	0.0329012	0.0231722	0.844837	8046555	0.119842	0.101921	0.186315	0.0216092	0.168754	0.0380493
RASGRP3	cg23985372	-0.0452309	0.103702	-0.183311	1.98299e-05	-0.0985565	0.0205457	8041422	0.428437	0.146383	0.426335	0.00166374	0.338771	0.00920388
RPS27	cg24000797	-0.114993	0.556366	-0.163445	0.035029	-0.0505961	0.909651	7.95208e+06	-0.0716743	0.578677	-0.269283	0.0401085	-0.300385	0.00912514
EN1	cg24001710	0.134684	0.0647072	0.247893	0.000245364	0.134427	0.0241095	8054831	0.505824	0.000905245	0.284492	0.0274095	0.385217	0.00243258
RUNX3	cg24006721	-0.210842	0.00745929	-0.0115686	0.45775	-0.16553	0.0688504	7913805	-0.124247	0.227837	-0.145692	0.0912765	-0.225497	0.0155992
RUNX3	cg24019564	-0.158034	0.00145871	0.0100706	0.690869	-0.103659	0.0203198	7913805	-0.124247	0.227837	-0.145692	0.0912765	-0.225497	0.0155992
MS4A6A	cg24026212	-0.121078	0.03738	-0.179329	0.000131194	-0.0936814	0.0424809	7948455	0.237242	0.00061894	0.283743	0.0347347	0.207736	0.0462859
ZNFX1	cg24032431	0.0979885	0.00982412	0.0185708	0.0645641	0.160327	0.00118704	8066905	-0.0271372	0.742503	0.184659	0.0167166	0.09207	0.0878059
FABP1	cg24046616	0.0682231	0.282137	0.186935	0.00283441	0.0310864	0.336819	8053654	-0.0741757	0.23501	-0.0799183	0.183025	-0.0924991	0.030096
ZNF57	cg24048949	-0.0422155	0.192082	-0.198398	3.32068e-06	-0.0666342	0.073398	8024532	0.16181	0.0265616	0.067961	0.249344	-0.0253969	0.649579
GNAS	cg24064019	0.164914	0.0267172	-0.00831019	0.614779	0.166267	0.0262245	8063668	-0.0926035	0.0392136	-0.00850323	0.844131	-0.00582456	0.859681
FN1	cg24071814	-0.0413378	0.0765451	-0.214864	9.97108e-05	-0.091236	0.0239793	8058765	-0.0753404	0.0441073	-0.0224173	0.481436	-0.0344112	0.164317
LRRN3	cg24091104	0.0811474	0.762465	0.197514	0.0124385	0.0312889	0.616077	8135488	-0.554403	0.0342827	0.23971	0.488734	0.251442	0.40583
CRLF1	cg24125901	0.101904	0.0517256	0.168835	0.0201696	0.133257	0.115628	8035506	1.00659	5.5e-05	0.669196	0.00373385	0.696539	0.00355883
ZNF311	cg24126967	0.163949	0.0586414	0.268343	3.41097e-05	0.071676	0.139479	8.15145e+06	0.183224	0.0277836	0.00325322	0.954334	0.0310242	0.63117
TBX15	cg24144440	0.0486083	0.781092	0.217404	0.0129631	0.0979263	0.373428	7919028	-0.591649	0.00186011	-0.44799	0.00406703	-0.428544	0.0160142
EFNB2	cg24169486	-0.0896534	0.524851	-0.154287	0.0325139	-0.0301873	0.798578	7972713	0.0712674	0.737516	-0.586452	0.00562005	-0.331674	0.0777616
BNC1	cg24189431	-0.111633	0.215811	-0.166473	0.00216432	-0.118492	0.0847758	7991080	-0.647986	0.00505626	-0.476422	0.0136953	-0.617521	0.000694626
SYT1	cg24189790	0.128457	0.00127269	0.257698	1.02907e-06	0.118783	0.00604584	7957338	0.193963	0.0928364	0.488862	0.0306935	0.55739	0.00174313
HOXB5	cg24210813	-0.107272	0.425213	-0.212427	0.00279279	-0.0446494	0.550575	8016457	0.34695	0.02955	0.13553	0.154258	0.174414	0.122655
CDK14	cg24255859	0.0690327	0.112463	0.183384	0.00337771	0.00972402	0.229047	8134098	-0.383809	0.00526469	-0.793084	4.39e-06	-0.418975	0.00107032
SIRPB2	cg24311135	0.0941316	0.253166	0.150424	0.00727534	0.133498	0.0799377	8064451	0.0706031	0.205508	0.110669	0.0281951	0.0257998	0.577772
MAB21L3	cg24311182	-0.177904	0.217758	-0.163902	0.0130643	-0.185253	0.158701	7904244	-0.0208744	0.777286	0.118885	0.28212	0.191623	0.038885
HGD	cg24319804	-0.157221	0.00531138	-0.137693	0.000273742	-0.0482705	0.240119	8.09156e+06	0.0129947	0.82893	0.194479	0.0203488	0.130688	0.139127
ADAM19	cg24333795	0.0756341	0.00855772	0.0757942	0.00213599	0.161092	0.000226491	8115490	0.0133841	0.944855	-0.0255489	0.868123	-0.307131	0.0475445
HOXA7	cg24398479	0.0386351	0.64835	0.165208	0.000510596	0.0303125	0.69056	8138745	-0.0833606	0.525233	-0.349356	0.0104329	-0.00180399	0.986542
ADAM23	cg24399540	-0.118561	0.192853	-0.200827	0.00872509	-0.0807717	0.409465	8047788	0.210826	0.460293	0.63889	0.10427	0.794977	0.0120359
CSGALNACT1	cg24423468	-0.0215955	0.686147	-0.154327	0.0366681	-0.0225885	0.762119	8149574	0.43211	0.0160544	0.267089	0.176761	0.00950392	0.926358
DHX40	cg24430790	-0.052194	0.639158	-0.160497	0.00247006	-0.0741234	0.32783	8008825	-0.137695	0.117554	-0.0656665	0.384039	-0.13431	0.0278242
SLC45A1	cg24453604	-0.0750324	0.00974717	-0.0298409	0.137273	-0.195628	0.00116479	7897416	0.0229459	0.770267	-0.00168062	0.97934	0.14244	0.0204427
EBF2	cg24489983	0.0935093	0.201416	0.172709	0.00246373	0.0897955	0.105977	8149865	1.14805	0.00025039	0.719084	0.0227961	0.857186	0.0075076
CD46	cg24507760	-0.0967305	0.957006	-0.217169	0.0087242	-0.15767	0.651285	7909400	-0.199475	0.0197302	-0.0858964	0.31867	-0.0410945	0.474433
PIK3CA	cg24523591	-0.103866	0.836858	-0.182206	0.0189752	-0.0464297	0.982598	8084016	0.016385	0.742477	0.122437	0.0366238	-0.0225497	0.681162
KANK4	cg24537942	-0.17668	0.0125722	-0.0962116	0.0557702	-0.127763	0.0284135	7916654	-0.0328527	0.754478	-0.129501	0.146481	-0.1492	0.0427439
HOXD4	cg24541426	0.171667	0.284415	0.196148	0.00529041	0.109935	0.244612	8046555	0.119842	0.101921	0.186315	0.0216092	0.168754	0.0380493
GATA6	cg24541564	0.209876	0.00023843	0.241851	2.03953e-06	0.195351	0.000768096	8020455	0.156129	0.31658	0.389825	0.0424891	0.249496	0.183604
ISL1	cg24549912	-0.266398	0.0194755	-0.37242	0.000457267	-0.172511	0.0523391	8105220	-0.189431	0.0258785	-0.207775	0.00987043	-0.0800014	0.172502
SERINC5	cg24561419	-0.167845	0.00387126	-0.119033	0.0070967	-0.188431	0.00294747	8112865	0.348384	0.0302456	0.117354	0.418771	0.071354	0.465254
LPAR1	cg24562906	-0.0984447	0.0940872	-0.20464	0.000398396	-0.0295385	0.658969	8163257	-0.197686	0.134303	-0.385915	0.00336095	-0.184514	0.126461
ANO5	cg24563337	-0.050329	0.309958	-0.171244	0.00200564	0.0101663	0.773477	7938951	-0.15855	0.0404307	0.152194	0.193876	0.224542	0.276079
TBX5	cg24592576	0.229336	0.00100725	0.28395	9.8698e-06	0.184723	0.0051923	7966668	1.40208	4.27e-06	0.982674	0.000555627	1.06477	0.000631353
EXOC6B	cg24621312	-0.136934	0.134838	-0.262222	0.000457278	-0.0129201	0.624501	8052956	0.0986738	0.323015	0.283445	0.00585127	0.118693	0.181969
ZFHX4	cg24662228	0.118244	0.164831	0.247867	0.000378197	0.0781714	0.258652	8147000	-0.603705	0.00020508	-0.633021	5.79e-07	-0.538202	0.000352065
HSPB8	cg24694702	-0.0972744	0.400332	-0.192224	7.64474e-05	-0.0353569	0.897088	7959102	0.270664	0.264921	0.344437	0.163296	0.427308	0.0399003
TBX5	cg24700929	0.150787	0.061304	0.170796	0.00358006	0.0733944	0.246462	7966668	1.40208	4.27e-06	0.982674	0.000555627	1.06477	0.000631353
SPAG9	cg24709263	-0.145633	0.0485818	-0.186301	0.000401667	-0.0385458	0.432372	8016745	0.0874874	0.431712	0.200498	0.0219044	0.160103	0.0258311
EMX2	cg24725789	-0.296452	0.120269	-0.48229	0.00338185	-0.226511	0.244242	7930857	-1.35657	9.6e-05	-1.30919	0.000545919	-1.05063	0.00103329
PRLHR	cg24728209	-0.0936042	0.100571	-0.0299473	0.610049	-0.151004	0.0180821	7936590	0.0279631	0.614978	-0.12286	0.0338479	0.00533132	0.914943
GATA6	cg24753061	0.104672	0.00355982	0.150007	2.14732e-05	0.130534	0.00493067	8020455	0.156129	0.31658	0.389825	0.0424891	0.249496	0.183604
EN1	cg24765360	0.0771157	0.0896067	0.154195	0.00130479	0.108892	0.0100753	8054831	0.505824	0.000905245	0.284492	0.0274095	0.385217	0.00243258
MAB21L1	cg24769969	0.205136	0.0314416	0.252153	2.49709e-05	0.134498	0.0427558	7970949	1.56704	1.56e-05	1.31252	0.00047063	1.03071	0.000422688
SLIT2	cg24770408	-0.0941539	0.130947	-0.190343	0.000133407	-0.0686211	0.254416	8094301	0.237787	0.0609529	0.235383	0.0400926	0.172355	0.22282
OSR1	cg24808001	0.149391	0.0293824	0.167633	9.55422e-05	0.0799517	0.0368919	8050497	0.374898	0.118065	0.459607	0.0326013	0.317106	0.0857748
TBX15	cg24842086	0.0704626	0.361767	0.262727	0.00463507	0.102941	0.263057	7919028	-0.591649	0.00186011	-0.44799	0.00406703	-0.428544	0.0160142
TBX15	cg24884142	0.155656	0.297867	0.362807	0.00961765	0.186852	0.215865	7919028	-0.591649	0.00186011	-0.44799	0.00406703	-0.428544	0.0160142
HOXC11	cg24895871	0.0931803	0.0140594	0.173585	0.00152809	0.0474791	0.0282493	7955855	-0.384286	0.00387373	-0.371243	0.0108997	-0.320646	0.00749135
EBF2	cg24923694	0.0909388	0.0256817	0.155933	0.000653348	0.0980839	0.0286019	8149865	1.14805	0.00025039	0.719084	0.0227961	0.857186	0.0075076
FABP1	cg24933157	0.0721785	0.441447	0.204041	0.00717198	0.0192811	0.597479	8053654	-0.0741757	0.23501	-0.0799183	0.183025	-0.0924991	0.030096
SOX6	cg24935223	0.0110763	0.0520479	0.063589	0.010488	0.155286	0.000227723	7946757	-0.218618	0.0243083	-0.109474	0.231044	-0.00291122	0.977326
GPR141	cg24946941	-0.0659868	0.0714797	-0.150986	0.00093138	-0.0125637	0.472478	8132347	0.148651	0.0398208	0.0239354	0.593507	0.0449379	0.253446
MICALL2	cg24979167	0.192562	0.0956869	0.198443	0.00615992	0.0835971	0.231625	8137715	-0.0229877	0.723925	-0.00336387	0.968754	0.120554	0.0341293
MICALL2	cg24986219	0.104328	0.24978	0.164663	0.00295963	0.0198639	0.725275	8137715	-0.0229877	0.723925	-0.00336387	0.968754	0.120554	0.0341293
CYP2C18	cg25014395	0.15005	0.031229	0.35509	8.21826e-05	0.128831	0.0371191	7929466	0.0620749	0.274169	0.0902266	0.109679	0.131584	0.0206092
MAP4K5	cg25052784	0.0622113	0.0761977	0.179252	0.000998209	0.0384246	0.0851996	7978997	0.211722	0.00321943	0.261459	0.000173706	0.131113	0.00458653
LSG1	cg25061001	0.027166	0.260416	-0.174538	0.0113958	-0.00317533	0.324809	8092905	0.0183641	0.766157	0.217376	0.00578293	0.0813129	0.175432
TTLL6	cg25069354	0.109462	0.144647	0.172707	0.0176128	0.108341	0.309681	8016494	-0.0965843	0.0935738	-0.0997665	0.035687	-0.0850146	0.0517099
EYA4	cg25075347	-0.125403	0.0881376	-0.2062	0.00937714	-0.0530046	0.201826	8122150	-0.692361	0.0484137	-0.0952677	0.797687	-0.260907	0.358017
CNTN3	cg25081347	0.0805789	0.0716756	0.182528	0.000478214	0.0523398	0.048001	8088866	-0.750265	0.0163299	-0.574066	0.151507	-0.610835	0.0187224
TMTC3	cg25136510	0.0968803	0.371216	0.202348	0.00200375	0.0496631	0.516868	7957478	0.11879	0.0789119	0.17304	0.00211731	0.065275	0.209127
SDK1	cg25144558	-0.0932064	0.0835183	-0.201003	3.60371e-05	-0.0927334	0.039695	8131205	-0.110583	0.357174	-0.19458	0.0719461	-0.171824	0.0183566
CDC42EP3	cg25151777	-0.0656024	0.236494	-0.174756	0.000185315	-0.0697862	0.0931151	8051573	-0.28046	0.0450912	-0.0626516	0.598977	-0.0472152	0.650288
OSR2	cg25167736	0.031222	0.15055	0.0769096	0.0391518	0.18045	0.00226926	8147573	1.41379	0.000891622	0.733663	0.127516	0.689599	0.101479
SORCS2	cg25173995	0.0911612	0.0150628	0.219344	0.00258543	0.0423735	0.124024	8093997	-0.702243	0.00457104	-0.234107	0.428188	-0.448811	0.0348676
SFRP2	cg25185173	-0.090123	0.227278	-0.169367	0.0139021	-0.0898802	0.403667	8103254	1.12834	0.0296767	1.30912	0.0103679	0.00884993	0.984322
HOXA9	cg25188395	0.102207	0.0617286	0.19202	0.000113327	0.0552945	0.124385	8138749	-0.887655	0.00022139	-0.93501	0.00673008	-0.506001	0.00427069
STK31	cg25192768	-0.0778742	0.253954	-0.290074	0.000223774	-0.0607643	0.240407	8131890	-0.0404511	0.341783	-0.0823522	0.0296273	-0.0736364	0.0775025
BCL6	cg25195136	-0.0443468	0.466112	-0.153594	0.00101128	-0.016802	0.641335	8092691	-0.116853	0.132194	-0.196169	0.0292655	-0.161703	0.0448475
TNFAIP6	cg25196374	-0.0562168	0.57164	-0.195269	0.003754	-0.033453	0.498212	8045688	0.902103	0.0721248	0.781391	0.0959456	0.784219	0.00993159
F2R	cg25233208	0.161496	0.00218683	0.199731	0.00170424	0.11738	0.0109475	8106393	1.63735	3.11e-05	1.48321	0.00134235	0.987433	0.0526677
ISL1	cg25241365	-0.19661	0.04042	-0.286472	0.000230187	-0.179021	0.0250182	8105220	-0.189431	0.0258785	-0.207775	0.00987043	-0.0800014	0.172502
MYL1	cg25278347	0.0470819	0.135363	0.200189	0.0017354	0.00392317	0.216022	8058604	0.0285363	0.623726	0.0880014	0.246415	0.100659	0.0458069
RBMS3	cg25282174	-0.0883007	0.242052	-0.178974	9.30768e-05	-0.0402821	0.543984	8078330	-0.0144886	0.891324	0.173029	0.0153728	0.117757	0.0973836
GATA6	cg25283029	0.089314	0.036913	0.216506	6.65441e-06	0.023178	0.331733	8020455	0.156129	0.31658	0.389825	0.0424891	0.249496	0.183604
GHITM	cg25286045	-0.0814824	0.540977	-0.226984	4.31938e-08	-0.10101	0.601213	7928752	-0.0426963	0.54995	0.115604	0.0385461	0.0343227	0.470243
TFAP2A	cg25319067	-0.167311	0.0146227	-0.0684639	0.210389	-0.0177565	0.286535	8123864	-0.118288	0.647537	-0.291289	0.302719	-0.502056	0.0329998
GHR	cg25324653	-0.0143396	0.620529	-0.179552	0.00455017	0.0130535	0.940785	8105121	0.490016	0.0116356	0.451509	0.0101367	0.222343	0.119135
ISL1	cg25339054	-0.336594	0.0323584	-0.498959	0.00058337	-0.222002	0.0603735	8105220	-0.189431	0.0258785	-0.207775	0.00987043	-0.0800014	0.172502
TBX15	cg25340966	0.0981161	0.415604	0.289091	0.0189468	0.126409	0.311392	7919028	-0.591649	0.00186011	-0.44799	0.00406703	-0.428544	0.0160142
SIGLEC10	cg25357918	0.132125	0.0209322	0.225534	0.000726138	0.125927	0.0352628	8038824	0.144159	0.0459073	0.0731785	0.242725	0.133426	0.0210008
CD22	cg25360761	0.107154	0.422748	0.157294	0.00782107	0.109802	0.333023	8027837	0.219665	0.357443	0.141285	0.0140072	0.172303	0.0149854
DMAP1	cg25363807	0.172096	0.0325252	0.193944	0.00014489	0.0743543	0.195054	7900962	-0.134812	0.0627617	-0.133872	0.0221976	-0.0990747	0.0355991
HOXB5	cg25365260	-0.0839879	0.762539	-0.188126	0.0133437	0.00378628	0.802849	8016457	0.34695	0.02955	0.13553	0.154258	0.174414	0.122655
NFASC	cg25376586	-0.103364	0.0569789	-0.165379	0.000941585	-0.103784	0.0457163	7909027	0.0559241	0.690317	0.189444	0.0421125	0.0929344	0.353516
TBX5	cg25399352	0.117462	0.0535971	0.164775	0.000106073	0.099298	0.056011	7966668	1.40208	4.27e-06	0.982674	0.000555627	1.06477	0.000631353
HK3	cg25401027	0.0536377	0.925733	0.155715	0.0169043	0.048075	0.893734	8115957	0.0541769	0.175919	0.100623	0.0353499	0.110658	0.0222562
TBX5	cg25403721	0.155315	0.0160545	0.296294	4.95635e-05	0.11595	0.0602108	7966668	1.40208	4.27e-06	0.982674	0.000555627	1.06477	0.000631353
SIK1	cg25410746	-0.143795	0.192747	-0.162796	0.00030907	-0.080931	0.501007	8070665	-0.00615953	0.973383	0.351984	0.0407813	5.59e-05	0.99972
HIST1H4H	cg25439883	0.12907	0.232023	0.168029	0.00950459	0.0193647	0.681859	8124448	0.164377	0.22077	0.524686	0.00371306	0.397844	0.00295566
CNR2	cg25448571	0.216643	0.0196316	0.221915	0.00136205	0.147243	0.0620775	7913705	0.192452	0.142865	0.0121291	0.827001	0.11938	0.0435269
C1GALT1	cg25449870	0.180893	0.0145862	0.082795	0.0443925	0.261799	0.00112187	8131475	-0.315593	0.016073	-0.283583	0.0611441	-0.179947	0.0779987
EMX2	cg25463440	-0.156253	0.0122952	-0.18805	0.000654615	-0.111467	0.0216476	7930857	-1.35657	9.6e-05	-1.30919	0.000545919	-1.05063	0.00103329
ITPR2	cg25467112	-0.23317	0.00357455	-0.207408	0.000738729	-0.107194	0.0702364	7961900	0.116577	0.511646	0.300206	0.0332771	0.280815	0.00296285
TBX15	cg25507958	0.108133	0.264825	0.292697	0.00621925	0.126997	0.228127	7919028	-0.591649	0.00186011	-0.44799	0.00406703	-0.428544	0.0160142
HOXA10	cg25644556	0.217979	0.144186	0.340647	0.000993263	0.164514	0.224785	8138757	-0.475554	1.95e-06	-0.436271	0.000148058	-0.31885	0.000469139
PITX1	cg25648267	0.0990009	0.362807	0.17906	0.0127355	0.105895	0.16061	8114215	-0.340099	0.00249441	-0.361873	0.00105012	-0.234355	0.00987851
LSAMP	cg25662822	-0.117011	0.0259743	-0.16122	0.000856481	-0.0509281	0.101143	8089714	-0.707112	5.26e-05	-0.708362	0.000252816	-0.592671	0.000367504
PCSK6	cg25677261	-0.143617	0.0233541	-0.0622464	0.104545	-0.207294	0.013101	7991602	0.116168	0.230446	0.235524	0.0100803	0.219632	0.0130464
MACF1	cg25677883	-0.0921612	0.14833	-0.16463	0.0031263	-0.0367642	0.403717	7.90029e+06	0.15383	0.245618	0.258403	0.0884009	0.262298	0.0336622
HOXD4	cg25708328	0.062617	0.817292	0.17753	0.0259354	-0.0366946	0.766521	8046555	0.119842	0.101921	0.186315	0.0216092	0.168754	0.0380493
EFEMP1	cg25711779	-0.159023	0.0115649	-0.0929222	0.0131994	-0.0909122	0.0629574	8052355	0.181392	0.0205372	0.0582941	0.559218	0.0410839	0.58576
MAB21L2	cg25718696	-0.0930801	0.21921	-0.201715	0.00138631	-0.092077	0.210974	8097773	1.09099	0.000475038	0.58051	0.00995269	0.542911	0.0374704
ATP2A3	cg25738176	-0.110971	0.828885	-0.160986	0.0170081	-0.123706	0.282806	8011516	-0.0136779	0.898759	-0.256543	0.000981757	-0.108515	0.0511321
EMX2	cg25793931	-0.19439	0.0516634	-0.226765	0.00579009	-0.169756	0.122263	7930857	-1.35657	9.6e-05	-1.30919	0.000545919	-1.05063	0.00103329
MACROD1	cg25819103	0.0823197	0.0795224	0.164258	6.69165e-05	0.00945303	0.223664	7949033	0.00999194	0.873581	-0.126612	0.0479126	-0.0261365	0.603493
TSPAN12	cg25821550	-0.0897416	0.71156	-0.191183	0.00518122	-0.0866217	0.461408	8142524	0.195175	0.169123	0.344604	0.00436513	0.214375	0.0169774
TSHZ3	cg25875943	-0.165556	0.00757342	-0.154799	0.00613955	-0.159057	0.00570159	8035896	-0.253703	0.039651	-0.0830164	0.463422	-0.0154702	0.849957
RUNX3	cg25882256	-0.19943	0.0451358	0.0242776	0.669409	-0.0734875	0.568805	7913805	-0.124247	0.227837	-0.145692	0.0912765	-0.225497	0.0155992
MAB21L1	cg25901248	-0.155887	0.0315334	-0.134306	0.00565833	-0.0707582	0.124587	7970949	1.56704	1.56e-05	1.31252	0.00047063	1.03071	0.000422688
HOXA11	cg25901381	-0.201508	0.0577208	-0.219693	0.00585042	-0.12692	0.223807	8138765	-0.266008	0.0109462	-0.339548	0.0149551	-0.174815	0.136021
HOXD4	cg25916282	0.0872455	0.876358	0.233222	0.0281116	0.0580269	0.942682	8046555	0.119842	0.101921	0.186315	0.0216092	0.168754	0.0380493
ZNF576	cg25922471	-0.0750064	0.0252126	-0.175875	9.38432e-05	-0.0293931	0.0937458	8029311	-0.089952	0.124923	-0.0709175	0.192924	-0.134598	0.00159253
CSGALNACT1	cg25923918	-0.0894268	0.662252	-0.234348	0.000621615	-0.0995866	0.455508	8149574	0.43211	0.0160544	0.267089	0.176761	0.00950392	0.926358
PDE10A	cg25933456	0.0577761	0.24001	0.167381	0.000101718	0.0494132	0.082795	8130674	0.619852	0.0134406	0.770266	0.00380384	0.293067	0.0833451
SIM2	cg25940392	-0.202651	0.000274279	-0.0856915	0.0398039	-0.0672209	0.00752371	8068496	-0.346377	0.00178995	-0.340437	0.001284	-0.274797	0.00693921
NFATC1	cg25951288	-0.113729	0.339909	-0.155565	0.00892396	-0.130025	0.155324	8021866	-0.30414	0.00297441	-0.266841	0.00246332	-0.152173	0.0581858
HOXB5	cg25960038	-0.0272296	0.663779	-0.184849	0.000746305	-0.0162556	0.586404	8016457	0.34695	0.02955	0.13553	0.154258	0.174414	0.122655
MAB21L2	cg25995955	-0.111094	0.0938619	-0.199993	0.000686462	-0.0909593	0.0814201	8097773	1.09099	0.000475038	0.58051	0.00995269	0.542911	0.0374704
SOX9	cg26014634	-0.147581	0.0211518	-0.228614	0.000343316	-0.13503	0.0356281	8009517	-0.177091	0.0722223	-0.534345	8.84e-06	-0.198835	0.050781
AAK1	cg26020231	0.0106224	0.429846	-0.160143	0.00235127	0.0212442	0.416612	8.0528e+06	-0.0111693	0.745489	0.196482	0.0259555	0.0672189	0.330003
HOXA7	cg26032198	0.0353452	0.806045	0.177331	8.74953e-05	0.0139472	0.860213	8138745	-0.0833606	0.525233	-0.349356	0.0104329	-0.00180399	0.986542
PDGFC	cg26048667	-0.072059	0.427134	-0.171575	0.00455382	-0.0861581	0.398879	8103399	-0.825397	9.9e-05	-0.602763	0.0175858	-0.326778	0.032974
STMN1	cg26054574	-0.122268	0.203546	-0.20547	0.002912	-0.059199	0.619714	7913869	-0.311407	0.0968287	-0.739129	8.21e-05	-0.523158	0.0042695
HPSE2	cg26067760	0.147879	0.0913869	0.254544	0.000240598	0.109684	0.152432	7935613	0.0213201	0.685976	0.0332812	0.453687	0.115082	0.00821788
GATM	cg26082418	-0.0664715	0.31511	-0.199516	0.013025	-0.112627	0.146925	7988414	0.307593	0.205581	0.39353	0.00781272	0.19366	0.0619949
LHFPL2	cg26084617	-0.123523	0.799736	-0.230667	0.000858397	-0.0569263	0.732197	8112803	0.328658	0.0523951	0.358184	0.0367703	0.390591	0.00989417
ESR1	cg26089753	-0.157257	0.524461	-0.215181	0.00159802	-0.132895	0.612517	8122843	0.110039	0.268867	0.0798016	0.42842	0.174234	0.0327789
HOXD4	cg26091021	0.155497	0.516564	0.228704	0.0439953	0.0467816	0.759817	8046555	0.119842	0.101921	0.186315	0.0216092	0.168754	0.0380493
PAX9	cg26094789	0.0711559	0.375677	0.175631	0.0121266	0.0497808	0.366671	7973974	0.646742	0.00061124	0.439476	0.00421471	0.440688	0.0118299
RGS1	cg26098993	0.0666984	0.420227	0.197134	0.0226264	0.114365	0.137111	7908388	0.165385	0.457539	0.0996171	0.0440251	0.0634898	0.334171
SIM1	cg26099134	-0.0517277	0.849182	-0.155944	0.00945007	0.0170278	0.498937	8128459	-0.600114	0.00957738	-0.66172	0.000271731	-0.419372	0.0399865
TBX15	cg26104752	0.162044	0.363681	0.237802	0.0393042	0.0727272	0.658476	7919028	-0.591649	0.00186011	-0.44799	0.00406703	-0.428544	0.0160142
KIF26B	cg26109154	0.107231	0.0575986	0.284688	0.00019923	0.0905533	0.0725702	7911114	-0.0187124	0.932777	-0.281871	0.138233	-0.341116	0.0215282
CADM1	cg26124994	-0.133768	0.047019	-0.262369	0.000378842	-0.122636	0.102935	7951807	-0.417035	0.0296493	-0.18033	0.344474	-0.353745	0.0318318
HOXC10	cg26153631	0.0927294	0.212606	0.166411	0.00111271	0.0406732	0.606596	7955858	-2.01863	5.21e-06	-2.07094	0.000802866	-1.3091	0.00269604
EMX2	cg26168324	0.0881185	0.292659	0.150181	0.00700245	0.0677218	0.372537	7930857	-1.35657	9.6e-05	-1.30919	0.000545919	-1.05063	0.00103329
LONRF2	cg26209001	-0.151896	0.046038	-0.0290523	0.690808	-0.110804	0.123689	8054281	0.150307	0.0396541	0.102677	0.125489	0.123394	0.0583295
GNAI1	cg26211529	-0.135251	0.0147524	-0.219681	3.85719e-05	-0.0947359	0.0298222	8133860	0.0664105	0.504764	0.17013	0.0489236	0.0533376	0.529849
MAB21L2	cg26218269	-0.176751	0.0171355	-0.244366	3.37462e-05	-0.171224	0.0258585	8097773	1.09099	0.000475038	0.58051	0.00995269	0.542911	0.0374704
IRF2BP2	cg26226576	-0.104616	0.23218	-0.174519	0.00246041	-0.0309318	0.499418	7925161	-0.0476892	0.550007	-0.174856	0.0465739	-0.0835064	0.222655
HOXA9	cg26259537	0.202759	0.103113	0.256267	0.00209017	0.149216	0.141954	8138749	-0.887655	0.00022139	-0.93501	0.00673008	-0.506001	0.00427069
SCGB3A2	cg26269608	-0.166847	0.0478685	0.0131772	0.83995	-0.131447	0.0995532	8108995	0.346781	0.045256	0.259176	0.00883438	0.373124	0.00316346
TBX15	cg26272623	0.0942278	0.306566	0.24635	0.00612247	0.108927	0.236053	7919028	-0.591649	0.00186011	-0.44799	0.00406703	-0.428544	0.0160142
CMSS1	cg26273312	-0.0862207	0.0594814	-0.157249	0.000846622	-0.0528993	0.150783	8081241	0.200269	0.0918389	0.175857	0.0324389	0.104718	0.177431
ISL1	cg26277754	-0.295303	0.0236477	-0.349977	0.000367149	-0.170719	0.0742179	8105220	-0.189431	0.0258785	-0.207775	0.00987043	-0.0800014	0.172502
EMX2	cg26288991	-0.156724	0.122513	-0.211368	0.00114408	-0.134361	0.288382	7930857	-1.35657	9.6e-05	-1.30919	0.000545919	-1.05063	0.00103329
ZNF516	cg26289965	-0.10633	0.0184309	-0.173249	0.000149119	-0.0821456	0.135141	8023882	-0.028623	0.624978	-0.019416	0.729592	-0.114929	0.0325612
SYT1	cg26291209	-0.190967	0.113963	-0.389281	9.05007e-05	-0.0935845	0.153489	7957338	0.193963	0.0928364	0.488862	0.0306935	0.55739	0.00174313
ISL1	cg26293019	-0.326914	0.00652595	-0.426162	1.91068e-05	-0.228762	0.0160288	8105220	-0.189431	0.0258785	-0.207775	0.00987043	-0.0800014	0.172502
DCLK2	cg26310485	0.0747279	0.22201	0.158954	0.00385091	0.0697595	0.252517	8097753	-0.01836	0.913197	0.346049	0.0068023	0.240688	0.0558955
TMEM132D	cg26322591	0.119185	0.0833471	0.193855	0.00170252	0.0825306	0.0833432	7967641	-0.00329984	0.948249	-0.117599	0.0285357	-0.0327308	0.518803
CPEB1	cg26338159	0.0976534	0.64367	0.159347	0.0147001	-0.0104982	0.856282	7990971	0.0617913	0.594275	0.306462	0.00259657	0.162738	0.0988398
EMX2	cg26342147	-0.174521	0.100798	-0.293123	0.00196171	-0.102254	0.200231	7930857	-1.35657	9.6e-05	-1.30919	0.000545919	-1.05063	0.00103329
F2RL2	cg26348614	-0.122958	0.697125	-0.180275	0.00221777	-0.0935664	0.876877	8112731	1.30618	0.0123585	1.54518	0.00615504	1.35584	0.0240322
TMEM132D	cg26364947	0.0906353	0.17139	0.173115	0.00482852	0.0671997	0.215943	7967641	-0.00329984	0.948249	-0.117599	0.0285357	-0.0327308	0.518803
RUNX2	cg26366735	0.1979	0.00212341	0.12586	0.00326878	0.157576	0.0484898	8120043	-0.168992	0.360384	-0.293819	0.0600428	-0.50739	0.0064781
RBM22	cg26380316	0.0495936	0.107496	0.155483	8.79094e-05	0.0281083	0.1131	8115168	-0.033333	0.69231	-0.121139	0.131578	-0.162165	0.00322372
TRIM67	cg26391634	-0.124673	0.00757255	-0.19177	0.000384303	-0.0853521	0.0434418	7910503	0.427587	0.0275203	0.214334	0.103229	0.236221	0.0655678
SLC45A1	cg26411522	-0.132154	0.235804	-0.192569	0.00332717	-0.0820171	0.843165	7897416	0.0229459	0.770267	-0.00168062	0.97934	0.14244	0.0204427
UBR2	cg26422102	-0.0271762	0.395521	-0.153122	0.00188528	0.000381917	0.340214	8119529	-0.00841225	0.888707	0.134257	0.0185623	0.0205913	0.649202
EN1	cg26425256	0.0974176	0.0288984	0.263298	4.54737e-06	0.151553	0.00385665	8054831	0.505824	0.000905245	0.284492	0.0274095	0.385217	0.00243258
SHANK2	cg26429499	0.156046	0.00148608	0.153847	0.00160027	0.129573	0.00306183	7950042	0.208915	0.531715	0.370491	0.215519	0.560058	0.0138229
RAB6C	cg26446294	-0.10001	0.38861	-0.178903	0.000781188	-0.107068	0.304267	8.0502e+06	0.0342013	0.497157	0.0975205	0.0331294	0.0922261	0.0120992
[truncated: 78 more rows]
