# Supplementary material for: Targeting aberrant DNA methylation in mesenchymal stromal cells as a treatment for myeloma bone disease
Source: Nat Commun. 2021 Jan 18;12:421. doi: 10.1038/s41467-020-20715-x (PMC7813865; doi:10.1038/s41467-020-20715-x)
Supplement: Supplementary file 3 — Supplementary Data 1–9 [file 41467_2020_20715_MOESM3_ESM.zip › Supplementary Data Files/Supplementary Data 7.xlsx]

## Sheet: Hyper-
Supplementary Data 7 Tab 1. List of hypermethylated DMPs in healthy MSCs co-cultured with MM.1S cell line. Overlap with DMPs and DVPs from Supplementary Tables 1 and 2.
Name	HD1	HD2	HD3	HD1MM	HD2MM	HD3MM	mean_HD	mean_HDMM	dif	P.Value	adj.P.Val	chr	pos	strand	AddressA	AddressB	ProbeSeqA	ProbeSeqB	Type	NextBase	Color	Probe_rs	Probe_maf	CpG_rs	CpG_maf	SBE_rs	SBE_maf	Islands_Name	Relation_to_Island	Forward_Sequence	SourceSeq	UCSC_RefGene_Name	UCSC_RefGene_Accession	UCSC_RefGene_Group	Phantom4_Enhancers	Phantom5_Enhancers	DMR	X450k_Enhancer	HMM_Island	Regulatory_Feature_Name	Regulatory_Feature_Group	GencodeBasicV12_NAME	GencodeBasicV12_Accession	GencodeBasicV12_Group	GencodeCompV12_NAME	GencodeCompV12_Accession	GencodeCompV12_Group	DNase_Hypersensitivity_NAME	DNase_Hypersensitivity_Evidence_Count
cg01938018	0.122443	0.145037	0.0394368	0.164004	0.260848	0.258872	0.102306	0.227908	0.125602	0.0491671	0.76619	chr1	179545425	-	45649926		ACTAACRAAAATACAAAAACTCATCRCAAACTCTAATTTCTCTTCAAAAC		II			NA	NA	NA	NA	NA	NA	chr1:179544720-179545307	S_Shore	CATGCTAGAGGGCTGACGGAGATACAGAAGCTCATCGCAAGCTCTGGTTTCTCTTCAAAA[CG]AATACATCTTTTACCTTTTACTGCAGATTTTCGTGGAGAGGAACAGTTGTTAGTAACCTT	CGTTTTGAAGAGAAACCAGAGCTTGCGATGAGCTTCTGTATCTCCGTCAG	NPHS2	NM_014625	TSS1500			RDMR	TRUE				NPHS2;NPHS2;RNU5F-2P	ENST00000367615.4;ENST00000367616.4;ENST00000516066.1	TSS1500;TSS1500;5'UTR	NPHS2;NPHS2;RNU5F-2P	ENST00000367615.4;ENST00000367616.4;ENST00000516066.1	TSS1500;TSS1500;5'UTR	chr1:179544580-179545455	3
cg20190718	0.364197	0.302647	0.223577	0.467644	0.445349	0.524571	0.296807	0.479188	0.182381	0.044361	0.76619	chr1	247123455	-	84636300		AAATAATTTAACTACTTACTTTTCCTCTCAAATTTCACACATTTTACCAC		II			NA	NA	NA	NA	NA	NA		OpenSea	AGAAGCTTCATGAATAATTTAACTGCTTGCTTTTCCTCTCAGATTTCACACATTTTGCCA[CG]TCATTATTTAAGGAAACTTTCTCATATTGTAATACTTCCTCTTTTCTATTCAAAGAAATT	CGTGGCAAAATGTGTGAAATCTGAGAGGAAAAGCAAGCAGTTAAATTATT	ZNF695;ZNF695;ZNF670-ZNF695	NR_037892;NM_001204221;NR_037894	Body;Body;Body		chr1:247123303-247123303						ZNF695	ENST00000498046.2	3'UTR	ZNF695;ZNF670;ZNF695;ZNF695;ZNF695	ENST00000479214.1;ENST00000465049.2;ENST00000366504.2;ENST00000491337.2;ENST00000498046.2	3'UTR;3'UTR;3'UTR;3'UTR;3'UTR	chr1:247123220-247123715	3
cg09251967	0	0.614278	0	0.39906	0.905265	0.389312	0.204759	0.564546	0.359786	0.0420553	0.76619	chr10	2162016	-	87727860		TTTCCATAAAACCCAAAAATTAATTAAACCACRTATAACCTCTACATAAC		II			rs11251068	0.428571	NA	NA	NA	NA		OpenSea	GTGGTGTCTGATTTCCATAGGGCCCAAAGATTGGTTGGACCACGTGTGACCTCTACATAG[CG]TGAGAGGAAGCTGGTGCCCCACCTTAATCTTTTCTTATGCAAATGAAGAAATGGGGTCTT	CGCTATGTAGAGGTCACACGTGGTCCAACCAATCTTTGGGCCCTATGGAA
cg08297164	0.263965	0.109134	0.386859	0.501611	0.52622	1	0.253319	0.675944	0.422624	0.0197564	0.76619	chr10	11240186	-	9629131		AACTATATAATCAATCCATTATCTCCTAATATTCCAACTTATTCTATTCC		II			NA	NA	NA	NA	NA	NA		OpenSea	TTTAAAAGGATAGCTGTGTAATCAGTCCATTATCTCCTGGTGTTCCAGCTTATTCTGTTC[CG]TGTGGCAGTGTACAATTTCAAAAATAATTATTCTGCTGTCCTTAATATGGGAGCCGAATG	CGGAACAGAATAAGCTGGAACACCAGGAGATAATGGACTGATTACACAGC	CELF2;CELF2;CELF2;CELF2	NM_001025077;NM_006561;NM_001083591;NM_001025076	Body;Body;Body;Body				TRUE				CELF2	ENST00000537122.1	5'UTR	CELF2	ENST00000537122.1	5'UTR
cg16409039	0.39082	0.112761	0.359064	0.568892	0.450591	0.554588	0.287549	0.524691	0.237142	0.0191147	0.76619	chr10	101841526	+	64706126		AAAAATAAATAACTATTCCAAAACRACATAAAAAATTTCCAACCTTAAAC		II			NA	NA	NA	NA	NA	NA		OpenSea	GGTCCACCTAGCTTCCCGCTTGTAAACACCAGTCCAAATTGGAAGACGTTCCCAGCTGTC[CG]TCCAAGGCTGGAAATTCTTTATGTCGTTCTGGAATAGCCACTCATCTCTCCTCCCTCACT	GAGATGAGTGGCTATTCCAGAACGACATAAAGAATTTCCAGCCTTGGACG	CPN1;CPN1	NM_001308;NM_001308	1stExon;5'UTR			CDMR					CPN1;CPN1;CPN1	ENST00000370418.3;ENST00000472355.1;ENST00000370418.3	1stExon;TSS200;5'UTR	CPN1;CPN1;CPN1;CPN1	ENST00000370418.3;ENST00000472355.1;ENST00000370418.3;ENST00000477709.1	1stExon;TSS200;5'UTR;TSS1500
cg17322884	0.419194	0.328002	0.395757	0.762449	0.854931	0.611683	0.380984	0.743021	0.362037	0.00748761	0.76619	chr12	72331577	+	17803885		ACATAACCCTTTCATATAAAAAATACTACTTAAATATACRAAATCTATAC		II			rs117442844	0.016059	NA	NA	NA	NA		OpenSea	AGTCATTAAAAGCTCAAATGTCATAGTACTCTTAACCTCTGCTTTCTCCTCACCACATAA[CG]CACAGATCTCGTATATTTAAGTAGCACTTTTTATATGAAAGGGTCATGTCAAAGATTAAA	CGCACAGATCTCGTATATTTAAGTAGCACTTTTTATATGAAAGGGTCATG	TPH2	NM_173353	TSS1500								TPH2;TPH2	ENST00000333850.3;ENST00000266669.4	TSS1500;TSS1500	TPH2;TPH2	ENST00000333850.3;ENST00000546576.1	TSS1500;TSS1500
cg02361260	0.0699975	0.0618814	0.136752	0.13885	0.147042	0.388127	0.0895436	0.224673	0.135129	0.0116106	0.76619	chr12	72451351	-	20654178		TAACATATTTCTTAATAACTCACCTTTATTAAATCTTTCTAACATTCCAC		II			NA	NA	NA	NA	NA	NA		OpenSea	ACCTAATCTGATAGCATGTTTCTTAGTGACTCACCTTTATTAAATCTTTCTAGCATTCCA[CG]TGGTTTTCAGAGAAGCCACATTTTTGCATTCATATATCATTGACTTGTATAACGTCTCAT	CGTGGAATGCTAGAAAGATTTAATAAAGGTGAGTCACTAAGAAACATGCT											RP11-89M22.3;TPH2	ENST00000548885.1;ENST00000550403.1	TSS200;5'UTR	RP11-89M22.3;TPH2;TPH2;TPH2;TPH2	ENST00000548885.1;ENST00000550403.1;ENST00000547348.1;ENST00000551074.1;ENST00000547278.1	TSS200;5'UTR;5'UTR;5'UTR;5'UTR	chr12:72451180-72451655	3
cg08551047	0.0726563	0.149981	0.244509	0.220522	0.29468	0.333877	0.155715	0.283026	0.127311	0.0295871	0.76619	chr15	91473569	-	67763845		CATATTACTACTAAAATCTCTCCRATACCCAACAATAATTATCAATAAAC		II			NA	NA	NA	NA	NA	NA	chr15:91473314-91473592	Island	ACCGGCCCAATCATGTTGCTGCTGGGGTCTCTCCGGTGCCCAGCAGTGGTTGTCAGTAAG[CG]GGCGGCACTCCCTTCCGATACGTCTTTTCTTTTTTCATTTTTGAGACGGAGTCTCGCTGT	ATGTTGCTGCTGGGGTCTCTCCGGTGCCCAGCAGTGGTTGTCAGTAAGCG	UNC45A	NM_001039675	5'UTR						15:91472810-91473699	Promoter_Associated	UNC45A	ENST00000394275.2	5'UTR	UNC45A;UNC45A;UNC45A;UNC45A;UNC45A	ENST00000480470.1;ENST00000461266.1;ENST00000394275.2;ENST00000556319.1;ENST00000553358.1	5'UTR;5'UTR;5'UTR;5'UTR;5'UTR	chr15:91473020-91473590	3
cg17680773	0.0388272	0.0729875	0.0377145	0.0933482	0.304357	0.0587469	0.0498431	0.152151	0.102308	0.025397	0.76619	chr16	10479906	-	14646190		TAATCAACTAAAAATAAACRTAAAAAAACCTACTTCAACAAATCCTAACC		II			NA	NA	NA	NA	NA	NA	chr16:10479686-10480254	Island	CCATTGGTCCATAATCAGCTGGGGGTGGGCGTAGGGAGACCTACTTCAGCAGGTCCTGGC[CG]GACCAGCATTGTTAACGGCTGCGGTTCGAAGTGGCTGTGGGTATTGCTGCGGCTGGTGCG	CGGCCAGGACCTGCTGAAGTAGGTCTCCCTACGCCCACCCCCAGCTGATT	ATF7IP2;ATF7IP2;ATF7IP2	NM_001256160;NM_024997;NR_045816	TSS200;TSS200;TSS200					16:10387188-10387791	16:10479561-10480465	NonGene_Associated	ATF7IP2;ATF7IP2;ATF7IP2	ENST00000396559.1;ENST00000561932.1;ENST00000543967.1	TSS200;TSS200;TSS200	ATF7IP2;ATF7IP2;ATF7IP2;ATF7IP2;ATF7IP2;ATF7IP2	ENST00000570163.1;ENST00000562527.1;ENST00000566316.1;ENST00000543967.1;ENST00000562396.1;ENST00000564797.1	TSS1500;TSS200;TSS200;TSS200;TSS200;5'UTR	chr16:10479740-10480275	3
cg03839322	0.445585	0.119252	0	0.676563	0.439837	0.340206	0.188279	0.485535	0.297256	0.0232594	0.76619	chr16	57816956	+	8721172		TTTTTAATTATTTAAACCCCAACTCTCTAACCTCTCTTAAAAAAACCCCC		II			NA	NA	NA	NA	NA	NA		OpenSea	GAGAACAAAGACCAGGAACCATTCTGAATTCCTAAGTCACTTGTGGGAGTGGGGTAAGCT[CG]GGGGTTCTCCTAAGAGAGGCTAGAGAGCTGGGGCTCAAATAACTAAAAAGGCTGGGATGT	CGGGGGTTCTCCTAAGAGAGGCTAGAGAGCTGGGGCTCAAATAACTAAAA	KIFC3;KIFC3;KIFC3	NM_005550;NM_001130100;NM_001130099	Body;Body;5'UTR								KIFC3;KIFC3;KIFC3;KIFC3;KIFC3	ENST00000543930.1;ENST00000562903.1;ENST00000465878.2;ENST00000421376.2;ENST00000566975.1	TSS1500;TSS1500;5'UTR;5'UTR;3'UTR	KIFC3;KIFC3;KIFC3;KIFC3;KIFC3;KIFC3;KIFC3;KIFC3;KIFC3;KIFC3;KIFC3;KIFC3;KIFC3;KIFC3	ENST00000543930.1;ENST00000567479.1;ENST00000562903.1;ENST00000564136.1;ENST00000569619.1;ENST00000563295.1;ENST00000567204.1;ENST00000465878.2;ENST00000421376.2;ENST00000569112.1;ENST00000562311.1;ENST00000565481.1;ENST00000562984.1;ENST00000566975.1	TSS1500;TSS1500;TSS1500;TSS1500;TSS1500;TSS1500;3'UTR;5'UTR;5'UTR;5'UTR;5'UTR;5'UTR;5'UTR;3'UTR	chr16:57816660-57817035	3
cg10221896	0.348816	0.428798	0.604536	0.577638	0.551354	0.737111	0.460717	0.622034	0.161317	0.0459941	0.76619	chr16	79263595	+	16764948		AATATTTTCAACAAACRCTTTACTCRATACACTCCTCTAAATAACTCAAC		II			rs12448112	0.010969	NA	NA	NA	NA		OpenSea	ACTCGTGGCGAGCAGCACCTGGGCAAGCCAGCAGGTGCTTGAGCCACGGGGCTGGCTCCT[CG]TTGAGCTATCTAGAGGAGTGCACCGAGCAAAGCGCCTGCTGAAAATACTTTGTACCTCCG	GTATTTTCAGCAGGCGCTTTGCTCGGTGCACTCCTCTAGATAGCTCAACG								16:77820871-77821262			RP11-679B19.2	ENST00000569677.1	TSS1500	RP11-679B19.2	ENST00000569677.1	TSS1500
cg01396112	0.0651945	0.0273757	0.0210773	0.175162	0.323382	0.110376	0.0378825	0.202973	0.165091	0.00448151	0.76619	chr17	26120702	+	92614272	92717981	ACCAACAAAACTACACCTAAAAAACCAAACCATACACAAAAAACTAAACA	ACCAACGAAACTACGCCTAAAAAACCGAACCATACGCGAAAAACTAAACG	I	C	Grn	NA	NA	NA	NA	NA	NA	chr17:26120369-26120944	Island	TCGGCCGGAGGATCCTGCAGAGCAGCCTGCACAGCCGGGGCCCGGCGGCCTCGCACGCCG[CG]CCCAGCCCCTCGCGCATGGCCCGGCTCCTTAGGCGCAGCTCCGCTGGCTCCACGCGCCTC	GCCAGCGGAGCTGCGCCTAAGGAGCCGGGCCATGCGCGAGGGGCTGGGCG	NOS2	NM_000625	Body				TRUE	17:23144497-23145118	17:26120512-26121078	Unclassified_Cell_type_specific							chr17:26120605-26121055	3
cg08110688	0.159631	0.150685	0.233484	0.317245	0.320344	0.294818	0.181267	0.310802	0.129535	0.0453577	0.76619	chr17	39728454	-	55623125	61803853	CCAAAAAAAATCTAAAATACAAAAACAACCAAACTACCCCAAACTCAACA	CCGAAAAAAATCTAAAATACGAAAACAACCGAACTACCCCAAACTCAACG	I	T	Red	rs76445970	0.013889	NA	NA	NA	NA		OpenSea	CCCCCCACAGACCCGAGGGAGGTCTGGGATACGGAGGCAGCCGGGCTGCCCCAGGCTCAG[CG]TCCTTTGGTGACTGCCTGGGGGCGGCCCAGCCTCTCTCCATTGTGTGGGATAATTTGATG	CGCTGAGCCTGGGGCAGCCCGGCTGCCTCCGTATCCCAGACCTCCCTCGG	KRT9	NM_000226	TSS200								KRT9	ENST00000246662.4	TSS200	KRT9	ENST00000246662.4	TSS200	chr17:39728065-39728630	3
cg06569969	0.477592	0.523604	0.400085	0.628241	0.761066	0.686382	0.467093	0.691897	0.224803	0.0154091	0.76619	chr17	42742223	+	76655925		ATAAAATACRATATAATCATCCTAAACACCACAACAATTTTACAATTATC		II			NA	NA	NA	NA	NA	NA		OpenSea	ACTCCATCCAGTCATGCTTTGCAAGCATTAGGGATGGCTCCCAAATCTGTTACATTTAAG[CG]ACAACTGCAAAATTGCTGTGGTGTCTAGGATGACCATATCGCATTTCACTTTTTTATCCA	TGAAATGCGATATGGTCATCCTAGACACCACAGCAATTTTGCAGTTGTCG	C17orf104	NM_001145080	Body								C17orf104	ENST00000409464.1	TSS1500	C17orf104;C17orf104;C17orf104	ENST00000432494.1;ENST00000456912.1;ENST00000409464.1	TSS1500;TSS1500;TSS1500
cg15241449	0.5144	0.435542	0.433584	0.863574	0.540577	0.842855	0.461175	0.749002	0.287827	0.0151004	0.76619	chr2	147743848	-	2645853		AAAAATTTTATAACACTAACAAACACATAACTTTCTCCAACATTCTAAAC		II			rs116581888	0.016059	NA	NA	NA	NA		OpenSea	TGGATTACAAAGAGAATTTTATGACACTGGCAGGCACATAACTTTCTCCAGCATTCTAAG[CG]TCTTCCTGTCTTTCTTGTTCCCACACGTTAAATCAGCAGTGCATGACTTACAATTTGACT	CGCTTAGAATGCTGGAGAAAGTTATGTGCCTGCCAGTGTCATAAAATTCT																	chr2:147743720-147744190	3
cg20370152	0.196759	0.0164961	0.0991423	0.345198	0.300154	0.251304	0.104132	0.298885	0.194753	0.0236485	0.76619	chr2	179316706	-	31797231		TCCCCTATACTTACTCRATATTATAAAAAATTACTTACACAATACTATTC		II			NA	NA	NA	NA	NA	NA	chr2:179315214-179316573	S_Shore	AGCAGAAATGCTCCCCTGTGCTTACTCGGTGTTATGGAAGATTGCTTGCACAATGCTATT[CG]TACGAAAGGATATTATTAAAAGTGATTTATGGGCGGGCGCGGTGGCTCACGCCTGTAATC	CCCCTGTGCTTACTCGGTGTTATGGAAGATTGCTTGCACAATGCTATTCG	PRKRA;PRKRA;PRKRA;DFNB59;MIR548N	NM_001139518;NM_001139517;NM_003690;NM_001042702;NR_031666	TSS1500;TSS1500;TSS1500;5'UTR;Body								PRKRA;PRKRA;PRKRA;PRKRA;DFNB59;PRKRA;DFNB59	ENST00000432031.2;ENST00000487082.1;ENST00000438687.3;ENST00000325748.4;ENST00000409117.3;ENST00000470200.1;ENST00000375129.4	TSS1500;TSS1500;TSS1500;TSS1500;5'UTR;TSS1500;TSS1500	PRKRA;PRKRA;PRKRA;PRKRA;PRKRA;PRKRA;PRKRA;PRKRA;PRKRA;DFNB59;PRKRA;DFNB59;DFNB59	ENST00000448279.1;ENST00000460433.1;ENST00000432031.2;ENST00000487082.1;ENST00000457633.1;ENST00000466165.1;ENST00000438687.3;ENST00000463882.1;ENST00000325748.4;ENST00000409117.3;ENST00000470200.1;ENST00000437056.1;ENST00000375129.4	TSS1500;TSS1500;TSS1500;TSS1500;TSS1500;TSS1500;TSS1500;TSS1500;TSS1500;5'UTR;TSS1500;TSS1500;TSS1500	chr2:179316205-179316790	3
cg04838382	0	0.0309677	0.221073	0.48095	0.269808	0.359458	0.0840135	0.370072	0.286058	0.0432882	0.76619	chr2	235400052	-	27800294		ACATTTTTACTCCTAAAAAACCACAATAATCCCTAAATAATTTTTCAACC		II			rs3105850	0.103723	NA	NA	NA	NA		OpenSea	TCTGATTCTCAACATTTTTACTCCTGGGGAGCCACAATAGTCCCTAAGTGGTTTTTCAGC[CG]CTTTTTAGGTTTCAGAAACAGCATCCGTGCCCTTTTGATGTAATCTATGTCCCAATAATT	CGGCTGAAAAACCACTTAGGGACTATTGTGGCTCCCCAGGAGTAAAAATG					chr2:235399833-235399833												chr2:235399985-235400270	3
cg13045071	0.42953	0.488281	0.355556	0.518987	0.714789	0.576471	0.424456	0.603416	0.17896	0.0406186	0.76619	chr20	1236485	-	43686957	77634406	TTAAAAATATCACACAAATAAAATCATATAACATATAAACTTTCAATACA	TTAAAAATATCACACAAATAAAATCATATAACATATAAACTTTCGATACG	I	A	Red	NA	NA	NA	NA	NA	NA		OpenSea	ACTTTTGTCTTTTTGAAAATGTCACACAGATGGAATCATATAGCATGTAAGCTTTCGATA[CG]GGCTTCTTTCACTCATAAATGTCTTTGAGACTTATCAAGTGCTTGCATGTGTCAGTGCTT	TTGAAAATGTCACACAGATGGAATCATATAGCATGTAAGCTTTCGATACG																	chr20:1236360-1236590	3
cg07499707	0.0376444	0.068342	0.0462956	0.0868387	0.302367	0.0797925	0.0507606	0.156333	0.105572	0.0213199	0.76619	chr21	38379430	+	67773130		AAACTACAATATCCCCRACTAACTAACTAAAATCTCCTCTACACRAAAAC		II			rs117067729	0.030382	NA	NA	NA	NA	chr21:38377937-38379437	Island	TCCAACGCACAGCTCTGAAGTGCGGAGGCCCAGGATGTAGCTGGCCAGGAAAGGGGCCGA[CG]CTTCCGTGTAGAGGAGATCTCAGTTAGCCAGCCGGGGACACTGCAGTCTCGGGCTCCTAA	CGCTTCCGTGTAGAGGAGATCTCAGTTAGCCAGCCGGGGACACTGCAGTC	DSCR6	NM_018962	Body					21:37299808-37301445	21:38378304-38379682	Unclassified_Cell_type_specific	DSCR6	ENST00000485272.1	5'UTR	DSCR6;DSCR6	ENST00000485272.1;ENST00000490393.1	5'UTR;5'UTR	chr21:38378185-38379555	3
cg03503516	0.0317528	0.0167401	0.0542291	0.195395	0.367065	0.0854588	0.0342406	0.215973	0.181732	0.0190138	0.76619	chr22	24890811	+	2629361	75672167	TAAAAAAATCATAAAAAAATCCTAAACACAAACTCCAAAAAACTACAACA	TAAAAAAATCGTAAAAAAATCCTAAACGCGAACTCCGAAAAACTACGACG	I	C	Grn	NA	NA	NA	NA	NA	NA	chr22:24890412-24891453	Island	TGCTGCTGGAACCAGCCCCCGCAAGGGCCCGCAGCGGCCGGGCCGTTTACCTCAGACCCG[CG]CCGCAGCCTCCCGGAGCCCGCGCCCAGGACTCCCTCACGACCTCTCCAGGGTCCCGGCCC	CGCCGCAGCCTCCCGGAGCCCGCGCCCAGGACTCCCTCACGACCTCTCCA	C22orf45;C22orf45;UPB1	NR_028484;NR_028483;NM_016327	TSS200;TSS200;TSS1500			DMR	TRUE	22:23220176-23221453	22:24890714-24890823	Unclassified_Cell_type_specific	UPB1;UPB1;C22orf45;C22orf45;C22orf45;C22orf45;UPB1	ENST00000326010.5;ENST00000382760.2;ENST00000427813.2;ENST00000326341.4;ENST00000543438.1;ENST00000427813.2;ENST00000413389.2	TSS1500;TSS1500;1stExon;TSS200;TSS200;3'UTR;5'UTR	UPB1;UPB1;UPB1;UPB1;C22orf45;C22orf45;C22orf45;C22orf45;C22orf45;UPB1	ENST00000326010.5;ENST00000382760.2;ENST00000415388.1;ENST00000415388.1;ENST00000427813.2;ENST00000412790.1;ENST00000326341.4;ENST00000543438.1;ENST00000427813.2;ENST00000413389.2	TSS1500;TSS1500;5'UTR;1stExon;1stExon;TSS200;TSS200;TSS200;3'UTR;5'UTR	chr22:24890445-24891375	3
cg08575138	0.333947	0.306698	0.410342	0.782745	0.494392	0.607762	0.350329	0.6283	0.277971	0.0174884	0.76619	chr3	27554020	+	98697124		AAATTCTTCTCTCRTAAAACCATCTACAAAATAACCAATTATTCTCTATC		II			NA	NA	NA	NA	NA	NA		OpenSea	ATTTTATTTGAAGAAGATGACAACTTTGTGGCTTTGTACTTACTCGCTCTTCCAGATCAA[CG]ACAGAGAATAATTGGCCATTCTGTAGATGGCTTCACGAGAGAAGAACTTACAACCCATGT	CGACAGAGAATAATTGGCCATTCTGTAGATGGCTTCACGAGAGAAGAACT											U1	ENST00000364163.1	TSS1500	U1	ENST00000364163.1	TSS1500
cg13300630	0.195901	0.140352	0.181535	0.237188	0.302531	0.41591	0.172596	0.318543	0.145947	0.0446273	0.76619	chr3	78756422	-	59753870		CTCTAAAAAACATCCCATTAATAACAATTAAATCAAACAAAAAACAACAC		II			NA	NA	NA	NA	NA	NA		OpenSea	AAGGAGAGACACTCTAGGAAGCATCCCATTAGTAGCAATTAAGTCAGGCAAAAGACAGCA[CG]GGGCTTTTTTTCTGTCTTTGTGTCTCCCCTATTGCATGTCAGTCTCATACACTAAGGCTC	TCTAGGAAGCATCCCATTAGTAGCAATTAAGTCAGGCAAAAGACAGCACG	ROBO1;ROBO1;ROBO1;ROBO1	NM_001145844;NM_001145845;NM_002941;NM_133631	Body;Body;Body;Body				TRUE							ROBO1;ROBO1	ENST00000484514.1;ENST00000488735.1	3'UTR;3'UTR
cg23506728	0.177335	0.128163	0.0806053	0.288669	0.384577	0.287966	0.128701	0.320404	0.191703	0.00996779	0.76619	chr3	131280698	+	45786584		CTAAAAAAATATATATTACAAACTACTCACTTAAAAACTAACAAAATTCC		II			NA	NA	NA	NA	NA	NA		OpenSea	ACTTGAAATTTCCTGACTCTGCCTGTCTATTGTCTATCCACCCACACAAAAGAGAAACAG[CG]GAACCTTGTCAGTTTTCAAGTGAGCAGCTTGCAATACACATTCTTCTAGGGAGCTTTTTA	TAGAAGAATGTGTATTGCAAGCTGCTCACTTGAAAACTGACAAGGTTCCG	CPNE4	NM_130808	Body				TRUE							CPNE4	ENST00000515418.1	3'UTR	chr3:131280340-131280750	3
cg23420470	0.29291	0.157944	0.143337	0.393832	0.319972	0.286673	0.198064	0.333492	0.135429	0.0347242	0.76619	chr3	192648198	+	27744828		TCCATTTCTCRATAATATCCATTTATTTAACACCTCTAATCAATAACCTC		II			NA	NA	NA	NA	NA	NA		OpenSea	AAGTGCATTACTTTAATTAAATCTACCGAAGAGGCTAGTAAAAGAGAGACTGGGGAGAAA[CG]AGGTTATTGATCAGAGGTGTTAAATAAATGGACATCATCGAGAAATGGATGTTAACAAAT	CGAGGTTATTGATCAGAGGTGTTAAATAAATGGACATCATCGAGAAATGG
cg05327835	0.0219962	0.0140306	0.0257104	0.0542206	0.322864	0.0451242	0.0205791	0.140736	0.120157	0.0416689	0.76619	chr4	996175	+	89700132	92646872	CTACACATACAACAAACAAATATTATTAACCTAAAAACACACAATAAACA	CTACACGTACGACGAACGAATATTATTAACCTAAAAACGCGCGATAAACG	I	T	Red	NA	NA	NA	NA	NA	NA	chr4:995482-997541	Island	CGCTCCTGAGCAACGACAATGCCTTCCTGAGCTACCACCCGCACCCCTTCGCGCAGCGCA[CG]CTCACCGCGCGCTTCCAGGTCAACAACACCCGCCCGCCGCACGTGCAGCTGTTGCGCAAG	CGCTCACCGCGCGCTTCCAGGTCAACAACACCCGCCCGCCGCACGTGCAG	IDUA	NM_000203	Body			DMR	TRUE	4:985293-987930	4:995667-996548	Unclassified_Cell_type_specific				IDUA;IDUA;IDUA	ENST00000502829.1;ENST00000514417.1;ENST00000514698.1	TSS1500;TSS1500;5'UTR	chr4:996060-996430	3
cg25763036	0.0870871	0.145982	0.00806452	0.293961	0.20715	0.0668277	0.0803778	0.189313	0.108935	0.0183456	0.76619	chr4	13540946	-	66699921	24754530	AACACCCAAATCCACAAAATAAATAAAATCTACAATAAAAAATAAAACCA	AACGCCCGAATCCGCAAAATAAATAAAATCTACGATAAAAAATAAAACCG	I	C	Grn	NA	NA	NA	NA	NA	NA	chr4:13543562-13546494	N_Shelf	AGAAAGGGAAGGGGCGCCCGGGTCCGCAGGGTAGGTGGAGTCTGCGGTGGAAGATGGAGC[CG]CCAGGGGTGCGACCGGGACCTCTGTGGCTTTTCCTACTCTAAAGAAACTCCCGGATTCTT	GGCGCCCGGGTCCGCAGGGTAGGTGGAGTCTGCGGTGGAAGATGGAGCCG								4:13149727-13150153									chr4:13540585-13541755	3
cg03430998	0.21872	0.101464	0	0.493465	0.368809	0.323703	0.106728	0.395326	0.288598	0.0131181	0.76619	chr4	38807057	+	77627965		CATACTATCAACAAACCCCAAAATTTTTATAAACCCTATATAAAAAACAC		II			NA	NA	NA	NA	NA	NA		OpenSea	CAAAACATATTTTTGTAAACCCTAAGTGAAAAATATGCTAAGAAGAAAAGAGATTCTTAG[CG]TGTTTTTCACATAGGGTTTATAAAAATCCTGGGGTTTGTTGACAGCATGTTCAAGGAAGA	ATGCTGTCAACAAACCCCAGGATTTTTATAAACCCTATGTGAAAAACACG	TLR1	NM_003263	TSS1500								TLR1;TLR1	ENST00000502213.2;ENST00000308979.2	TSS1500;TSS1500	TLR1;TLR1;TLR1;TLR1;TLR1;TLR1;TLR1;TLR1;TLR1;TLR1;TLR1	ENST00000508364.1;ENST00000508535.1;ENST00000502213.2;ENST00000509754.1;ENST00000308979.2;ENST00000505744.1;ENST00000505940.1;ENST00000508535.1;ENST00000508364.1;ENST00000515861.1;ENST00000506146.1	5'UTR;3'UTR;TSS1500;TSS1500;TSS1500;TSS1500;TSS1500;1stExon;1stExon;TSS1500;5'UTR
cg04880105	0.0350418	0.169554	0.162995	0.386614	0.305949	0.271951	0.12253	0.321505	0.198974	0.0361073	0.76619	chr4	174687385	-	96646524		AACTATATAAAACTTTCACACAATTTCCAAATACAAACAACTATTAATCC		II			NA	NA	NA	NA	NA	NA		OpenSea	TATTATGATACAGCTGTATAGAACTTTCACACAGTTTCCAGATGCAGACAGCTGTTAGTC[CG]TTGCTATTAAGGAAACAAAGGTTCAGAGTTCATTTTGATCCACTTGTTCTAGACTAGTGG	CGGACTAACAGCTGTCTGCATCTGGAAACTGTGTGAAAGTTCTATACAGC																	chr4:174687340-174687770	3
cg00423237	0.137083	0.137108	0.0138844	0.184002	0.294615	0.133153	0.0960253	0.203923	0.107898	0.0384809	0.76619	chr5	1287083	+	84743550		CCTCTTAAATTACCATATACRTTTCCTACCRAATATATATTAATCCTCTC		II			NA	NA	NA	NA	NA	NA	chr5:1286098-1286355	S_Shore	ATCAGGGGGTAACACTAAGCAAAGAGAAATAAAAGCAAATGCCCAGTGACCAGGAGGCAA[CG]AGAGGATCAACACACACTCGGCAGGAAACGCACATGGCAACCCAAGAGGTGGTGAGAAAC	CGAGAGGATCAACACACACTCGGCAGGAAACGCACATGGCAACCCAAGAG	TERT;TERT	NM_001193376;NM_198253	Body;Body
cg22032208	0.618432	0.326592	0.531408	0.870847	0.493133	0.649794	0.492144	0.671258	0.179114	0.0332096	0.76619	chr5	6198160	+	57636290		ATAACTAATAAATTAAACCTTCCTTAATCCCCCATCTATAAACCCTATAC		II			NA	NA	NA	NA	NA	NA		OpenSea	CAGTAACGACAGCAATTTCATTACCTTCCCAGACACACTTCTGCTCACCAGATGTCCCAG[CG]CATAGGGTCCACAGATGGGGGATCAAGGAAGGTCCAATCCATCAGTCATTTATATACAAA	TGACTGATGGATTGGACCTTCCTTGATCCCCCATCTGTGGACCCTATGCG
cg23366979	0.162338	0.382174	0.121236	0.275677	0.486852	0.354765	0.221916	0.372431	0.150515	0.039859	0.76619	chr5	6411510	-	7638430	12786940	ACCCAAAACTACAACATAATAAACCTAATCAACACTAAATACCTCATTCA	ACCCAAAACTACGACATAATAAACCTAATCGACGCTAAATACCTCGTTCG	I	A	Red	NA	NA	NA	NA	NA	NA		OpenSea	CTCAGAGCAGCAACCCAGGGCTGCGGCATGATGGGCCTGGTCGGCGCTGGGTGCCTCGTT[CG]GTGCCGGCAGGAACCAGCACGCACTCAGGCTGATGAGACCAGGAGGGTCAGCTGGACCCT	ACCCAGGGCTGCGGCATGATGGGCCTGGTCGGCGCTGGGTGCCTCGTTCG								5:6464253-6464532									chr5:6411320-6411530	3
cg03232695	0.195962	0.0648804	0.208849	0.273582	0.306534	0.37134	0.156564	0.317152	0.160588	0.0339657	0.76619	chr5	61507325	+	80656119		AATATAACTCCCAACAACACTATATACTCCAACCTTATATATATAAAACC		II			NA	NA	NA	NA	NA	NA		OpenSea	TACAAACACACACACACCCAGAGCCAAGGCTGGAGGGCAGGTTTGCAGACAAAGTCAGAA[CG]GCTCCACACACACAAGGTTGGAGCACACAGTGTTGTTGGGAGTCACATCAAAGGAGTTCA	CGGCTCCACACACACAAGGTTGGAGCACACAGTGTTGTTGGGAGTCACAT
cg24004550	0.340166	0.595148	0.0232385	0.695206	0.753764	0.345571	0.319518	0.59818	0.278663	0.0152057	0.76619	chr5	65163106	-	71645102		CCTTCTATACTAAATCAATTCAAATCTCCCRCATACCTATCAATAAATAC		II			NA	NA	NA	NA	NA	NA		OpenSea	GGTTTAGTTTTCCTTCTGTACTAAATCAATTCAGATCTCCCGCATACCTGTCAGTGAGTG[CG]TTAATGTGACCCTGTTTGTCCGTGCCTGATACATGCCCACCCCTGAAGCTGGAGGTGAGA	CGCACTCACTGACAGGTATGCGGGAGATCTGAATTGATTTAGTACAGAAG																	chr5:65162940-65163330	3
cg21429615	0.0157212	0.0843071	0.183742	0.214498	0.267304	0.213711	0.0945901	0.231838	0.137248	0.039118	0.76619	chr6	16180388	-	80641334		TTATTTCTAATATTTAAATATATTCACTACTTCTTCCTTCTAATTAATTC		II			NA	NA	NA	NA	NA	NA		OpenSea	GCTACAGTTTGTTGTTTCTGATGTTTGGATGTGTTCACTGCTTCTTCCTTCTGGTTGGTT[CG]TGGTCTCGCTGGCTCAGGAAGGAAGCTGCAGACTTTCGTGGTGAGCGTTAAAAGCTCGTA	TGTTTCTGATGTTTGGATGTGTTCACTGCTTCTTCCTTCTGGTTGGTTCG								6:16288367-16288415	6:16180026-16180728	Unclassified_Cell_type_specific							chr6:16180165-16180595	3
cg12543898	0.00339806	0.00575235	0.00488103	0.0123879	0.296552	0.0131965	0.00467714	0.107379	0.102702	0.0238198	0.76619	chr6	105585244	-	20605831	41610597	CCCAAAAACTCAATTTAAAACACCCACTTATTTATTTTCTTATCACCTCA	CCCGAAAACTCGATTTAAAACGCCCGCTTATTTATTTTCTTATCGCCTCG	I	C	Grn	rs112102913	0.100594	NA	NA	NA	NA	chr6:105584148-105585621	Island	CGGGTCTGCACACCCGAGGACTCGGTTTGAAACGCCCGCTTATTTATTTTCTTGTCGCCT[CG]CTACAAGATTCTATCCTTGTTTGGGCATGAGTGGGGGGCGGCAGTCTCGTGGGACCGGCG	CCCGAGGACTCGGTTTGAAACGCCCGCTTATTTATTTTCTTGTCGCCTCG	BVES-AS1;BVES;BVES;BVES	NR_037157;NM_147147;NM_007073;NM_001199563	TSS1500;TSS1500;TSS1500;TSS200			DMR		6:105690842-105692369			BVES-AS1;BVES-AS1;BVES;BVES;BVES	ENST00000369122.3;ENST00000369120.1;ENST00000446408.2;ENST00000336775.5;ENST00000314641.5	TSS1500;TSS1500;TSS1500;TSS1500;TSS200	BVES-AS1;BVES-AS1;BVES;BVES;BVES	ENST00000369122.3;ENST00000369120.1;ENST00000446408.2;ENST00000336775.5;ENST00000314641.5	TSS1500;TSS1500;TSS1500;TSS1500;TSS200
cg16732077	0.0552406	0.0758306	0.0371646	0.0735288	0.307924	0.161861	0.0560786	0.181105	0.125026	0.0219306	0.76619	chr6	112192706	-	71776945		AACAAACAAAAAACAATCTACAATAATCTTCCAAATACTAACTCTAAACC		II			NA	NA	NA	NA	NA	NA	chr6:112193835-112194854	N_Shore	GACTACCTTGAAGCAGGCAAGAGGCAGTCTGCAGTGGTCTTCCAAATGCTAACTCTAGAC[CG]TTTTATCCACGTCCCCAGGTATTTACTTCAATAAAAGGGTAAAACAACATCACTGGGCAG	CGGTCTAGAGTTAGCATTTGGAAGACCACTGCAGACTGCCTCTTGCCTGC	FYN	NM_002037	5'UTR								FYN;FYN;FYN;FYN	ENST00000368682.3;ENST00000356013.2;ENST00000368678.4;ENST00000354650.3	5'UTR;5'UTR;5'UTR;5'UTR	FYN;FYN;FYN;FYN;FYN;FYN;FYN;FYN	ENST00000520518.1;ENST00000368682.3;ENST00000518295.1;ENST00000484067.2;ENST00000356013.2;ENST00000368678.4;ENST00000523238.1;ENST00000354650.3	5'UTR;5'UTR;5'UTR;5'UTR;5'UTR;5'UTR;5'UTR;5'UTR	chr6:112192400-112192875	3
cg22831101	0.349837	0.344268	0.392722	0.587286	0.438374	0.578485	0.362276	0.534715	0.172439	0.0442303	0.76619	chr6	129769086	-	76796233		TATTTCTTCATTATAAAAATTTCTAAATACTTTTCCCCTCCTCACAAAAC		II			rs9375626	0.186758	NA	NA	NA	NA		OpenSea	GACATTTTTATTATTTCTTCATTGTAAAGATTTCTGAGTGCTTTTCCCCTCCTCACAAAA[CG]GTGAAATTCAGACATGTAAGCATATAAAACCTGTCTTAAAGTACAAAATAAAAGAAAAGT	ATTTCTTCATTGTAAAGATTTCTGAGTGCTTTTCCCCTCCTCACAAAACG	LAMA2;LAMA2	NM_000426;NM_001079823	Body;Body		chr6:129768788-129768788						RP11-73O6.4	ENST00000563385.1	5'UTR	RP11-73O6.4	ENST00000563385.1	5'UTR
cg26476852	0.0450103	0.0679498	0.0536695	0.0871196	0.188354	0.283405	0.0555432	0.186293	0.13075	0.0116745	0.76619	chr7	27204728	-	65638173	91793284	TAATACCATAAAACCAACTAAAAAACAAACCCACAAAAAAAAACACACCA	TAATACCATAAAACCGACTAAAAAACAAACCCGCGAAAAAAAACGCACCG	I	A	Red	NA	NA	NA	NA	NA	NA	chr7:27203915-27206462	Island	GCGGTTCAGGTTTAATGCCATAAGGCCGGCTGGAGGGCAAGCCCGCGAAGGAGAGCGCAC[CG]GGCGTGGGCTCCAGCCAGGAGCGCATGTACCTGCCGTCCGGCGCCGCCGCCGCCACGGGC	TAATGCCATAAGGCCGGCTGGAGGGCAAGCCCGCGAAGGAGAGCGCACCG	HOXA9	NM_152739	1stExon			DMR		7:27169827-27171776			RP1-170O19.21;RP1-170O19.21;HOXA9;RP1-170O19.21	ENST00000497089.1;ENST00000487384.1;ENST00000343483.5;ENST00000465941.1	3'UTR;3'UTR;1stExon;3'UTR	RP1-170O19.21;RP1-170O19.21;RP1-170O19.21;HOXA9;RP1-170O19.21	ENST00000497089.1;ENST00000487384.1;ENST00000489695.1;ENST00000343483.5;ENST00000465941.1	3'UTR;3'UTR;3'UTR;1stExon;3'UTR	chr7:27204565-27205410	3
cg01285501	0.0940803	0.173165	0.144877	0.156691	0.267219	0.295512	0.137374	0.239807	0.102433	0.0434789	0.76619	chr7	27206461	+	9628903		AACCCTAACCTTAAACTATAACTACCTCTCTTTAAACCTTATACCTCTCC		II			rs6461991	0.359256	NA	NA	NA	NA	chr7:27203915-27206462	Island	TCCCTTTCCAGCTGCTACTCCGGGCCTCGCCTTGGTTACCTACGGGGCCCGGAGACTCGG[CG]GAGAGGTACAAGGCCCAAAGAGAGGCAGCCACAGCTCAAGGCCAGGGCTGGAAATTAGAA	GCCCTGGCCTTGAGCTGTGGCTGCCTCTCTTTGGGCCTTGTACCTCTCCG	HOXA9	NM_152739	TSS1500			DMR		7:27172191-27173627			RP1-170O19.21;RP1-170O19.21;HOXA9;HOXA9;HOXA9;RP1-170O19.21	ENST00000497089.1;ENST00000487384.1;ENST00000242050.3;ENST00000343483.5;ENST00000396345.1;ENST00000465941.1	3'UTR;3'UTR;TSS1500;TSS1500;TSS1500;3'UTR	RP1-170O19.21;RP1-170O19.21;RP1-170O19.21;HOXA9;HOXA9;HOXA9;RP1-170O19.21	ENST00000497089.1;ENST00000487384.1;ENST00000489695.1;ENST00000242050.3;ENST00000343483.5;ENST00000396345.1;ENST00000465941.1	3'UTR;3'UTR;3'UTR;TSS1500;TSS1500;TSS1500;3'UTR	chr7:27206305-27206570	3
cg17818029	0.269681	0.421525	0.189387	0.575714	0.46109	0.664772	0.293531	0.567192	0.273661	0.0376151	0.76619	chr7	36641247	+	19769959		AAACTACCCTTAATACTACTAACATTTATTAAACTCTTACAAATCTAAAC		II			NA	NA	NA	NA	NA	NA		OpenSea	AATAATAGTACCTATCTCATTGGGTGGTTGAGAGAATTAAAAAAGATAATCTATGCATGA[CG]TTTAGACTTGTAAGAGCTCAATAAATGTTAGTAGCATTAAGGGCAGTCCAGAGTACTGTG	GACTGCCCTTAATGCTACTAACATTTATTGAGCTCTTACAAGTCTAAACG	AOAH;AOAH;AOAH	NM_001177506;NM_001177507;NM_001637	Body;Body;Body														chr7:36641105-36641495	3
cg13197216	0.151908	0.175899	0.0907469	0.22707	0.420819	0.232835	0.139518	0.293575	0.154057	0.0197613	0.76619	chr8	23567658	-	1736523		ACTACCTTACAATACAACAAAAACTCRAATAACAAACCACCTACCTAAAC		II			NA	NA	NA	NA	NA	NA	chr8:23567180-23567678	Island	GCGCATTAGCGGCTGCCTTGCAGTGCAACAGAGGCTCGAGTGACAGGCCACCTGCCTAAG[CG]CTGGCGCCCAGGAAAGCCGGGGAGGAAACTAGGAAGGGAGGCGACAGCAGAAAAGCCAGA	CTGCCTTGCAGTGCAACAGAGGCTCGAGTGACAGGCCACCTGCCTAAGCG								8:23622744-23623887	8:23567624-23567805	Unclassified_Cell_type_specific	RP11-175E9.1	ENST00000523874.1	5'UTR	RP11-175E9.1	ENST00000523874.1	5'UTR	chr8:23567200-23567755	3
cg01074409	0.125693	0.148141	0.126801	0.280138	0.280765	0.195302	0.133545	0.252068	0.118524	0.0303182	0.76619	chr8	25905436	-	45678929		CRACAATACTACTAAAAACTCCAAAAATAACTATATAACTCRCTACRAAC		II			NA	NA	NA	NA	NA	NA	chr8:25900562-25905842	Island	GGCGCCCCCCGCGGCAGTGCTGCTGGGAGCTCCAGGGATGGCTGTGTGGCTCGCTGCGGG[CG]TTGAAGTTCCCTGTTGGCCAGGCTGAAGTGCCTGCGCGAGCGTGAGGGGACAAGGACTGC	CGCCCGCAGCGAGCCACACAGCCATCCCTGGAGCTCCCAGCAGCACTGCC						DMR		8:25959928-25961742									chr8:25905105-25905555	3
cg01533106	0.381146	0.662065	0.446547	0.661738	0.741129	0.727294	0.496586	0.710054	0.213468	0.0264932	0.76619	chr8	144764603	-	88665991		CTAAAAACCTACCCCCATTTAACTAAACATTTAACTACCTACCTCCTATC		II			NA	NA	NA	NA	NA	NA	chr8:144766496-144766993	N_Shore	TGGAGGTTTCACTGGGGACCTGCCCCCATTTGGCTGGGCATTTGGCTGCCTGCCTCCTGT[CG]CTATCACTCCTTTACTAGTGAGGACTAAACTGATCTTTTTCTCTCTTGCTCAAGTTCTTA	TGGGGACCTGCCCCCATTTGGCTGGGCATTTGGCTGCCTGCCTCCTGTCG																	chr8:144764400-144764670	3
cg21007576	0.337046	0.543171	0.313561	0.533187	0.788569	0.39213	0.397926	0.571295	0.173369	0.0419795	0.76619	chr9	98703763	+	98719478		TCATTAACTAAATTCCAAATAAAATCAAATAATACAACAACATTAACACC		II			NA	NA	NA	NA	NA	NA		OpenSea	CTAATGTGCTTTTTTTTTTTCTCTTTCCTCCAGGGCTGGTGGACTAGGCCTCAATTTTGT[CG]GTGCCAATGTTGTTGTATTATTTGATCCTACTTGGAATCCAGCCAATGATCTTCAAGCCA	CGGTGCCAATGTTGTTGTATTATTTGATCCTACTTGGAATCCAGCCAATG	ERCC6L2;ERCC6L2	NM_001010895;NM_020207	Body;Body								C9orf102	ENST00000466840.1	5'UTR	C9orf102;C9orf102;C9orf102	ENST00000470362.1;ENST00000466840.1;ENST00000479391.1	TSS200;5'UTR;5'UTR
cg06638811	0.0462499	0.0854251	0.159426	0.172735	0.320351	0.360932	0.0970337	0.284673	0.187639	0.00298355	0.76619	chr9	137030555	+	37709946		TATACACCCATATATAAACACRTACATAAATATACAAAAATATTAAAAAC		II			NA	NA	NA	NA	NA	NA	chr9:137028717-137030556	Island	GCACAGCCTGGGGCACCACCCGGCCTGGTGAGGATGATCGCTGTGCGCGCGATGCACATG[CG]CCCTCAACACCTCTGCACATTCATGCACGTGTCCATACATGGGTGCACACACGTCCTTAC	CGCCCTCAACACCTCTGCACATTCATGCACGTGTCCATACATGGGTGCAC	RNU6ATAC	NR_023344	TSS1500					9:136019763-136020519	9:137029511-137030885	Promoter_Associated	RNU6ATAC	ENST00000408749.1	TSS1500	RNU6ATAC	ENST00000408749.1	TSS1500	chr9:137030285-137030970	3
[truncated: 7 more columns]

## Sheet: Hypo-
Supplementary Data 7 Tab 2. List of hypomethylated DMPs in healthy MSCs co-cultured with MM.1S cell line. Overlap with DMPs and DVPs from Supplementary Tables 1 and 2.
Name	HD1	HD2	HD3	HD1MM	HD2MM	HD3MM	mean_HD	mean_HDMM	dif	P.Value	adj.P.Val	chr	pos	strand	AddressA	AddressB	ProbeSeqA	ProbeSeqB	Type	NextBase	Color	Probe_rs	Probe_maf	CpG_rs	CpG_maf	SBE_rs	SBE_maf	Islands_Name	Relation_to_Island	Forward_Sequence	SourceSeq	UCSC_RefGene_Name	UCSC_RefGene_Accession	UCSC_RefGene_Group	Phantom4_Enhancers	Phantom5_Enhancers	DMR	X450k_Enhancer	HMM_Island	Regulatory_Feature_Name	Regulatory_Feature_Group	GencodeBasicV12_NAME	GencodeBasicV12_Accession	GencodeBasicV12_Group	GencodeCompV12_NAME	GencodeCompV12_Accession	GencodeCompV12_Group	DNase_Hypersensitivity_NAME	DNase_Hypersensitivity_Evidence_Count
cg04907595	0.745448	0.86057	0.873701	0.596539	0.650387	0.68578	0.826573	0.644235	-0.182338	0.0118815	0.76619	chr1	25258264	+	99627491		ACCTAAAAACRTACTATAAAATCCCRAAATAAATAAAAACCAACTCTCCC		II			rs4649037	0.465729	NA	NA	NA	NA	chr1:25255527-25259005	Island	AACGAAATCAAGCCCCGCGTGCGCTCCAGGGGCGAAGGACTCTGGACTCACCCCGACCAC[CG]GGAGAGCTGGCCCCTACCCACCTCGGGACCTCACAGCACGCCCTCAGGCCGTGTCGAAAG	CGGGAGAGCTGGCCCCTACCCACCTCGGGACCTCACAGCACGCCCTCAGG	RUNX3;RUNX3	NM_004350;NM_001031680	TSS1500;Body					1:25127743-25131723						RUNX3	ENST00000479341.1	3'UTR	chr1:25257585-25258775	3
cg00466334	0.911643	0.787202	0.881276	0.743931	0.733247	0.731891	0.86004	0.736356	-0.123684	0.0363402	0.76619	chr1	119532850	+	87709387		CRTCTACCTTATCTCCAACTTCTCTACTAAAACCCRATAACAATAAATAC		II			rs114884073	0.02563	NA	NA	NA	NA	chr1:119531991-119532196	S_Shore	GATCTCCCACTTCAGTCAGCATTTGGCGTTGCTTCCAGGAGTCGTCGCTGAAAGTCAGCG[CG]CATTCACTGCTACCGGGCTTCAGCAGAGAAGCTGGAGACAAGGCAGACGGGAACCCGCAA	GTCTGCCTTGTCTCCAGCTTCTCTGCTGAAGCCCGGTAGCAGTGAATGCG	TBX15	NM_152380	TSS1500					1:119334296-119334493			TBX15	ENST00000344218.5	TSS1500	TBX15	ENST00000344218.5	TSS1500	chr1:119532460-119533135	3
cg13480937	0.397743	0.402991	0.546966	0.294924	0.135133	0.0488973	0.449234	0.159651	-0.289582	0.0257604	0.76619	chr1	177112230	+	89809993		CAATTTTATATCCTCCCAAATTCTATACAAAAATAATTACTAAAAACTCC		II			NA	NA	NA	NA	NA	NA		OpenSea	CCTTCTAGCTATCTGCACAGCCCTCATGGCCATCTCAACCCCTAAAGAGCTACCTTGCTC[CG]GAGTTCTTAGCAATCATCTCTGCACAGAACCTGGGAGGACATAAAACTGCCAGGCGACAG	AGTTTTATGTCCTCCCAGGTTCTGTGCAGAGATGATTGCTAAGAACTCCG	ASTN1;ASTN1	NM_207108;NM_004319	Body;Body				TRUE				ASTN1	ENST00000281881.3	3'UTR	ASTN1	ENST00000281881.3	3'UTR	chr1:177111940-177112235	3
cg23045073	0.24003	0	0.252283	0.0713284	0	0.0043075	0.164104	0.025212	-0.138892	0.0202321	0.76619	chr1	179545458	-	82679131		TAATTTCTCTTCAAAACRAATACATCTTTTACCTTTTACTACAAATTTTC		II			NA	NA	NA	NA	NA	NA	chr1:179544720-179545307	S_Shore	ATCGCAAGCTCTGGTTTCTCTTCAAAACGAATACATCTTTTACCTTTTACTGCAGATTTT[CG]TGGAGAGGAACAGTTGTTAGTAACCTTTTTTGTCTGTTTGTTTTTAGGTCCTGCTTGGGC	GGTTTCTCTTCAAAACGAATACATCTTTTACCTTTTACTGCAGATTTTCG	NPHS2	NM_014625	TSS1500			RDMR	TRUE				NPHS2;NPHS2;RNU5F-2P	ENST00000367615.4;ENST00000367616.4;ENST00000516066.1	TSS1500;TSS1500;5'UTR	NPHS2;NPHS2;RNU5F-2P	ENST00000367615.4;ENST00000367616.4;ENST00000516066.1	TSS1500;TSS1500;5'UTR
cg09421232	0.837805	0.63199	0.915907	0.667065	0.513704	0.801103	0.795234	0.660624	-0.13461	0.0274659	0.76619	chr1	201289037	-	66620525		AAACCACTAATAACAAAATATAAACCTTAAAATACAACTACRAAAAAACC		II			NA	NA	NA	NA	NA	NA		OpenSea	TGTTCCGCAAAGGGCCACTAGTAGCAGGGTGTGAGCCTTGGGATGCAGCTGCGGAGGGAC[CG]TTGCCACATGGAGCCATTGCCAGTTATAAAGTTACTGGGCAGAGTGAAGGAGGAGAAGAA	CGGTCCCTCCGCAGCTGCATCCCAAGGCTCACACCCTGCTACTAGTGGCC	PKP1;PKP1	NM_001005337;NM_000299	Body;Body								PKP1	ENST00000475988.1	5'UTR	PKP1	ENST00000475988.1	5'UTR	chr1:201288685-201289095	3
cg07510284	0.39082	0.3212	0.580613	0.169989	0.0757057	0.24689	0.430878	0.164195	-0.266683	0.00271674	0.76619	chr1	210110779	-	7703498		TTTATCAAAACRTCCRTCTAACCCTAACTTTTATATAACTTCAAATATAC		II			NA	NA	NA	NA	NA	NA	chr1:210111179-210112054	N_Shore	TTTCCAGGTCCTTTGTCAAAACGTCCGTCTGACCCTGACTTTTGTGTGGCTTCAAATGTG[CG]TTTGCAATGTGTAGACAAATTCCAACTCAGAGTTCCAAGAGGTAAGCCAAGCTCTGTGTG	CGCACATTTGAAGCCACACAAAAGTCAGGGTCAGACGGACGTTTTGACAA	SYT14;SYT14;SYT14;SYT14;SYT14;SYT14	NM_001146261;NM_001146264;NM_153262;NM_001146262;NM_001256006;NR_027459	TSS1500;TSS1500;TSS1500;TSS1500;TSS1500;TSS1500								SYT14;SYT14;SYT14	ENST00000534859.1;ENST00000367019.1;ENST00000472886.1	TSS1500;TSS1500;TSS1500	SYT14;SYT14;SYT14	ENST00000534859.1;ENST00000367019.1;ENST00000472886.1	TSS1500;TSS1500;TSS1500
cg18868146	0.276088	0.487776	0.233523	0.185523	0.303117	0.122445	0.332463	0.203695	-0.128768	0.0390647	0.76619	chr1	216939291	-	34743958		CAAATAAAATATTACRAATCCCTAATTCTTTTTCACCTTTCATTTCTTAC		II			NA	NA	NA	NA	NA	NA		OpenSea	ATTGTTACTCACAAATGGAGTATTACGGATCCCTGGTTCTTTTTCACCTTTCATTTCTTG[CG]ACTGATGTAACTTTTTGTATCAGTAGCAATAGAAACAGAAACTCAAAATATCTCAAGGCA	CGCAAGAAATGAAAGGTGAAAAAGAACCAGGGATCCGTAATACTCCATTT	ESRRG;ESRRG;ESRRG	NM_206594;NM_206595;NM_001134285	5'UTR;5'UTR;5'UTR				TRUE				ESRRG;ESRRG;ESRRG;ESRRG;ESRRG;ESRRG;ESRRG;ESRRG;ESRRG	ENST00000360012.3;ENST00000487276.1;ENST00000361395.2;ENST00000493748.1;ENST00000463665.1;ENST00000359162.2;ENST00000361525.3;ENST00000493603.1;ENST00000366940.2	5'UTR;5'UTR;5'UTR;5'UTR;5'UTR;5'UTR;5'UTR;5'UTR;5'UTR	ESRRG;ESRRG;ESRRG;ESRRG;ESRRG;ESRRG;ESRRG;ESRRG;ESRRG	ENST00000360012.3;ENST00000487276.1;ENST00000361395.2;ENST00000493748.1;ENST00000463665.1;ENST00000359162.2;ENST00000361525.3;ENST00000493603.1;ENST00000366940.2	5'UTR;5'UTR;5'UTR;5'UTR;5'UTR;5'UTR;5'UTR;5'UTR;5'UTR	chr1:216939060-216939330	3
cg08761909	0.769516	0.660701	0.926264	0.580649	0.544682	0.479542	0.785493	0.534957	-0.250536	0.0365187	0.76619	chr10	95796595	-	91807587		AAATTTCTACTTCTACCTTACTAAAATTACTCATATAACCTAAAATCCAC		II			rs17109678	0.013758	NA	NA	NA	NA		OpenSea	TGAAGTACAAGAAGTTTCTGCTTCTGCCTTGCTGGAATTGCTCATGTAACCTGAGATCCA[CG]TGCACTCAGAGAATGTGAAGGTGCCAGGGCAGAAATTCCACTGGCTCCTGTATTATCACT	AGTTTCTGCTTCTGCCTTGCTGGAATTGCTCATGTAACCTGAGATCCACG	PLCE1	NM_016341	Body				TRUE										chr10:95796460-95796695	3
cg05189127	0.731191	0.738735	0.776463	0.63765	0.532873	0.626186	0.748796	0.598903	-0.149893	0.0439529	0.76619	chr10	127059333	-	82686274		AATAAAAACRCCCTTCTAAAAACCCRTACTACTACTAATTATAAAAAAAC		II			NA	NA	NA	NA	NA	NA		OpenSea	GCAGCTGTCCGGGTGGGGGCGCCCTTCTGAGGGCCCGTGCTGCTGCTGATTGTAAAGAAG[CG]CCTGACAATGCAGACACGGCTGAGTGCATCCTGTGTAACCGGCGCATGCGCGCCCAGAGG	GTGGGGGCGCCCTTCTGAGGGCCCGTGCTGCTGCTGATTGTAAAGAAGCG								10:127049298-127049395									chr10:127059185-127059435	3
cg03194442	0.513974	0.708949	0.651107	0.340841	0.580913	0.492405	0.624677	0.471386	-0.15329	0.0467338	0.76619	chr10	134945099	+	4708452		TCAATATTAACTTTCTTTAATTAAATAATAAAACRCCTCTCTACTCAACC		II			NA	NA	NA	NA	NA	NA	chr10:134944511-134944792	S_Shore	GGCAGGGCTGCTCTCCCTGGCCCCTGCAGCCCCTCATGAACTTTCCACCCTCAGTGCCCC[CG]GCTGAGCAGAGAGGCGTCCCACCATTCAACCAAAGAAAGTCAACATTGAACATTAAACCT	CAATGTTGACTTTCTTTGGTTGAATGGTGGGACGCCTCTCTGCTCAGCCG	GPR123	NM_001083909	3'UTR								GPR123;GPR123	ENST00000392607.3;ENST00000392609.3	3'UTR;3'UTR	GPR123;GPR123	ENST00000392607.3;ENST00000392609.3	3'UTR;3'UTR	chr10:134944485-134945615	3
cg20308956	1	0.932348	0.525932	0.0797121	0.706279	0.309507	0.819427	0.365166	-0.454261	0.0261061	0.76619	chr11	42186623	-	3600983		CCATCTATTAAACCATAAAACAAATATCTATAATTATCCAAAATAATATC		II			NA	NA	NA	NA	NA	NA		OpenSea	GATTTCCCAAACCATCTGTTGAGCCATAAAACAAGTATCTGTAATTATCCAAGGTGATAT[CG]TGTTTTGTTTTATGATCACAATTAAATTTCAGTGAAACTCAATAATAACATTATAACTAG	CATCTGTTGAGCCATAAAACAAGTATCTGTAATTATCCAAGGTGATATCG											RP11-148I19.1	ENST00000534059.1	TSS1500	RP11-148I19.1	ENST00000534059.1	TSS1500
cg13766505	0.394507	0.23015	0.42626	0.189584	0.162602	0.270871	0.350306	0.207685	-0.14262	0.0428857	0.76619	chr11	42261308	+	4803328		AAAAAAAAATCACCTCATTAAAAAAAAATTATACCTTATCCCCACTACTC		II			NA	NA	NA	NA	NA	NA		OpenSea	TCCTGTACTTACAGAAAAAAAGGAAAAAAGTGGCTGTGACCAGGCAGATGGTTGCATCTT[CG]AGTAGTGGGGATAAGGCACAATTTTCCTTTAATGAGGTGATTTTTTTTTCTGCTGAAGTC	CGAGTAGTGGGGATAAGGCACAATTTTCCTTTAATGAGGTGATTTTTTTT	LOC100507205	NR_038309	Body								CTD-2572N17.1;CTD-2572N17.1;CTD-2572N17.1;CTD-2572N17.1	ENST00000525641.1;ENST00000530387.1;ENST00000527757.1;ENST00000525641.1	1stExon;TSS200;3'UTR;3'UTR	CTD-2572N17.1;CTD-2572N17.1;CTD-2572N17.1;CTD-2572N17.1	ENST00000525641.1;ENST00000530387.1;ENST00000527757.1;ENST00000525641.1	1stExon;TSS200;3'UTR;3'UTR
cg13950001	0.392308	0.271429	1	0.0143885	0.127404	0.373541	0.554579	0.171778	-0.382801	0.0354606	0.76619	chr11	57957849	-	88754114	36765955	ATCTATCTATATCTATCTTCAACTAAAAAATATATTAAAATTAAATACCA	ATCTATCTATATCTATCTTCGACTAAAAAATATATTAAAATTAAATACCG	I	A	Red	rs77927189	0.012163	NA	NA	NA	NA		OpenSea	AGTGAGCTCAATATCTGTCTATATCTATCTTCGACTGAAAAGTGTGTTGAAGTTGAGTGC[CG]ACATGTAAGACATTCAATTTAAAGCTTTGTTACTTGAAATCATTTGAACTCCTCTTGAGC	CGGCACTCAACTTCAACACACTTTTCAGTCGAAGATAGATATAGACAGAT	OR9Q2	NM_001005283	TSS200								OR9Q2	ENST00000311591.3	TSS200	OR9Q2	ENST00000311591.3	TSS200
cg12756312	0.884381	0.893093	0.812818	0.745641	0.712124	0.736693	0.86343	0.731486	-0.131944	0.0266162	0.76619	chr11	120038992	-	96721595		AATTCCTCRAAAACAAACTACCTCTAACTCTACAAACAAAAACAAACTTC		II			NA	NA	NA	NA	NA	NA	chr11:120039601-120040210	N_Shore	TATCATTAATCAGTTCCTCGAAGACAGACTGCCTCTGACTCTACAGACAGAAGCAAGCTT[CG]GGGTCTGAAAGCAATGAACGGACTACAGATTGTGGCGACCCCAGCCACCACATACACACT	GTTCCTCGAAGACAGACTGCCTCTGACTCTACAGACAGAAGCAAGCTTCG								11:119544202-119544267	11:120038623-120040348	Unclassified	AP000679.2	ENST00000530303.1	TSS1500	AP000679.2;TRIM29;TRIM29	ENST00000530303.1;ENST00000532833.1;ENST00000529040.1	TSS1500;5'UTR;5'UTR
cg00052225	0.298027	0.485675	0.27975	0.0993556	0.337812	0.186456	0.354484	0.207874	-0.14661	0.0356752	0.76619	chr12	15783053	+	50733165		TAAATATCTATCTTTCCCTCAATATAAACCTCTCTTAAAATTCTACCTTC		II			NA	NA	NA	NA	NA	NA		OpenSea	ATAGTATTGAAAGAAATGGAAATAGAATGAACTACAGTAAAAGTATGTTTATGTGGAAAA[CG]AAGGCAGAACCCTAAGAGAGGCCCACATTGAGGGAAAGATAGATATCCATCTCTCTCTCT	CGAAGGCAGAACCCTAAGAGAGGCCCACATTGAGGGAAAGATAGATATCC	EPS8	NM_004447	Body											EPS8;EPS8	ENST00000543468.1;ENST00000545610.1	3'UTR;3'UTR	chr12:15782705-15783090	3
cg13233461	0.91314	0.627646	0.715222	0.838416	0.448902	0.601366	0.752003	0.629561	-0.122441	0.0473222	0.76619	chr12	54350209	+	43735992	55683271	AATTCAAACAATCTAAAAATTCCCTCCAACACTAACATATAATAAACTCA	AATTCAAACGATCTAAAAATTCCCTCCGACGCTAACGTATAATAAACTCG	I	T	Red	NA	NA	NA	NA	NA	NA	chr12:54348695-54349378	S_Shore	GAAGCGCAAGCCCTATTCGAAGTTGCAACTGGCAGAGCTGGAGGGCGAGTTTCTGGTCAA[CG]AGTTCATCACACGCCAGCGCCGGAGGGAACTCTCAGACCGCTTGAATCTTAGTGACCAGC	CGAGTTCATCACACGCCAGCGCCGGAGGGAACTCTCAGACCGCTTGAATC	HOXC12	NM_173860	Body			CDMR		12:52636382-52636517	12:54350026-54350477	Unclassified_Cell_type_specific							chr12:54349605-54350275	3
cg00040312	0.913692	0.85236	0.771309	0.811374	0.697227	0.712248	0.845787	0.740283	-0.105504	0.0483205	0.76619	chr12	54424679	+	39776927	99701846	AAAAAAACAAATACAAAAAACTAAAAACTTACAAAAAACCAACAAACACA	AAAAAAACGAATACAAAAAACTAAAAACTTACAAAAAACCGACAAACGCG	I	A	Red	NA	NA	NA	NA	NA	NA	chr12:54424610-54425173	Island	CTGTTAATTCGCTCGCCCGCCGGCCTCAGGGTGAGAGCTGGAGCAGGCTCCAAGCGCTCC[CG]CGCCTGCCGGCCCCCTGCAAGCCCCCAGCCCTCTGCACTCGCCTTCCCCGGAGCCCAGGC	CGCGCCTGCCGGCCCCCTGCAAGCCCCCAGCCCTCTGCACTCGCCTTCCC	HOXC4;HOXC5	NM_014620;NR_003084	5'UTR;Body					12:52710895-52711584	12:54424046-54425649	Unclassified_Cell_type_specific	HOXC4;HOXC5	ENST00000303406.4;ENST00000512206.1	5'UTR;5'UTR	HOXC4;HOXC5;HOXC5	ENST00000303406.4;ENST00000512206.1;ENST00000513209.1	5'UTR;5'UTR;5'UTR	chr12:54424645-54425415	3
cg05728282	0.857176	0.771147	0.840429	0.767225	0.685782	0.566407	0.822918	0.673138	-0.149779	0.0447968	0.76619	chr12	54473448	+	46707572		CTAAACRCAAAATACAAAACTAAAACCCAAATTTTATATTCCAAACCRCC		II			rs185678951	0.0105	NA	NA	NA	NA	chr12:54473305-54473562	Island	CGGAGTCCCCAGCCGGTGCCTGATCGCCCGGCGCCCCATCGCCCGGGGCCGCTGCCTCGC[CG]GCGGCCTGGAACACAAAACCTGGGCCCTAGCCCTGCACCCTGCGCTCAGCGCTTCCACCG	CGGCGGCCTGGAACACAAAACCTGGGCCCTAGCCCTGCACCCTGCGCTCA	FLJ12825;LOC100240735	NR_026655;NR_026658	Body;Body					12:52759543-52759847			RP11-834C11.7;RP11-834C11.3	ENST00000514503.1;ENST00000515617.1	3'UTR;5'UTR	RP11-834C11.7;RP11-834C11.7;RP11-834C11.3	ENST00000514503.1;ENST00000505259.1;ENST00000515617.1	3'UTR;3'UTR;5'UTR	chr12:54473345-54473795	3
cg12883014	0.642169	0.605767	0.73765	0.347426	0.414305	0.242055	0.661862	0.334596	-0.327266	0.0105434	0.76619	chr12	104855500	-	48790575		TATTTTTACAAAATATTTATTTTCACTATCACCTAAAATTTCTTTACCTC		II			NA	NA	NA	NA	NA	NA	chr12:104850253-104852395	S_Shelf	TCTATTATTTTTATTTTTGCAAAATGTTTATTTTCACTGTCACCTGGGATTTCTTTGCCT[CG]GTTGAATGTATTGAAAGATTATATCCTTTATTTAAAGATGTCTCATTTTACCCCCTTGCA	ATTTTTGCAAAATGTTTATTTTCACTGTCACCTGGGATTTCTTTGCCTCG	CHST11	NM_018413	Body
cg11064034	0.228477	0.113661	0.272727	0.16092	0.0566038	0.0802792	0.204955	0.0992675	-0.105688	0.0341332	0.76619	chr12	114877421	+	42787828	19653599	ACAAATTATAAATTTCCAAACTAACTCCCAACCAAACACTCACCAATACA	ACGAATTATAAATTTCCAAACTAACTCCCAACCGAACGCTCGCCAATACG	I	C	Grn	NA	NA	NA	NA	NA	NA	chr12:114878143-114879155	N_Shore	CTTAGCGCCCCGGCGCCCCGGCTTCCCAAGCCTGGGGACTGAGCCCGCAGACGCCCATGG[CG]CATTGGCGAGCGCCCGGCTGGGAGTCAGCTTGGAAACCCACAACTCGCCTTTCTTGAGCG	GCGAGTTGTGGGTTTCCAAGCTGACTCCCAGCCGGGCGCTCGCCAATGCG							TRUE	12:113361526-113361852									chr12:114877020-114877615	3
cg05329135	0.630696	0.754917	0.831076	0.534169	0.565995	0.572155	0.738896	0.55744	-0.181457	0.0326108	0.76619	chr13	103532420	-	60641163		AAACRTAAAAACTACAACTATCAAAATCCTAATCCCTTCTACCTAAACTC		II			rs74112825	0.037477	NA	NA	NA	NA		OpenSea	TGTATAACCAGAGGCGTGGGAGCTGCAGCTGTCAGAATCCTAATCCCTTCTGCCTGGACT[CG]TTACCAGTGGTAGCGAGTGTGTATAGTAGTAAACTGTGCTGCGATGCTAGCCTTTCAGTC	CGAGTCCAGGCAGAAGGGATTAGGATTCTGACAGCTGCAGCTCCCACGCC	LOC121952	NR_026965	TSS200								RP11-484I6.6;RP11-484I6.6	ENST00000416924.1;ENST00000416924.1	1stExon;5'UTR	RP11-484I6.6;RP11-484I6.6	ENST00000416924.1;ENST00000416924.1	1stExon;5'UTR	chr13:103532260-103532490	3
cg06666590	0.724102	0.671239	0.662028	0.464142	0.402865	0.543583	0.68579	0.470197	-0.215593	0.0211365	0.76619	chr14	35169161	+	76693972		AACCRCAAATACCTTACAAATATTTCATTACAACTACTATTAAATCAAAC		II			rs77088627	0.041133	NA	NA	NA	NA		OpenSea	TGCCCTCAATGATCTAGCTCATACCCACCTCTCCTGCACTTCTCTCATCACAGTGCCTCA[CG]CTTGACTCAATAGCAGCTGTAATGAAACATTTGCAAGGCATCTGCGGTTTTTTTTTTTCT	CGCTTGACTCAATAGCAGCTGTAATGAAACATTTGCAAGGCATCTGCGGT							TRUE										chr14:35169045-35169650	3
cg05916707	0.392516	0.252638	0.437636	0.188263	0.0804045	0.150917	0.36093	0.139861	-0.221069	0.00392174	0.76619	chr14	37058256	+	48670551		TAAAAACACRCTACTCATAAATAAATATATCAAACACAAATAATCTTCAC		II			NA	NA	NA	NA	NA	NA		OpenSea	CCACGGTTTCCAGCTAGTCTGTTTCCAGCTTTCCTCTGCTCGTGGTCCACATGAACTCAC[CG]TGAAGACCATCTGTGCTTGACACATCCACCCATGAGCAGCGTGTTTCCAGTGCTCATTTT	GGAAACACGCTGCTCATGGGTGGATGTGTCAAGCACAGATGGTCTTCACG						DMR
cg23052776	0.269384	0.216755	0.23274	0.118296	0.150738	0.0785154	0.239626	0.11585	-0.123777	0.0243973	0.76619	chr14	71609158	+	32749560		ATCTAAAACAATAAAATAACTAAATTCTTTCCCCTCCTCATAATAACTAC		II			NA	NA	NA	NA	NA	NA		OpenSea	ATTGGTAAAGTCTTTCTTGGAAGCTGACCACATGACATGGGAATGTTCGTAGAAGATGCA[CG]TAGTCACCATGAGGAGGGGAAAGAACCCAGTCATCCTATTGTTTTAGACAGGGCTTAACA	TCTAAAACAATAGGATGACTGGGTTCTTTCCCCTCCTCATGGTGACTACG							TRUE				RP1-292L20.1	ENST00000549386.2	3'UTR	RP1-292L20.1	ENST00000549386.2	3'UTR	chr14:71608945-71609695	3
cg10741418	0.79947	0.871955	1	0.54658	0.7625	0.673839	0.890475	0.660973	-0.229502	0.0483825	0.76619	chr14	73927547	+	78692495		TTACTTCACATATTATAAAATATTAACTCAAACTTACCTTATATCTTAAC		II			NA	NA	NA	NA	NA	NA	chr14:73924588-73924980	S_Shelf	TAGAGATGTCTGAATCATTCAGCTGAAGGAAAGATCAGACATTGACCATGATAAGATAGA[CG]CCAAGACATAAGGCAAGCCTGAGCTAACATCCCATAACATGTGAAGTAATGCAAATGTGA	CGCCAAGACATAAGGCAAGCCTGAGCTAACATCCCATAACATGTGAAGTA														NUMB;NUMB	ENST00000556700.1;ENST00000553415.1	3'UTR;3'UTR	chr14:73927360-73927850	3
cg17510422	0.96802	0.878966	0.932924	0.821086	0.733778	0.886353	0.926637	0.813739	-0.112898	0.0197797	0.76619	chr14	73988041	-	99644107		AACAACAAAACAAAATAACRATACTCCAACATAACCCTTTTTTAACATTC		II			NA	NA	NA	NA	NA	NA		OpenSea	TGCAGCCACCAAGCAGCAGGGCAGAGTGGCGGTGCTCCAGCATAACCCTTTTTTAACATT[CG]TACTCTTAGAGGCGGCATGGCCTTGGGGAAGGGATCCCACCTCCTTCGTCATCTCACTCT	GCAGCAGGGCAGAGTGGCGGTGCTCCAGCATAACCCTTTTTTAACATTCG	HEATR4;HEATR4	NM_203309;NM_001220484	Body;Body								RP3-414A15.11	ENST00000553394.1	TSS1500	RP3-414A15.11	ENST00000553394.1	TSS1500	chr14:73987845-73988215	3
cg02074930	0.953333	0.967213	0.742739	0.886463	0.913736	0.547945	0.887762	0.782715	-0.105047	0.011377	0.76619	chr14	75423089	-	13779167	17621869	ACTCAAACATCTCCTCCTAATCCCTAACCAAAAAAAAACTATACACTACA	ACTCAAACATCTCCTCCTAATCCCTAACCGAAAAAAAACTATACGCTACG	I	C	Grn	NA	NA	NA	NA	NA	NA	chr14:75422068-75422507	S_Shore	GAGAGTGGTCTCACTCAGGCATCTCCTCCTGGTCCCTGGCCGAGGAGGAACTGTACGCTG[CG]CGGGGGTCTGTGTGCATCTGCGCGTGTGCATGGGCATTTGCGGGTCTGTGAATATCCATG	ACTCAGGCATCTCCTCCTGGTCCCTGGCCGAGGAGGAACTGTACGCTGCG	PGF	NM_002632	TSS1500					14:74492837-74492885			PGF;PGF;PGF;PGF	ENST00000405431.2;ENST00000238607.6;ENST00000553716.1;ENST00000555567.1	TSS1500;TSS1500;TSS1500;TSS1500	PGF;PGF;PGF;PGF;PGF	ENST00000405431.2;ENST00000238607.6;ENST00000556939.1;ENST00000553716.1;ENST00000555567.1	TSS1500;TSS1500;TSS1500;TSS1500;TSS1500
cg13319389	0.525974	0.421488	0.565714	0.370849	0.0872211	0.391209	0.504392	0.283093	-0.221299	0.0287064	0.76619	chr14	84215514	-	4673846	35792961	AAAACAACAAACATTTCCCCCAAAAAAAATAAAACAATATCAATCCATCA	AAAACGACAAACATTTCCCCCAAAAAAAATAAAACAATATCAATCCATCG	I	T	Red	NA	NA	NA	NA	NA	NA		OpenSea	TTACTCATATAGAAAACGGCAAACATTTCCCCCAAGGAAAATAAGGCAGTATCAGTCCAT[CG]TGATACAAGACAAATGAATTTAAACTTTCTGCATGCTCCAAGGAAGGGAGAAATCTGACT	AAAACGGCAAACATTTCCCCCAAGGAAAATAAGGCAGTATCAGTCCATCG											U6atac	ENST00000459249.1	TSS1500	U6atac	ENST00000459249.1	TSS1500
cg06432320	0.860744	0.767342	0.788035	0.724843	0.608316	0.653068	0.805374	0.662075	-0.143298	0.026579	0.76619	chr15	67458276	+	78620978		TACTACCAAACACAACTTTCCTAAAATCTAAAAATACTAATAATTCACAC		II			NA	NA	NA	NA	NA	NA		OpenSea	TGGGCTTTGCCGTCAAAGACTGCAAATGTTTTTAGAAGCCCCTCATTTACATGCAAATAA[CG]TGTGAATCACCAGCACTTTCAGACTCCAGGAAAGCTGTGCTTGGCAGCACTTGGGCTAGT	CGTGTGAATCACCAGCACTTTCAGACTCCAGGAAAGCTGTGCTTGGCAGC	SMAD3;SMAD3;SMAD3;SMAD3	NM_001145104;NM_001145103;NM_001145102;NM_005902	TSS1500;Body;Body;Body				TRUE				SMAD3	ENST00000537194.2	TSS200	SMAD3;SMAD3;SMAD3	ENST00000558428.1;ENST00000537194.2;ENST00000559937.1	TSS1500;TSS200;5'UTR	chr15:67458220-67458475	3
cg26964189	1	0.991048	1	0.838291	0.895489	0.599627	0.997016	0.777802	-0.219214	0.0158135	0.76619	chr15	83853551	+	66710878		ATAAAAATATATTATCTATTATCTTAAATTTTCCCTTACAACTAACRCTC		II			NA	NA	NA	NA	NA	NA		OpenSea	AAAAAAAGAGCAGGAAGAAGGCAAATGGCAGATGAAATGAGATGTCAATATGGAACTACT[CG]AGCGTCAGTTGCAAGGGAAAATCCAAGACAACAGATAATACATTTCCATTAAGAGGTGGG	CGAGCGTCAGTTGCAAGGGAAAATCCAAGACAACAGATAATACATTTCCA	HDGFRP3	NM_016073	Body								RP11-382A20.4;RP11-382A20.4	ENST00000565495.1;ENST00000568634.1	TSS200;5'UTR	RP11-382A20.4;RP11-382A20.3;RP11-382A20.3;RP11-382A20.3;RP11-382A20.4	ENST00000565495.1;ENST00000563790.1;ENST00000568129.1;ENST00000563404.1;ENST00000568634.1	TSS200;3'UTR;3'UTR;3'UTR;5'UTR
cg03210400	0.907614	0.68783	0.869802	0.845266	0.536067	0.770207	0.821749	0.71718	-0.104569	0.0471275	0.76619	chr15	96582394	-	63706206		AAAAAACTAAAATCAACTCCCACAAAATAAAAATCCTCTACTATCATAAC		II			NA	NA	NA	NA	NA	NA		OpenSea	CATCTCCTAACAGGGGACTAGAGTCAGCTCCCACAGAGTAAGAATCCTCTGCTGTCATGG[CG]TCTTATTAAGCCCATACATGATGATACCTCGCCGGAACATTCCAAGCGATGTTTTAACTC	CGCCATGACAGCAGAGGATTCTTACTCTGTGGGAGCTGACTCTAGTCCCC											RP11-4G2.1	ENST00000561051.1	3'UTR	RP11-4G2.1	ENST00000561051.1	3'UTR
cg20929627	0.714727	0.680456	0.721589	0.622268	0.499565	0.443793	0.705591	0.521875	-0.183715	0.0370578	0.76619	chr16	3959216	-	8699401		TAAACTAAATAACTTAAACTCCRACTACTAAAATATCCTACRAATTACCC		II			rs116323334	0.024761	NA	NA	NA	NA		OpenSea	GCCCTCCCTTCTGGACTGAATGACTTGGGCTCCGACTGCTGGAATGTCCTGCGAATTGCC[CG]TGACTGAGGAGAGTTGCCTCATTCAAGGTCAAGGTCAAGTTCACATCCCCTTTCTGGGTT	CGGGCAATTCGCAGGACATTCCAGCAGTCGGAGCCCAAGTCATTCAGTCC																	chr16:3958885-3959495	3
cg01016962	0.87365	0.729548	0.763297	0.650392	0.653765	0.625209	0.788832	0.643122	-0.14571	0.048513	0.76619	chr16	47164168	+	50802284		ACACTAAAAAACTCCTACATCTACATCAAACCTTTCCTAAAAACTATTTC		II			NA	NA	NA	NA	NA	NA		OpenSea	GGCCTCCTGGTCAGATATTGAGCCTTTAAGCAGGAAAAGAAAAGATTCTTCTCTGGGAGT[CG]AAACAGCCCCTAGGAAAGGCTTGATGCAGATGCAGGAGTTCCCCAGTGTCAGATCTGTCA	CACTGGGGAACTCCTGCATCTGCATCAAGCCTTTCCTAGGGGCTGTTTCG	NETO2	NM_018092	Body				TRUE										chr16:47164000-47164330	3
cg04851662	0.404954	0.493619	0.594102	0.249266	0.362154	0.347426	0.497558	0.319616	-0.177942	0.0323661	0.76619	chr16	71053154	-	43780886		TTTTTAAACATTACTCAATTCCCACATTTAATAAACATAAAAACCACCTC		II			NA	NA	NA	NA	NA	NA		OpenSea	ATGAGTTGGCTTTTTTAGGCATTGCTCAATTCCCACATTTAATGGGCATGAAAGCCACCT[CG]TGGTTTTGCAGCAAGTGCCCTAAGGCAGTTGGGAAGAATGGACACAGGAATGAATCTGTT	CGAGGTGGCTTTCATGCCCATTAAATGTGGGAATTGAGCAATGCCTAAAA	HYDIN	NM_001270974	Body											HYDIN;HYDIN	ENST00000538568.1;ENST00000393552.2	3'UTR;3'UTR	chr16:71053020-71053395	3
cg03669394	0.662051	0.618519	0.568401	0.364021	0.445116	0.479023	0.616324	0.429387	-0.186937	0.0457453	0.76619	chr16	75685254	+	35673206		TAATTTACTTTCATTTAATAACAAACTATTTCTTCATTTATTTATCRACC		II			NA	NA	NA	NA	NA	NA	chr16:75681264-75682579	S_Shelf	TAATAGAAAAATGAGAAAAGGAAATGGAACAGGAAGTTCCCAGAAAAGGAAATAAATAAG[CG]GCCGATAAACAAATGAAGAAATAGTCTGTTATTAAATGAAAGTAAATCAGACCGAGTGCG	CGGCCGATAAACAAATGAAGAAATAGTCTGTTATTAAATGAAAGTAAATC	TERF2IP	NM_018975	Body
cg01519508	0.852537	0.688612	0.852975	0.697263	0.608102	0.615462	0.798041	0.640276	-0.157765	0.0339088	0.76619	chr16	86411222	-	14634992	86746186	CAAACCTTCAAAAATAACTAATTCCCTATCCAAATATAAACCCTAAACCA	CGAACCTTCGAAAATAACTAATTCCCTATCCGAATATAAACCCTAAACCG	I	A	Red	NA	NA	NA	NA	NA	NA	chr16:86411154-86411457	Island	TCAGGCCTGGGCCGAGCCTTCGGGAGTGACTGATTCCCTGTCCGAGTGTGGACCCTGAGC[CG]GCGGGCCGCCCCCAGTCCGTCTGGGCCCTTTGTTTTTATCTGGCCTGCCCTGTGGCCCTC	CGAGCCTTCGGGAGTGACTGATTCCCTGTCCGAGTGTGGACCCTGAGCCG								16:84968705-84968853									chr16:86410985-86411515	3
cg10687163	0.928296	0.868439	0.862688	0.858245	0.780634	0.517973	0.886475	0.718951	-0.167524	0.024248	0.76619	chr16	88121025	+	90707521		TACCAAAATTTAAAATCAAAACRAATTTCCTTCCCCCRCTATATAAAAAC		II			NA	NA	NA	NA	NA	NA		OpenSea	GATGAACCGAGGCCAGTCACCTAGTGGGGAAACGACATCTCACATTTAAAGAACACCAGG[CG]TTTCTACACAGCGGGGGAAGGAAATCCGTCCTGATTTTAAACTTTGGCACAGCTGTGAAA	GCCAAAGTTTAAAATCAGGACGGATTTCCTTCCCCCGCTGTGTAGAAACG								16:86678360-86679654			RP11-863P13.5;RP11-863P13.6;RP11-863P13.6;BANP	ENST00000568267.1;ENST00000566155.1;ENST00000566155.1;ENST00000540932.1	TSS200;1stExon;5'UTR;3'UTR	RP11-863P13.5;RP11-863P13.6;RP11-863P13.6;BANP	ENST00000568267.1;ENST00000566155.1;ENST00000566155.1;ENST00000540932.1	TSS200;1stExon;5'UTR;3'UTR	chr16:88121025-88121495	3
cg20184247	0.902149	0.793243	0.859034	0.784232	0.601788	0.624351	0.851475	0.670124	-0.181351	0.00878597	0.76619	chr17	46672052	+	75742300		CRCTTTACAAACTCTCAAACACATATTACTACTCAAACTAAACAACAAAC		II			NA	NA	NA	NA	NA	NA	chr17:46673532-46674181	N_Shore	GAAACCGAGCACAGCTGGGGCTAAGCGGCCTAGTTGCCGAAAAGACTGCAGCGGCCACCG[CG]TCTGCTGCTTAGTTTGAGTAGTAACATGTGTCTGAGAGTTTGTAAAGCGGGATCCCTTCC	GCTTTACAAACTCTCAGACACATGTTACTACTCAAACTAAGCAGCAGACG	LOC404266;LOC404266;LOC404266;HOXB5;LOC404266;LOC404266	NR_033203;NR_033204;NR_033201;NM_002147;NR_033205;NR_033202	Body;Body;Body;TSS1500;TSS1500;Body					17:44026708-44027269	17:46670594-46672443	Unclassified	HOXB-AS3;HOXB-AS3;HOXB-AS3;HOXB5;HOXB6;HOXB-AS3;HOXB-AS3;HOXB-AS3;HOXB3	ENST00000474040.1;ENST00000480872.1;ENST00000429755.4;ENST00000239151.5;ENST00000484302.2;ENST00000481995.1;ENST00000460041.1;ENST00000465846.2;ENST00000552000.2	5'UTR;5'UTR;5'UTR;TSS1500;3'UTR;TSS1500;TSS1500;5'UTR;3'UTR	HOXB-AS3;HOXB-AS3;HOXB-AS3;HOXB-AS3;HOXB5;HOXB6;HOXB-AS3;HOXB-AS3;HOXB-AS3;HOXB-AS3;HOXB-AS3;HOXB-AS3;HOXB3	ENST00000476204.1;ENST00000474040.1;ENST00000480872.1;ENST00000429755.4;ENST00000239151.5;ENST00000484302.2;ENST00000481995.1;ENST00000460041.1;ENST00000477144.1;ENST00000467155.2;ENST00000487849.3;ENST00000465846.2;ENST00000552000.2	5'UTR;5'UTR;5'UTR;5'UTR;TSS1500;3'UTR;TSS1500;TSS1500;TSS1500;5'UTR;5'UTR;5'UTR;3'UTR	chr17:46671965-46672170	3
cg17816479	1	0.833462	0.725338	0.644509	0.676095	0.407443	0.852934	0.576016	-0.276918	0.0331613	0.76619	chr18	34291892	+	48777987		CCAAAAAAATTAAATCACTAACTCACATTACCTTATTACCTCCAAAAAAC		II			NA	NA	NA	NA	NA	NA		OpenSea	GGCACTAATGAAAAACCTGACCCAGAGTCAATGGAGACTGATAAGAAGCTGAACCTCCCG[CG]TCCCTTGGAGGTAATAAGGCAATGTGAGTCAGTGATTTAATTTCCCTGGGAAGATGCCAG	CAGGGAAATTAAATCACTGACTCACATTGCCTTATTACCTCCAAGGGACG	FHOD3;FHOD3;FHOD3	NM_001281740;NM_001281739;NM_025135	Body;Body;Body				TRUE										chr18:34291840-34292135	3
cg14732655	0.839617	0.457634	0.567085	0.373067	0.243498	0.360073	0.621445	0.325546	-0.295899	0.0133675	0.76619	chr18	71186297	-	20806132		ACTTCACRATAAAACTACACCTCTCAAATTTAACAAAACAATAAAATCCC		II			NA	NA	NA	NA	NA	NA		OpenSea	GGCTTTTATCGACTTCACGGTAAAACTACACCTCTCAAATTTGACAAAGCAATGGAATCC[CG]TATTTTAATAGAGGATTATGGTTTTATGGCTTTAAAAATCTTCCTTGCTTCAGTGTGCTA	CGGGATTCCATTGCTTTGTCAAATTTGAGAGGTGTAGTTTTACCGTGAAG
cg02648464	0.742596	0.649202	0.787545	0.608546	0.539816	0.572992	0.726447	0.573785	-0.152663	0.0462143	0.76619	chr19	1698959	+	40609291		CACTTTTAAAACCAACAATAAAACATTAAACCCAAACTATTAAAAACTTC		II			NA	NA	NA	NA	NA	NA	chr19:1698698-1698960	Island	ATCTCCCATGGAAGGACCCAGTTCCTGAATTGCCCCATGGGCCGCGCCGCAGGCCTGCAC[CG]AAGCTCTTAATAGCCTGGGCCTAATGTTTTATTGTTGGTTTTAAAAGTGTAATTAGTTCA	ACTTTTAAAACCAACAATAAAACATTAGGCCCAGGCTATTAAGAGCTTCG								19:1649713-1649960
cg20355566	0.441289	0.482299	0.483019	0.260191	0.334822	0.359844	0.468869	0.318286	-0.150584	0.0495302	0.76619	chr19	10644634	+	44681100		TAAATAAAACCCAATAAAATAACATTTCCTTCTACTAACTACATTATAAC		II			NA	NA	NA	NA	NA	NA		OpenSea	GAGATGCATGGAAACATTTTTTGAATAGTTGAGAGGCCCAGGATAAAATTCATGCACAGA[CG]CCACAATGCAGTCAGTAGAAGGAAATGTTATCTTATTGGGTTCTACTCAAGGGCAGTTTT	CGCCACAATGCAGTCAGTAGAAGGAAATGTTATCTTATTGGGTTCTACTC																	chr19:10644360-10644715	3
cg11341086	0.736346	0.734055	0.669432	0.553598	0.441937	0.518971	0.713278	0.504835	-0.208442	0.0202913	0.76619	chr19	31640706	+	80798481		CATCTAACRAACTAAACCTTACTAAAACAATATCTATCAATTTCCRAAAC		II			NA	NA	NA	NA	NA	NA		OpenSea	AGACCACACAGGGAGACAGTGCACAGAGCTGCCGCAGCCATCTGCCGCGACTTCATATGC[CG]CCCCGGAAACTGACAGACACTGCTTCAGCAAGGCCCAGCCCGTCAGATGAGTCAATCAAT	CGCCCCGGAAACTGACAGACACTGCTTCAGCAAGGCCCAGCCCGTCAGAT	DKFZp566F0947	NR_026894	TSS200					19:36332312-36332552									chr19:31640560-31640975	3
cg10262032	0.846432	0.699816	0.780531	0.706346	0.578909	0.646164	0.775593	0.643807	-0.131786	0.0426182	0.76619	chr19	49078119	-	78666314		ACTAATTACCTCACTACRCCTACCCACTAAACTAAATTTACCTAATAACC		II			NA	NA	NA	NA	NA	NA		OpenSea	TCCTCCTGAAAACTAATTACCTCACTGCGCCTGCCCACTGGACTAAATTTGCCTGGTAAC[CG]ATGACATCATCACTAATTCCGCGCCCACGCTCAACCTATGGGATAACTGATGACATCACT	CGGTTACCAGGCAAATTTAGTCCAGTGGGCAGGCGCAGTGAGGTAATTAG	SULT2B1;SULT2B1	NM_177973;NM_004605	Body;TSS1500						19:49077938-49078240	Unclassified_Cell_type_specific	SULT2B1	ENST00000323090.3	TSS1500	SULT2B1	ENST00000323090.3	TSS1500	chr19:49078000-49078235	3
cg16453065	0.479199	0.528026	0.779375	0.388679	0.360363	0.529512	0.595534	0.426185	-0.169349	0.0472629	0.76619	chr19	54926263	-	76624554		AAATAAAAACACTTTCRTACACAAAAAACTTCTTATCCATAAAATTAACC		II			rs17516390	0.160106	NA	NA	NA	NA	chr19:54927902-54928225	N_Shore	GCATCTTTTACAGGTGGGAGCACTTTCGTACACAGAGGACTTCTTATCCATGGAATTGGC[CG]TTCTTTGTAAAACGCTCTGTACTTACTAGCAACCTTTACACAGACATGAAGTTTCTCCAT	CGGCCAATTCCATGGATAAGAAGTCCTCTGTGTACGAAAGTGCTCCCACC	TTYH1;TTYH1;TTYH1	NM_001005367;NM_020659;NM_001201461	TSS1500;TSS1500;TSS1500						19:54926260-54926983	Unclassified_Cell_type_specific	TTYH1;TTYH1;TTYH1;TTYH1	ENST00000301194.4;ENST00000376530.3;ENST00000391739.3;ENST00000376531.3	TSS1500;TSS1500;TSS1500;TSS1500	TTYH1;TTYH1;TTYH1;TTYH1;TTYH1;TTYH1;TTYH1;TTYH1;TTYH1;TTYH1	ENST00000301194.4;ENST00000376530.3;ENST00000445095.1;ENST00000391739.3;ENST00000425969.1;ENST00000487134.1;ENST00000376531.3;ENST00000462757.1;ENST00000444661.1;ENST00000423529.1	TSS1500;TSS1500;TSS1500;TSS1500;TSS1500;TSS1500;TSS1500;TSS1500;TSS200;TSS200	chr19:54926245-54926635	3
cg21985006	0.415304	0.709684	0.448706	0.197917	0.526927	0.241413	0.524565	0.322086	-0.202479	0.0132372	0.76619	chr2	36882677	+	18766930		CCCATTAATTATATTCTCACCACAACTCTAAAAATTAATTCACTTATAAC		II			NA	NA	NA	NA	NA	NA		OpenSea	GACTATGTGTTGCTGTAAGAGAAGTTATGCATGTACATGTAACTGCCCTAAAGACATTGG[CG]TCATAAGTGAACTAACCTTCAGAGTTGTGGTGAGAATACAATTAATGGGAATTTTTGAAG	CCATTAATTGTATTCTCACCACAACTCTGAAGGTTAGTTCACTTATGACG																	chr2:36882585-36883015	3
cg10955545	0.91985	0.869879	0.992672	0.712705	0.64135	0.636379	0.927467	0.663478	-0.263989	0.0134982	0.76619	chr2	131502765	+	54604273		TTTCCTCTATATTCCATCCTCTCTTATATTTACTTTAATCTATACATTTC		II			rs116346316	0.016507	NA	NA	NA	NA		OpenSea	ACCACCAGTGGCGCCCCCGCAGGGCTCCTCACCCACCATCCATGGGGGAAGCCTCCAAAG[CG]AAATGCACAGATCAAAGCAAACACAAGAGAGGATGGAACACAGAGGAAAAATGCAATGCA	TTCCTCTGTGTTCCATCCTCTCTTGTGTTTGCTTTGATCTGTGCATTTCG											AC140481.8	ENST00000448777.1	3'UTR	AC140481.8	ENST00000448777.1	3'UTR
cg25708328	0.788647	0.877584	0.755568	0.612696	0.752166	0.448531	0.807266	0.604464	-0.202802	0.0113794	0.76619	chr2	177022056	+	23771535		ATAATATTCTTAAAATCCCTACACTTTCCAAATCRAAAAAAACCCTTTAC		II			NA	NA	NA	NA	NA	NA	chr2:177024501-177025692	N_Shelf	TGGCGAAATAATTAATTCAGCACGTCCCTTAAGAAACACGGAGTCGTCATTAATCTGCCA[CG]CAAAGGGCTCTCTCCGACTTGGAAAGTGCAGGGATCCCAAGAATATCACCCGTCCAGGGG	CGCAAAGGGCTCTCTCCGACTTGGAAAGTGCAGGGATCCCAAGAATATCA								2:176730280-176730423			HOXD3	ENST00000468418.2	5'UTR	HOXD3;HOXD3	ENST00000432796.2;ENST00000468418.2	5'UTR;5'UTR	chr2:177021005-177022135	3
cg03598020	0.337727	0.267609	0.403729	0.173499	0.146612	0.203446	0.336355	0.174519	-0.161836	0.0163942	0.76619	chr2	182913029	+	38775898		TATAAACCCTTTACTAAACTCCRTTAAAAACCTATCATTTAAAACTTCAC		II			NA	NA	NA	NA	NA	NA		OpenSea	TTTGACTAACTCTAAGAACTCAAAGAAAAACACAACTGAAACCACTACCTAGTGGCTTAA[CG]TGAAGCCCCAAATGATAGGCCTTCAACGGAGCCCAGCAAAGGGCTTATAAGCACAGCTCA	CGTGAAGCCCCAAATGATAGGCCTTCAACGGAGCCCAGCAAAGGGCTTAT	PPP1R1C;PPP1R1C;PPP1R1C;PPP1R1C;PPP1R1C	NR_048567;NR_048566;NM_001261425;NM_001261424;NM_001080545	Body;Body;Body;Body;Body								RN5S113;PPP1R1C	ENST00000410486.1;ENST00000475249.1	TSS1500;5'UTR	RN5S113;PPP1R1C;PPP1R1C;PPP1R1C;PPP1R1C;PPP1R1C;PPP1R1C;PPP1R1C	ENST00000410486.1;ENST00000495820.1;ENST00000486067.1;ENST00000475249.1;ENST00000464264.2;ENST00000490645.1;ENST00000465612.1;ENST00000479855.1	TSS1500;5'UTR;5'UTR;5'UTR;5'UTR;5'UTR;5'UTR;5'UTR
cg19376851	0.368538	0.417556	0.334679	0.259336	0.19316	0.0777299	0.373591	0.176742	-0.196849	0.0188846	0.76619	chr2	200334137	+	34602187		TACAAAAATAATAAACRATACCRAAACTAACTTTCCTAAATTTAAAAACC		II			NA	NA	NA	NA	NA	NA	chr2:200333687-200334172	Island	GTAAACGGCGTCCTCCCTCCAAAGAAGTGGATGCCCCTTCGACTCTCCTCCGCCCCCCGG[CG]GTTCCTAAATCTAGGAAAGCCAGCCCCGGCATCGCTCACTACTCCTGCACCTCAGCTCTG	GCAGGAGTAGTGAGCGATGCCGGGGCTGGCTTTCCTAGATTTAGGAACCG	FLJ32063	NR_026830	Body			RDMR	TRUE	2:200041933-200042751	2:200333917-200334198	Unclassified_Cell_type_specific	AC017096.1;AC017096.1;AC017096.1;SATB2;AC017096.1	ENST00000450728.1;ENST00000416200.1;ENST00000446911.1;ENST00000457245.1;ENST00000441234.1	5'UTR;TSS1500;5'UTR;5'UTR;5'UTR	AC017096.1;AC017096.1;AC017096.1;SATB2;AC017096.1	ENST00000450728.1;ENST00000416200.1;ENST00000446911.1;ENST00000457245.1;ENST00000441234.1	5'UTR;TSS1500;5'UTR;5'UTR;5'UTR	chr2:200333640-200334215	3
cg21307466	0.835556	0.72189	0.895875	0.731189	0.531609	0.34876	0.817773	0.537186	-0.280587	0.0336423	0.76619	chr2	240552452	+	90684866		ATAAAAACCCTACTTTAATTATAAATCACTTTTCTCCRTAAAATTTCCAC		II			NA	NA	NA	NA	NA	NA		OpenSea	TAGACCCTGGGAATCCAAGATGCTGCAACGTCAGGCAGCTGGTCCCCAGCAAGGCTGGCA[CG]TGGAAACCTCACGGAGAAAAGTGATTCATAACCAAAGCAGGGCTCCCACAGCGACGCTGA	TGGGAGCCCTGCTTTGGTTATGAATCACTTTTCTCCGTGAGGTTTCCACG											AC079612.2	ENST00000446029.1	5'UTR	AC079612.2	ENST00000446029.1	5'UTR	chr2:240552265-240552550	3
cg27387888	0.950169	0.70739	0.912116	0.818868	0.59183	0.787114	0.856559	0.732604	-0.123955	0.0193985	0.76619	chr22	19724444	+	68670148	47602960	CATCCATAACAAAAAAACAAACAATATCAATAACTAATAAACAAAAACCA	CGTCCATAACGAAAAAACAAACAATATCAATAACTAATAAACGAAAACCG	I	A	Red	NA	NA	NA	NA	NA	NA	chr22:19724291-19724524	Island	CACCGCCCGCTGTCAGGATGAGCGATGGCCGTGCCCCTCCCCGGCCCTCGGCCCCAGGCC[CG]GTTCCCGCTCATTAGCCACTGACACTGTTTGCTTTCCCGCCATGGACGCCCACCCCGTCA	CGTCCATGGCGGGAAAGCAAACAGTGTCAGTGGCTAATGAGCGGGAACCG								22:18104387-18104502
cg21928760	0.294982	0.554944	0.439975	0.218914	0.331945	0.11168	0.429967	0.220846	-0.209121	0.0309756	0.76619	chr3	2462534	+	67720982		CRACCATCTCTTAAAATAAACAATACTATACCATTTTACTAATCAAAAAC		II			rs1354241	0.209862	NA	NA	NA	NA		OpenSea	CTGCACTTCTTAAACTAGTTACACTGTAATACTTGTTTTAGAGTCTGCTTCTGTGATTAA[CG]TTTCTGATCAGTAAAATGGCATAGCACTGCTTACCTCAAGAGATGGCCGTATTTTGTCAG	CGTTTCTGATCAGTAAAATGGCATAGCACTGCTTACCTCAAGAGATGGCC	CNTN4	NM_175607	5'UTR				TRUE				CNTN4;CNTN4	ENST00000418658.1;ENST00000397461.1	5'UTR;5'UTR	CNTN4;CNTN4;CNTN4;CNTN4;CNTN4	ENST00000422330.1;ENST00000427741.1;ENST00000455083.1;ENST00000418658.1;ENST00000397461.1	5'UTR;5'UTR;5'UTR;5'UTR;5'UTR
cg03432749	0.167488	0.265611	0.167096	0.0312129	0.0299065	0.0442784	0.200065	0.0351326	-0.164932	0.00130556	0.76619	chr3	45241597	+	43804578		ATATTCCCTAAAAACCTTTCCTTATATTAAAATCCATTCATCTTCCTTAC		II			rs245213	0.382514	NA	NA	NA	NA		OpenSea	ATCCTTGATTACACTGCAGGTAAGCAGACAGGAGGACAGATGTTGTGTAAGGTTGGGGAA[CG]CAAGGAAGATGAATGGACTTCAACACAAGGAAAGGCTCTCAGGGAATACTTTCCAAGCCC	CGCAAGGAAGATGAATGGACTTCAACACAAGGAAAGGCTCTCAGGGAATA							TRUE										chr3:45241300-45241775	3
cg16831612	0.732831	0.801135	0.827093	0.650933	0.614478	0.598862	0.78702	0.621425	-0.165595	0.0324362	0.76619	chr3	123134179	+	65603183		CACCTAACRAACCCACTCTAACTCTAACRTAAAAATAATACTAATATACC		II			NA	NA	NA	NA	NA	NA		OpenSea	CAGGGTGGAACCCTCTGCCATGCCCGGACAGAGGGTTATCCAGCCTCTCCCCCAGCTCCA[CG]GTACACTAGTACCACCTCCACGCCAGAGCCAGAGTGGGCCCGCCAGGTGTCAGTGTGCCT	CGGTACACTAGTACCACCTCCACGCCAGAGCCAGAGTGGGCCCGCCAGGT	ADCY5;ADCY5	NM_001199642;NM_183357	Body;Body								ADCY5;ADCY5	ENST00000491190.1;ENST00000470367.1	5'UTR;3'UTR	ADCY5;ADCY5;ADCY5	ENST00000491190.1;ENST00000483566.1;ENST00000470367.1	5'UTR;5'UTR;3'UTR	chr3:123133965-123134515	3
cg06309895	0.45764	0.575746	0.422771	0.292024	0.363618	0.316319	0.485386	0.323987	-0.161399	0.0441952	0.76619	chr3	134094172	+	85664192		TCTAAACCCTAATATCCTCATTTACAACACAAAAATAATAACAAAACTCC		II			NA	NA	NA	NA	NA	NA	chr3:134092257-134093741	S_Shore	GTGTGCCACCGCTGGCTTTTCGCCCAGTCATCCGATTCAGCCCTGCCAAGCACCCTCCAA[CG]GAGTTCTGTTATCATCCCTGTGTTGTAAATGAGGACACCAGGGCTCAGAGAGCTTAAGCA	CGGAGTTCTGTTATCATCCCTGTGTTGTAAATGAGGACACCAGGGCTCAG	AMOTL2;AMOTL2;AMOTL2;AMOTL2	NM_001278685;NM_016201;NM_001278683;NM_001278683	TSS1500;TSS1500;1stExon;5'UTR				TRUE				AMOTL2;AMOTL2;AMOTL2;AMOTL2;AMOTL2;AMOTL2	ENST00000513145.1;ENST00000422605.2;ENST00000511759.1;ENST00000249883.5;ENST00000514516.1;ENST00000514516.1	TSS1500;TSS1500;TSS1500;TSS1500;1stExon;5'UTR	AMOTL2;AMOTL2;AMOTL2;AMOTL2;AMOTL2;AMOTL2;AMOTL2;AMOTL2;AMOTL2	ENST00000502491.1;ENST00000513145.1;ENST00000422605.2;ENST00000512955.1;ENST00000511759.1;ENST00000249883.5;ENST00000506107.1;ENST00000514516.1;ENST00000514516.1	TSS1500;TSS1500;TSS1500;TSS1500;TSS1500;TSS1500;TSS1500;1stExon;5'UTR	chr3:134092300-134094455	3
cg14349599	0.47629	0.70163	0.522715	0.304645	0.412111	0.252362	0.566878	0.323039	-0.243839	0.0103086	0.76619	chr3	143774730	+	60698985		TTTTCTCCTAACCCCCAAATTAAAATACTATAACAACTTACTCAAAAACC		II			NA	NA	NA	NA	NA	NA		OpenSea	ACCTGTAATATTGTCAAGTCTGATAGAATTTCAGAAGCACTTCAACATTTTTAACAGTCC[CG]GTTTCTGAGTAAGCTGTCACAGCATCTCAACTTGGGGGTTAGGAGAAAATGAGGAGAATC	TTTCTCCTAACCCCCAAGTTGAGATGCTGTGACAGCTTACTCAGAAACCG																	chr3:143774520-143774835	3
cg22344997	0.608172	0.832097	0.616116	0.536905	0.649448	0.332464	0.685462	0.506272	-0.179189	0.0390333	0.76619	chr3	167589883	+	72694847		AATCTTCCCTTAACTAACAAAAATCAAAAAATTTACTATTTAACCTTTTC		II			NA	NA	NA	NA	NA	NA		OpenSea	ATACCCACTTTACACTAGAAACTATCCTATATTTTCTTGTTGCCTACGTAAAAGTGGGCA[CG]AAAAGGTTAAACAGTAAACTTCCTGACTCCTGCCAGCCAAGGGAAGACTACTGGTGTTAC	GTCTTCCCTTGGCTGGCAGGAGTCAGGAAGTTTACTGTTTAACCTTTTCG											RP11-298O21.3;RP11-298O21.6;RP11-298O21.2	ENST00000470523.2;ENST00000463642.1;ENST00000475324.1	TSS1500;5'UTR;5'UTR	RP11-298O21.3;RP11-298O21.6;RP11-298O21.2	ENST00000470523.2;ENST00000463642.1;ENST00000475324.1	TSS1500;5'UTR;5'UTR
cg09100647	0.344222	0.48217	0.370799	0.196218	0.202078	0.149203	0.399064	0.1825	-0.216564	0.00871782	0.76619	chr3	169672150	-	58733991		TAACTTAATACTTTATTATATCATTTCTAAAACACTCCCCCATTTCCAAC		II			NA	NA	NA	NA	NA	NA		OpenSea	TTCTTGTTTCATGGCTTAATGCTTTGTTGTGTCATTTCTGAAACACTCCCCCATTTCCAA[CG]TTACAAGCAGAGAACAGCTCTTCACTCACTTGTGAACAAGAAGTGTTGTAAGAGAACTTA	CGTTGGAAATGGGGGAGTGTTTCAGAAATGACACAACAAAGCATTAAGCC	LOC100128164;LOC100128164	NR_027622;NR_024409	Body;Body								RP11-379K17.4	ENST00000483289.1	3'UTR	RP11-379K17.4;RP11-379K17.4;RP11-379K17.4	ENST00000487580.1;ENST00000483289.1;ENST00000469301.1	3'UTR;3'UTR;3'UTR	chr3:169671740-169672250	3
cg00434119	0.47364	0.456191	0.505797	0.30486	0.326234	0.334976	0.478543	0.322023	-0.156519	0.0439387	0.76619	chr3	186080868	-	87805934		AAAACTACATTAACCAAAACACTATAACTTATTACTTCTCTTTCCATAAC		II			NA	NA	NA	NA	NA	NA	chr3:186078710-186080111	S_Shore	GGGGGAATAGGGGAGCTACATTAGCCAAGGCACTATGACTTGTTGCTTCTCTTTCCATGA[CG]TGCATGTCCACGTGAGGGGGTGATGGTGGTGGTGACACTATTTCAGGCATGTCACACAGC	GAGCTACATTAGCCAAGGCACTATGACTTGTTGCTTCTCTTTCCATGACG	DGKG;DGKG;DGKG	NM_001346;NM_001080744;NM_001080745	TSS1500;TSS1500;TSS1500				TRUE				DGKG;DGKG;DGKG;DGKG;DGKG	ENST00000382164.4;ENST00000344484.4;ENST00000544847.1;ENST00000538691.1;ENST00000265022.3	TSS1500;TSS1500;TSS1500;TSS1500;TSS1500	DGKG;DGKG;DGKG;DGKG;DGKG;DGKG	ENST00000382164.4;ENST00000344484.4;ENST00000480809.1;ENST00000544847.1;ENST00000538691.1;ENST00000265022.3	TSS1500;TSS1500;TSS1500;TSS1500;TSS1500;TSS1500	chr3:186080820-186081415	3
cg21723486	0.48083	0.857366	0.902711	0.320641	0.795637	0.631677	0.746969	0.582652	-0.164317	0.0402628	0.76619	chr3	189349323	+	1695306		AACTCACCRCTAAATATAAAAATCAAAACAATACTATAAAATAACACACC		II			NA	NA	NA	NA	NA	NA		OpenSea	TAATTGTTCTCCGTTCGTTGATATCAAAGACAGTTGAAGGAAATGAATTTTGAAACTTCA[CG]GTGTGCCACCCTACAGTACTGCCCTGACCCTTACATCCAGCGGTGAGTTTGAATGTGACA	CGGTGTGCCACCCTACAGTACTGCCCTGACCCTTACATCCAGCGGTGAGT	TP63;TP63;TP63	NM_003722;NM_001114979;NM_001114978	1stExon;1stExon;1stExon								TP63;TP63;TP63	ENST00000264731.3;ENST00000418709.2;ENST00000392460.3	1stExon;1stExon;1stExon	TP63;TP63;TP63;TP63;TP63	ENST00000486398.1;ENST00000264731.3;ENST00000418709.2;ENST00000392460.3;ENST00000486398.1	1stExon;1stExon;1stExon;1stExon;5'UTR	chr3:189349320-189349550	3
cg17412542	0.627131	0.719087	0.633969	0.394728	0.52185	0.558894	0.660062	0.491824	-0.168239	0.0491391	0.76619	chr4	96465753	-	17781122		TAATTCTACTTCTATCTTCCTATAAAACTTAAACTACCTAATTACATTCC		II			NA	NA	NA	NA	NA	NA	chr4:96469456-96469667	N_Shelf	TTATAATTCCATGGTTCTACTTCTGTCTTCCTGTAGGGCTTAAACTGCCTGGTTACATTC[CG]TTTCTAACAAATAGCATTCAGCCTAGGATGCAATATGAGTGCACAATAATTGCTTAAGAA	CGGAATGTAACCAGGCAGTTTAAGCCCTACAGGAAGACAGAAGTAGAACC	UNC5C	NM_003728	Body
cg16299050	0.572641	0.301967	0.384151	0.361189	0.117152	0.218685	0.419586	0.232342	-0.187244	0.013257	0.76619	chr4	113331551	+	1738486		AATTTATATACACTAATTCAATAAATTCTCCTAACAATCCTAAAAAACAC		II			rs6811550	0.09669	NA	NA	NA	NA	chr4:113332941-113333323	N_Shore	TATCACTTCACCTCTCTGCATCTCAGGTTTCCCATCTTACAGAAGAGAATAATAATAGAA[CG]TGCCTCTTAGGATTGCTAGGAGAACTTATTGAATTAGTGCATATAAATCACCTAGCACTG	CGTGCCTCTTAGGATTGCTAGGAGAACTTATTGAATTAGTGCATATAAAT	ALPK1;ALPK1;ALPK1	NM_001102406;NM_025144;NM_001253884	Body;Body;Body								ALPK1	ENST00000505912.1	TSS1500	ALPK1;ALPK1	ENST00000505912.1;ENST00000504745.1	TSS1500;5'UTR
cg06930958	0.872718	0.310491	0.418569	0.379168	0.337966	0.0540979	0.533926	0.257077	-0.276849	0.0402736	0.76619	chr4	137290143	-	60622289		TTACTATCTAACAACATTTAATTACTATTACCAACACCCCCTTCACAAAC		II			NA	NA	NA	NA	NA	NA		OpenSea	GTTTCATTTTATTACTATCTAGCAACATTTGGTTACTATTGCCAACACCCCCTTCACAAA[CG]TCATAGCTACCCTAATAGTTCCCATCACACCAAATGGCACTCCCGTGCACTCCGTGCAAG	TACTATCTAGCAACATTTGGTTACTATTGCCAACACCCCCTTCACAAACG														RP11-775H9.2	ENST00000500324.2	3'UTR
cg19972824	0.619563	0.458074	0.669934	0.156961	0.40708	0.278283	0.582524	0.280775	-0.301749	0.0267884	0.76619	chr4	148915822	-	60674979		TCCATCTCCTATACTCTTTAATTTATTACTAAATCAACATTACTTTATTC		II			NA	NA	NA	NA	NA	NA		OpenSea	TATTCTCAATATCCATCTCCTGTACTCTTTAATTTGTTGCTGAATCAACATTGCTTTATT[CG]TAGATTGAAAATGGAATTTATTTCTAGGCTATCCCATTCTTAGGCAATTGTCTGTCTTTC	CCATCTCCTGTACTCTTTAATTTGTTGCTGAATCAACATTGCTTTATTCG	ARHGAP10	NM_024605	Body											ARHGAP10;ARHGAP10	ENST00000506054.1;ENST00000506020.1	5'UTR;5'UTR	chr4:148915740-148916195	3
cg13047382	0.662122	0.459735	0.8204	0.559728	0.199683	0.472306	0.647419	0.410573	-0.236847	0.0196207	0.76619	chr4	152893915	+	1686383		CTTAATAATAACTCCAAAATACCACRAAATCCTAAAATATCTATACAATC		II			NA	NA	NA	NA	NA	NA		OpenSea	TTATAAGAAAATCACATACACTTAATCCTAAGCTTGCAGTGAGTGTTATTTTATCCCTGA[CG]ATTGTACAGACATTTCAGGATCTCGTGGTACCTTGGAGTCATCATTAAGAGCATCACTTG	TTAATGATGACTCCAAGGTACCACGAGATCCTGAAATGTCTGTACAATCG											RN5S169	ENST00000517268.1	TSS1500	RN5S169	ENST00000517268.1	TSS1500
cg19447956	0.49673	0.495574	0.448807	0.217282	0.207282	0.303519	0.48037	0.242694	-0.237676	0.0119192	0.76619	chr5	41739046	+	83675411		ACCCATCTATAACTTATAACTTTCTCTAAATTCTATACCATATTTCATCC		II			NA	NA	NA	NA	NA	NA		OpenSea	TGTCTGTTTTGTGATGACTAACCTGGTGATGTCAGAGGCCCAACATTTTAATATTTTCAA[CG]GATGAAATATGGCATAGAATTTAGAGAAAGTCATAAGTCATAGATGGGTTTAAAAATAAG	CGGATGAAATATGGCATAGAATTTAGAGAAAGTCATAAGTCATAGATGGG	OXCT1	NM_000436	Body								OXCT1	ENST00000546045.1	3'UTR	OXCT1;OXCT1;OXCT1	ENST00000503374.1;ENST00000508557.1;ENST00000546045.1	3'UTR;3'UTR;3'UTR	chr5:41738940-41739130	3
cg02282774	0.589483	0.703719	0.484751	0.454272	0.505888	0.214575	0.592651	0.391578	-0.201073	0.0236492	0.76619	chr5	50264516	+	5689344		TTTCTTAACTCTCCTTATCCTTAATCTTTTCCCRAAATACCTAAACCCTC		II			NA	NA	NA	NA	NA	NA	chr5:50265085-50265737	N_Shore	ACCCAGCGCTAACACACAAGACAAATTAAAGAAAGGGGCAAATCGGAGGAGGGGCTAAGG[CG]AGGGTCCAGGCATTTCGGGAAAAGATCAAGGACAAGGAGAGTTAAGAAACTGACCGTGGG	TTCTTAACTCTCCTTGTCCTTGATCTTTTCCCGAAATGCCTGGACCCTCG						CDMR		5:50300158-50300386			CTD-2089N3.3	ENST00000508923.2	TSS1500	CTD-2089N3.3	ENST00000508923.2	TSS1500	chr5:50264040-50264970	3
cg15814504	0.759967	0.531708	0.494531	0.493225	0.299031	0.170187	0.595402	0.320814	-0.274587	0.00521939	0.76619	chr5	50694985	-	98710865		TTCAAAAATTAATCAAATTAACAAATCTAAAAAACTAATCCAAACAAAAC		II			NA	NA	NA	NA	NA	NA	chr5:50694984-50695352	Island	GGCCCTTCTCTTTCAGGAGTTGATCAGGTTGGCAGATCTGGAGGGCTAATCCAAACAAGG[CG]CTTGACTTGTGAGGTCGCGAGTCTAGACAGAGCTGGTGGCTCGGCGGCTCCTTATCTTTC	CGCCTTGTTTGGATTAGCCCTCCAGATCTGCCAACCTGATCAACTCCTGA						DMR		5:50730490-50731264									chr5:50694920-50695410	3
cg09171112	0.287374	0.58295	0	0.0820091	0.288179	0.167337	0.290108	0.179175	-0.110933	0.0145616	0.76619	chr5	166711594	+	7773440		TTTACAAAAATTTAATATTAACTAAACAATCAACCTAAATAAAAAAACTC		II			NA	NA	NA	NA	NA	NA		OpenSea	TTGTTACTATTTTTTTCCAAATCTATTAAATTAAACAGCAAGAAAATTAATTTACTGTAT[CG]AGTTCTTCTATTTAGGCTGATTGTTTAGTTAACATTAAACTTTTGCAAAAGAGATTGTGC	CGAGTTCTTCTATTTAGGCTGATTGTTTAGTTAACATTAAACTTTTGCAA	ODZ2	NM_001122679	TSS1500								ODZ2;ODZ2	ENST00000518659.1;ENST00000545108.1	TSS1500;TSS1500	ODZ2;ODZ2	ENST00000518659.1;ENST00000545108.1	TSS1500;TSS1500	chr5:166711520-166711795	3
cg08370875	0.333294	0	0.312799	0	0.135767	0.0646277	0.215364	0.0667983	-0.148566	0.0368055	0.76619	chr6	17014096	-	5790218		AACTTTCCAACCTTTAAAACCTATTTATAATCTCCTATTACTCATCATTC		II			NA	NA	NA	NA	NA	NA		OpenSea	TCTGTTGTTAAGACTTTCCAGCCTTTGAGGCCTATTTATAGTCTCCTGTTACTCATCATT[CG]GAATGCCATATATATTTGGTATTTAAAATGATAAAGGCATTTGGAATGACATCTAGCGAG	ACTTTCCAGCCTTTGAGGCCTATTTATAGTCTCCTGTTACTCATCATTCG																	chr6:17013985-17014295	3
cg21602435	0.748799	0.579377	0.511931	0.639237	0.415059	0.307965	0.613369	0.454087	-0.159282	0.042279	0.76619	chr6	47320500	+	61728248		CAAACCTAAATACCAACTTAAACTCAACTTCTTCTTATTAACCACRTAAC		II			NA	NA	NA	NA	NA	NA		OpenSea	ATCATTTCCCTCATTTAACTTAGGAAATTGCAGCACAGTGACATTTAAAACCATGCCCAA[CG]TCACGTGGCTAATAAGAAGAAGCTGAGTCTAAGCTGGTACCCAGGTTTGTCTGTATCCAA	CGTCACGTGGCTAATAAGAAGAAGCTGAGTCTAAGCTGGTACCCAGGTTT
cg10581898	0.901918	0.492194	0.983439	0.56191	0.426064	0.575731	0.792517	0.521235	-0.271282	0.0297879	0.76619	chr6	113703492	-	12794113		ATTACATATTACCAAACTTTTACCATTTAACTTACTAAAATATTTCTTTC		II			rs3851203	0.352834	NA	NA	NA	NA		OpenSea	GGCAGATCTGTATTACATGTTGCCAGACTTTTGCCATTTGGCTTGCTAGAATGTTTCTTT[CG]TCTTCCTTTCCCTTTCTTGTCCCTTACATAAAAATGTTTTTTTCTCAGCAGAATTATAAT	TTACATGTTGCCAGACTTTTGCCATTTGGCTTGCTAGAATGTTTCTTTCG							TRUE										chr6:113703260-113703530	3
cg05308327	0.918019	0.843294	0.509401	0.706505	0.722328	0.415715	0.756905	0.614849	-0.142055	0.0410224	0.76619	chr6	117246826	+	66766531		AACAACAAACTTCTCTAAAATATACTAAAACCTAAACAATTCTCTTTAAC		II			NA	NA	NA	NA	NA	NA		OpenSea	TAGGCCCTGCTCTGCACCAGTTCCCTGCTGGGAACACAGACAACATGCCGCTCACAGGTA[CG]CTAAAGAGAACTGCTTAGGCTCCAGCACATCTCAGAGAAGCCTGTTGCTTCATTTTTCTT	CGCTAAAGAGAACTGCTTAGGCTCCAGCACATCTCAGAGAAGCCTGTTGC	RFX6;RFX6	NM_173560;NM_173560	ExonBnd;Body								RFX6	ENST00000332958.2	ExonBnd	RFX6	ENST00000332958.2	ExonBnd
cg27239974	0.450571	0.476922	0.370858	0.289296	0.202845	0.138835	0.432784	0.210325	-0.222458	0.00985543	0.76619	chr6	119806129	+	58647267		ATAATATTCATATTACRCTCATCCTCACTATTATATCTTTACTCACTCAC		II			rs147053040	0.0156	NA	NA	NA	NA		OpenSea	AGATTGACTGAATCAGCTCTTAAGAGATGAATAAGTTTACTTGACGGACACTGGGAATAA[CG]TGAGTGAGCAAAGACATAACAGTGAGGATGAGCGTAATATGAATATTATAATAATTCTTT	CGTGAGTGAGCAAAGACATAACAGTGAGGATGAGCGTAATATGAATATTA	LOC285762	NR_046100	Body
cg27182510	0.448816	0.444747	0.877418	0.157707	0.380536	0.435401	0.590327	0.324548	-0.265779	0.0267581	0.76619	chr6	128830356	+	87759581		ACTAACCCTCCCATATCTCTAAAAAATACATTCCAAAATACCCRATAAAC		II			NA	NA	NA	NA	NA	NA		OpenSea	TATCAGATTGAAACAACATGGTATAGTATATTTAAGGGTGGGTTCCATACGAGTTTCAGA[CG]TCTACCGGGCACCTTGGAATGTATCCCCCAGAGATATGGGAGGGCTAGTGAACTACCTGG	CTAGCCCTCCCATATCTCTGGGGGATACATTCCAAGGTGCCCGGTAGACG	PTPRK;PTPRK	NM_002844;NM_001135648	Body;Body				TRUE				PTPRK;PTPRK;RP11-73O6.4	ENST00000427676.2;ENST00000524481.1;ENST00000563385.1	5'UTR;3'UTR;5'UTR	PTPRK;PTPRK;PTPRK;RP11-73O6.4	ENST00000427676.2;ENST00000524481.1;ENST00000524534.1;ENST00000563385.1	5'UTR;3'UTR;3'UTR;5'UTR
cg01607143	0.388277	0.647583	0.288198	0.120795	0.325907	0.221546	0.441353	0.22275	-0.218603	0.022586	0.76619	chr6	137860839	-	87665166		TACTTAATCTACATCTTTAAATTATAAAAAAACAATCCCATTTTAATAAC		II			NA	NA	NA	NA	NA	NA		OpenSea	AGCATTGTATTTACTTGATCTACATCTTTAAATTGTGGAGGAACAATCCCATTTTGGTAA[CG]TAGGTAGCTAACATTATAGTTCCTTATACTAACATTACTTTTTGCAAGGAAAAAAAAAGT	ACTTGATCTACATCTTTAAATTGTGGAGGAACAATCCCATTTTGGTAACG											SNORD112	ENST00000516667.1	TSS1500	SNORD112	ENST00000516667.1	TSS1500
cg05364634	0.844204	0.846054	0.862853	0.78953	0.65845	0.69726	0.851037	0.71508	-0.135957	0.0338101	0.76619	chr7	72352	-	70626587		ACTTAATCCTCAAATAAATCACAAATCTCAAATCCATTAATTAACTAATC		II			rs11760957	0.422303	NA	NA	NA	NA		OpenSea	GTCCTGCGAGGACTTGGTCCTCAGGTGGGTCACAAGTCTCAAGTCCATTAATTAACTGGT[CG]GAAGTGAGTCCTGGTCCATCCCTGTGAGGAGCAGGGGGACTGGCACCTCATTTCCTCGTG	CTTGGTCCTCAGGTGGGTCACAAGTCTCAAGTCCATTAATTAACTGGTCG											AC093627.7	ENST00000465755.1	TSS1500	AC093627.7	ENST00000465755.1	TSS1500
cg04737131	0.785877	0.688753	0.804498	0.676096	0.442173	0.41345	0.75971	0.510573	-0.249137	0.0180133	0.76619	chr7	27142708	+	52620973	14745582	ACTACAAACATCAAACTAAAATACTTAAATAATTTATAAAATACAAAACA	ACTACAAACGTCAAACTAAAATACTTAAATAATTTATAAAATACGAAACG	I	T	Red	NA	NA	NA	NA	NA	NA	chr7:27143181-27143479	N_Shore	CGGTGGCTGCCCTCTGCCTCCCCCGCACACTCCGCGCATTGTTTGGGACTGTCGGGAAGA[CG]CCTCGCACCTCACAAATCATTTAAGCACCTCAGTCTGACGCCTGCAGTCATTAACAAAGT	CGCCTCGCACCTCACAAATCATTTAAGCACCTCAGTCTGACGCCTGCAGT	HOXA2	NM_006735	TSS1500			CDMR		7:27109045-27109239	7:27141566-27143021	Unclassified_Cell_type_specific	HOXA2	ENST00000222718.5	TSS1500	HOXA2	ENST00000222718.5	TSS1500	chr7:27142220-27144415	3
cg22798849	0.117096	0.282773	0.353909	0.0227531	0.225615	0.149442	0.251259	0.132603	-0.118656	0.0298613	0.76619	chr7	27155234	+	48681835	44800148	ATAAAAAAATATACTTTCAAAACACCCCAACCCTTACTCAAAAACCCTCA	ATAAAAAAATATACTTTCAAAACGCCCCAACCCTTACTCGAAAACCCTCG	I	A	Red	NA	NA	NA	NA	NA	NA	chr7:27154999-27155426	Island	GGGAAGGCCAGCTCTCCGTAAGAACCTGCCAGGGGAAGGGATTCTCTGGGCCAAGGGGAC[CG]AGGGCTCCCGAGCAAGGGCTGGGGCGCCCTGAAAGCATACCTTTCCACTGGCGCCAAGAC	GTGGAAAGGTATGCTTTCAGGGCGCCCCAGCCCTTGCTCGGGAGCCCTCG	HOXA3;HOXA3	NM_153631;NM_030661	5'UTR;5'UTR					7:27121436-27122030			HOXA3;HOXA-AS2;HOXA-AS2;HOXA-AS2;HOXA-AS2;HOXA-AS2;HOXA3	ENST00000396352.3;ENST00000522193.1;ENST00000517635.2;ENST00000517635.2;ENST00000518046.1;ENST00000518088.1;ENST00000317201.2	5'UTR;5'UTR;1stExon;5'UTR;5'UTR;5'UTR;5'UTR	HOXA3;HOXA-AS2;HOXA-AS2;HOXA-AS2;HOXA-AS2;HOXA-AS2;HOXA3;HOXA3;HOXA3;HOXA3	ENST00000396352.3;ENST00000522193.1;ENST00000517635.2;ENST00000517635.2;ENST00000518046.1;ENST00000518088.1;ENST00000317201.2;ENST00000522788.1;ENST00000521779.1;ENST00000521401.1	5'UTR;5'UTR;1stExon;5'UTR;5'UTR;5'UTR;5'UTR;5'UTR;5'UTR;3'UTR	chr7:27154765-27155495	3
cg18134292	0.380518	0.290244	0.354586	0.140702	0.276202	0.100033	0.341782	0.172312	-0.16947	0.0460708	0.76619	chr7	27210274	-	75735469		TCATTCCACAACTTTTATTCTATAAAAACATAAACATCRTCTTTTTCCAC		II			NA	NA	NA	NA	NA	NA	chr7:27208871-27209616	S_Shore	ATTAAAAAGCTTCATTCCACAGCTTTTATTCTATAAGAACATAAACATCGTCTTTTTCCA[CG]CACAGCAGCAATACAATATTAATTTATTCTGATTTAAGATTAGAAGTAAATAGAGCTAGA	CATTCCACAGCTTTTATTCTATAAGAACATAAACATCGTCTTTTTCCACG	HOXA10-AS;MIR196B;HOXA10;HOXA10-HOXA9;HOXA10	NR_046609;NR_029911;NM_018951;NR_037940;NR_037939	Body;TSS1500;3'UTR;Body;Body						7:27210044-27210415	Unclassified_Cell_type_specific	HOXA-AS4;HOXA-AS4;HOXA-AS4;RP1-170O19.21;MIR196B;HOXA9;RP1-170O19.21;HOXA10;RP1-170O19.21	ENST00000519694.1;ENST00000519935.1;ENST00000523790.1;ENST00000497089.1;ENST00000384852.1;ENST00000354032.4;ENST00000487384.1;ENST00000283921.4;ENST00000465941.1	5'UTR;5'UTR;5'UTR;TSS1500;TSS1500;TSS1500;TSS200;3'UTR;3'UTR	HOXA-AS4;HOXA-AS4;HOXA-AS4;RP1-170O19.21;MIR196B;HOXA9;RP1-170O19.21;RP1-170O19.21;HOXA10;RP1-170O19.21	ENST00000519694.1;ENST00000519935.1;ENST00000523790.1;ENST00000497089.1;ENST00000384852.1;ENST00000354032.4;ENST00000489695.1;ENST00000487384.1;ENST00000283921.4;ENST00000465941.1	5'UTR;5'UTR;5'UTR;TSS1500;TSS1500;TSS1500;TSS1500;TSS200;3'UTR;3'UTR
cg03229590	0.710082	0.793651	0.669396	0.508715	0.683947	0.487812	0.724376	0.560158	-0.164218	0.0324533	0.76619	chr7	71868494	-	36766520		AAACTTACAACCTACACAATACTAAACRATTATTCTTCTCAAAACCTACC		II			NA	NA	NA	NA	NA	NA		OpenSea	GGAGTTGACAGAAACTTACAGCCTGCACAGTGCTGGGCGATTATTCTTCTCAAAGCCTGC[CG]CCTAAATAATTCACACCCTCCCTTCCGTGTTTACACAGGACAATGGTAGAAACACAATCC	CGGCAGGCTTTGAGAAGAATAATCGCCCAGCACTGTGCAGGCTGTAAGTT	CALN1	NM_031468	5'UTR								CALN1;CALN1;CALN1;CALN1	ENST00000412588.1;ENST00000395275.2;ENST00000395276.2;ENST00000431984.1	TSS200;5'UTR;5'UTR;5'UTR	CALN1;CALN1;CALN1;CALN1;CALN1	ENST00000412588.1;ENST00000395275.2;ENST00000433253.1;ENST00000395276.2;ENST00000431984.1	TSS200;5'UTR;5'UTR;5'UTR;5'UTR	chr7:71868145-71868495	3
cg04509954	0	1	0.973763	0.559544	0.69689	0.362731	0.657921	0.539722	-0.1182	0.00367059	0.76619	chr7	86736916	+	91713548		CCTCCTCTTCTTAACACACTTTTCATTAAACATTCAAAAATTATATACAC		II			NA	NA	NA	NA	NA	NA		OpenSea	GATGCATTAGAAACAGCTAAATATTGAAGGAAAAACTTTTTCTTTATTTTTTAAAAATTA[CG]TGCATACAATTTTTGAATGTTTAATGAAAAGTGTGCTAAGAAGAGGAGGTGGCAAACTAA	CGTGCATACAATTTTTGAATGTTTAATGAAAAGTGTGCTAAGAAGAGGAG
cg08371050	0.787115	0.861635	1	0.419259	0.28506	0.491168	0.882916	0.398496	-0.484421	0.00629028	0.76619	chr7	90192576	-	65664947		TATTCAAATTATTTATCTCCTCTCCAAAACTCATTATTCTATACTTATAC		II			NA	NA	NA	NA	NA	NA		OpenSea	CTTGAGTTATTTGTTCAAATTATTTGTCTCCTCTCCAAGACTCATTGTTCTATACTTGTA[CG]CATTGCAAATACTATGCTCACTTGCAGAGTTTTTGAAATCGCATGCATTTGTTTGCTCAA	GTTCAAATTATTTGTCTCCTCTCCAAGACTCATTGTTCTATACTTGTACG														CDK14;CDK14	ENST00000484035.1;ENST00000449528.1	TSS1500;5'UTR
cg01542649	0.926851	0.771746	0.839208	0.661822	0.726922	0.685373	0.845935	0.691373	-0.154563	0.0471584	0.76619	chr7	123633252	+	25665231		TAAACCTTACTTAACCCCTATACTATTCTCTATATCTTAACTACRATAAC		II			NA	NA	NA	NA	NA	NA		OpenSea	CTCTGGTTCCAATGCTTCTGACAGCAGTAGAGATAACACAGATAGGAGGGATTTAAAGAA[CG]TCACCGTAGCTAAGATACAGAGAACAGCATAGGGGTTAAGCAAGGTCCAATATGGGACTA	CGTCACCGTAGCTAAGATACAGAGAACAGCATAGGGGTTAAGCAAGGTCC											RP4-630C24.3;RP4-630C24.3	ENST00000472838.1;ENST00000476892.1	TSS1500;TSS1500	RP4-630C24.3;RP4-630C24.3	ENST00000472838.1;ENST00000476892.1	TSS1500;TSS1500
cg18890745	0.841952	0.73819	0.823833	0.620398	0.64505	0.566346	0.801325	0.610598	-0.190727	0.021265	0.76619	chr7	130538363	+	17649103		AACAATAAATAACAAATCCAAATTATTTTAATCCCATATACTTCTCTACC		II			NA	NA	NA	NA	NA	NA		OpenSea	TTCAGGCATTCCTTGTGCCACAAATATGAAGAAAACGGAATCATTATAGGCTCTAGGGTG[CG]GTAGAGAAGCACATGGGACTAAAACAACTTGGATTTGTCATTTACTGTTTTGTTTGTAGG	ACAGTAAATGACAAATCCAAGTTGTTTTAGTCCCATGTGCTTCTCTACCG											AC016831.7	ENST00000447430.1	TSS200	AC016831.7	ENST00000447430.1	TSS200	chr7:130538320-130538690	3
cg00108938	0.781339	0.425416	0.712108	0.558962	0.362312	0.42891	0.639621	0.450061	-0.18956	0.0395232	0.76619	chr7	157633252	+	55669591	41802853	TACTCTATAAACTTCAACCAACTCAAATATTATCTACAACTCCCATCCCA	TACTCTATAAACTTCAACCGACTCGAATATTATCTACAACTCCCGTCCCG	I	T	Red	rs113376356	0.042466	NA	NA	NA	NA	chr7:157631319-157631615	S_Shore	GTGTGGAGTGTGTGTGACTGTGTAACCATGTCCAGGCAGGGTGTGGGAGTGGAGAGGGTA[CG]GGACGGGAGCTGCAGACAACATCCGAGCCGGCTGAAGCCCACAGAGCAGGCCCCGTGTTG	CGGGACGGGAGCTGCAGACAACATCCGAGCCGGCTGAAGCCCACAGAGCA	PTPRN2;PTPRN2;PTPRN2	NM_002847;NM_130842;NM_130843	Body;Body;Body					7:157325651-157326044
cg17894798	1	0.975556	0.985588	0.957468	0.69437	0.89596	0.987048	0.849266	-0.137782	0.00265238	0.76619	chr8	1292363	-	84647984	54772270	CCTATCATAAATCTTTATACTCAAAACACTATCATAAATCCATATACTCA	CCTATCGTAAATCTTTATACTCGAAACGCTATCGTAAATCCGTATACTCG	I	A	Red	NA	NA	NA	NA	NA	NA		OpenSea	TGTACTCGGGGCCCTGTCGTGGGTCTTTGTACTCGGGGCGCTGTCGTGGGTCCGTGTACT[CG]GGGCCCTGTCGTGGGGCCTGTGCCGTGTAGAATCTGTAGCTGCACACTTCGCCCAGTCTC	CCTGTCGTGGGTCTTTGTACTCGGGGCGCTGTCGTGGGTCCGTGTACTCG								8:1279656-1279870
cg12677267	0.635217	0.905434	0.813217	0.531363	0.613807	0.607458	0.784623	0.584209	-0.200414	0.0248434	0.76619	chr8	36602729	+	81767485		CTACCACCTAATTTAACAACTATTCTAAAATTATAATTTCTAAATTAAAC		II			NA	NA	NA	NA	NA	NA		OpenSea	AAGACCAAGGCAAGAGTTGGGTTTTCATACTAAATGAGATTTCTGGTTTATTTAAGATGT[CG]CCCAATCCAGAAATCATAATCTCAGAACAGCTGCCAAATTAGGTGGCAGTTCTGGGTTTT	CGCCCAATCCAGAAATCATAATCTCAGAACAGCTGCCAAATTAGGTGGCA							TRUE				RP11-962G15.1	ENST00000524132.1	3'UTR	RP11-962G15.1	ENST00000524132.1	3'UTR
cg08094135	0.328726	0.688511	0.917589	0.284915	0.453034	0.587286	0.644942	0.441745	-0.203197	0.0459024	0.76619	chr8	64851070	-	20733569		ATTCCAAAATTCCCCTTCCATTCTCTCTTATATAAAAATTCTTCTTTCCC		II			NA	NA	NA	NA	NA	NA		OpenSea	TCACAACTTGCATTCCAGAATTCCCCTTCCATTCTCTCTTGTGTGGGAATTCTTCTTTCC[CG]GACCTGCTACCTCTCTTTTTCTTTGTTTGCTTTCATGTTTTAGCTAATGCTCTCATAGTT	CGGGAAAGAAGAATTCCCACACAAGAGAGAATGGAAGGGGAATTCTGGAA							TRUE				RP11-32K4.1;RP11-32K4.1;RP11-32K4.1	ENST00000523191.1;ENST00000524360.1;ENST00000521958.1	3'UTR;3'UTR;3'UTR	RP11-32K4.1;RP11-32K4.1;RP11-32K4.1	ENST00000523191.1;ENST00000524360.1;ENST00000521958.1	3'UTR;3'UTR;3'UTR
cg13335081	0.353634	0.274478	0.476874	0.0938691	0.117435	0.139996	0.368329	0.1171	-0.251229	0.00294882	0.76619	chr8	66894111	+	63771566		AAATTTACAAACTCAATATCTTAAACATATACTTTTAAAAACCAAAATTC		II			NA	NA	NA	NA	NA	NA		OpenSea	TTCAGTGGTTTGTTATAAATATGGTCACTCTTCTTATCCACATTGGGATAGATTTAAGAT[CG]AACTTTGGCTTTTAAAAGCATATGCCTAAGACACTGAGCTTGTAAATCTACCCTGGTTAA	CGAACTTTGGCTTTTAAAAGCATATGCCTAAGACACTGAGCTTGTAAATC					chr8:66894095-66894095												chr8:66894045-66894290	3
cg05205432	0.362725	0.471	0.292951	0.144968	0.304891	0.196425	0.375559	0.215428	-0.16013	0.0308009	0.76619	chr8	77913286	-	93619248		TCCAACACRTAATAAAATTTAAAAACRTCTTAATTCTTACCTCCAATCTC		II			NA	NA	NA	NA	NA	NA	chr8:77912132-77913057	S_Shore	CACTTCAGGATTCCAGCACGTAGTAGGGTTTAAGAACGTCTTAGTTCTTACCTCCAGTCT[CG]ACTCACCGTTCCTACAAGGAACACTCACTTCTACGAAAGCTCTATTAGACATTCGAGGGA	CCAGCACGTAGTAGGGTTTAAGAACGTCTTAGTTCTTACCTCCAGTCTCG	PEX2;PEX2;PEX2;PEX2	NM_001079867;NM_000318;NM_001172087;NM_001172086	TSS1500;TSS1500;TSS200;TSS200						8:77911626-77913423	Promoter_Associated	PEX2;PEX2;PEX2;PEX2;PEX2	ENST00000357039.4;ENST00000520203.1;ENST00000522527.1;ENST00000520103.1;ENST00000419564.2	TSS1500;TSS1500;TSS1500;TSS200;TSS200	PEX2;PEX2;PEX2;PEX2;PEX2	ENST00000357039.4;ENST00000520203.1;ENST00000522527.1;ENST00000520103.1;ENST00000419564.2	TSS1500;TSS1500;TSS1500;TSS200;TSS200	chr8:77912665-77913290	3
cg08296385	0.626824	0.279432	0.619688	0.126111	0.186245	0.301644	0.508648	0.204666	-0.303982	0.0186236	0.76619	chr8	94766346	+	81751274		ATAACCAAATATAATCTCCAAACAAAACTTTAATAAAATTTTACTCCAAC		II			NA	NA	NA	NA	NA	NA	chr8:94767000-94767214	N_Shore	ACATCAAGGGATGGAGTTCTGCATGTGCTCAAAAGTTACATTAAACGTGCTCAGAAGTTA[CG]TTGGAGCAAAATCTCATCAAAGTTTTGTTTGGAGACTACATCTGGTTATAGATTACAGAG	CGTTGGAGCAAAATCTCATCAAAGTTTTGTTTGGAGACTACATCTGGTTA	TMEM67;TMEM67;TMEM67	NM_001142301;NR_024522;NM_153704	TSS1500;TSS1500;TSS1500						8:94766216-94766365	Unclassified_Cell_type_specific	TMEM67;TMEM67	ENST00000453321.3;ENST00000409623.3	TSS1500;TSS1500	TMEM67;TMEM67;TMEM67;TMEM67;TMEM67;TMEM67;TMEM67;TMEM67;TMEM67;TMEM67;TMEM67	ENST00000452276.1;ENST00000453321.3;ENST00000498673.1;ENST00000409623.3;ENST00000453906.1;ENST00000475305.1;ENST00000455946.1;ENST00000481620.1;ENST00000521065.1;ENST00000521517.1;ENST00000323130.3	TSS1500;TSS1500;TSS1500;TSS1500;TSS1500;TSS1500;TSS1500;TSS1500;TSS1500;TSS1500;TSS1500
cg19610003	0.811088	0.622279	0.462824	0.595695	0.443736	0.309022	0.632064	0.449485	-0.182579	0.0240363	0.76619	chr8	122724332	-	26700523		AAATTTACCTATCACTACTTAAAATCATTACCCCATACAACACTATAATC		II			NA	NA	NA	NA	NA	NA		OpenSea	CAAAATGGAAAAAGTTTACCTATCACTGCTTAAAATCATTACCCCATGCAGCACTGTAAT[CG]TCTAAGTATGAAATTCATGAATTAACTCACAACATATTTCATCATAATGATTAATGTGGT	AGTTTACCTATCACTGCTTAAAATCATTACCCCATGCAGCACTGTAATCG																	chr8:122724205-122724715	3
cg10493961	0.927293	0.886517	0.923544	0.708209	0.610669	0.7771	0.912451	0.69866	-0.213791	0.00191035	0.76619	chr8	139855971	-	44694560		TTCTCTCACCCATTAATTCACTCATATATTTATAACTCTAATTCACTCTC		II			NA	NA	NA	NA	NA	NA		OpenSea	GTGTCTCTTTGTTCTCTCACCCATTGATTCACTCATATATTTATAACTCTGATTCACTCT[CG]CTTTCACTCCAAAACACATTTATTTATTCAGTCGTTTGCTCACTTTGCCAATCATTTGCT	TCTCTCACCCATTGATTCACTCATATATTTATAACTCTGATTCACTCTCG	COL22A1	NM_152888	Body														chr8:139855785-139856175	3
cg11500952	0.197408	0.128342	0.389219	0.0846632	0.0589356	0.123146	0.238323	0.088915	-0.149408	0.00925502	0.76619	chr9	135362985	+	75754378		AAAAACCACAACCRAATTCAAAATTCTACATAAACTACTATTACAACCAC		II			NA	NA	NA	NA	NA	NA	chr9:135361992-135362481	S_Shore	CATCACAGTTATGGGGCTGGGTTTCCTTCCAGTATCTTTTTCAATGCATTTTTTTTTTAA[CG]TGGTTGTAACAGTAGTCCATGTAGAATTTTGAATCCGGCTGTGGTTTTTTTTTTTTTTTT	CGTGGTTGTAACAGTAGTCCATGTAGAATTTTGAATCCGGCTGTGGTTTT	C9orf171;C9orf171	NM_207417;NM_001282957	Body;Body						9:135362114-135363686	Unclassified_Cell_type_specific							chr9:135362940-135363415	3
cg14447710	0.944999	0.700748	0.951904	0.878966	0.500664	0.910887	0.865884	0.763506	-0.102378	0.0237944	0.76619	chr9	137458222	+	98746160	76746532	ATACATACAAATCTACACAATACCAACTCTTTACATTTCACTACTTAACA	ATACATACGAATCTACACGATACCAACTCTTTACATTTCGCTACTTAACG	I	A	Red	NA	NA	NA	NA	NA	NA		OpenSea	AAACGACCCACGGCCAGGACCGCGAATGAAGAAATGAACATGGCATCCCCTGTGGAATAC[CG]TTAAGCAGCGAAATGCAAAGAGCTGGCACCGTGCAGACCCGCATGCATACTCTTAGCGCA	ATGCATGCGGGTCTGCACGGTGCCAGCTCTTTGCATTTCGCTGCTTAACG								9:136597986-136598085
[truncated: 7 more columns]
