# Supplementary material for: Targeting aberrant DNA methylation in mesenchymal stromal cells as a treatment for myeloma bone disease
Source: Nat Commun. 2021 Jan 18;12:421. doi: 10.1038/s41467-020-20715-x (PMC7813865; doi:10.1038/s41467-020-20715-x)
Supplement: Supplementary file 3 — Supplementary Data 1–9 [file 41467_2020_20715_MOESM3_ESM.zip › Supplementary Data Files/Supplementary Data 8.xlsx]

## Sheet: Supplementary Table Y
Supplementary Data 9. List of CpG DNA methylation analyzed by RRBS (cutoff > 5 total reads in all conditions)
symbol	chr	start	end	meth_reads_HD	total_reads_HD	healthy_meth	meth_reads_veh	total_reads_veh	veh_meth	meth_reads_CM	total_reads_CM	CM_meth	dif_HD_veh	dif_HD_CM	dif_veh_CM
Kitl	chr10	100016959	100016961	656	1322	0.496	0	125	0	97	220	0.441	-0.496	-0.055	0.441
Kitl	chr10	100016982	100016984	224	2050	0.109	0	125	0	0	292	0	-0.109	-0.109	0
Gm4301	chr10	100180454	100180456	2608	2719	0.959	97	216	0.449	95	96	0.99	-0.51	0.031	0.541
Alx1	chr10	103029254	103029256	91	319	0.285	0	106	0	0	217	0	-0.285	-0.285	0
Alx1	chr10	103029261	103029263	0	319	0	0	107	0	0	218	0	0	0	0
Alx1	chr10	103029299	103029301	111	313	0.355	0	105	0	0	214	0	-0.355	-0.355	0
Alx1	chr10	103029302	103029304	0	318	0	0	103	0	0	216	0	0	0	0
Rab32	chr10	10517822	10517824	103	103	1	0	161	0	92	92	1	-1	0	1
Tmtc2	chr10	105572650	105572652	0	240	0	0	81	0	0	88	0	0	0	0
Mettl25	chr10	105841581	105841583	0	505	0	0	183	0	0	105	0	0	0	0
Mettl25	chr10	105841600	105841602	0	204	0	0	182	0	0	104	0	0	0	0
Mettl25	chr10	105841612	105841614	0	206	0	0	182	0	0	104	0	0	0	0
Mettl25	chr10	105841616	105841618	0	207	0	0	183	0	0	105	0	0	0	0
Mettl25	chr10	105841636	105841638	0	294	0	0	183	0	104	104	1	0	1	1
Gm10944	chr10	10689265	10689267	0	210	0	0	98	0	0	135	0	0	0	0
Ppp1r12a	chr10	108094781	108094783	1460	1527	0.956	53	53	1	82	82	1	0.044	0.044	0
Ppp1r12a	chr10	108094796	108094798	1347	1522	0.885	53	53	1	82	82	1	0.115	0.115	0
Ppp1r12a	chr10	108094801	108094803	1298	1531	0.848	53	53	1	56	82	0.683	0.152	-0.165	-0.317
Ppp1r12a	chr10	108094816	108094818	1044	1049	0.995	53	53	1	82	82	1	0.005	0.005	0
Ppp1r12a	chr10	108094831	108094833	980	1047	0.936	53	53	1	82	82	1	0.064	0.064	0
Ppp1r12a	chr10	108094841	108094843	331	1249	0.265	0	51	0	0	81	0	-0.265	-0.265	0
Ppp1r12a	chr10	108162987	108162989	0	231	0	0	82	0	0	100	0	0	0	0
Ppp1r12a	chr10	108163004	108163006	0	228	0	0	83	0	0	98	0	0	0	0
Ppp1r12a	chr10	108163011	108163013	0	219	0	0	78	0	0	98	0	0	0	0
Pawr	chr10	108261408	108261410	0	15	0	0	39	0	61	61	1	0	1	1
Pawr	chr10	108301429	108301431	118	118	1	116	116	1	0	94	0	0	-1	-1
Pawr	chr10	108301454	108301456	121	121	1	118	118	1	98	98	1	0	0	0
Pawr	chr10	108301482	108301484	122	122	1	118	118	1	98	98	1	0	0	0
Gm10944	chr10	10840498	10840500	170	170	1	141	142	0.993	128	129	0.992	-0.007	-0.008	-0.001
Pawr	chr10	108446906	108446908	104	138	0.754	0	137	0	0	92	0	-0.754	-0.754	0
E2f7	chr10	110455714	110455716	0	107	0	0	90	0	0	99	0	0	0	0
E2f7	chr10	110525028	110525030	894	950	0.941	59	61	0.967	8	8	1	0.026	0.059	0.033
E2f7	chr10	110766346	110766348	85	86	0.988	0	179	0	0	276	0	-0.988	-0.988	0
Grm1	chr10	11080349	11080351	0	186	0	0	72	0	0	35	0	0	0	0
Zdhhc17	chr10	111010698	111010700	118	552	0.214	0	99	0	0	127	0	-0.214	-0.214	0
Bbs10	chr10	111378010	111378012	39	133	0.293	24	26	0.923	18	21	0.857	0.63	0.564	-0.066
Phlda1	chr10	111506778	111506780	0	204	0	0	52	0	0	62	0	0	0	0
Phlda1	chr10	111519820	111519822	134	134	1	56	56	1	95	95	1	0	0	0
Phlda1	chr10	111519831	111519833	134	134	1	0	55	0	101	101	1	-1	0	1
Krr1	chr10	111879670	111879672	966	1156	0.836	185	185	1	222	224	0.991	0.164	0.155	-0.009
Kcnc2	chr10	112229322	112229324	0	107	0	0	98	0	103	103	1	0	1	1
Fbxo30	chr10	11256376	11256378	34	35	0.971	0	120	0	36	36	1	-0.971	0.029	1
Atxn7l3b	chr10	112928408	112928410	0	197	0	0	22	0	0	17	0	0	0	0
Atxn7l3b	chr10	112928440	112928442	42	251	0.167	0	18	0	0	19	0	-0.167	-0.167	0
Trhde	chr10	114802016	114802018	0	178	0	0	108	0	0	33	0	0	0	0
Epm2a	chr10	11492100	11492102	10355	29657	0.349	208	1067	0.195	3770	7283	0.518	-0.154	0.169	0.323
Epm2a	chr10	11492104	11492106	9483	29586	0.321	268	1067	0.251	3453	7267	0.475	-0.07	0.154	0.224
Epm2a	chr10	11492106	11492108	9457	29533	0.32	138	1055	0.131	3333	7259	0.459	-0.189	0.139	0.328
Epm2a	chr10	11492127	11492129	11175	37151	0.301	143	1074	0.133	3410	7301	0.467	-0.168	0.166	0.334
Epm2a	chr10	11492144	11492146	11944	37019	0.323	291	1069	0.272	3373	7236	0.466	-0.051	0.143	0.194
Epm2a	chr10	11492153	11492155	13677	37257	0.367	211	1073	0.197	3844	7259	0.53	-0.17	0.163	0.333
Epm2a	chr10	11492160	11492162	12375	36188	0.342	143	1033	0.138	3352	7122	0.471	-0.204	0.129	0.333
Epm2a	chr10	11492174	11492176	2647	7858	0.337	7	22	0.318	17	40	0.425	-0.019	0.088	0.107
Tph2	chr10	115085502	115085504	1	77	0.013	0	52	0	0	46	0	-0.013	-0.013	0
Tph2	chr10	115085560	115085562	0	76	0	0	52	0	0	46	0	0	0	0
Tph2	chr10	115157569	115157571	1177	1341	0.878	144	144	1	266	267	0.996	0.122	0.118	-0.004
Tph2	chr10	115157578	115157580	1190	1346	0.884	145	145	1	267	267	1	0.116	0.116	0
Tph2	chr10	115157625	115157627	1340	1340	1	143	143	1	118	263	0.449	0	-0.551	-0.551
Tph2	chr10	115214571	115214573	72	80	0.9	17	17	1	5	5	1	0.1	0.1	0
Tph2	chr10	115214590	115214592	58	95	0.611	0	19	0	0	5	0	-0.611	-0.611	0
Rab21	chr10	115315383	115315385	0	167	0	0	95	0	0	191	0	0	0	0
Rab21	chr10	115315386	115315388	0	166	0	0	95	0	0	194	0	0	0	0
Rab21	chr10	115315393	115315395	0	166	0	0	97	0	0	191	0	0	0	0
Rab21	chr10	115315398	115315400	0	90	0	0	98	0	0	191	0	0	0	0
Rab21	chr10	115315401	115315403	0	90	0	0	98	0	0	192	0	0	0	0
Rab21	chr10	115315404	115315406	0	90	0	0	97	0	29	191	0.152	0	0.152	0.152
Rab21	chr10	115315407	115315409	1	91	0.011	0	99	0	44	193	0.228	-0.011	0.217	0.228
Rab21	chr10	115315728	115315730	0	344	0	0	95	0	0	71	0	0	0	0
Tmem19	chr10	115362403	115362405	62	316	0.196	0	78	0	0	126	0	-0.196	-0.196	0
Tmem19	chr10	115362411	115362413	0	290	0	0	77	0	0	123	0	0	0	0
Tmem19	chr10	115362431	115362433	0	287	0	0	76	0	0	124	0	0	0	0
Tmem19	chr10	115362433	115362435	0	287	0	0	74	0	0	125	0	0	0	0
Tmem19	chr10	115362437	115362439	0	290	0	0	74	0	0	125	0	0	0	0
Tmem19	chr10	115362441	115362443	0	280	0	0	76	0	0	121	0	0	0	0
Tmem19	chr10	115362449	115362451	0	293	0	0	76	0	0	125	0	0	0	0
Tmem19	chr10	115362460	115362462	0	290	0	0	77	0	0	125	0	0	0	0
A930009A15Rik	chr10	115556674	115556676	0	203	0	0	141	0	0	36	0	0	0	0
A930009A15Rik	chr10	115556730	115556732	0	61	0	0	138	0	0	35	0	0	0	0
Lgr5	chr10	115630606	115630608	142	142	1	120	120	1	28	28	1	0	0	0
Tspan8	chr10	115776091	115776093	0	247	0	0	71	0	0	70	0	0	0	0
Kcnmb4	chr10	116426962	116426964	413	757	0.546	113	113	1	78	79	0.987	0.454	0.441	-0.013
Cnot2	chr10	116580496	116580498	0	223	0	0	72	0	0	171	0	0	0	0
Cnot2	chr10	116580559	116580561	0	592	0	0	69	0	0	225	0	0	0	0
Cnot2	chr10	116636832	116636834	809	827	0.978	8	8	1	58	59	0.983	0.022	0.005	-0.017
Myrfl	chr10	116912519	116912521	69	358	0.193	1	5	0.2	5	10	0.5	0.007	0.307	0.3
Myrfl	chr10	116912524	116912526	147	369	0.398	17	20	0.85	6	143	0.042	0.452	-0.356	-0.808
Frs2	chr10	117173777	117173779	0	107	0	0	103	0	0	90	0	0	0	0
Cpm	chr10	117527131	117527133	97	193	0.503	104	104	1	1	152	0.007	0.497	-0.496	-0.993
Nup107	chr10	117792849	117792851	0	109	0	0	79	0	0	93	0	0	0	0
Mdm1	chr10	118104948	118104950	182	182	1	61	61	1	71	163	0.436	0	-0.564	-0.564
Mdm1	chr10	118142607	118142609	0	124	0	0	137	0	65	65	1	0	1	1
Mdm1	chr10	118142628	118142630	0	125	0	0	140	0	0	64	0	0	0	0
Cand1	chr10	119164067	119164069	353	353	1	58	58	1	146	147	0.993	0	-0.007	-0.007
Cand1	chr10	119164129	119164131	352	352	1	55	55	1	146	146	1	0	0	0
Epm2a	chr10	11919394	11919396	227	227	1	128	128	1	276	276	1	0	0	0
Epm2a	chr10	11919448	11919450	220	222	0.991	124	124	1	178	269	0.662	0.009	-0.329	-0.338
Grip1	chr10	119692414	119692416	0	46	0	0	102	0	0	47	0	0	0	0
Grip1	chr10	119692438	119692440	46	46	1	0	102	0	0	48	0	-1	-1	0
Grip1	chr10	119692456	119692458	0	46	0	61	103	0.592	0	48	0	0.592	0	-0.592
Grip1	chr10	119692465	119692467	0	46	0	0	102	0	0	48	0	0	0	0
Grip1	chr10	119692467	119692469	0	45	0	0	103	0	0	48	0	0	0	0
Grip1	chr10	119692476	119692478	0	212	0	0	103	0	0	48	0	0	0	0
Llph	chr10	120267974	120267976	0	27	0	0	33	0	0	12	0	0	0	0
Llph	chr10	120268015	120268017	0	20	0	0	25	0	0	11	0	0	0	0
Hmga2	chr10	120475643	120475645	0	552	0	0	116	0	0	63	0	0	0	0
Hmga2	chr10	120477430	120477432	0	100	0	0	43	0	0	38	0	0	0	0
Hmga2	chr10	120525588	120525590	323	540	0.598	49	49	1	0	67	0	0.402	-0.598	-1
Hmga2	chr10	120571383	120571385	1	236	0.004	0	92	0	0	153	0	-0.004	-0.004	0
Epm2a	chr10	12071934	12071936	826	875	0.944	19	20	0.95	49	58	0.845	0.006	-0.099	-0.105
Msrb3	chr10	120744548	120744550	0	165	0	0	6	0	0	87	0	0	0	0
Tbc1d30	chr10	121294478	121294480	0	36	0	0	128	0	0	41	0	0	0	0
Gns	chr10	121395160	121395162	313	314	0.997	33	122	0.27	28	351	0.08	-0.727	-0.917	-0.19
Xpot	chr10	121616054	121616056	108	109	0.991	1	92	0.011	95	95	1	-0.98	0.009	0.989
Xpot	chr10	121620249	121620251	484	589	0.822	108	108	1	112	112	1	0.178	0.178	0
Xpot	chr10	121620254	121620256	593	593	1	108	108	1	113	113	1	0	0	0
Xpot	chr10	121620262	121620264	592	593	0.998	108	108	1	113	113	1	0.002	0.002	0
Xpot	chr10	121620265	121620267	592	592	1	108	108	1	113	113	1	0	0	0
Xpot	chr10	121620268	121620270	591	591	1	108	108	1	113	113	1	0	0	0
Xpot	chr10	121620293	121620295	584	584	1	108	108	1	111	111	1	0	0	0
Avpr1a	chr10	122447588	122447590	50	276	0.181	48	121	0.397	0	50	0	0.216	-0.181	-0.397
Avpr1a	chr10	122447593	122447595	0	271	0	0	121	0	0	52	0	0	0	0
Avpr1a	chr10	122447610	122447612	0	111	0	0	50	0	0	18	0	0	0	0
Avpr1a	chr10	122447617	122447619	0	88	0	0	39	0	0	14	0	0	0	0
Avpr1a	chr10	122447643	122447645	22	127	0.173	0	27	0	5	6	0.833	-0.173	0.66	0.833
Avpr1a	chr10	122448786	122448788	0	210	0	0	108	0	0	80	0	0	0	0
Ppm1h	chr10	122679355	122679357	0	169	0	0	91	0	56	124	0.452	0	0.452	0.452
Ppm1h	chr10	122679367	122679369	0	165	0	0	90	0	0	119	0	0	0	0
Ppm1h	chr10	122679371	122679373	0	166	0	0	85	0	0	119	0	0	0	0
Ppm1h	chr10	122679398	122679400	0	151	0	0	91	0	0	67	0	0	0	0
Mon2	chr10	122986115	122986117	2	98	0.02	0	50	0	0	67	0	-0.02	-0.02	0
Mon2	chr10	122986119	122986121	1	54	0.019	0	50	0	0	57	0	-0.019	-0.019	0
Mon2	chr10	122986122	122986124	0	96	0	0	50	0	0	67	0	0	0	0
Mon2	chr10	123089873	123089875	413	521	0.793	0	138	0	88	88	1	-0.793	0.207	1
Mon2	chr10	123089889	123089891	541	541	1	167	167	1	94	94	1	0	0	0
Mon2	chr10	123089910	123089912	531	531	1	163	163	1	93	93	1	0	0	0
Mon2	chr10	123089922	123089924	437	515	0.849	159	159	1	91	91	1	0.151	0.151	0
Mon2	chr10	123089926	123089928	519	521	0.996	162	162	1	94	94	1	0.004	0.004	0
Mon2	chr10	123089930	123089932	513	513	1	71	161	0.441	1	94	0.011	-0.559	-0.989	-0.43
Mon2	chr10	123089936	123089938	424	424	1	132	132	1	78	79	0.987	0	-0.013	-0.013
Fam19a2	chr10	123265439	123265441	0	152	0	0	59	0	0	62	0	0	0	0
Fam19a2	chr10	123265447	123265449	0	63	0	0	59	0	0	61	0	0	0	0
Fam19a2	chr10	123265453	123265455	0	63	0	0	54	0	0	59	0	0	0	0
Fam19a2	chr10	123265464	123265466	0	63	0	0	55	0	0	59	0	0	0	0
Fam19a2	chr10	123265476	123265478	0	63	0	0	56	0	0	58	0	0	0	0
Fam19a2	chr10	123265479	123265481	0	62	0	0	59	0	0	61	0	0	0	0
Fam19a2	chr10	123265484	123265486	0	63	0	0	59	0	0	60	0	0	0	0
Fam19a2	chr10	123265486	123265488	0	63	0	0	59	0	0	60	0	0	0	0
Fam19a2	chr10	123265496	123265498	0	63	0	0	59	0	0	60	0	0	0	0
Fam19a2	chr10	123865356	123865358	212	224	0.946	6	6	1	21	23	0.913	0.054	-0.033	-0.087
Fam19a2	chr10	123865372	123865374	197	242	0.814	6	6	1	20	23	0.87	0.186	0.056	-0.13
Fam19a2	chr10	123865393	123865395	226	278	0.813	6	6	1	21	23	0.913	0.187	0.1	-0.087
Slc16a7	chr10	125549750	125549752	357	496	0.72	256	256	1	26	130	0.2	0.28	-0.52	-0.8
Ctdsp2	chr10	126960274	126960276	122	122	1	0	8	0	0	31	0	-1	-1	0
March9	chr10	127059284	127059286	1	332	0.003	0	111	0	0	108	0	-0.003	-0.003	0
March9	chr10	127059298	127059300	0	315	0	0	109	0	0	106	0	0	0	0
March9	chr10	127059318	127059320	0	316	0	0	107	0	0	100	0	0	0	0
March9	chr10	127059330	127059332	0	335	0	0	117	0	0	175	0	0	0	0
Agap2	chr10	127096988	127096990	298	376	0.793	86	86	1	97	97	1	0.207	0.207	0
Dctn2	chr10	127267014	127267016	0	252	0	0	147	0	0	60	0	0	0	0
Dctn2	chr10	127267052	127267054	1	250	0.004	0	149	0	0	61	0	-0.004	-0.004	0
Dctn2	chr10	127267068	127267070	0	163	0	0	147	0	0	61	0	0	0	0
Arhgap9	chr10	127327870	127327872	133	242	0.55	1	109	0.009	0	105	0	-0.541	-0.55	-0.009
Arhgap9	chr10	127327905	127327907	232	246	0.943	1	109	0.009	0	105	0	-0.934	-0.943	-0.009
Arhgap9	chr10	127327921	127327923	125	245	0.51	0	109	0	0	105	0	-0.51	-0.51	0
Gli1	chr10	127339365	127339367	0	88	0	0	36	0	0	55	0	0	0	0
R3hdm2	chr10	127380702	127380704	72	511	0.141	41	144	0.285	0	75	0	0.144	-0.141	-0.285
Ndufa4l2	chr10	127509400	127509402	0	55	0	0	80	0	0	111	0	0	0	0
Ndufa4l2	chr10	127509409	127509411	0	53	0	0	79	0	0	110	0	0	0	0
Ndufa4l2	chr10	127509424	127509426	0	230	0	0	77	0	0	106	0	0	0	0
Ndufa4l2	chr10	127509427	127509429	0	230	0	0	73	0	0	105	0	0	0	0
Ndufa4l2	chr10	127509429	127509431	0	228	0	0	78	0	0	109	0	0	0	0
Ndufa4l2	chr10	127509432	127509434	0	232	0	0	79	0	0	109	0	0	0	0
Ndufa4l2	chr10	127517214	127517216	0	162	0	0	136	0	0	118	0	0	0	0
Ndufa4l2	chr10	127517253	127517255	143	172	0.831	0	140	0	0	121	0	-0.831	-0.831	0
Ndufa4l2	chr10	127517270	127517272	2	168	0.012	0	139	0	120	120	1	-0.012	0.988	1
Shmt2	chr10	127526896	127526898	1	180	0.006	0	26	0	0	22	0	-0.006	-0.006	0
Shmt2	chr10	127526905	127526907	0	79	0	0	25	0	0	23	0	0	0	0
Shmt2	chr10	127526910	127526912	0	84	0	0	26	0	0	23	0	0	0	0
Nab2	chr10	127664334	127664336	0	94	0	0	17	0	98	98	1	0	1	1
Nemp1	chr10	127677953	127677955	0	183	0	0	27	0	0	5	0	0	0	0
Nemp1	chr10	127677984	127677986	0	45	0	0	30	0	0	6	0	0	0	0
Gpr182	chr10	127749502	127749504	0	122	0	0	104	0	0	91	0	0	0	0
Baz2a	chr10	128097052	128097054	0	45	0	0	79	0	0	28	0	0	0	0
Rnf41	chr10	128411499	128411501	0	643	0	0	90	0	0	50	0	0	0	0
Rnf41	chr10	128411740	128411742	0	160	0	0	84	0	0	30	0	0	0	0
Rnf41	chr10	128411758	128411760	0	57	0	0	85	0	0	30	0	0	0	0
Rnf41	chr10	128411760	128411762	0	57	0	0	84	0	0	29	0	0	0	0
Rnf41	chr10	128411764	128411766	0	56	0	0	82	0	0	29	0	0	0	0
Rnf41	chr10	128411767	128411769	1	58	0.017	85	86	0.988	0	29	0	0.971	-0.017	-0.988
Rnf41	chr10	128411792	128411794	0	58	0	0	85	0	0	30	0	0	0	0
Rnf41	chr10	128411794	128411796	0	57	0	0	86	0	0	31	0	0	0	0
Rnf41	chr10	128411798	128411800	0	58	0	0	85	0	0	31	0	0	0	0
Smarcc2	chr10	128459758	128459760	0	54	0	0	42	0	0	27	0	0	0	0
Smarcc2	chr10	128459766	128459768	0	52	0	0	42	0	0	27	0	0	0	0
Myl6b	chr10	128498793	128498795	0	103	0	0	50	0	0	13	0	0	0	0
Cdk2	chr10	128704425	128704427	0	318	0	0	59	0	0	99	0	0	0	0
Cdk2	chr10	128704463	128704465	0	306	0	0	59	0	0	103	0	0	0	0
Cdk2	chr10	128704487	128704489	71	336	0.211	0	59	0	0	99	0	-0.211	-0.211	0
Dnajc14	chr10	128805170	128805172	0	194	0	1	221	0.005	0	93	0	0.005	0	-0.005
Bloc1s1	chr10	128922572	128922574	0	322	0	0	99	0	0	52	0	0	0	0
Bloc1s1	chr10	128922628	128922630	0	322	0	0	99	0	0	52	0	0	0	0
Olfr790	chr10	129506786	129506788	406	411	0.988	2	66	0.03	30	30	1	-0.958	0.012	0.97
Stx11	chr10	12964151	12964153	0	125	0	0	39	0	0	45	0	0	0	0
Stx11	chr10	12964162	12964164	68	125	0.544	0	39	0	0	47	0	-0.544	-0.544	0
Stx11	chr10	12964164	12964166	0	124	0	0	38	0	0	47	0	0	0	0
Stx11	chr10	12964167	12964169	0	124	0	0	39	0	0	47	0	0	0	0
Stx11	chr10	12964175	12964177	0	125	0	0	39	0	0	44	0	0	0	0
Stx11	chr10	12964177	12964179	0	124	0	0	38	0	0	48	0	0	0	0
Stx11	chr10	12964192	12964194	0	125	0	0	39	0	0	47	0	0	0	0
Stx11	chr10	12964207	12964209	0	123	0	0	39	0	0	48	0	0	0	0
Fuca2	chr10	13474090	13474092	0	129	0	0	105	0	0	25	0	0	0	0
Fuca2	chr10	13474095	13474097	0	130	0	0	106	0	0	25	0	0	0	0
Fuca2	chr10	13474104	13474106	0	128	0	0	106	0	0	25	0	0	0	0
Fuca2	chr10	13474112	13474114	65	128	0.508	0	106	0	0	25	0	-0.508	-0.508	0
Fuca2	chr10	13474123	13474125	0	129	0	0	101	0	0	24	0	0	0	0
Fuca2	chr10	13474129	13474131	0	130	0	0	105	0	0	25	0	0	0	0
Fuca2	chr10	13474137	13474139	0	130	0	0	106	0	0	25	0	0	0	0
Fuca2	chr10	13474145	13474147	65	130	0.5	0	105	0	0	25	0	-0.5	-0.5	0
Fuca2	chr10	13482210	13482212	350	835	0.419	1	6	0.167	2	7	0.286	-0.252	-0.133	0.119
Fuca2	chr10	13501070	13501072	0	92	0	0	38	0	0	43	0	0	0	0
Fuca2	chr10	13501097	13501099	0	159	0	0	39	0	0	49	0	0	0	0
Hivep2	chr10	13964701	13964703	0	67	0	0	55	0	0	63	0	0	0	0
Nmbr	chr10	14952075	14952077	1057	1148	0.921	99	99	1	191	191	1	0.079	0.079	0
Hebp2	chr10	18527152	18527154	0	508	0	0	7	0	0	77	0	0	0	0
Arfgef3	chr10	18743831	18743833	0	83	0	0	109	0	0	40	0	0	0	0
Arfgef3	chr10	18743835	18743837	0	82	0	0	105	0	0	40	0	0	0	0
Arfgef3	chr10	18743846	18743848	0	339	0	0	110	0	0	40	0	0	0	0
Perp	chr10	18835953	18835955	888	1792	0.496	109	110	0.991	65	136	0.478	0.495	-0.018	-0.513
Olig3	chr10	19188610	19188612	126	225	0.56	0	111	0	0	111	0	-0.56	-0.56	0
Olig3	chr10	19444157	19444159	174	260	0.669	0	81	0	84	84	1	-0.669	0.331	1
Map3k5	chr10	19934001	19934003	0	402	0	0	52	0	0	177	0	0	0	0
Map3k5	chr10	19934051	19934053	0	297	0	0	52	0	0	180	0	0	0	0
Map3k5	chr10	19934057	19934059	0	425	0	0	50	0	0	172	0	0	0	0
Map7	chr10	20071314	20071316	271	271	1	157	157	1	1	109	0.009	0	-0.991	-0.991
Map7	chr10	20071338	20071340	155	271	0.572	160	160	1	111	111	1	0.428	0.428	0
Map7	chr10	20071342	20071344	272	272	1	160	160	1	111	111	1	0	0	0
Map7	chr10	20071373	20071375	270	270	1	154	154	1	109	109	1	0	0	0
Mtfr2	chr10	20433799	20433801	228	228	1	123	123	1	100	100	1	0	0	0
Myb	chr10	21159020	21159022	0	274	0	0	60	0	0	55	0	0	0	0
Myb	chr10	21159057	21159059	1	263	0.004	0	54	0	0	49	0	-0.004	-0.004	0
Myb	chr10	21159070	21159072	0	260	0	0	60	0	0	55	0	0	0	0
Myb	chr10	21159076	21159078	0	264	0	0	60	0	0	53	0	0	0	0
Myb	chr10	21159081	21159083	0	265	0	0	60	0	0	55	0	0	0	0
Myb	chr10	21182614	21182616	344	345	0.997	64	64	1	59	59	1	0.003	0.003	0
4930444G20Rik	chr10	21993234	21993236	0	209	0	0	76	0	0	91	0	0	0	0
4930444G20Rik	chr10	21993291	21993293	0	334	0	0	80	0	0	5	0	0	0	0
Raet1e	chr10	22158510	22158512	0	420	0	0	34	0	0	101	0	0	0	0
Raet1e	chr10	22158520	22158522	0	239	0	0	34	0	0	67	0	0	0	0
Raet1e	chr10	22158533	22158535	86	86	1	0	34	0	0	68	0	-1	-1	0
Raet1e	chr10	22159266	22159268	0	193	0	0	81	0	0	95	0	0	0	0
Raet1e	chr10	22159271	22159273	0	193	0	0	81	0	0	95	0	0	0	0
Raet1e	chr10	22159288	22159290	0	194	0	0	81	0	0	96	0	0	0	0
Raet1e	chr10	22159355	22159357	1	489	0.002	66	126	0.524	0	184	0	0.522	-0.002	-0.524
Tcf21	chr10	22813394	22813396	0	1322	0	0	113	0	128	311	0.412	0	0.412	0.412
Tcf21	chr10	22879847	22879849	108	108	1	0	96	0	76	76	1	-1	0	1
Tcf21	chr10	22879900	22879902	0	105	0	0	95	0	0	76	0	0	0	0
Rps12	chr10	23786689	23786691	0	331	0	0	124	0	0	91	0	0	0	0
Rps12	chr10	23786723	23786725	0	246	0	0	83	0	0	93	0	0	0	0
L3mbtl3	chr10	26375207	26375209	0	211	0	0	103	0	0	65	0	0	0	0
L3mbtl3	chr10	26375218	26375220	1	216	0.005	0	101	0	0	67	0	-0.005	-0.005	0
L3mbtl3	chr10	26375224	26375226	0	185	0	0	100	0	0	58	0	0	0	0
Arhgap18	chr10	26746845	26746847	529	633	0.836	2	32	0.063	103	103	1	-0.773	0.164	0.937
Arhgap18	chr10	26746865	26746867	707	768	0.921	30	30	1	95	95	1	0.079	0.079	0
Lama2	chr10	27697705	27697707	243	372	0.653	0	126	0	88	89	0.989	-0.653	0.336	0.989
Themis	chr10	28608877	28608879	1807	2242	0.806	103	103	1	265	265	1	0.194	0.194	0
Soga3	chr10	29104379	29104381	200	212	0.943	8	9	0.889	16	17	0.941	-0.054	-0.002	0.052
Rnf146	chr10	29362025	29362027	0	166	0	0	96	0	0	66	0	0	0	0
Rnf146	chr10	29362030	29362032	0	153	0	0	98	0	1	66	0.015	0	0.015	0.015
Rnf146	chr10	29362037	29362039	0	102	0	0	98	0	0	65	0	0	0	0
Rnf146	chr10	29362042	29362044	0	102	0	0	95	0	66	66	1	0	1	1
Rnf146	chr10	29362046	29362048	0	102	0	0	96	0	0	66	0	0	0	0
Rnf146	chr10	29362052	29362054	0	100	0	0	98	0	0	65	0	0	0	0
Rnf146	chr10	29362054	29362056	0	102	0	0	97	0	0	65	0	0	0	0
Rnf146	chr10	29362056	29362058	0	102	0	0	97	0	0	66	0	0	0	0
Rnf146	chr10	29362058	29362060	0	101	0	0	96	0	0	65	0	0	0	0
Rnf146	chr10	29362062	29362064	0	100	0	0	97	0	0	66	0	0	0	0
Rnf146	chr10	29362067	29362069	0	103	0	0	98	0	66	66	1	0	1	1
Rnf146	chr10	29362073	29362075	0	101	0	0	93	0	0	65	0	0	0	0
Rnf146	chr10	29362077	29362079	0	103	0	0	98	0	0	65	0	0	0	0
Hey2	chr10	30842751	30842753	0	325	0	0	93	0	0	79	0	0	0	0
Hey2	chr10	30842754	30842756	0	325	0	93	93	1	0	79	0	1	0	-1
Hey2	chr10	30842757	30842759	0	321	0	0	92	0	0	79	0	0	0	0
Hey2	chr10	30842759	30842761	0	327	0	0	93	0	0	78	0	0	0	0
Hey2	chr10	30842763	30842765	0	325	0	0	93	0	0	70	0	0	0	0
Hey2	chr10	30842786	30842788	0	328	0	0	91	0	0	80	0	0	0	0
Hey2	chr10	30842805	30842807	0	268	0	0	92	0	0	79	0	0	0	0
Hey2	chr10	30842814	30842816	81	269	0.301	0	92	0	0	80	0	-0.301	-0.301	0
Sult3a1	chr10	33847521	33847523	45	45	1	0	32	0	100	100	1	-1	0	1
Amd2	chr10	35521455	35521457	1480	20990	0.071	63	426	0.148	182	2835	0.064	0.077	-0.007	-0.084
Amd2	chr10	35521504	35521506	16619	20895	0.795	157	425	0.369	2296	2836	0.81	-0.426	0.015	0.441
Amd2	chr10	35521506	35521508	15058	20975	0.718	98	427	0.23	2037	2844	0.716	-0.488	-0.002	0.486
Amd2	chr10	35521514	35521516	18242	21115	0.864	221	423	0.522	2436	2844	0.857	-0.342	-0.007	0.335
Amd2	chr10	35986632	35986634	279	279	1	200	200	1	105	105	1	0	0	0
Amd2	chr10	35986682	35986684	278	278	1	125	199	0.628	102	103	0.99	-0.372	-0.01	0.362
Hs3st5	chr10	36492647	36492649	196	196	1	129	129	1	26	28	0.929	0	-0.071	-0.071
Hdac2	chr10	36974280	36974282	0	78	0	0	89	0	0	171	0	0	0	0
Hdac2	chr10	36974289	36974291	0	79	0	0	91	0	0	169	0	0	0	0
Hdac2	chr10	36974300	36974302	0	80	0	0	90	0	0	171	0	0	0	0
Hdac2	chr10	36974302	36974304	0	79	0	0	91	0	0	171	0	0	0	0
Marcks	chr10	37138706	37138708	0	1256	0	0	144	0	0	231	0	0	0	0
Marcks	chr10	37138725	37138727	0	1229	0	0	134	0	0	229	0	0	0	0
Marcks	chr10	37138748	37138750	0	1193	0	0	127	0	0	229	0	0	0	0
Wisp3	chr10	39216367	39216369	249	249	1	97	97	1	89	89	1	0	0	0
Wisp3	chr10	39216411	39216413	151	152	0.993	0	97	0	89	89	1	-0.993	0.007	1
Mfsd4b4	chr10	39899437	39899439	174	174	1	0	7	0	1	75	0.013	-1	-0.987	0.013
Mfsd4b4	chr10	39899455	39899457	0	173	0	0	7	0	0	75	0	0	0	0
Mfsd4b4	chr10	39899469	39899471	0	173	0	0	7	0	0	76	0	0	0	0
Mfsd4b3	chr10	39959971	39959973	0	403	0	0	50	0	0	63	0	0	0	0
Mfsd4b3	chr10	39959982	39959984	0	403	0	0	52	0	0	65	0	0	0	0
Mfsd4b3	chr10	39959996	39959998	97	391	0.248	0	52	0	0	64	0	-0.248	-0.248	0
Mfsd4b3	chr10	39960026	39960028	0	110	0	0	52	0	0	65	0	0	0	0
Cdc40	chr10	40844983	40844985	0	92	0	0	88	0	0	101	0	0	0	0
Cd164	chr10	41519449	41519451	0	68	0	0	85	0	0	71	0	0	0	0
Cd164	chr10	41519456	41519458	0	63	0	0	85	0	0	65	0	0	0	0
Cd164	chr10	41519459	41519461	0	65	0	0	84	0	0	67	0	0	0	0
Cd164	chr10	41519462	41519464	0	68	0	0	85	0	0	71	0	0	0	0
Cd164	chr10	41519470	41519472	0	68	0	0	85	0	0	71	0	0	0	0
Cd164	chr10	41519482	41519484	0	68	0	0	85	0	0	71	0	0	0	0
Armc2	chr10	42015719	42015721	543	679	0.8	118	119	0.992	94	94	1	0.192	0.2	0.008
Foxo3	chr10	42275777	42275779	0	204	0	0	34	0	0	6	0	0	0	0
Foxo3	chr10	42275789	42275791	0	17	0	35	35	1	0	6	0	1	0	-1
Foxo3	chr10	42275794	42275796	0	15	0	0	34	0	0	6	0	0	0	0
Foxo3	chr10	42364869	42364871	424	424	1	0	14	0	100	100	1	-1	0	1
Afg1l	chr10	42478460	42478462	0	484	0	0	98	0	0	75	0	0	0	0
Afg1l	chr10	42478472	42478474	0	306	0	0	95	0	0	74	0	0	0	0
Afg1l	chr10	42478487	42478489	0	315	0	0	98	0	0	74	0	0	0	0
Afg1l	chr10	42478505	42478507	0	525	0	0	95	0	0	73	0	0	0	0
Nr2e1	chr10	42578766	42578768	1	113	0.009	0	45	0	30	30	1	-0.009	0.991	1
Nr2e1	chr10	42578789	42578791	0	135	0	0	45	0	0	82	0	0	0	0
Nr2e1	chr10	42578810	42578812	0	99	0	0	90	0	16	53	0.302	0	0.302	0.302
Scml4	chr10	42854919	42854921	519	903	0.575	148	149	0.993	91	91	1	0.418	0.425	0.007
Scml4	chr10	42863983	42863985	0	305	0	0	61	0	0	87	0	0	0	0
Scml4	chr10	42863992	42863994	0	311	0	0	60	0	0	89	0	0	0	0
Scml4	chr10	42864012	42864014	0	178	0	0	61	0	0	39	0	0	0	0
Scml4	chr10	42924230	42924232	983	1123	0.875	191	191	1	542	652	0.831	0.125	-0.044	-0.169
Scml4	chr10	42924233	42924235	1013	1124	0.901	193	193	1	579	656	0.883	0.099	-0.018	-0.117
Bend3	chr10	43479716	43479718	11	11	1	0	48	0	0	66	0	-1	-1	0
Bend3	chr10	43479726	43479728	0	10	0	0	48	0	0	67	0	0	0	0
Bend3	chr10	43479729	43479731	0	10	0	0	47	0	0	64	0	0	0	0
Bend3	chr10	43479760	43479762	0	11	0	0	47	0	0	67	0	0	0	0
Bend3	chr10	43479775	43479777	11	20	0.55	0	47	0	0	65	0	-0.55	-0.55	0
Cd24a	chr10	43642427	43642429	70	128	0.547	0	36	0	102	102	1	-0.547	0.453	1
Cd24a	chr10	43642454	43642456	73	136	0.537	0	42	0	0	103	0	-0.537	-0.537	0
Atg5	chr10	44220816	44220818	197	313	0.629	5	14	0.357	24	36	0.667	-0.272	0.038	0.31
Atg5	chr10	44220826	44220828	295	330	0.894	13	14	0.929	35	37	0.946	0.035	0.052	0.017
Prdm1	chr10	44380803	44380805	123	236	0.521	2	109	0.018	137	137	1	-0.503	0.479	0.982
Prdm1	chr10	44380829	44380831	0	218	0	1	100	0.01	131	131	1	0.01	1	0.99
Prdm1	chr10	44442355	44442357	0	5	0	0	64	0	0	38	0	0	0	0
Prdm1	chr10	44518305	44518307	472	472	1	114	114	1	89	89	1	0	0	0
Prdm1	chr10	44608374	44608376	0	146	0	102	102	1	102	102	1	1	1	0
Prep	chr10	45067233	45067235	0	148	0	0	80	0	0	59	0	0	0	0
Lin28b	chr10	45470174	45470176	118	1959	0.06	0	112	0	0	82	0	-0.06	-0.06	0
Lin28b	chr10	45470224	45470226	0	1716	0	0	111	0	0	83	0	0	0	0
Hace1	chr10	45759423	45759425	421	421	1	113	116	0.974	78	78	1	-0.026	0	0.026
Hace1	chr10	45759480	45759482	276	420	0.657	1	118	0.008	77	77	1	-0.649	0.343	0.992
Hace1	chr10	45888695	45888697	1	1439	0.001	0	206	0	0	194	0	-0.001	-0.001	0
NONE	chr10	47213384	47213386	326	326	1	102	102	1	88	88	1	0	0	0
NONE	chr10	47241185	47241187	412	412	1	121	121	1	124	221	0.561	0	-0.439	-0.439
NONE	chr10	47241191	47241193	410	411	0.998	121	121	1	122	220	0.555	0.002	-0.443	-0.445
NONE	chr10	47241196	47241198	414	415	0.998	121	122	0.992	125	228	0.548	-0.006	-0.45	-0.444
NONE	chr10	47241247	47241249	404	404	1	122	122	1	234	234	1	0	0	0
NONE	chr10	48557767	48557769	96	114	0.842	26	26	1	62	62	1	0.158	0.158	0
NONE	chr10	48698305	48698307	406	406	1	94	94	1	70	70	1	0	0	0
Ascc3	chr10	50421618	50421620	344	344	1	92	92	1	90	90	1	0	0	0
Ascc3	chr10	50421620	50421622	345	345	1	93	93	1	91	91	1	0	0	0
Ascc3	chr10	50421652	50421654	345	345	1	93	93	1	92	92	1	0	0	0
Ascc3	chr10	50421660	50421662	380	380	1	92	92	1	91	91	1	0	0	0
Lilr4b	chr10	51229064	51229066	237	250	0.948	14	15	0.933	31	32	0.969	-0.015	0.021	0.036
Lilr4b	chr10	51229088	51229090	215	237	0.907	13	15	0.867	29	32	0.906	-0.04	-0.001	0.039
Lilr4b	chr10	51229103	51229105	216	239	0.904	13	14	0.929	30	32	0.938	0.025	0.034	0.009
Lilr4b	chr10	51229105	51229107	221	238	0.929	13	14	0.929	30	31	0.968	0	0.039	0.039
Lilr4b	chr10	51229107	51229109	223	236	0.945	12	14	0.857	29	31	0.935	-0.088	-0.01	0.078
Gprc6a	chr10	51620174	51620176	113	113	1	0	93	0	102	102	1	-1	0	1
Gprc6a	chr10	51620223	51620225	112	112	1	90	90	1	0	101	0	0	-1	-1
Gprc6a	chr10	51641203	51641205	259	259	1	72	167	0.431	61	61	1	-0.569	0	0.569
Slc35f1	chr10	52690771	52690773	0	71	0	0	59	0	0	32	0	0	0	0
Slc35f1	chr10	52690808	52690810	0	207	0	0	60	0	0	32	0	0	0	0
Slc35f1	chr10	52690832	52690834	0	205	0	0	56	0	0	31	0	0	0	0
Asf1a	chr10	53597464	53597466	0	68	0	0	37	0	0	49	0	0	0	0
Asf1a	chr10	53597468	53597470	0	67	0	0	37	0	0	46	0	0	0	0
Asf1a	chr10	53597498	53597500	0	67	0	0	37	0	0	48	0	0	0	0
Asf1a	chr10	53597501	53597503	0	65	0	0	37	0	0	48	0	0	0	0
Asf1a	chr10	53597505	53597507	0	66	0	0	37	0	0	48	0	0	0	0
Asf1a	chr10	53597508	53597510	0	65	0	0	35	0	0	47	0	0	0	0
Asf1a	chr10	53597512	53597514	0	66	0	0	37	0	0	49	0	0	0	0
Asf1a	chr10	53597515	53597517	0	66	0	0	37	0	0	48	0	0	0	0
Asf1a	chr10	53597522	53597524	0	418	0	0	37	0	0	49	0	0	0	0
Mcm9	chr10	53629694	53629696	0	162	0	0	8	0	0	46	0	0	0	0
Fam184a	chr10	53738784	53738786	0	102	0	89	89	1	0	129	0	1	0	-1
Fam184a	chr10	53738838	53738840	0	103	0	92	92	1	0	129	0	1	0	-1
Syne1	chr10	5565603	5565605	139	141	0.986	0	43	0	69	69	1	-0.986	0.014	1
Pkib	chr10	57678467	57678469	2277	2515	0.905	90	91	0.989	350	350	1	0.084	0.095	0.011
Pkib	chr10	57678520	57678522	1845	2530	0.729	91	92	0.989	280	357	0.784	0.26	0.055	-0.205
Pkib	chr10	57678527	57678529	1856	2510	0.739	92	92	1	260	342	0.76	0.261	0.021	-0.24
Smpdl3a	chr10	57795310	57795312	0	39	0	0	132	0	115	115	1	0	1	1
Fbxo5	chr10	5805843	5805845	0	452	0	1	106	0.009	0	11	0	0.009	0	-0.009
Fbxo5	chr10	5805852	5805854	0	450	0	0	105	0	0	11	0	0	0	0
Fbxo5	chr10	5805856	5805858	0	453	0	0	105	0	0	11	0	0	0	0
Fbxo5	chr10	5805878	5805880	1	442	0.002	0	100	0	0	11	0	-0.002	-0.002	0
Fbxo5	chr10	5805901	5805903	0	453	0	0	106	0	0	11	0	0	0	0
Ranbp2	chr10	58446683	58446685	0	103	0	0	96	0	0	103	0	0	0	0
Ranbp2	chr10	58446693	58446695	0	103	0	0	98	0	0	104	0	0	0	0
Ranbp2	chr10	58446725	58446727	0	105	0	0	98	0	0	103	0	0	0	0
Edar	chr10	58685548	58685550	419	419	1	137	137	1	249	249	1	0	0	0
Sh3rf3	chr10	58813981	58813983	0	276	0	0	59	0	0	51	0	0	0	0
Sh3rf3	chr10	58813986	58813988	0	278	0	0	59	0	0	52	0	0	0	0
Sh3rf3	chr10	58813995	58813997	0	271	0	0	59	0	0	50	0	0	0	0
Sh3rf3	chr10	58813999	58814001	0	275	0	0	58	0	0	52	0	0	0	0
Sh3rf3	chr10	58814008	58814010	0	272	0	0	56	0	0	51	0	0	0	0
Sh3rf3	chr10	58814019	58814021	0	279	0	0	54	0	0	52	0	0	0	0
Sh3rf3	chr10	58814034	58814036	0	279	0	0	58	0	0	52	0	0	0	0
Sh3rf3	chr10	58814043	58814045	106	279	0.38	0	58	0	0	52	0	-0.38	-0.38	0
Sept10	chr10	59122245	59122247	102	102	1	5	5	1	1	5	0.2	0	-0.8	-0.8
Rgs17	chr10	5922343	5922345	90	284	0.317	0	182	0	0	78	0	-0.317	-0.317	0
Rgs17	chr10	5922346	5922348	0	227	0	0	179	0	0	75	0	0	0	0
Rgs17	chr10	5922349	5922351	0	227	0	80	183	0.437	0	78	0	0.437	0	-0.437
Rgs17	chr10	5922403	5922405	0	403	0	0	173	0	0	74	0	0	0	0
Sowahc	chr10	59265652	59265654	798	800	0.998	0	116	0	1	85	0.012	-0.998	-0.986	0.012
Sowahc	chr10	59265665	59265667	495	800	0.619	0	116	0	84	85	0.988	-0.619	0.369	0.988
P4ha1	chr10	59324016	59324018	0	6	0	0	77	0	0	153	0	0	0	0
P4ha1	chr10	59324045	59324047	0	6	0	0	78	0	0	153	0	0	0	0
Pla2g12b	chr10	59397423	59397425	506	506	1	301	301	1	7	7	1	0	0	0
Pla2g12b	chr10	59397428	59397430	224	505	0.444	18	296	0.061	7	7	1	-0.383	0.556	0.939
Pla2g12b	chr10	59397437	59397439	360	508	0.709	152	302	0.503	7	7	1	-0.206	0.291	0.497
Pla2g12b	chr10	59397443	59397445	410	508	0.807	167	300	0.557	7	7	1	-0.25	0.193	0.443
Oit3	chr10	59506905	59506907	11	22	0.5	9	9	1	0	6	0	0.5	-0.5	-1
Gm10322	chr10	59612878	59612880	11	12	0.917	0	7	0	8	8	1	-0.917	0.083	1
Dnajb12	chr10	59857047	59857049	88	89	0.989	107	181	0.591	68	69	0.986	-0.398	-0.003	0.395
Ddit4	chr10	59959811	59959813	195	195	1	91	91	1	70	70	1	0	0	0
Ddit4	chr10	59959847	59959849	151	151	1	68	68	1	51	51	1	0	0	0
Spock2	chr10	60106882	60106884	0	175	0	0	38	0	0	33	0	0	0	0
Unc5b	chr10	60801681	60801683	0	151	0	57	57	1	84	84	1	1	1	0
Unc5b	chr10	60801685	60801687	72	72	1	0	54	0	82	82	1	-1	0	1
Pcbd1	chr10	61080604	61080606	129	326	0.396	1	120	0.008	0	50	0	-0.388	-0.396	-0.008
Pcbd1	chr10	61080650	61080652	0	333	0	0	121	0	0	55	0	0	0	0
Tbata	chr10	61221875	61221877	0	23	0	0	87	0	0	115	0	0	0	0
Tbata	chr10	61221881	61221883	23	23	1	0	88	0	120	120	1	-1	0	1
Tbata	chr10	61221887	61221889	22	23	0.957	90	90	1	0	119	0	0.043	-0.957	-1
Tbata	chr10	61221904	61221906	13	13	1	0	84	0	0	104	0	-1	-1	0
Tbata	chr10	61221908	61221910	13	13	1	0	82	0	102	102	1	-1	0	1
Adamts14	chr10	61246043	61246045	48	48	1	77	77	1	70	70	1	0	0	0
Adamts14	chr10	61246049	61246051	48	48	1	77	77	1	70	70	1	0	0	0
Adamts14	chr10	61246056	61246058	48	48	1	77	77	1	70	70	1	0	0	0
Adamts14	chr10	61246067	61246069	48	48	1	0	77	0	69	70	0.986	-1	-0.014	0.986
Adamts14	chr10	61285532	61285534	0	120	0	0	74	0	0	15	0	0	0	0
Prf1	chr10	61290367	61290369	166	444	0.374	0	156	0	0	456	0	-0.374	-0.374	0
Npffr1	chr10	61614205	61614207	103	103	1	42	42	1	75	75	1	0	0	0
Npffr1	chr10	61614211	61614213	103	103	1	42	42	1	75	76	0.987	0	-0.013	-0.013
Npffr1	chr10	61614250	61614252	104	104	1	42	42	1	0	77	0	0	-1	-1
Npffr1	chr10	61614268	61614270	0	105	0	0	40	0	77	77	1	0	1	1
Ppa1	chr10	61657898	61657900	25	40	0.625	0	16	0	8	18	0.444	-0.625	-0.181	0.444
Tysnd1	chr10	61695899	61695901	0	62	0	0	101	0	0	31	0	0	0	0
Aifm2	chr10	61749574	61749576	8	39	0.205	0	9	0	32	32	1	-0.205	0.795	1
Aifm2	chr10	61750118	61750120	6	6	1	7	7	1	7	7	1	0	0	0
Aifm2	chr10	61750128	61750130	7	7	1	8	8	1	10	10	1	0	0	0
Aifm2	chr10	61750148	61750150	7	124	0.056	6	6	1	9	9	1	0.944	0.944	0
H2afy2	chr10	61783355	61783357	0	123	0	0	99	0	0	45	0	0	0	0
H2afy2	chr10	61783357	61783359	0	120	0	0	99	0	0	44	0	0	0	0
H2afy2	chr10	61783363	61783365	0	122	0	0	99	0	0	44	0	0	0	0
H2afy2	chr10	61783372	61783374	0	122	0	0	103	0	0	45	0	0	0	0
2010107G23Rik	chr10	62111076	62111078	0	1918	0	0	102	0	0	179	0	0	0	0
2010107G23Rik	chr10	62111093	62111095	126	1897	0.066	0	100	0	0	177	0	-0.066	-0.066	0
2010107G23Rik	chr10	62111098	62111100	0	1925	0	0	98	0	0	179	0	0	0	0
Neurog3	chr10	62133744	62133746	0	94	0	0	99	0	0	65	0	0	0	0
Neurog3	chr10	62133763	62133765	0	93	0	0	99	0	0	63	0	0	0	0
Neurog3	chr10	62133766	62133768	0	93	0	0	95	0	0	64	0	0	0	0
Vps26a	chr10	62486402	62486404	0	31	0	0	61	0	0	30	0	0	0	0
Ddx50	chr10	62686875	62686877	389	399	0.975	78	160	0.488	1	85	0.012	-0.487	-0.963	-0.476
Ddx50	chr10	62686905	62686907	182	386	0.472	77	160	0.481	0	77	0	0.009	-0.472	-0.481
Tet1	chr10	62886210	62886212	0	190	0	0	83	0	72	144	0.5	0	0.5	0.5
Tet1	chr10	62886239	62886241	0	275	0	0	82	0	0	142	0	0	0	0
Tet1	chr10	62886241	62886243	0	274	0	0	82	0	0	139	0	0	0	0
Tet1	chr10	62886250	62886252	78	268	0.291	0	80	0	0	139	0	-0.291	-0.291	0
Dna2	chr10	62947676	62947678	803	1883	0.426	117	246	0.476	109	221	0.493	0.05	0.067	0.017
Dna2	chr10	62947690	62947692	505	1867	0.27	116	247	0.47	110	218	0.505	0.2	0.235	0.035
Dna2	chr10	62947693	62947695	203	1876	0.108	0	244	0	1	219	0.005	-0.108	-0.103	0.005
Herc4	chr10	63243865	63243867	0	353	0	0	74	0	0	61	0	0	0	0
Herc4	chr10	63243874	63243876	0	324	0	0	66	0	0	58	0	0	0	0
Herc4	chr10	63243886	63243888	0	359	0	0	74	0	0	61	0	0	0	0
Herc4	chr10	63243904	63243906	0	364	0	0	74	0	0	59	0	0	0	0
Herc4	chr10	63243913	63243915	0	371	0	0	76	0	0	62	0	0	0	0
Ctnna3	chr10	63646166	63646168	1477	1534	0.963	14	15	0.933	123	123	1	-0.03	0.037	0.067
Lrrtm3	chr10	64635477	64635479	338	433	0.781	116	116	1	90	90	1	0.219	0.219	0
Lrrtm3	chr10	64635498	64635500	1383	1558	0.888	251	251	1	311	311	1	0.112	0.112	0
Lrrtm3	chr10	64635521	64635523	759	1187	0.639	146	146	1	144	231	0.623	0.361	-0.016	-0.377
Lrrtm3	chr10	64635547	64635549	517	957	0.54	119	119	1	151	176	0.858	0.46	0.318	-0.142
Reep3	chr10	66336108	66336110	1499	1499	1	111	112	0.991	364	364	1	-0.009	0	0.009
Reep3	chr10	66429629	66429631	714	755	0.946	14	16	0.875	55	57	0.965	-0.071	0.019	0.09
Reep3	chr10	66733663	66733665	140	170	0.824	100	100	1	72	72	1	0.176	0.176	0
Reep3	chr10	66885581	66885583	80	269	0.297	1	108	0.009	0	96	0	-0.288	-0.297	-0.009
Ado	chr10	67548557	67548559	0	178	0	0	100	0	0	44	0	0	0	0
1700040L02Rik	chr10	68411468	68411470	1688	1739	0.971	135	135	1	249	249	1	0.029	0.029	0
1700040L02Rik	chr10	68411473	68411475	1691	1753	0.965	134	134	1	249	249	1	0.035	0.035	0
1700040L02Rik	chr10	68411488	68411490	1760	1760	1	135	135	1	249	249	1	0	0	0
1700040L02Rik	chr10	68411503	68411505	1581	1724	0.917	136	136	1	167	248	0.673	0.083	-0.244	-0.327
1700040L02Rik	chr10	68411513	68411515	1718	1722	0.998	132	132	1	248	248	1	0.002	0.002	0
1700040L02Rik	chr10	68411529	68411531	116	1722	0.067	0	136	0	42	246	0.171	-0.067	0.104	0.171
1700040L02Rik	chr10	68411544	68411546	1119	1119	1	127	127	1	303	303	1	0	0	0
1700040L02Rik	chr10	68411559	68411561	984	1118	0.88	125	125	1	303	303	1	0.12	0.12	0
1700040L02Rik	chr10	68411564	68411566	1118	1118	1	126	126	1	304	304	1	0	0	0
1700040L02Rik	chr10	68411569	68411571	1113	1113	1	127	127	1	304	304	1	0	0	0
1700040L02Rik	chr10	68411607	68411609	970	1095	0.886	0	119	0	295	295	1	-0.886	0.114	1
Tmem26	chr10	68724412	68724414	0	74	0	0	107	0	0	100	0	0	0	0
Tmem26	chr10	68724438	68724440	0	75	0	0	108	0	0	98	0	0	0	0
Tmem26	chr10	68724449	68724451	0	75	0	0	107	0	0	100	0	0	0	0
A930033H14Rik	chr10	69001548	69001550	570	570	1	112	112	1	105	105	1	0	0	0
A930033H14Rik	chr10	69001586	69001588	622	622	1	114	114	1	48	152	0.316	0	-0.684	-0.684
Cdk1	chr10	69401388	69401390	161	214	0.752	0	55	0	59	101	0.584	-0.752	-0.168	0.584
Cdk1	chr10	69401420	69401422	120	120	1	55	55	1	101	101	1	0	0	0
Cdk1	chr10	69401426	69401428	121	121	1	55	55	1	101	101	1	0	0	0
Cdk1	chr10	69401443	69401445	53	121	0.438	55	55	1	42	100	0.42	0.562	-0.018	-0.58
Ank3	chr10	69564849	69564851	279	279	1	118	118	1	120	120	1	0	0	0
Ank3	chr10	69574104	69574106	87	410	0.212	0	102	0	64	158	0.405	-0.212	0.193	0.405
Ank3	chr10	69574126	69574128	175	408	0.429	0	101	0	63	157	0.401	-0.429	-0.028	0.401
Ank3	chr10	69660908	69660910	180	180	1	64	64	1	47	47	1	0	0	0
Ank3	chr10	69660919	69660921	182	182	1	0	62	0	46	46	1	-1	0	1
Ccdc6	chr10	69832503	69832505	99	99	1	0	75	0	0	56	0	-1	-1	0
Ccdc6	chr10	69925624	69925626	189	202	0.936	1	96	0.01	86	159	0.541	-0.926	-0.395	0.531
Ccdc6	chr10	69925635	69925637	1	195	0.005	0	94	0	73	158	0.462	-0.005	0.457	0.462
Ccdc6	chr10	69925655	69925657	1	204	0.005	97	98	0.99	74	157	0.471	0.985	0.466	-0.519
Ccdc6	chr10	69945010	69945012	0	105	0	0	35	0	0	112	0	0	0	0
Ccdc6	chr10	69945056	69945058	0	104	0	0	12	0	0	113	0	0	0	0
Ccdc6	chr10	69945063	69945065	0	104	0	0	11	0	0	111	0	0	0	0
Ccdc6	chr10	69945067	69945069	0	104	0	0	9	0	0	113	0	0	0	0
Ccdc6	chr10	69973614	69973616	0	221	0	0	86	0	99	99	1	0	1	1
Ccdc6	chr10	69973650	69973652	222	222	1	86	86	1	97	98	0.99	0	-0.01	-0.01
Mrln	chr10	70159868	70159870	0	254	0	0	53	0	0	100	0	0	0	0
Mrln	chr10	70159925	70159927	0	257	0	0	53	0	0	100	0	0	0	0
Ipcef1	chr10	7076408	7076410	0	486	0	0	70	0	0	28	0	0	0	0
Ipcef1	chr10	7076449	7076451	0	488	0	0	71	0	0	25	0	0	0	0
Ipcef1	chr10	7076639	7076641	0	113	0	0	101	0	0	72	0	0	0	0
Cisd1	chr10	71344931	71344933	0	104	0	0	74	0	0	20	0	0	0	0
Cisd1	chr10	71344938	71344940	0	78	0	0	72	0	0	20	0	0	0	0
Cisd1	chr10	71344957	71344959	0	158	0	0	72	0	0	20	0	0	0	0
Cisd1	chr10	71344959	71344961	0	156	0	0	72	0	0	19	0	0	0	0
Cisd1	chr10	71344974	71344976	0	155	0	0	73	0	0	113	0	0	0	0
Cisd1	chr10	71344982	71344984	0	158	0	0	71	0	0	113	0	0	0	0
Cisd1	chr10	71344991	71344993	0	159	0	0	72	0	0	115	0	0	0	0
Zwint	chr10	73064483	73064485	59	59	1	114	114	1	103	103	1	0	0	0
Zwint	chr10	73099701	73099703	0	392	0	0	92	0	0	64	0	0	0	0
Zwint	chr10	73099730	73099732	0	372	0	0	86	0	0	55	0	0	0	0
Zwint	chr10	73099735	73099737	0	391	0	0	91	0	0	64	0	0	0	0
Zwint	chr10	73099744	73099746	0	392	0	0	90	0	0	64	0	0	0	0
Zwint	chr10	73101156	73101158	406	505	0.804	94	94	1	147	147	1	0.196	0.196	0
Ulbp1	chr10	7391895	7391897	0	315	0	0	100	0	0	88	0	0	0	0
Ulbp1	chr10	7391906	7391908	0	114	0	0	102	0	0	92	0	0	0	0
Ulbp1	chr10	7391929	7391931	0	114	0	0	104	0	0	93	0	0	0	0
Ulbp1	chr10	7391939	7391941	0	159	0	0	104	0	0	104	0	0	0	0
Ulbp1	chr10	7392680	7392682	0	354	0	0	102	0	0	50	0	0	0	0
Ulbp1	chr10	7392740	7392742	0	125	0	0	103	0	0	49	0	0	0	0
Gnaz	chr10	74554287	74554289	0	227	0	72	72	1	133	136	0.978	1	0.978	-0.022
Gnaz	chr10	74554336	74554338	115	245	0.469	72	72	1	135	138	0.978	0.531	0.509	-0.022
Gnaz	chr10	74643769	74643771	304	304	1	95	95	1	107	107	1	0	0	0
Gnaz	chr10	74643827	74643829	197	303	0.65	94	94	1	108	108	1	0.35	0.35	0
Snrpd3	chr10	75518070	75518072	0	47	0	0	52	0	0	12	0	0	0	0
Snrpd3	chr10	75518080	75518082	0	45	0	0	52	0	0	12	0	0	0	0
Snrpd3	chr10	75518095	75518097	0	45	0	0	52	0	0	12	0	0	0	0
Cabin1	chr10	75733210	75733212	106	106	1	103	103	1	110	110	1	0	0	0
Gstt2	chr10	75835890	75835892	0	171	0	0	160	0	0	72	0	0	0	0
Derl3	chr10	75882362	75882364	201	201	1	92	92	1	85	85	1	0	0	0
Lrp11	chr10	7591394	7591396	0	205	0	1	128	0.008	0	126	0	0.008	0	-0.008
Gm5134	chr10	75967774	75967776	9	216	0.042	94	95	0.989	0	95	0	0.947	-0.042	-0.989
Zfp280b	chr10	76027866	76027868	194	2972	0.065	1	120	0.008	187	506	0.37	-0.057	0.305	0.362
Zfp280b	chr10	76027872	76027874	135	2958	0.046	0	121	0	0	498	0	-0.046	-0.046	0
Slc5a4a	chr10	76151932	76151934	688	964	0.714	93	93	1	89	89	1	0.286	0.286	0
Slc5a4a	chr10	76151964	76151966	759	963	0.788	93	93	1	89	89	1	0.212	0.212	0
Slc5a4a	chr10	76151974	76151976	770	964	0.799	93	93	1	89	89	1	0.201	0.201	0
Dip2a	chr10	76344948	76344950	0	41	0	0	31	0	0	24	0	0	0	0
Dip2a	chr10	76345334	76345336	0	86	0	0	60	0	0	55	0	0	0	0
Dip2a	chr10	76345340	76345342	0	86	0	0	58	0	0	55	0	0	0	0
Dip2a	chr10	76345342	76345344	0	86	0	0	59	0	0	55	0	0	0	0
Dip2a	chr10	76345351	76345353	0	86	0	0	60	0	0	55	0	0	0	0
Dip2a	chr10	76345353	76345355	0	84	0	0	59	0	0	53	0	0	0	0
Dip2a	chr10	76345355	76345357	0	85	0	0	59	0	0	55	0	0	0	0
Dip2a	chr10	76345359	76345361	0	83	0	0	59	0	0	55	0	0	0	0
Dip2a	chr10	76345361	76345363	85	86	0.988	0	60	0	0	54	0	-0.988	-0.988	0
Dip2a	chr10	76345372	76345374	0	80	0	0	53	0	0	53	0	0	0	0
Dip2a	chr10	76345380	76345382	0	85	0	0	60	0	0	55	0	0	0	0
Dip2a	chr10	76345386	76345388	1	84	0.012	60	60	1	0	55	0	0.988	-0.012	-1
Dip2a	chr10	76345388	76345390	0	84	0	0	56	0	0	55	0	0	0	0
Dip2a	chr10	76345394	76345396	0	86	0	0	59	0	0	55	0	0	0	0
Lss	chr10	76531270	76531272	0	142	0	0	65	0	0	60	0	0	0	0
Lss	chr10	76531329	76531331	0	138	0	0	65	0	0	124	0	0	0	0
Col6a2	chr10	76648997	76648999	0	102	0	3	10	0.3	67	312	0.215	0.3	0.215	-0.085
Col6a2	chr10	76650765	76650767	1	46	0.022	0	49	0	0	41	0	-0.022	-0.022	0
Col6a2	chr10	76650770	76650772	0	46	0	0	49	0	0	41	0	0	0	0
Pcbp3	chr10	76962026	76962028	51	368	0.139	0	65	0	0	75	0	-0.139	-0.139	0
Pcbp3	chr10	76962044	76962046	0	370	0	0	65	0	0	75	0	0	0	0
Pcbp3	chr10	76962049	76962051	0	371	0	0	64	0	0	75	0	0	0	0
Pcbp3	chr10	76962076	76962078	0	370	0	0	65	0	0	75	0	0	0	0
Pcbp3	chr10	76962088	76962090	0	369	0	0	132	0	75	75	1	0	1	1
Col18a1	chr10	77146552	77146554	289	358	0.807	0	79	0	0	134	0	-0.807	-0.807	0
Katna1	chr10	7727166	7727168	0	904	0	0	124	0	0	104	0	0	0	0
Adarb1	chr10	77434787	77434789	0	633	0	0	112	0	0	51	0	0	0	0
Adarb1	chr10	77450011	77450013	317	438	0.724	0	104	0	94	94	1	-0.724	0.276	1
Adarb1	chr10	77450018	77450020	0	440	0	0	103	0	0	93	0	0	0	0
Pttg1ip	chr10	77585281	77585283	77	659	0.117	0	56	0	3	6	0.5	-0.117	0.383	0.5
Ube2g2	chr10	77622804	77622806	0	531	0	0	71	0	0	127	0	0	0	0
Ube2g2	chr10	77622810	77622812	0	318	0	0	70	0	0	47	0	0	0	0
Ube2g2	chr10	77622813	77622815	0	326	0	0	71	0	0	47	0	0	0	0
Ube2g2	chr10	77622821	77622823	0	325	0	0	69	0	0	48	0	0	0	0
Ube2g2	chr10	77622849	77622851	0	327	0	0	71	0	0	48	0	0	0	0
Ube2g2	chr10	77622855	77622857	0	326	0	0	71	0	0	48	0	0	0	0
Ube2g2	chr10	77622862	77622864	0	327	0	0	71	0	0	48	0	0	0	0
Tspear	chr10	77677727	77677729	0	187	0	0	15	0	0	17	0	0	0	0
Lrrc3	chr10	77908987	77908989	417	1071	0.389	0	10	0	74	77	0.961	-0.389	0.572	0.961
Lrrc3	chr10	77909041	77909043	344	772	0.446	1	7	0.143	65	70	0.929	-0.303	0.483	0.786
Icosl	chr10	78069059	78069061	0	100	0	0	84	0	0	95	0	0	0	0
Icosl	chr10	78069113	78069115	0	104	0	0	86	0	0	95	0	0	0	0
Icosl	chr10	78069117	78069119	0	103	0	0	85	0	0	95	0	0	0	0
Icosl	chr10	78069122	78069124	0	104	0	0	86	0	0	95	0	0	0	0
Icosl	chr10	78085225	78085227	0	125	0	0	79	0	0	89	0	0	0	0
Rrp1	chr10	78388513	78388515	97	714	0.136	1	222	0.005	0	157	0	-0.131	-0.136	-0.005
Rrp1	chr10	78388543	78388545	96	717	0.134	113	223	0.507	0	156	0	0.373	-0.134	-0.507
Olfr1357	chr10	78630086	78630088	0	132	0	0	103	0	89	89	1	0	1	1
Slc1a6	chr10	78780383	78780385	0	167	0	0	20	0	0	38	0	0	0	0
Tab2	chr10	7906325	7906327	206	206	1	123	123	1	38	38	1	0	0	0
Tab2	chr10	7906344	7906346	69	197	0.35	0	118	0	38	38	1	-0.35	0.65	1
Vmn2r83	chr10	79495582	79495584	61	61	1	94	147	0.639	91	91	1	-0.361	0	0.361
C2cd4c	chr10	79609124	79609126	97	97	1	0	194	0	0	260	0	-1	-1	0
Cdc34	chr10	79682075	79682077	0	26	0	0	39	0	0	74	0	0	0	0
Cdc34	chr10	79682086	79682088	0	155	0	0	38	0	0	132	0	0	0	0
Cdc34	chr10	79682092	79682094	0	153	0	0	37	0	0	133	0	0	0	0
Cdc34	chr10	79682098	79682100	0	159	0	0	39	0	0	133	0	0	0	0
Cdc34	chr10	79682105	79682107	0	160	0	0	39	0	0	133	0	0	0	0
Cdc34	chr10	79682116	79682118	0	160	0	0	38	0	0	133	0	0	0	0
Cdc34	chr10	79682122	79682124	0	158	0	0	38	0	0	130	0	0	0	0
Cdc34	chr10	79682128	79682130	0	159	0	0	39	0	0	132	0	0	0	0
Cdc34	chr10	79682134	79682136	0	160	0	0	39	0	0	133	0	0	0	0
Gzmm	chr10	79694420	79694422	48	48	1	0	77	0	0	86	0	-1	-1	0
Hcn2	chr10	79717366	79717368	0	352	0	0	113	0	0	143	0	0	0	0
Hcn2	chr10	79717378	79717380	0	356	0	0	117	0	0	146	0	0	0	0
Hcn2	chr10	79717404	79717406	74	353	0.21	0	115	0	0	141	0	-0.21	-0.21	0
Ptbp1	chr10	79854916	79854918	0	264	0	0	75	0	0	119	0	0	0	0
Ptbp1	chr10	79854920	79854922	0	265	0	0	74	0	0	116	0	0	0	0
Ptbp1	chr10	79854933	79854935	0	269	0	0	74	0	0	118	0	0	0	0
Ptbp1	chr10	79854952	79854954	0	263	0	0	75	0	58	117	0.496	0	0.496	0.496
Ptbp1	chr10	79854959	79854961	0	266	0	0	73	0	0	118	0	0	0	0
Ptbp1	chr10	79855109	79855111	0	32	0	0	77	0	0	36	0	0	0	0
Ptbp1	chr10	79855114	79855116	0	32	0	0	77	0	0	36	0	0	0	0
Ptbp1	chr10	79855126	79855128	0	48	0	0	76	0	0	83	0	0	0	0
Ptbp1	chr10	79855136	79855138	0	48	0	0	76	0	0	83	0	0	0	0
Ptbp1	chr10	79855141	79855143	0	48	0	0	76	0	0	83	0	0	0	0
Ptbp1	chr10	79855145	79855147	0	48	0	1	76	0.013	0	83	0	0.013	0	-0.013
R3hdm4	chr10	79921939	79921941	0	75	0	60	61	0.984	0	74	0	0.984	0	-0.984
R3hdm4	chr10	79921962	79921964	0	75	0	61	61	1	0	74	0	1	0	-1
R3hdm4	chr10	79921966	79921968	74	75	0.987	0	61	0	0	73	0	-0.987	-0.987	0
R3hdm4	chr10	79921973	79921975	74	75	0.987	0	61	0	0	74	0	-0.987	-0.987	0
R3hdm4	chr10	79921986	79921988	75	75	1	61	61	1	74	74	1	0	0	0
Arid3a	chr10	79926710	79926712	0	228	0	0	66	0	0	31	0	0	0	0
Arid3a	chr10	79927060	79927062	0	403	0	0	99	0	0	58	0	0	0	0
Arid3a	chr10	79927062	79927064	0	401	0	0	99	0	0	59	0	0	0	0
Arid3a	chr10	79927077	79927079	0	401	0	0	100	0	0	58	0	0	0	0
Arid3a	chr10	79927091	79927093	0	368	0	0	99	0	0	59	0	0	0	0
Arid3a	chr10	79927099	79927101	88	414	0.213	0	100	0	0	59	0	-0.213	-0.213	0
Arid3a	chr10	79927742	79927744	0	138	0	0	115	0	0	96	0	0	0	0
Arid3a	chr10	79927803	79927805	0	102	0	0	115	0	0	95	0	0	0	0
Wdr18	chr10	79962063	79962065	2057	2254	0.913	121	121	1	367	423	0.868	0.087	-0.045	-0.132
Wdr18	chr10	79962067	79962069	1963	2269	0.865	119	120	0.992	435	435	1	0.127	0.135	0.008
Tmem259	chr10	79977594	79977596	96	96	1	81	81	1	159	159	1	0	0	0
Tmem259	chr10	79977612	79977614	96	96	1	80	80	1	159	159	1	0	0	0
Tmem259	chr10	79977639	79977641	347	348	0.997	82	82	1	159	159	1	0.003	0.003	0
Tmem259	chr10	79977649	79977651	348	348	1	82	82	1	158	158	1	0	0	0
Tmem259	chr10	79977651	79977653	187	351	0.533	82	82	1	158	158	1	0.467	0.467	0
Sbno2	chr10	80102532	80102534	0	77	0	0	38	0	0	71	0	0	0	0
Sbno2	chr10	80102549	80102551	0	123	0	0	94	0	0	69	0	0	0	0
Sbno2	chr10	80102553	80102555	0	124	0	0	96	0	0	71	0	0	0	0
Sbno2	chr10	80102558	80102560	0	122	0	0	95	0	0	71	0	0	0	0
Sbno2	chr10	80102560	80102562	0	124	0	0	96	0	0	69	0	0	0	0
Sbno2	chr10	80102569	80102571	0	125	0	0	95	0	0	70	0	0	0	0
Sbno2	chr10	80102571	80102573	0	124	0	0	97	0	0	70	0	0	0	0
Sbno2	chr10	80102588	80102590	0	122	0	0	97	0	0	68	0	0	0	0
Sbno2	chr10	80102593	80102595	0	126	0	0	96	0	0	71	0	0	0	0
Stk11	chr10	80116433	80116435	0	445	0	0	80	0	0	230	0	0	0	0
Stk11	chr10	80116444	80116446	0	445	0	0	80	0	0	231	0	0	0	0
Stk11	chr10	80116448	80116450	0	444	0	0	80	0	0	230	0	0	0	0
Stk11	chr10	80116456	80116458	129	394	0.327	0	61	0	0	200	0	-0.327	-0.327	0
Efna2	chr10	80179855	80179857	0	106	0	0	84	0	0	58	0	0	0	0
Efna2	chr10	80179860	80179862	0	103	0	0	83	0	0	57	0	0	0	0
Efna2	chr10	80179876	80179878	0	105	0	0	83	0	0	58	0	0	0	0
Rps15	chr10	80293550	80293552	0	131	0	0	58	0	52	79	0.658	0	0.658	0.658
Rps15	chr10	80293594	80293596	58	123	0.472	57	57	1	80	80	1	0.528	0.528	0
Rps15	chr10	80293610	80293612	0	124	0	0	55	0	0	157	0	0	0	0
Apc2	chr10	80304675	80304677	0	296	0	0	7	0	74	75	0.987	0	0.987	0.987
Adamtsl5	chr10	80348380	80348382	0	370	0	0	77	0	0	103	0	0	0	0
Onecut3	chr10	80503550	80503552	97	700	0.139	0	65	0	44	106	0.415	-0.139	0.276	0.415
Onecut3	chr10	80503568	80503570	199	703	0.283	0	70	0	0	112	0	-0.283	-0.283	0
Onecut3	chr10	80503574	80503576	102	693	0.147	0	65	0	0	105	0	-0.147	-0.147	0
Onecut3	chr10	80503605	80503607	78	759	0.103	0	74	0	0	114	0	-0.103	-0.103	0
Onecut3	chr10	80503612	80503614	66	573	0.115	0	52	0	1	97	0.01	-0.115	-0.105	0.01
Klf16	chr10	80576888	80576890	1	92	0.011	0	77	0	0	32	0	-0.011	-0.011	0
Klf16	chr10	80576903	80576905	0	153	0	0	78	0	0	28	0	0	0	0
Klf16	chr10	80576905	80576907	0	157	0	0	76	0	0	28	0	0	0	0
Csnk1g2	chr10	80623239	80623241	0	92	0	0	93	0	0	94	0	0	0	0
Btbd2	chr10	80656995	80656997	0	938	0	0	5	0	0	120	0	0	0	0
Btbd2	chr10	80657027	80657029	0	943	0	0	5	0	0	118	0	0	0	0
Izumo4	chr10	80710770	80710772	219	328	0.668	106	107	0.991	100	100	1	0.323	0.332	0.009
Izumo4	chr10	80710821	80710823	329	329	1	109	109	1	100	100	1	0	0	0
Sf3a2	chr10	80797911	80797913	0	43	0	0	231	0	0	561	0	0	0	0
Sf3a2	chr10	80797917	80797919	0	42	0	31	232	0.134	0	562	0	0.134	0	-0.134
Sf3a2	chr10	80797921	80797923	0	161	0	31	232	0.134	64	661	0.097	0.134	0.097	-0.037
Plekhj1	chr10	80798728	80798730	0	802	0	0	19	0	0	78	0	0	0	0
Plekhj1	chr10	80798735	80798737	0	558	0	0	17	0	0	78	0	0	0	0
Plekhj1	chr10	80798746	80798748	0	556	0	0	17	0	0	77	0	0	0	0
Plekhj1	chr10	80798772	80798774	0	562	0	0	18	0	0	77	0	0	0	0
Plekhj1	chr10	80798778	80798780	1	555	0.002	0	7	0	0	75	0	-0.002	-0.002	0
Plekhj1	chr10	80798787	80798789	0	562	0	18	18	1	0	77	0	1	0	-1
Plekhj1	chr10	80798790	80798792	0	556	0	0	16	0	0	76	0	0	0	0
Oaz1	chr10	80820416	80820418	464	524	0.885	0	69	0	126	126	1	-0.885	0.115	1
Sppl2b	chr10	80855569	80855571	0	194	0	0	72	0	0	79	0	0	0	0
Sppl2b	chr10	80855577	80855579	0	194	0	0	70	0	0	79	0	0	0	0
Sppl2b	chr10	80855579	80855581	0	186	0	0	71	0	0	74	0	0	0	0
Sppl2b	chr10	80855590	80855592	0	377	0	0	71	0	0	79	0	0	0	0
Timm13	chr10	80900527	80900529	38	107	0.355	0	62	0	1	55	0.018	-0.355	-0.337	0.018
Timm13	chr10	80900541	80900543	0	107	0	0	62	0	0	55	0	0	0	0
Timm13	chr10	80900561	80900563	0	108	0	0	62	0	0	54	0	0	0	0
Timm13	chr10	80900563	80900565	0	107	0	0	62	0	0	55	0	0	0	0
Timm13	chr10	80900574	80900576	0	107	0	0	62	0	0	54	0	0	0	0
Timm13	chr10	80900586	80900588	0	107	0	0	62	0	0	55	0	0	0	0
Lmnb2	chr10	80917945	80917947	0	132	0	20	21	0.952	0	109	0	0.952	0	-0.952
Zbtb7a	chr10	81136762	81136764	0	614	0	0	69	0	41	236	0.174	0	0.174	0.174
Zbtb7a	chr10	81136764	81136766	0	612	0	0	69	0	0	234	0	0	0	0
Zbtb7a	chr10	81136768	81136770	116	759	0.153	1	182	0.005	33	228	0.145	-0.148	-0.008	0.14
Zbtb7a	chr10	81137087	81137089	0	341	0	0	45	0	0	86	0	0	0	0
Zbtb7a	chr10	81137092	81137094	0	184	0	0	47	0	0	85	0	0	0	0
Zbtb7a	chr10	81137094	81137096	0	179	0	0	47	0	0	84	0	0	0	0
Zbtb7a	chr10	81137097	81137099	0	179	0	0	43	0	0	81	0	0	0	0
Zbtb7a	chr10	81137109	81137111	0	185	0	0	50	0	0	85	0	0	0	0
Zbtb7a	chr10	81137127	81137129	0	166	0	0	49	0	0	76	0	0	0	0
Zbtb7a	chr10	81137134	81137136	0	155	0	0	51	0	0	75	0	0	0	0
Zbtb7a	chr10	81137149	81137151	0	190	0	0	55	0	0	87	0	0	0	0
Zbtb7a	chr10	81137648	81137650	0	67	0	0	54	0	0	21	0	0	0	0
Zbtb7a	chr10	81137655	81137657	0	67	0	0	54	0	0	21	0	0	0	0
Zbtb7a	chr10	81137680	81137682	0	710	0	0	147	0	0	20	0	0	0	0
Zbtb7a	chr10	81137701	81137703	0	681	0	0	110	0	0	6	0	0	0	0
4930442H23Rik	chr10	81192449	81192451	0	126	0	0	99	0	0	72	0	0	0	0
Matk	chr10	81257629	81257631	0	331	0	1	65	0.015	0	81	0	0.015	0	-0.015
Matk	chr10	81257686	81257688	0	301	0	0	60	0	0	79	0	0	0	0
Matk	chr10	81257689	81257691	0	301	0	0	60	0	0	74	0	0	0	0
Tjp3	chr10	81290981	81290983	0	136	0	29	108	0.269	112	112	1	0.269	1	0.731
Pip5k1c	chr10	81292981	81292983	0	80	0	0	181	0	0	36	0	0	0	0
Pip5k1c	chr10	81292984	81292986	0	83	0	0	184	0	0	25	0	0	0	0
Pip5k1c	chr10	81292998	81293000	0	85	0	0	188	0	0	36	0	0	0	0
Pip5k1c	chr10	81293001	81293003	0	85	0	0	187	0	0	32	0	0	0	0
Pip5k1c	chr10	81293004	81293006	0	85	0	0	184	0	0	24	0	0	0	0
Pip5k1c	chr10	81293008	81293010	0	85	0	0	188	0	0	27	0	0	0	0
Cactin	chr10	81321131	81321133	0	90	0	0	66	0	0	188	0	0	0	0
Cactin	chr10	81321154	81321156	0	91	0	0	66	0	0	188	0	0	0	0
Cactin	chr10	81321157	81321159	0	93	0	0	66	0	0	189	0	0	0	0
Cactin	chr10	81321159	81321161	0	93	0	0	66	0	0	188	0	0	0	0
Hmg20b	chr10	81350287	81350289	0	193	0	0	71	0	0	54	0	0	0	0
Hmg20b	chr10	81350292	81350294	0	191	0	0	71	0	0	54	0	0	0	0
Hmg20b	chr10	81350304	81350306	0	190	0	0	70	0	0	54	0	0	0	0
Hmg20b	chr10	81350318	81350320	1	191	0.005	0	69	0	0	51	0	-0.005	-0.005	0
Hmg20b	chr10	81350320	81350322	0	191	0	0	71	0	0	54	0	0	0	0
Hmg20b	chr10	81350333	81350335	0	190	0	0	71	0	0	52	0	0	0	0
Hmg20b	chr10	81350339	81350341	0	190	0	0	71	0	0	54	0	0	0	0
Hmg20b	chr10	81350346	81350348	0	191	0	0	71	0	0	53	0	0	0	0
Nfic	chr10	81431200	81431202	0	184	0	0	35	0	0	38	0	0	0	0
Nfic	chr10	81431202	81431204	0	187	0	0	36	0	0	38	0	0	0	0
Nfic	chr10	81431220	81431222	0	94	0	0	35	0	0	37	0	0	0	0
Nfic	chr10	81431223	81431225	0	95	0	0	36	0	0	39	0	0	0	0
Nfic	chr10	81431233	81431235	49	183	0.268	0	36	0	0	39	0	-0.268	-0.268	0
Celf5	chr10	81472680	81472682	256	1620	0.158	0	251	0	0	138	0	-0.158	-0.158	0
Celf5	chr10	81473240	81473242	0	302	0	0	22	0	0	7	0	0	0	0
Celf5	chr10	81473242	81473244	0	302	0	0	21	0	0	7	0	0	0	0
Celf5	chr10	81473248	81473250	0	454	0	0	22	0	0	8	0	0	0	0
Celf5	chr10	81473412	81473414	0	212	0	0	86	0	0	80	0	0	0	0
Celf5	chr10	81473448	81473450	0	243	0	0	93	0	0	84	0	0	0	0
Celf5	chr10	81477548	81477550	51	276	0.185	0	105	0	0	104	0	-0.185	-0.185	0
Celf5	chr10	81477582	81477584	0	218	0	0	98	0	0	89	0	0	0	0
Celf5	chr10	81477601	81477603	0	214	0	0	102	0	0	84	0	0	0	0
Tab2	chr10	8156446	8156448	184	249	0.739	1	58	0.017	79	79	1	-0.722	0.261	0.983
Nfyb	chr10	82772578	82772580	645	922	0.7	32	32	1	71	71	1	0.3	0.3	0
Chst11	chr10	82986297	82986299	0	1078	0	0	120	0	0	100	0	0	0	0
Chst11	chr10	83128507	83128509	33	33	1	21	49	0.429	41	67	0.612	-0.571	-0.388	0.183
Chst11	chr10	83128566	83128568	21	99	0.212	43	56	0.768	0	44	0	0.556	-0.212	-0.768
Slc41a2	chr10	83246226	83246228	237	237	1	113	113	1	85	85	1	0	0	0
Slc41a2	chr10	83295023	83295025	0	90	0	0	72	0	0	50	0	0	0	0
Appl2	chr10	83620284	83620286	99	99	1	0	111	0	103	103	1	-1	0	1
Appl2	chr10	83620298	83620300	99	99	1	110	110	1	103	103	1	0	0	0
Appl2	chr10	83620320	83620322	99	99	1	111	111	1	103	103	1	0	0	0
Nuak1	chr10	84440549	84440551	0	118	0	0	106	0	0	43	0	0	0	0
Tmem263	chr10	85102692	85102694	0	115	0	0	54	0	0	64	0	0	0	0
Tmem263	chr10	85102698	85102700	0	111	0	0	54	0	0	63	0	0	0	0
Tmem263	chr10	85102700	85102702	0	114	0	0	54	0	0	64	0	0	0	0
Tmem263	chr10	85102706	85102708	0	113	0	0	54	0	0	64	0	0	0	0
Tmem263	chr10	85102708	85102710	0	116	0	0	53	0	0	62	0	0	0	0
Tmem263	chr10	85102712	85102714	0	109	0	0	52	0	0	63	0	0	0	0
Tmem263	chr10	85102714	85102716	0	115	0	0	53	0	0	63	0	0	0	0
Tmem263	chr10	85102717	85102719	0	113	0	0	54	0	0	64	0	0	0	0
Tmem263	chr10	85102724	85102726	0	114	0	0	54	0	0	64	0	0	0	0
Tmem263	chr10	85102729	85102731	0	114	0	0	54	0	0	64	0	0	0	0
Tmem263	chr10	85102731	85102733	0	114	0	0	54	0	0	64	0	0	0	0
Tmem263	chr10	85102741	85102743	0	115	0	0	54	0	0	64	0	0	0	0
Tmem263	chr10	85102750	85102752	0	294	0	0	54	0	0	64	0	0	0	0
Ust	chr10	8550452	8550454	745	1289	0.578	62	63	0.984	151	262	0.576	0.406	-0.002	-0.408
Ust	chr10	8550463	8550465	858	1249	0.687	1	63	0.016	152	264	0.576	-0.671	-0.111	0.56
Ust	chr10	8550467	8550469	594	1251	0.475	0	63	0	151	264	0.572	-0.475	0.097	0.572
Ust	chr10	8550485	8550487	738	1250	0.59	0	63	0	152	264	0.576	-0.59	-0.014	0.576
Ust	chr10	8550490	8550492	750	1247	0.601	1	63	0.016	151	263	0.574	-0.585	-0.027	0.558
Ust	chr10	8550494	8550496	859	1251	0.687	1	62	0.016	150	259	0.579	-0.671	-0.108	0.563
Ust	chr10	8550513	8550515	131	1253	0.105	0	63	0	0	263	0	-0.105	-0.105	0
Ascl4	chr10	85927963	85927965	0	103	0	0	55	0	0	31	0	0	0	0
Ascl4	chr10	85928398	85928400	0	472	0	0	99	0	0	109	0	0	0	0
Stab2	chr10	87025851	87025853	128	128	1	139	139	1	211	211	1	0	0	0
Stab2	chr10	87025884	87025886	129	129	1	141	141	1	213	213	1	0	0	0
Ascl1	chr10	87493090	87493092	0	221	0	0	108	0	0	195	0	0	0	0
Ascl1	chr10	87493103	87493105	0	227	0	0	109	0	0	194	0	0	0	0
Ascl1	chr10	87493105	87493107	0	224	0	0	108	0	0	194	0	0	0	0
Ascl1	chr10	87493115	87493117	0	224	0	0	109	0	0	196	0	0	0	0
Ascl1	chr10	87493126	87493128	1	222	0.005	0	109	0	196	197	0.995	-0.005	0.99	0.995
Ascl1	chr10	87493135	87493137	0	217	0	0	104	0	0	184	0	0	0	0
Ascl1	chr10	87501217	87501219	0	261	0	0	238	0	0	120	0	0	0	0
Ascl1	chr10	87501240	87501242	0	256	0	104	233	0.446	0	122	0	0.446	0	-0.446
Ascl1	chr10	87501249	87501251	0	242	0	0	219	0	0	110	0	0	0	0
Ascl1	chr10	87501275	87501277	124	255	0.486	0	227	0	0	119	0	-0.486	-0.486	0
Sash1	chr10	8767667	8767669	0	102	0	0	97	0	0	80	0	0	0	0
Nup37	chr10	88147277	88147279	0	171	0	0	56	0	0	55	0	0	0	0
Nup37	chr10	88147335	88147337	0	173	0	0	56	0	0	55	0	0	0	0
Washc3	chr10	88201139	88201141	103	542	0.19	0	90	0	0	87	0	-0.19	-0.19	0
Washc3	chr10	88201150	88201152	0	262	0	0	91	0	0	87	0	0	0	0
Gnptab	chr10	88387094	88387096	655	655	1	81	81	1	80	80	1	0	0	0
Gnptab	chr10	88387101	88387103	665	669	0.994	81	81	1	77	77	1	0.006	0.006	0
Chpt1	chr10	88539978	88539980	710	711	0.999	143	143	1	126	126	1	0.001	0.001	0
Utp20	chr10	88826516	88826518	87	308	0.282	0	54	0	0	58	0	-0.282	-0.282	0
Utp20	chr10	88826542	88826544	0	367	0	0	51	0	0	56	0	0	0	0
Utp20	chr10	88826569	88826571	0	368	0	0	54	0	0	58	0	0	0	0
Utp20	chr10	88826574	88826576	0	376	0	0	54	0	0	58	0	0	0	0
Utp20	chr10	88826576	88826578	0	377	0	0	54	0	0	58	0	0	0	0
Ano4	chr10	89291448	89291450	0	108	0	0	115	0	0	106	0	0	0	0
Slc17a8	chr10	89649041	89649043	107	107	1	95	95	1	102	102	1	0	0	0
Slc17a8	chr10	89649043	89649045	105	105	1	93	93	1	99	99	1	0	0	0
Slc17a8	chr10	89649078	89649080	106	106	1	95	95	1	100	100	1	0	0	0
Slc17a8	chr10	89649081	89649083	0	106	0	0	96	0	102	102	1	0	1	1
Scyl2	chr10	89686401	89686403	0	214	0	0	73	0	0	41	0	0	0	0
Scyl2	chr10	89686429	89686431	0	217	0	0	74	0	0	40	0	0	0	0
Scyl2	chr10	89686431	89686433	59	217	0.272	0	74	0	0	40	0	-0.272	-0.272	0
Uhrf1bp1l	chr10	90055122	90055124	190	190	1	0	76	0	106	106	1	-1	0	1
Anks1b	chr10	90603171	90603173	391	497	0.787	0	80	0	1	69	0.014	-0.787	-0.773	0.014
Anks1b	chr10	90603222	90603224	219	282	0.777	0	79	0	70	70	1	-0.777	0.223	1
Anks1b	chr10	90603231	90603233	219	282	0.777	0	79	0	70	70	1	-0.777	0.223	1
Anks1b	chr10	90688959	90688961	0	66	0	0	63	0	75	75	1	0	1	1
Anks1b	chr10	90688986	90688988	0	855	0	0	60	0	0	184	0	0	0	0
Anks1b	chr10	90741206	90741208	421	568	0.741	0	125	0	91	91	1	-0.741	0.259	1
Apaf1	chr10	90829989	90829991	1	2574	0	0	104	0	0	433	0	0	0	0
Apaf1	chr10	90830034	90830036	0	2706	0	0	105	0	93	439	0.212	0	0.212	0.212
Tmpo	chr10	91313147	91313149	0	236	0	87	175	0.497	0	161	0	0.497	0	-0.497
Tmpo	chr10	91313187	91313189	123	239	0.515	88	175	0.503	0	161	0	-0.012	-0.515	-0.503
Tmpo	chr10	91630450	91630452	464	506	0.917	70	70	1	53	53	1	0.083	0.083	0
Elk3	chr10	93310463	93310465	0	21	0	0	29	0	0	15	0	0	0	0
Elk3	chr10	93310470	93310472	0	21	0	0	29	0	0	15	0	0	0	0
Amdhd1	chr10	93534274	93534276	0	1770	0	0	13	0	39	123	0.317	0	0.317	0.317
Amdhd1	chr10	93534285	93534287	392	1782	0.22	1	13	0.077	123	123	1	-0.143	0.78	0.923
Usp44	chr10	93833862	93833864	0	43	0	0	29	0	0	35	0	0	0	0
Usp44	chr10	93833889	93833891	0	391	0	0	30	0	0	69	0	0	0	0
Fgd6	chr10	94036070	94036072	0	125	0	0	9	0	0	58	0	0	0	0
Fgd6	chr10	94036075	94036077	0	122	0	0	9	0	0	57	0	0	0	0
Fgd6	chr10	94036077	94036079	0	123	0	0	9	0	0	57	0	0	0	0
Fgd6	chr10	94036080	94036082	0	123	0	0	8	0	0	58	0	0	0	0
Fgd6	chr10	94036085	94036087	0	121	0	0	8	0	0	57	0	0	0	0
Fgd6	chr10	94036088	94036090	0	121	0	0	9	0	0	57	0	0	0	0
Fgd6	chr10	94036092	94036094	0	125	0	0	8	0	0	58	0	0	0	0
Fgd6	chr10	94036098	94036100	0	124	0	0	10	0	0	58	0	0	0	0
Fgd6	chr10	94036109	94036111	0	123	0	0	7	0	0	57	0	0	0	0
Fgd6	chr10	94036116	94036118	0	123	0	0	9	0	0	57	0	0	0	0
Fgd6	chr10	94036122	94036124	0	121	0	0	9	0	0	55	0	0	0	0
Fgd6	chr10	94036126	94036128	0	123	0	0	10	0	0	58	0	0	0	0
Ndufa12	chr10	94351268	94351270	0	707	0	0	104	0	0	110	0	0	0	0
Tmcc3	chr10	94514712	94514714	0	468	0	0	78	0	0	65	0	0	0	0
Samd5	chr10	9529461	9529463	0	115	0	108	108	1	18	18	1	1	1	0
Samd5	chr10	9529471	9529473	0	115	0	108	108	1	18	18	1	1	1	0
Socs2	chr10	95398871	95398873	48	207	0.232	6	6	1	5	14	0.357	0.768	0.125	-0.643
Socs2	chr10	95414589	95414591	55	127	0.433	60	60	1	50	50	1	0.567	0.567	0
Socs2	chr10	95414595	95414597	0	196	0	0	62	0	0	50	0	0	0	0
Socs2	chr10	95414616	95414618	0	122	0	0	62	0	0	50	0	0	0	0
Socs2	chr10	95414652	95414654	0	120	0	0	63	0	18	68	0.265	0	0.265	0.265
Socs2	chr10	95415586	95415588	0	214	0	0	48	0	0	76	0	0	0	0
Socs2	chr10	95415625	95415627	0	317	0	0	49	0	0	77	0	0	0	0
Ube2n	chr10	95514817	95514819	0	163	0	0	62	0	0	69	0	0	0	0
Ube2n	chr10	95514820	95514822	0	161	0	0	62	0	0	68	0	0	0	0
Ube2n	chr10	95514827	95514829	0	163	0	0	61	0	0	69	0	0	0	0
Ube2n	chr10	95514830	95514832	0	161	0	0	62	0	0	69	0	0	0	0
Ube2n	chr10	95514836	95514838	0	159	0	0	62	0	0	70	0	0	0	0
Ube2n	chr10	95514842	95514844	0	161	0	0	61	0	0	68	0	0	0	0
Ube2n	chr10	95514846	95514848	0	161	0	0	62	0	0	70	0	0	0	0
Ube2n	chr10	95514853	95514855	0	162	0	0	62	0	0	66	0	0	0	0
Ube2n	chr10	95514857	95514859	0	162	0	0	61	0	0	70	0	0	0	0
Ube2n	chr10	95514861	95514863	0	163	0	0	62	0	0	70	0	0	0	0
Ube2n	chr10	95514867	95514869	0	160	0	0	59	0	0	69	0	0	0	0
Ube2n	chr10	95514870	95514872	0	188	0	0	62	0	0	70	0	0	0	0
Eea1	chr10	95891667	95891669	0	13	0	99	193	0.513	114	114	1	0.513	1	0.487
Btg1	chr10	96595934	96595936	969	1046	0.926	85	85	1	117	117	1	0.074	0.074	0
Btg1	chr10	96616539	96616541	0	421	0	0	104	0	0	86	0	0	0	0
Btg1	chr10	96617760	96617762	0	85	0	0	64	0	0	82	0	0	0	0
Atp2b1	chr10	98882759	98882761	173	330	0.524	90	90	1	30	30	1	0.476	0.476	0
Atp2b1	chr10	98882773	98882775	139	305	0.456	0	90	0	1	33	0.03	-0.456	-0.426	0.03
Atp2b1	chr10	98914785	98914787	0	335	0	0	48	0	0	31	0	0	0	0
Atp2b1	chr10	98914790	98914792	0	335	0	0	48	0	0	31	0	0	0	0
Atp2b1	chr10	98914798	98914800	0	332	0	0	45	0	0	31	0	0	0	0
Atp2b1	chr10	98914822	98914824	0	277	0	0	47	0	0	25	0	0	0	0
Atp2b1	chr10	98914826	98914828	0	248	0	0	48	0	0	15	0	0	0	0
Atp2b1	chr10	98914832	98914834	0	268	0	0	47	0	0	24	0	0	0	0
Atp2b1	chr10	98914834	98914836	0	264	0	0	48	0	0	20	0	0	0	0
Atp2b1	chr10	98914843	98914845	0	233	0	0	48	0	0	16	0	0	0	0
Galnt4	chr10	99107609	99107611	0	70	0	0	90	0	0	24	0	0	0	0
Dusp6	chr10	99238665	99238667	150	375	0.4	0	57	0	0	111	0	-0.4	-0.4	0
Dusp6	chr10	99261664	99261666	77	230	0.335	0	69	0	0	38	0	-0.335	-0.335	0
Dusp6	chr10	99270603	99270605	17	359	0.047	0	58	0	0	28	0	-0.047	-0.047	0
Csl	chr10	99865933	99865935	298	423	0.704	127	127	1	144	144	1	0.296	0.296	0
Jup	chr11	100387865	100387867	89	635	0.14	1	101	0.01	0	70	0	-0.13	-0.14	-0.01
P3h4	chr11	100415068	100415070	0	130	0	0	50	0	0	75	0	0	0	0
P3h4	chr11	100415087	100415089	0	222	0	0	92	0	0	75	0	0	0	0
P3h4	chr11	100415090	100415092	0	224	0	0	93	0	0	73	0	0	0	0
P3h4	chr11	100415095	100415097	0	223	0	0	93	0	0	72	0	0	0	0
P3h4	chr11	100415116	100415118	0	225	0	0	92	0	0	76	0	0	0	0
Nkiras2	chr11	100623409	100623411	0	447	0	0	196	0	0	107	0	0	0	0
Nkiras2	chr11	100623458	100623460	0	526	0	0	199	0	0	166	0	0	0	0
Zfp385c	chr11	100640279	100640281	0	368	0	0	71	0	0	58	0	0	0	0
Zfp385c	chr11	100640283	100640285	0	136	0	0	72	0	0	59	0	0	0	0
Zfp385c	chr11	100640285	100640287	0	132	0	0	72	0	0	59	0	0	0	0
Zfp385c	chr11	100640307	100640309	0	137	0	0	71	0	0	59	0	0	0	0
Zfp385c	chr11	100640336	100640338	0	137	0	0	70	0	0	59	0	0	0	0
Zfp385c	chr11	100640480	100640482	0	108	0	0	104	0	0	97	0	0	0	0
Zfp385c	chr11	100640484	100640486	0	106	0	0	104	0	0	97	0	0	0	0
Zfp385c	chr11	100640488	100640490	0	108	0	0	102	0	0	96	0	0	0	0
Zfp385c	chr11	100640490	100640492	0	107	0	0	103	0	0	97	0	0	0	0
Zfp385c	chr11	100640503	100640505	0	107	0	1	104	0.01	0	97	0	0.01	0	-0.01
Stat5a	chr11	100860284	100860286	0	226	0	0	90	0	0	47	0	0	0	0
Cavin1	chr11	100958465	100958467	0	101	0	0	5	0	0	6	0	0	0	0
Hsd17b1	chr11	101080117	101080119	0	131	0	0	52	0	0	59	0	0	0	0
Hsd17b1	chr11	101080126	101080128	0	131	0	52	52	1	59	59	1	1	1	0
Hsd17b1	chr11	101080132	101080134	0	132	0	0	52	0	0	59	0	0	0	0
Hsd17b1	chr11	101080142	101080144	0	130	0	0	51	0	59	59	1	0	1	1
Coasy	chr11	101082876	101082878	2	440	0.005	0	102	0	0	62	0	-0.005	-0.005	0
Retreg3	chr11	101119746	101119748	0	308	0	0	42	0	0	54	0	0	0	0
Ezh1	chr11	101226128	101226130	0	79	0	0	37	0	0	154	0	0	0	0
Ezh1	chr11	101226144	101226146	0	78	0	0	39	0	0	159	0	0	0	0
Wnk4	chr11	101269128	101269130	243	359	0.677	96	96	1	0	101	0	0.323	-0.677	-1
Vat1	chr11	101464940	101464942	0	308	0	0	18	0	0	96	0	0	0	0
Cd300lg	chr11	102061557	102061559	0	543	0	0	13	0	0	25	0	0	0	0
Cd300lg	chr11	102061571	102061573	0	51	0	0	17	0	0	26	0	0	0	0
Cd300lg	chr11	102061573	102061575	0	49	0	0	16	0	0	27	0	0	0	0
Cd300lg	chr11	102061599	102061601	0	36	0	0	11	0	0	16	0	0	0	0
Cd300lg	chr11	102061614	102061616	0	32	0	0	9	0	0	12	0	0	0	0
Atxn7l3	chr11	102295970	102295972	0	123	0	0	68	0	0	61	0	0	0	0
Atxn7l3	chr11	102295989	102295991	0	157	0	0	91	0	0	82	0	0	0	0
Atxn7l3	chr11	102295994	102295996	0	155	0	0	91	0	0	81	0	0	0	0
Atxn7l3	chr11	102296005	102296007	0	157	0	0	92	0	0	84	0	0	0	0
Ubtf	chr11	102309077	102309079	0	183	0	0	79	0	0	106	0	0	0	0
Ubtf	chr11	102309095	102309097	0	177	0	0	77	0	0	100	0	0	0	0
Ubtf	chr11	102319577	102319579	0	86	0	0	98	0	0	70	0	0	0	0
Ubtf	chr11	102319585	102319587	0	87	0	0	96	0	0	71	0	0	0	0
Ubtf	chr11	102319886	102319888	0	607	0	0	7	0	0	5	0	0	0	0
Ubtf	chr11	102319900	102319902	0	636	0	0	7	0	0	6	0	0	0	0
Ubtf	chr11	102320138	102320140	0	73	0	0	56	0	0	85	0	0	0	0
Rundc3a	chr11	102393401	102393403	0	50	0	0	26	0	0	35	0	0	0	0
Rundc3a	chr11	102393405	102393407	0	49	0	0	27	0	0	35	0	0	0	0
Rundc3a	chr11	102393418	102393420	0	49	0	0	27	0	0	35	0	0	0	0
Rundc3a	chr11	102393422	102393424	0	49	0	0	27	0	0	30	0	0	0	0
Gpatch8	chr11	102555914	102555916	42	142	0.296	1	14	0.071	0	29	0	-0.225	-0.296	-0.071
C1ql1	chr11	102963266	102963268	85	86	0.988	0	90	0	0	72	0	-0.988	-0.988	0
C1ql1	chr11	102963301	102963303	1	86	0.012	0	91	0	0	72	0	-0.012	-0.012	0
Dcakd	chr11	102991884	102991886	0	133	0	0	41	0	60	124	0.484	0	0.484	0.484
1700023F06Rik	chr11	103193221	103193223	188	484	0.388	0	123	0	1	75	0.013	-0.388	-0.375	0.013
1700023F06Rik	chr11	103193228	103193230	196	393	0.499	80	123	0.65	74	74	1	0.151	0.501	0.35
1700023F06Rik	chr11	103199523	103199525	0	497	0	0	94	0	0	91	0	0	0	0
1700023F06Rik	chr11	103199525	103199527	0	504	0	0	94	0	0	90	0	0	0	0
1700023F06Rik	chr11	103199541	103199543	0	83	0	0	94	0	0	91	0	0	0	0
1700023F06Rik	chr11	103199556	103199558	0	84	0	0	94	0	0	91	0	0	0	0
1700023F06Rik	chr11	103199565	103199567	0	84	0	0	93	0	0	91	0	0	0	0
Arhgap27	chr11	103333841	103333843	0	21	0	50	50	1	0	171	0	1	0	-1
Arhgap27	chr11	103360717	103360719	0	396	0	0	89	0	0	5	0	0	0	0
Arhgap27	chr11	103360719	103360721	0	398	0	0	87	0	0	5	0	0	0	0
Plekhm1	chr11	103412374	103412376	0	108	0	0	6	0	0	32	0	0	0	0
Plekhm1	chr11	103412397	103412399	0	131	0	0	6	0	0	32	0	0	0	0
Plekhm1	chr11	103412406	103412408	0	130	0	0	6	0	0	32	0	0	0	0
Plekhm1	chr11	103436881	103436883	56	56	1	13	13	1	9	9	1	0	0	0
Plekhm1	chr11	103442165	103442167	286	472	0.606	0	71	0	4	72	0.056	-0.606	-0.55	0.056
Plekhm1	chr11	103442204	103442206	531	567	0.937	153	154	0.994	68	71	0.958	0.057	0.021	-0.036
Plekhm1	chr11	103442265	103442267	358	656	0.546	0	82	0	231	231	1	-0.546	0.454	1
Gosr2	chr11	103697968	103697970	0	101	0	0	49	0	0	85	0	0	0	0
Wnt9b	chr11	103749481	103749483	0	127	0	0	115	0	0	103	0	0	0	0
Wnt9b	chr11	103749488	103749490	0	124	0	0	116	0	0	103	0	0	0	0
Wnt9b	chr11	103749514	103749516	0	127	0	0	114	0	0	102	0	0	0	0
Wnt3	chr11	103771127	103771129	0	87	0	0	73	0	0	6	0	0	0	0
Wnt3	chr11	103771138	103771140	88	88	1	0	72	0	0	6	0	-1	-1	0
Wnt3	chr11	103771155	103771157	0	335	0	0	72	0	0	6	0	0	0	0
Wnt3	chr11	103771162	103771164	0	345	0	0	72	0	0	6	0	0	0	0
Wnt3	chr11	103771181	103771183	87	350	0.249	0	71	0	0	6	0	-0.249	-0.249	0
Wnt3	chr11	103773864	103773866	0	245	0	0	82	0	0	56	0	0	0	0
Wnt3	chr11	103773866	103773868	0	247	0	0	82	0	0	57	0	0	0	0
Wnt3	chr11	103775410	103775412	0	226	0	0	83	0	0	74	0	0	0	0
Nsf	chr11	103912177	103912179	328	328	1	160	160	1	102	102	1	0	0	0
Arf2	chr11	104005704	104005706	54	122	0.443	42	53	0.792	14	14	1	0.349	0.557	0.208
Crhr1	chr11	104132468	104132470	0	80	0	0	47	0	0	42	0	0	0	0
Crhr1	chr11	104132524	104132526	0	313	0	47	47	1	0	126	0	1	0	-1
Crhr1	chr11	104157727	104157729	0	456	0	0	119	0	0	105	0	0	0	0
Crhr1	chr11	104157739	104157741	0	449	0	0	112	0	0	102	0	0	0	0
Crhr1	chr11	104157767	104157769	0	454	0	0	119	0	0	105	0	0	0	0
Crhr1	chr11	104157770	104157772	0	458	0	0	118	0	0	107	0	0	0	0
Taco1	chr11	106066815	106066817	2161	4631	0.467	4	5	0.8	565	591	0.956	0.333	0.489	0.156
Limd2	chr11	106160287	106160289	0	310	0	0	73	0	0	78	0	0	0	0
Limd2	chr11	106160290	106160292	0	317	0	0	74	0	0	77	0	0	0	0
Limd2	chr11	106160298	106160300	0	314	0	0	72	0	0	74	0	0	0	0
Limd2	chr11	106160319	106160321	0	314	0	0	75	0	0	77	0	0	0	0
Limd2	chr11	106160332	106160334	0	318	0	0	74	0	0	77	0	0	0	0
Limd2	chr11	106160334	106160336	0	313	0	0	71	0	0	74	0	0	0	0
Limd2	chr11	106160342	106160344	1	316	0.003	0	74	0	0	76	0	-0.003	-0.003	0
Limd2	chr11	106160349	106160351	0	324	0	0	143	0	0	78	0	0	0	0
Strada	chr11	106193483	106193485	0	89	0	0	73	0	0	69	0	0	0	0
Strada	chr11	106193491	106193493	0	88	0	0	75	0	0	71	0	0	0	0
Strada	chr11	106193497	106193499	0	90	0	0	75	0	0	73	0	0	0	0
Strada	chr11	106193502	106193504	0	89	0	0	75	0	0	73	0	0	0	0
Strada	chr11	106193508	106193510	0	88	0	0	75	0	0	72	0	0	0	0
Gh	chr11	106299925	106299927	768	1085	0.708	0	108	0	125	125	1	-0.708	0.292	1
Gh	chr11	106299967	106299969	487	1138	0.428	0	102	0	44	120	0.367	-0.428	-0.061	0.367
Vwc2	chr11	10639999	10640001	137	137	1	113	113	1	120	120	1	0	0	0
Vwc2	chr11	10640019	10640021	132	133	0.992	112	112	1	121	121	1	0.008	0.008	0
Ern1	chr11	106487792	106487794	0	40	0	0	93	0	0	77	0	0	0	0
Ern1	chr11	106487806	106487808	0	39	0	0	93	0	0	75	0	0	0	0
Ern1	chr11	106487809	106487811	0	39	0	0	94	0	0	73	0	0	0	0
Ern1	chr11	106487812	106487814	0	40	0	0	96	0	0	74	0	0	0	0
Ddx5	chr11	106788475	106788477	0	32	0	0	32	0	0	44	0	0	0	0
Kpna2	chr11	107012666	107012668	0	261	0	0	81	0	0	84	0	0	0	0
Kpna2	chr11	107012689	107012691	0	261	0	0	81	0	0	87	0	0	0	0
Kpna2	chr11	107012705	107012707	0	259	0	0	82	0	0	87	0	0	0	0
Kpna2	chr11	107012711	107012713	0	257	0	0	81	0	0	85	0	0	0	0
Kpna2	chr11	107012728	107012730	0	235	0	0	83	0	0	87	0	0	0	0
Nol11	chr11	107289052	107289054	45	45	1	14	14	1	0	8	0	0	-1	-1
Nol11	chr11	107289086	107289088	35	59	0.593	21	21	1	0	12	0	0.407	-0.593	-1
Pitpnc1	chr11	107334872	107334874	357	357	1	233	233	1	302	302	1	0	0	0
Pitpnc1	chr11	107371895	107371897	488	488	1	0	174	0	80	80	1	-1	0	1
Pitpnc1	chr11	107471152	107471154	0	124	0	0	38	0	0	96	0	0	0	0
Pitpnc1	chr11	107471206	107471208	0	116	0	0	32	0	96	96	1	0	1	1
Helz	chr11	107549385	107549387	46	46	1	50	50	1	17	17	1	0	0	0
Cacng5	chr11	107970602	107970604	280	408	0.686	97	97	1	125	163	0.767	0.314	0.081	-0.233
Cacng5	chr11	107970665	107970667	0	130	0	0	96	0	0	120	0	0	0	0
Prkca	chr11	108344650	108344652	192	807	0.238	283	350	0.809	79	147	0.537	0.571	0.299	-0.272
Prkca	chr11	108344701	108344703	313	822	0.381	197	287	0.686	82	153	0.536	0.305	0.155	-0.15
Prkca	chr11	108344711	108344713	194	819	0.237	0	278	0	81	153	0.529	-0.237	0.292	0.529
Axin2	chr11	108920690	108920692	0	71	0	0	10	0	0	52	0	0	0	0
Axin2	chr11	108920699	108920701	0	73	0	0	10	0	0	52	0	0	0	0
Axin2	chr11	108920716	108920718	0	72	0	0	9	0	0	52	0	0	0	0
Axin2	chr11	108920724	108920726	0	68	0	0	10	0	0	52	0	0	0	0
Axin2	chr11	108920726	108920728	0	70	0	0	10	0	0	52	0	0	0	0
Axin2	chr11	108961193	108961195	240	372	0.645	1	148	0.007	85	192	0.443	-0.638	-0.202	0.436
Wipi1	chr11	109596874	109596876	0	235	0	27	198	0.136	19	162	0.117	0.136	0.117	-0.019
Prkar1a	chr11	109650240	109650242	0	187	0	0	123	0	0	86	0	0	0	0
Prkar1a	chr11	109651277	109651279	0	268	0	0	88	0	0	32	0	0	0	0
Prkar1a	chr11	109651279	109651281	0	262	0	0	89	0	0	32	0	0	0	0
Prkar1a	chr11	109651285	109651287	0	265	0	0	90	0	0	30	0	0	0	0
Prkar1a	chr11	109651292	109651294	0	266	0	0	84	0	0	32	0	0	0	0
Prkar1a	chr11	109651305	109651307	0	264	0	0	86	0	0	32	0	0	0	0
Prkar1a	chr11	109651308	109651310	0	265	0	0	90	0	0	32	0	0	0	0
Prkar1a	chr11	109651313	109651315	0	264	0	0	87	0	0	32	0	0	0	0
Abca8b	chr11	109993345	109993347	875	1013	0.864	7	94	0.074	73	75	0.973	-0.79	0.109	0.899
Abca8b	chr11	109993386	109993388	1026	1026	1	94	94	1	75	75	1	0	0	0
Abca8b	chr11	109993406	109993408	1019	1019	1	94	94	1	201	201	1	0	0	0
Map2k6	chr11	110384585	110384587	76	99	0.768	4	16	0.25	5	5	1	-0.518	0.232	0.75
Vwc2	chr11	11126629	11126631	1697	2603	0.652	126	221	0.57	103	197	0.523	-0.082	-0.129	-0.047
Vwc2	chr11	11126652	11126654	2199	2607	0.843	221	221	1	195	195	1	0.157	0.157	0
Kcnj2	chr11	111876310	111876312	128	128	1	59	59	1	5	5	1	0	0	0
Sox9	chr11	112781263	112781265	0	26	0	0	91	0	0	18	0	0	0	0
Sox9	chr11	112781289	112781291	0	26	0	0	87	0	0	19	0	0	0	0
Sox9	chr11	112781298	112781300	0	26	0	0	90	0	0	18	0	0	0	0
Sox9	chr11	112927279	112927281	0	208	0	0	103	0	0	106	0	0	0	0
Slc39a11	chr11	113285710	113285712	159	159	1	2	17	0.118	147	147	1	-0.882	0	0.882
Slc39a11	chr11	113544948	113544950	446	764	0.584	0	117	0	148	266	0.556	-0.584	-0.028	0.556
Sstr2	chr11	113622428	113622430	525	860	0.61	67	193	0.347	43	98	0.439	-0.263	-0.171	0.092
Sstr2	chr11	113622478	113622480	786	786	1	193	193	1	97	97	1	0	0	0
Cdc42ep4	chr11	113750440	113750442	0	186	0	0	108	0	0	92	0	0	0	0
Sdk2	chr11	114066675	114066677	0	131	0	0	119	0	0	38	0	0	0	0
Sdk2	chr11	114066694	114066696	0	127	0	0	116	0	0	35	0	0	0	0
Sdk2	chr11	114066705	114066707	0	132	0	0	122	0	0	35	0	0	0	0
Sdk2	chr11	114066707	114066709	0	132	0	0	121	0	0	35	0	0	0	0
Sdk2	chr11	114066716	114066718	0	132	0	0	127	0	0	39	0	0	0	0
Sdk2	chr11	114066720	114066722	0	132	0	57	122	0.467	0	39	0	0.467	0	-0.467
Sdk2	chr11	114217461	114217463	0	315	0	0	176	0	0	103	0	0	0	0
Sdk2	chr11	114290881	114290883	260	260	1	121	183	0.661	71	71	1	-0.339	0	0.339
Rpl38	chr11	114439594	114439596	86	86	1	58	58	1	102	102	1	0	0	0
Rpl38	chr11	114472542	114472544	1	272	0.004	100	100	1	86	86	1	0.996	0.996	0
Rpl38	chr11	114472563	114472565	0	274	0	0	100	0	0	86	0	0	0	0
Rpl38	chr11	114472586	114472588	89	480	0.185	85	186	0.457	0	86	0	0.272	-0.185	-0.457
Rpl38	chr11	114472589	114472591	163	480	0.34	101	187	0.54	0	86	0	0.2	-0.34	-0.54
Rpl38	chr11	114472595	114472597	90	479	0.188	0	186	0	85	85	1	-0.188	0.812	1
Rpl38	chr11	114472603	114472605	89	484	0.184	100	185	0.541	85	85	1	0.357	0.816	0.459
Rpl38	chr11	114479299	114479301	0	75	0	0	78	0	0	77	0	0	0	0
Rpl38	chr11	114479316	114479318	0	66	0	0	77	0	0	74	0	0	0	0
Rpl38	chr11	114479323	114479325	0	71	0	0	78	0	1	75	0.013	0	0.013	0.013
Rpl38	chr11	114499683	114499685	730	730	1	125	125	1	129	130	0.992	0	-0.008	-0.008
Rpl38	chr11	114499690	114499692	323	522	0.619	127	127	1	93	93	1	0.381	0.381	0
Rpl38	chr11	114499714	114499716	520	520	1	126	126	1	93	93	1	0	0	0
Rpl38	chr11	114499717	114499719	519	519	1	127	127	1	92	93	0.989	0	-0.011	-0.011
Dnaic2	chr11	114737281	114737283	0	1105	0	0	126	0	0	100	0	0	0	0
Btbd17	chr11	114789205	114789207	0	161	0	0	101	0	0	92	0	0	0	0
Btbd17	chr11	114789253	114789255	0	112	0	0	98	0	0	91	0	0	0	0
Slc9a3r1	chr11	115163833	115163835	0	78	0	0	41	0	0	25	0	0	0	0
Slc9a3r1	chr11	115163838	115163840	0	78	0	0	41	0	0	25	0	0	0	0
Slc9a3r1	chr11	115163843	115163845	0	77	0	0	40	0	0	25	0	0	0	0
Mrpl58	chr11	115411189	115411191	58	58	1	124	124	1	16	16	1	0	0	0
Mrpl58	chr11	115411250	115411252	0	56	0	0	122	0	0	16	0	0	0	0
Kctd2	chr11	115420564	115420566	0	72	0	0	87	0	0	237	0	0	0	0
Kctd2	chr11	115420576	115420578	0	73	0	0	87	0	1	236	0.004	0	0.004	0.004
Kctd2	chr11	115420578	115420580	0	73	0	0	88	0	0	235	0	0	0	0
Kctd2	chr11	115420591	115420593	0	67	0	0	88	0	0	225	0	0	0	0
Caskin2	chr11	115814037	115814039	0	232	0	0	89	0	0	77	0	0	0	0
Smim5	chr11	115891334	115891336	282	381	0.74	1	72	0.014	0	38	0	-0.726	-0.74	-0.014
Galk1	chr11	116005228	116005230	0	102	0	0	7	0	0	56	0	0	0	0
Evpl	chr11	116239867	116239869	0	248	0	0	121	0	0	72	0	0	0	0
Prpsap1	chr11	116498802	116498804	0	152	0	0	84	0	0	25	0	0	0	0
Aanat	chr11	116589709	116589711	57	102	0.559	15	15	1	9	9	1	0.441	0.441	0
Cygb	chr11	116644157	116644159	286	457	0.626	0	87	0	0	106	0	-0.626	-0.626	0
Cygb	chr11	116644189	116644191	139	451	0.308	0	87	0	0	108	0	-0.308	-0.308	0
1810032O08Rik	chr11	116666684	116666686	1	104	0.01	0	73	0	0	103	0	-0.01	-0.01	0
1810032O08Rik	chr11	116666692	116666694	0	105	0	0	71	0	0	106	0	0	0	0
1810032O08Rik	chr11	116666697	116666699	0	102	0	0	72	0	0	104	0	0	0	0
1810032O08Rik	chr11	116666711	116666713	0	105	0	1	73	0.014	0	105	0	0.014	0	-0.014
1810032O08Rik	chr11	116672433	116672435	0	47	0	0	30	0	0	201	0	0	0	0
1810032O08Rik	chr11	116672448	116672450	0	47	0	0	29	0	0	202	0	0	0	0
Mxra7	chr11	116827639	116827641	0	172	0	0	63	0	53	130	0.408	0	0.408	0.408
Mxra7	chr11	116827651	116827653	0	59	0	0	63	0	0	55	0	0	0	0
Mxra7	chr11	116827684	116827686	0	59	0	0	63	0	0	55	0	0	0	0
Mxra7	chr11	116827698	116827700	0	59	0	0	63	0	1	89	0.011	0	0.011	0.011
Ikzf1	chr11	11685808	11685810	0	137	0	0	44	0	0	27	0	0	0	0
Ikzf1	chr11	11685827	11685829	0	137	0	0	44	0	0	27	0	0	0	0
Ikzf1	chr11	11685829	11685831	0	138	0	0	44	0	0	27	0	0	0	0
Ikzf1	chr11	11685834	11685836	48	224	0.214	1	43	0.023	0	27	0	-0.191	-0.214	-0.023
Mgat5b	chr11	116957917	116957919	62	62	1	5	5	1	32	32	1	0	0	0
Sec14l1	chr11	117115817	117115819	0	397	0	0	160	0	0	97	0	0	0	0
Sec14l1	chr11	117115851	117115853	0	164	0	0	160	0	0	97	0	0	0	0
Sec14l1	chr11	117115870	117115872	0	161	0	0	159	0	0	96	0	0	0	0
Sec14l1	chr11	117115872	117115874	0	164	0	0	161	0	0	96	0	0	0	0
Sec14l1	chr11	117115877	117115879	0	165	0	0	163	0	98	98	1	0	1	1
Gm11733	chr11	117483724	117483726	131	334	0.392	53	55	0.964	1	68	0.015	0.572	-0.377	-0.949
Gm11733	chr11	117483752	117483754	0	328	0	0	54	0	0	64	0	0	0	0
Tnrc6c	chr11	117600059	117600061	0	207	0	0	104	0	0	76	0	0	0	0
Tnrc6c	chr11	117655429	117655431	0	50	0	0	44	0	0	22	0	0	0	0
Tnrc6c	chr11	117655438	117655440	0	49	0	0	44	0	0	22	0	0	0	0
Tnrc6c	chr11	117655442	117655444	0	50	0	0	44	0	0	22	0	0	0	0
Tnrc6c	chr11	117655455	117655457	0	49	0	0	44	0	0	22	0	0	0	0
Tmc6	chr11	117780138	117780140	0	94	0	0	77	0	0	40	0	0	0	0
Tha1	chr11	117900140	117900142	472	472	1	187	187	1	224	224	1	0	0	0
Tha1	chr11	117900169	117900171	472	473	0.998	185	185	1	223	223	1	0.002	0.002	0
Socs3	chr11	117931110	117931112	0	66	0	0	59	0	0	56	0	0	0	0
Socs3	chr11	117931114	117931116	0	112	0	0	59	0	0	56	0	0	0	0
Cep295nl	chr11	118343339	118343341	0	149	0	0	102	0	0	106	0	0	0	0
C1qtnf1	chr11	118433101	118433103	122	122	1	97	97	1	109	109	1	0	0	0
C1qtnf1	chr11	118433149	118433151	0	122	0	99	99	1	110	110	1	1	1	0
Rbfox3	chr11	118729175	118729177	330	561	0.588	0	73	0	138	138	1	-0.588	0.412	1
Rbfox3	chr11	118729200	118729202	343	555	0.618	0	71	0	137	138	0.993	-0.618	0.375	0.993
Rbfox3	chr11	118913276	118913278	464	1577	0.294	0	101	0	108	221	0.489	-0.294	0.195	0.489
Rbfox3	chr11	118913299	118913301	886	1580	0.561	0	101	0	219	220	0.995	-0.561	0.434	0.995
Cbx8	chr11	119052264	119052266	0	215	0	0	64	0	0	60	0	0	0	0
Cbx8	chr11	119053782	119053784	0	1089	0	0	82	0	0	165	0	0	0	0
Cbx8	chr11	119053812	119053814	0	1148	0	0	85	0	0	172	0	0	0	0
Cbx8	chr11	119053822	119053824	0	1145	0	0	83	0	0	172	0	0	0	0
Cbx8	chr11	119053832	119053834	0	1260	0	0	85	0	0	171	0	0	0	0
Cbx8	chr11	119054409	119054411	0	329	0	0	126	0	0	102	0	0	0	0
Cbx8	chr11	119054443	119054445	0	327	0	0	125	0	0	102	0	0	0	0
Cbx8	chr11	119054454	119054456	1	386	0.003	0	123	0	0	101	0	-0.003	-0.003	0
Cbx8	chr11	119054459	119054461	0	395	0	0	126	0	0	105	0	0	0	0
Cbx8	chr11	119056305	119056307	0	619	0	0	76	0	0	169	0	0	0	0
Cbx8	chr11	119056314	119056316	0	605	0	0	74	0	0	165	0	0	0	0
Cbx8	chr11	119056330	119056332	1	578	0.002	0	74	0	0	158	0	-0.002	-0.002	0
Cbx8	chr11	119056353	119056355	0	720	0	0	75	0	0	162	0	0	0	0
Cbx4	chr11	119091066	119091068	0	158	0	0	88	0	0	36	0	0	0	0
Cbx4	chr11	119091071	119091073	0	157	0	0	88	0	0	35	0	0	0	0
Cbx4	chr11	119091074	119091076	0	158	0	0	88	0	0	35	0	0	0	0
Cbx4	chr11	119091080	119091082	0	155	0	0	86	0	0	36	0	0	0	0
Cbx4	chr11	119091094	119091096	0	209	0	0	88	0	0	35	0	0	0	0
Tbc1d16	chr11	119183455	119183457	5	5	1	104	104	1	96	96	1	0	0	0
Ccdc40	chr11	119228620	119228622	0	480	0	0	22	0	0	66	0	0	0	0
Ccdc40	chr11	119228623	119228625	0	477	0	0	23	0	0	66	0	0	0	0
Ccdc40	chr11	119228634	119228636	1	478	0.002	0	23	0	0	67	0	-0.002	-0.002	0
Card14	chr11	119306223	119306225	300	300	1	134	134	1	121	219	0.553	0	-0.447	-0.447
Rnf213	chr11	119402922	119402924	1	448	0.002	0	146	0	0	82	0	-0.002	-0.002	0
Rptor	chr11	119586417	119586419	0	53	0	77	77	1	107	107	1	1	1	0
Rptor	chr11	119586476	119586478	0	53	0	74	74	1	0	101	0	1	0	-1
Aatk	chr11	120019734	120019736	62	62	1	0	76	0	0	30	0	-1	-1	0
Bahcc1	chr11	120225579	120225581	245	245	1	101	101	1	106	106	1	0	0	0
Bahcc1	chr11	120225635	120225637	294	392	0.75	102	199	0.513	172	172	1	-0.237	0.25	0.487
Bahcc1	chr11	120225649	120225651	144	144	1	1	97	0.01	66	66	1	-0.99	0	0.99
Bahcc1	chr11	120225670	120225672	103	143	0.72	97	97	1	66	66	1	0.28	0.28	0
Bahcc1	chr11	120225672	120225674	143	143	1	60	97	0.619	66	66	1	-0.381	0	0.381
Bahcc1	chr11	120225676	120225678	145	145	1	38	96	0.396	66	66	1	-0.604	0	0.604
Bahcc1	chr11	120225694	120225696	99	128	0.773	1	70	0.014	0	37	0	-0.759	-0.773	-0.014
Bahcc1	chr11	120236873	120236875	0	51	0	0	72	0	0	65	0	0	0	0
Bahcc1	chr11	120236876	120236878	0	52	0	0	71	0	0	63	0	0	0	0
Bahcc1	chr11	120236880	120236882	0	52	0	0	72	0	0	64	0	0	0	0
Bahcc1	chr11	120236883	120236885	0	273	0	0	71	0	0	65	0	0	0	0
Bahcc1	chr11	120240210	120240212	120	543	0.221	0	81	0	0	124	0	-0.221	-0.221	0
Grb10	chr11	12025802	12025804	0	40	0	0	35	0	106	106	1	0	1	1
Actg1	chr11	120348115	120348117	0	151	0	0	59	0	0	58	0	0	0	0
Actg1	chr11	120348124	120348126	0	71	0	0	59	0	0	58	0	0	0	0
Actg1	chr11	120348136	120348138	0	71	0	0	59	0	0	59	0	0	0	0
Actg1	chr11	120348155	120348157	0	71	0	0	59	0	0	59	0	0	0	0
Actg1	chr11	120348165	120348167	0	71	0	0	59	0	0	59	0	0	0	0
Actg1	chr11	120348175	120348177	0	71	0	0	59	0	0	59	0	0	0	0
P4hb	chr11	120572557	120572559	0	135	0	0	70	0	0	30	0	0	0	0
Npb	chr11	120613001	120613003	66	138	0.478	1	50	0.02	0	101	0	-0.458	-0.478	-0.02
Cenpx	chr11	120713780	120713782	0	234	0	0	80	0	0	62	0	0	0	0
Cenpx	chr11	120713782	120713784	0	236	0	0	77	0	0	62	0	0	0	0
Cenpx	chr11	120713796	120713798	0	230	0	0	76	0	0	61	0	0	0	0
Lrrc45	chr11	120713839	120713841	0	242	0	0	80	0	0	101	0	0	0	0
Gps1	chr11	120784914	120784916	0	99	0	0	111	0	0	72	0	0	0	0
Slc16a3	chr11	120948493	120948495	0	103	0	35	204	0.172	30	411	0.073	0.172	0.073	-0.099
Slc16a3	chr11	120949372	120949374	0	204	0	0	76	0	0	93	0	0	0	0
Slc16a3	chr11	120949374	120949376	0	206	0	0	76	0	0	86	0	0	0	0
Slc16a3	chr11	120949399	120949401	0	207	0	0	76	0	0	94	0	0	0	0
Slc16a3	chr11	120949405	120949407	0	197	0	0	76	0	0	87	0	0	0	0
Slc16a3	chr11	120949421	120949423	0	317	0	0	78	0	0	93	0	0	0	0
Metrnl	chr11	121702352	121702354	0	86	0	0	40	0	0	67	0	0	0	0
Metrnl	chr11	121702356	121702358	0	85	0	0	40	0	1	67	0.015	0	0.015	0.015
Metrnl	chr11	121702362	121702364	0	83	0	0	38	0	0	68	0	0	0	0
Metrnl	chr11	121702375	121702377	0	87	0	0	40	0	0	69	0	0	0	0
Metrnl	chr11	121702381	121702383	0	87	0	0	40	0	0	67	0	0	0	0
Metrnl	chr11	121702649	121702651	0	63	0	0	21	0	0	49	0	0	0	0
Metrnl	chr11	121702655	121702657	0	63	0	0	21	0	0	49	0	0	0	0
Metrnl	chr11	121702657	121702659	0	63	0	0	20	0	0	49	0	0	0	0
Metrnl	chr11	121702659	121702661	0	63	0	0	21	0	0	49	0	0	0	0
Cobl	chr11	12464873	12464875	0	328	0	0	30	0	0	32	0	0	0	0
Cobl	chr11	12464877	12464879	0	221	0	0	30	0	0	32	0	0	0	0
Cobl	chr11	12464881	12464883	0	221	0	0	30	0	0	32	0	0	0	0
Cobl	chr11	12464887	12464889	0	222	0	0	28	0	0	31	0	0	0	0
Cobl	chr11	12464891	12464893	0	245	0	0	29	0	0	33	0	0	0	0
Cobl	chr11	12464901	12464903	0	245	0	0	29	0	0	33	0	0	0	0
Cobl	chr11	12922334	12922336	3287	3452	0.952	7	8	0.875	345	473	0.729	-0.077	-0.223	-0.146
Cobl	chr11	12969364	12969366	355	516	0.688	141	142	0.993	144	144	1	0.305	0.312	0.007
Sec61g	chr11	16507888	16507890	0	291	0	0	106	0	0	53	0	0	0	0
Sec61g	chr11	16507909	16507911	0	165	0	0	105	0	0	53	0	0	0	0
Sec61g	chr11	16507922	16507924	0	165	0	0	106	0	0	53	0	0	0	0
Sec61g	chr11	16507931	16507933	0	165	0	0	106	0	0	52	0	0	0	0
Sec61g	chr11	16507933	16507935	0	162	0	0	106	0	0	52	0	0	0	0
Sec61g	chr11	16507948	16507950	0	164	0	0	106	0	0	54	0	0	0	0
Sec61g	chr11	16508294	16508296	0	280	0	0	19	0	0	96	0	0	0	0
Sec61g	chr11	16508312	16508314	0	284	0	0	18	0	0	95	0	0	0	0
Sec61g	chr11	16508316	16508318	0	280	0	0	17	0	0	92	0	0	0	0
Sec61g	chr11	16508320	16508322	0	275	0	0	19	0	0	91	0	0	0	0
Pno1	chr11	17211525	17211527	0	387	0	0	78	0	0	62	0	0	0	0
C1d	chr11	17257314	17257316	266	909	0.293	129	269	0.48	1	211	0.005	0.187	-0.288	-0.475
C1d	chr11	17257328	17257330	132	797	0.166	0	269	0	0	213	0	-0.166	-0.166	0
Meis1	chr11	18871260	18871262	67	799	0.084	0	81	0	0	81	0	-0.084	-0.084	0
Meis1	chr11	18871267	18871269	160	804	0.199	1	80	0.013	0	83	0	-0.186	-0.199	-0.013
Meis1	chr11	18871289	18871291	160	779	0.205	1	81	0.012	0	77	0	-0.193	-0.205	-0.012
Meis1	chr11	18871298	18871300	0	804	0	0	83	0	0	82	0	0	0	0
Meis1	chr11	18875199	18875201	0	231	0	0	103	0	0	75	0	0	0	0
Meis1	chr11	18875245	18875247	0	226	0	58	161	0.36	0	76	0	0.36	0	-0.36
Meis1	chr11	18875261	18875263	0	226	0	0	163	0	0	77	0	0	0	0
Meis1	chr11	18877970	18877972	0	228	0	0	82	0	0	77	0	0	0	0
Meis1	chr11	19018364	19018366	211	962	0.219	0	89	0	109	109	1	-0.219	0.781	1
Meis1	chr11	19019587	19019589	100	1852	0.054	0	219	0	0	44	0	-0.054	-0.054	0
Meis1	chr11	19019603	19019605	119	2373	0.05	0	288	0	0	51	0	-0.05	-0.05	0
Meis1	chr11	19019611	19019613	0	2304	0	0	278	0	0	49	0	0	0	0
Spred2	chr11	19920144	19920146	0	122	0	0	19	0	0	94	0	0	0	0
Spred2	chr11	19920147	19920149	0	123	0	0	19	0	0	94	0	0	0	0
Spred2	chr11	19950890	19950892	0	121	0	0	113	0	0	106	0	0	0	0
Spred2	chr11	19950893	19950895	1	120	0.008	111	111	1	0	107	0	0.992	-0.008	-1
Spred2	chr11	19950914	19950916	1	123	0.008	113	113	1	0	106	0	0.992	-0.008	-1
Spred2	chr11	19950918	19950920	1	122	0.008	113	113	1	107	107	1	0.992	0.992	0
Spred2	chr11	20017505	20017507	157	157	1	95	95	1	97	97	1	0	0	0
Actr2	chr11	20069991	20069993	224	224	1	64	64	1	68	68	1	0	0	0
Actr2	chr11	20112876	20112878	0	394	0	0	63	0	0	56	0	0	0	0
Actr2	chr11	20112902	20112904	0	130	0	0	63	0	0	56	0	0	0	0
Actr2	chr11	20112908	20112910	0	130	0	0	61	0	0	55	0	0	0	0
Actr2	chr11	20112914	20112916	0	129	0	0	61	0	0	56	0	0	0	0
Actr2	chr11	20112919	20112921	0	128	0	0	60	0	0	57	0	0	0	0
Actr2	chr11	20112922	20112924	0	126	0	0	60	0	0	54	0	0	0	0
Actr2	chr11	20112927	20112929	0	130	0	0	60	0	0	56	0	0	0	0
Actr2	chr11	20112936	20112938	0	129	0	0	63	0	0	57	0	0	0	0
Cep68	chr11	20248921	20248923	0	448	0	0	86	0	0	54	0	0	0	0
Otx1	chr11	22002189	22002191	0	56	0	0	24	0	0	36	0	0	0	0
Otx1	chr11	22002192	22002194	0	55	0	0	24	0	0	35	0	0	0	0
Otx1	chr11	22002194	22002196	0	56	0	0	24	0	0	36	0	0	0	0
Otx1	chr11	22002201	22002203	0	55	0	0	24	0	0	35	0	0	0	0
Tmem17	chr11	22635525	22635527	335	404	0.829	7	11	0.636	25	31	0.806	-0.193	-0.023	0.17
B3gnt2	chr11	22859196	22859198	0	215	0	0	76	0	53	102	0.52	0	0.52	0.52
Zrsr1	chr11	22973167	22973169	294	708	0.415	1	8	0.125	0	5	0	-0.29	-0.415	-0.125
Bcl11a	chr11	24078705	24078707	0	273	0	0	130	0	0	76	0	0	0	0
Bcl11a	chr11	24104433	24104435	2	229	0.009	46	46	1	93	93	1	0.991	0.991	0
NONE	chr11	25109375	25109377	163	163	1	0	93	0	120	120	1	-1	0	1
Gm6899	chr11	26593249	26593251	0	371	0	0	101	0	0	88	0	0	0	0
Gm6899	chr11	26593267	26593269	0	189	0	0	99	0	0	86	0	0	0	0
Gm6899	chr11	26593283	26593285	0	194	0	0	102	0	0	88	0	0	0	0
Gm6899	chr11	26593285	26593287	1	192	0.005	0	102	0	0	87	0	-0.005	-0.005	0
Prorsd1	chr11	29515236	29515238	0	651	0	0	97	0	0	96	0	0	0	0
Prorsd1	chr11	29515244	29515246	1	666	0.002	0	101	0	0	97	0	-0.002	-0.002	0
Prorsd1	chr11	29515272	29515274	0	677	0	0	104	0	0	97	0	0	0	0
Prorsd1	chr11	29515282	29515284	0	672	0	0	142	0	0	212	0	0	0	0
Clhc1	chr11	29545014	29545016	117	117	1	95	95	1	96	96	1	0	0	0
Sptbn1	chr11	30267907	30267909	0	118	0	0	27	0	0	41	0	0	0	0
Psme4	chr11	30772191	30772193	0	132	0	0	67	0	0	46	0	0	0	0
Psme4	chr11	30772208	30772210	0	131	0	0	66	0	0	46	0	0	0	0
Psme4	chr11	30772210	30772212	0	131	0	0	67	0	0	46	0	0	0	0
Psme4	chr11	30772223	30772225	0	132	0	0	67	0	0	46	0	0	0	0
Psme4	chr11	30772240	30772242	0	129	0	0	67	0	0	46	0	0	0	0
Psme4	chr11	30772243	30772245	0	132	0	0	66	0	0	46	0	0	0	0
Psme4	chr11	30772246	30772248	0	130	0	0	66	0	0	46	0	0	0	0
Psme4	chr11	30772251	30772253	0	131	0	0	67	0	1	46	0.022	0	0.022	0.022
Bod1	chr11	31671628	31671630	1	101	0.01	0	53	0	0	41	0	-0.01	-0.01	0
Bod1	chr11	31671641	31671643	0	49	0	0	56	0	0	42	0	0	0	0
Bod1	chr11	31671649	31671651	0	49	0	0	55	0	0	41	0	0	0	0
Sfi1	chr11	3193347	3193349	698	1370	0.509	88	124	0.71	285	371	0.768	0.201	0.259	0.058
Sfi1	chr11	3193354	3193356	906	1373	0.66	89	124	0.718	364	370	0.984	0.058	0.324	0.266
Sfi1	chr11	3193384	3193386	849	2313	0.367	0	123	0	141	413	0.341	-0.367	-0.026	0.341
Sfi1	chr11	3193582	3193584	3996	4865	0.821	83	279	0.297	722	992	0.728	-0.524	-0.093	0.431
Sfi1	chr11	3193595	3193597	3398	4886	0.695	81	278	0.291	634	993	0.638	-0.404	-0.057	0.347
Sfi1	chr11	3193626	3193628	4285	4879	0.878	184	281	0.655	821	993	0.827	-0.223	-0.051	0.172
Rhbdf1	chr11	32221590	32221592	0	219	0	0	95	0	0	186	0	0	0	0
Rhbdf1	chr11	32221592	32221594	0	222	0	0	93	0	0	192	0	0	0	0
Rhbdf1	chr11	32221604	32221606	0	220	0	0	96	0	0	187	0	0	0	0
Rhbdf1	chr11	32221606	32221608	0	212	0	0	94	0	0	183	0	0	0	0
Rhbdf1	chr11	32221629	32221631	0	220	0	0	99	0	0	188	0	0	0	0
Rhbdf1	chr11	32221641	32221643	0	224	0	0	100	0	0	192	0	0	0	0
Rhbdf1	chr11	32221647	32221649	0	214	0	0	97	0	0	180	0	0	0	0
Rhbdf1	chr11	32221653	32221655	1	226	0.004	0	99	0	0	191	0	-0.004	-0.004	0
Stk10	chr11	32532343	32532345	47	721	0.065	71	71	1	0	45	0	0.935	-0.065	-1
Stk10	chr11	32532351	32532353	0	491	0	0	71	0	0	46	0	0	0	0
Stk10	chr11	32532373	32532375	0	482	0	0	70	0	0	42	0	0	0	0
Stk10	chr11	32532375	32532377	0	485	0	0	71	0	0	45	0	0	0	0
Stk10	chr11	32532395	32532397	0	492	0	0	71	0	0	46	0	0	0	0
Stk10	chr11	32532404	32532406	0	488	0	71	71	1	0	46	0	1	0	-1
Stk10	chr11	32533244	32533246	1	132	0.008	0	51	0	0	50	0	-0.008	-0.008	0
Stk10	chr11	32533248	32533250	0	131	0	0	50	0	0	49	0	0	0	0
Stk10	chr11	32533259	32533261	0	131	0	0	51	0	0	49	0	0	0	0
Stk10	chr11	32533275	32533277	0	119	0	0	50	0	0	45	0	0	0	0
Stk10	chr11	32533280	32533282	0	122	0	0	48	0	0	44	0	0	0	0
Stk10	chr11	32533285	32533287	0	120	0	0	51	0	0	43	0	0	0	0
Stk10	chr11	32533289	32533291	0	125	0	0	50	0	0	47	0	0	0	0
Stk10	chr11	32533294	32533296	0	131	0	0	51	0	0	48	0	0	0	0
Stk10	chr11	32533296	32533298	0	132	0	0	51	0	0	49	0	0	0	0
Fbxw11	chr11	32642641	32642643	0	182	0	0	64	0	0	63	0	0	0	0
Fbxw11	chr11	32642658	32642660	0	181	0	0	65	0	0	64	0	0	0	0
Fbxw11	chr11	32642682	32642684	0	177	0	0	65	0	0	64	0	0	0	0
Fbxw11	chr11	32642684	32642686	0	177	0	0	65	0	0	64	0	0	0	0
Fbxw11	chr11	32642689	32642691	0	174	0	0	64	0	0	64	0	0	0	0
Fbxw11	chr11	32642692	32642694	0	179	0	0	64	0	0	63	0	0	0	0
Fbxw11	chr11	32642694	32642696	0	178	0	0	65	0	0	63	0	0	0	0
Fbxw11	chr11	32642701	32642703	0	326	0	0	65	0	0	64	0	0	0	0
Patz1	chr11	3290043	3290045	0	216	0	0	79	0	0	64	0	0	0	0
Patz1	chr11	3290049	3290051	0	208	0	0	75	0	0	64	0	0	0	0
Patz1	chr11	3290059	3290061	0	214	0	0	77	0	63	63	1	0	1	1
Patz1	chr11	3290061	3290063	0	212	0	0	79	0	0	64	0	0	0	0
Patz1	chr11	3290063	3290065	0	217	0	0	80	0	0	65	0	0	0	0
Patz1	chr11	3290068	3290070	0	208	0	0	76	0	0	61	0	0	0	0
Patz1	chr11	3290071	3290073	0	212	0	0	73	0	0	62	0	0	0	0
Patz1	chr11	3290077	3290079	0	215	0	0	79	0	0	65	0	0	0	0
Patz1	chr11	3290083	3290085	0	211	0	0	80	0	0	65	0	0	0	0
Patz1	chr11	3290104	3290106	103	218	0.472	0	80	0	0	65	0	-0.472	-0.472	0
Fgf18	chr11	33075537	33075539	0	229	0	0	69	0	0	45	0	0	0	0
Fgf18	chr11	33075566	33075568	0	229	0	0	66	0	0	45	0	0	0	0
Tlx3	chr11	33200539	33200541	0	65	0	0	114	0	1	452	0.002	0	0.002	0.002
Tlx3	chr11	33200545	33200547	0	65	0	0	114	0	0	455	0	0	0	0
Tlx3	chr11	33200549	33200551	0	65	0	0	114	0	0	454	0	0	0	0
Tlx3	chr11	33200553	33200555	65	65	1	0	113	0	68	454	0.15	-1	-0.85	0.15
Ranbp17	chr11	33513589	33513591	0	232	0	0	21	0	0	131	0	0	0	0
Ranbp17	chr11	33513592	33513594	0	29	0	0	22	0	0	30	0	0	0	0
Pik3ip1	chr11	3353397	3353399	0	138	0	0	28	0	67	67	1	0	1	1
Kcnmb1	chr11	33992470	33992472	222	298	0.745	102	102	1	65	68	0.956	0.255	0.211	-0.044
Kcnmb1	chr11	33992530	33992532	292	543	0.538	0	102	0	0	66	0	-0.538	-0.538	0
Slit3	chr11	35121801	35121803	0	87	0	0	117	0	0	46	0	0	0	0
Slit3	chr11	35122162	35122164	0	121	0	0	86	0	0	66	0	0	0	0
Wwc1	chr11	35985415	35985417	1	121	0.008	0	15	0	1	230	0.004	-0.008	-0.004	0.004
Wwc1	chr11	36221440	36221442	0	2199	0	0	145	0	0	158	0	0	0	0
Wwc1	chr11	36221455	36221457	0	2081	0	0	139	0	0	144	0	0	0	0
Wwc1	chr11	36229425	36229427	52	52	1	0	45	0	0	72	0	-1	-1	0
Morc2a	chr11	3629191	3629193	0	104	0	0	65	0	0	8	0	0	0	0
Tenm2	chr11	36879909	36879911	285	285	1	121	121	1	128	128	1	0	0	0
Tenm2	chr11	36879949	36879951	292	292	1	0	123	0	124	130	0.954	-1	-0.046	0.954
Tenm2	chr11	36914094	36914096	183	355	0.515	83	86	0.965	75	75	1	0.45	0.485	0.035
Tenm2	chr11	36914156	36914158	0	367	0	0	149	0	0	76	0	0	0	0
Tenm2	chr11	36914208	36914210	0	193	0	0	61	0	92	92	1	0	1	1
Osbp2	chr11	3762082	3762084	0	228	0	0	61	0	0	57	0	0	0	0
Osbp2	chr11	3762084	3762086	0	222	0	0	63	0	0	55	0	0	0	0
Osbp2	chr11	3762099	3762101	0	228	0	0	63	0	0	58	0	0	0	0
Osbp2	chr11	3762106	3762108	0	224	0	0	63	0	0	57	0	0	0	0
Osbp2	chr11	3762112	3762114	0	219	0	0	63	0	0	58	0	0	0	0
Osbp2	chr11	3762115	3762117	0	228	0	0	63	0	0	56	0	0	0	0
Osbp2	chr11	3762121	3762123	0	224	0	0	63	0	0	59	0	0	0	0
Osbp2	chr11	3762124	3762126	0	225	0	0	63	0	0	58	0	0	0	0
Osbp2	chr11	3762128	3762130	0	220	0	0	63	0	0	57	0	0	0	0
Osbp2	chr11	3762132	3762134	0	227	0	0	63	0	0	57	0	0	0	0
Osbp2	chr11	3762134	3762136	0	225	0	0	63	0	0	57	0	0	0	0
Gal3st1	chr11	3998220	3998222	80	80	1	0	15	0	0	75	0	-1	-1	0
Gal3st1	chr11	3998241	3998243	0	81	0	0	20	0	0	71	0	0	0	0
Gal3st1	chr11	3998243	3998245	0	81	0	0	21	0	0	72	0	0	0	0
Sec14l3	chr11	4049336	4049338	4117	4117	1	131	131	1	140	140	1	0	0	0
Sec14l3	chr11	4049368	4049370	3743	4107	0.911	131	131	1	142	142	1	0.089	0.089	0
Sec14l3	chr11	4049374	4049376	4103	4103	1	131	131	1	141	141	1	0	0	0
Ccng1	chr11	40885522	40885524	152	153	0.993	1	371	0.003	12	809	0.015	-0.99	-0.978	0.012
Gabrg2	chr11	41463705	41463707	365	461	0.792	22	22	1	134	134	1	0.208	0.208	0
Gabrg2	chr11	41463728	41463730	445	473	0.941	24	24	1	127	135	0.941	0.059	0	-0.059
Gatsl3	chr11	4223729	4223731	0	63	0	0	50	0	0	106	0	0	0	0
Gatsl3	chr11	4223743	4223745	0	67	0	0	51	0	64	109	0.587	0	0.587	0.587
Gatsl3	chr11	4223790	4223792	68	68	1	0	52	0	109	109	1	-1	0	1
Lif	chr11	4266612	4266614	0	243	0	0	10	0	0	95	0	0	0	0
Lif	chr11	4266628	4266630	0	242	0	0	9	0	0	96	0	0	0	0
Lif	chr11	4266631	4266633	0	242	0	0	10	0	0	96	0	0	0	0
Lif	chr11	4266969	4266971	0	1448	0	0	306	0	0	88	0	0	0	0
Lif	chr11	4266989	4266991	1	1479	0.001	0	310	0	0	89	0	-0.001	-0.001	0
Lif	chr11	4266994	4266996	0	1475	0	0	310	0	0	89	0	0	0	0
4933415A04Rik	chr11	43572746	43572748	92	215	0.428	0	53	0	0	221	0	-0.428	-0.428	0
4933415A04Rik	chr11	43572751	43572753	92	215	0.428	0	53	0	1	220	0.005	-0.428	-0.423	0.005
Ttc1	chr11	43747361	43747363	0	241	0	0	94	0	0	119	0	0	0	0
Ebf1	chr11	44617495	44617497	0	580	0	0	51	0	0	203	0	0	0	0
Ebf1	chr11	44617520	44617522	0	574	0	0	52	0	0	208	0	0	0	0
Ebf1	chr11	44617534	44617536	0	579	0	0	51	0	0	208	0	0	0	0
Ebf1	chr11	44617538	44617540	0	582	0	0	51	0	0	207	0	0	0	0
Ebf1	chr11	44777711	44777713	0	324	0	0	55	0	69	113	0.611	0	0.611	0.611
Ebf1	chr11	44777732	44777734	159	326	0.488	55	55	1	70	114	0.614	0.512	0.126	-0.386
Ebf1	chr11	44777753	44777755	80	168	0.476	0	55	0	0	70	0	-0.476	-0.476	0
Mtmr3	chr11	4559168	4559170	704	705	0.999	108	108	1	163	163	1	0.001	0.001	0
Clint1	chr11	45852443	45852445	0	99	0	0	69	0	0	33	0	0	0	0
Clint1	chr11	45852446	45852448	0	99	0	0	69	0	0	33	0	0	0	0
Gm12166	chr11	46052406	46052408	376	1168	0.322	87	87	1	121	164	0.738	0.678	0.416	-0.262
Gm12166	chr11	46052445	46052447	0	1255	0	0	92	0	0	169	0	0	0	0
Gm12166	chr11	46052456	46052458	0	1249	0	0	92	0	0	169	0	0	0	0
Adam19	chr11	46056195	46056197	0	264	0	0	25	0	0	188	0	0	0	0
Nipal4	chr11	46166073	46166075	0	116	0	0	86	0	0	217	0	0	0	0
Nipal4	chr11	46166098	46166100	0	120	0	0	84	0	101	215	0.47	0	0.47	0.47
Zmat5	chr11	4720622	4720624	0	386	0	0	92	0	0	83	0	0	0	0
Zmat5	chr11	4720651	4720653	84	368	0.228	1	86	0.012	0	81	0	-0.216	-0.228	-0.012
Zmat5	chr11	4720676	4720678	86	480	0.179	0	95	0	87	87	1	-0.179	0.821	1
Sgcd	chr11	47988626	47988628	0	251	0	0	40	0	0	89	0	0	0	0
Sgcd	chr11	47988632	47988634	0	145	0	0	37	0	0	35	0	0	0	0
Sgcd	chr11	47988637	47988639	0	148	0	0	40	0	0	35	0	0	0	0
Rack1	chr11	48330261	48330263	111	114	0.974	20	20	1	47	47	1	0.026	0.026	0
Rack1	chr11	48330307	48330309	89	89	1	21	22	0.955	0	50	0	-0.045	-1	-0.955
Trim7	chr11	48833238	48833240	57	70	0.814	0	34	0	0	111	0	-0.814	-0.814	0
Irgm1	chr11	48855673	48855675	0	191	0	0	66	0	0	63	0	0	0	0
Irgm1	chr11	48855709	48855711	0	91	0	0	66	0	0	63	0	0	0	0
Irgm1	chr11	48855713	48855715	0	93	0	0	66	0	0	63	0	0	0	0
Irgm1	chr11	48855734	48855736	0	93	0	0	66	0	0	63	0	0	0	0
Irgm1	chr11	48872073	48872075	0	131	0	0	107	0	0	100	0	0	0	0
Thoc5	chr11	4895383	4895385	0	85	0	97	165	0.588	0	69	0	0.588	0	-0.588
Nefh	chr11	4947958	4947960	0	251	0	1	86	0.012	0	67	0	0.012	0	-0.012
Nefh	chr11	4947963	4947965	0	243	0	0	87	0	0	63	0	0	0	0
Nefh	chr11	4947971	4947973	0	244	0	0	88	0	0	64	0	0	0	0
Nefh	chr11	4947982	4947984	0	246	0	0	88	0	1	64	0.016	0	0.016	0.016
Nefh	chr11	4947999	4948001	0	245	0	0	88	0	0	64	0	0	0	0
Flt4	chr11	49634163	49634165	0	78	0	0	75	0	0	58	0	0	0	0
Ap1b1	chr11	4975706	4975708	0	116	0	0	99	0	0	93	0	0	0	0
Ap1b1	chr11	4975721	4975723	0	116	0	0	99	0	0	95	0	0	0	0
Ap1b1	chr11	4975726	4975728	0	117	0	0	99	0	0	93	0	0	0	0
Ap1b1	chr11	4975732	4975734	0	114	0	0	98	0	0	94	0	0	0	0
Ap1b1	chr11	4975768	4975770	0	119	0	1	100	0.01	0	95	0	0.01	0	-0.01
Ap1b1	chr11	4986815	4986817	0	91	0	0	63	0	0	169	0	0	0	0
Ap1b1	chr11	4986840	4986842	0	88	0	0	62	0	0	174	0	0	0	0
Canx	chr11	50325456	50325458	0	115	0	0	48	0	0	40	0	0	0	0
Gas2l1	chr11	5061979	5061981	0	224	0	0	64	0	0	103	0	0	0	0
Gas2l1	chr11	5061986	5061988	0	227	0	0	63	0	0	92	0	0	0	0
Gas2l1	chr11	5062036	5062038	0	233	0	0	65	0	0	115	0	0	0	0
Gas2l1	chr11	5065026	5065028	0	252	0	0	31	0	0	42	0	0	0	0
Gas2l1	chr11	5065030	5065032	0	252	0	0	32	0	0	42	0	0	0	0
Gas2l1	chr11	5065465	5065467	0	154	0	0	84	0	0	68	0	0	0	0
Gas2l1	chr11	5065497	5065499	0	154	0	0	83	0	0	65	0	0	0	0
Zfp2	chr11	50915888	50915890	0	300	0	0	79	0	0	43	0	0	0	0
Zfp2	chr11	50915895	50915897	0	253	0	0	81	0	0	43	0	0	0	0
Zfp2	chr11	50915906	50915908	0	254	0	0	81	0	0	44	0	0	0	0
Zfp2	chr11	50915921	50915923	0	256	0	0	81	0	0	44	0	0	0	0
Zfp2	chr11	50915937	50915939	0	253	0	0	81	0	0	42	0	0	0	0
Zfp2	chr11	50915945	50915947	0	252	0	0	81	0	0	43	0	0	0	0
Zfp2	chr11	50915947	50915949	0	252	0	0	80	0	0	41	0	0	0	0
Zfp2	chr11	50915949	50915951	0	254	0	0	80	0	0	42	0	0	0	0
Zfp2	chr11	50915951	50915953	0	251	0	0	80	0	0	40	0	0	0	0
Col23a1	chr11	51289864	51289866	70	187	0.374	0	51	0	0	46	0	-0.374	-0.374	0
Col23a1	chr11	51289871	51289873	0	186	0	0	51	0	0	47	0	0	0	0
Col23a1	chr11	51289886	51289888	0	185	0	0	51	0	0	46	0	0	0	0
Col23a1	chr11	51289909	51289911	0	187	0	0	49	0	0	47	0	0	0	0
Col23a1	chr11	51289918	51289920	0	185	0	0	51	0	0	46	0	0	0	0
Col23a1	chr11	51289922	51289924	0	180	0	0	51	0	0	49	0	0	0	0
Nhp2	chr11	51619013	51619015	26	152	0.171	0	9	0	0	17	0	-0.171	-0.171	0
Ube2b	chr11	51999926	51999928	0	57	0	0	95	0	0	198	0	0	0	0
Ube2b	chr11	52000340	52000342	0	73	0	0	54	0	0	128	0	0	0	0
Ube2b	chr11	52000351	52000353	0	76	0	0	54	0	0	128	0	0	0	0
Ube2b	chr11	52000353	52000355	0	82	0	0	62	0	0	127	0	0	0	0
Ube2b	chr11	52000378	52000380	0	87	0	0	63	0	0	127	0	0	0	0
Ube2b	chr11	52000398	52000400	0	88	0	0	63	0	0	69	0	0	0	0
Cdkl3	chr11	52003687	52003689	0	234	0	0	363	0	0	8	0	0	0	0
Kremen1	chr11	5215988	5215990	0	129	0	0	112	0	0	97	0	0	0	0
Olfr1373	chr11	52162223	52162225	217	221	0.982	10	10	1	10	10	1	0.018	0.018	0
Fstl4	chr11	52731978	52731980	1236	1370	0.902	92	92	1	282	282	1	0.098	0.098	0
Fstl4	chr11	52764136	52764138	0	88	0	111	111	1	0	9	0	1	0	-1
Fstl4	chr11	52764185	52764187	0	86	0	0	110	0	0	9	0	0	0	0
Hspa4	chr11	53300226	53300228	0	19	0	0	34	0	0	24	0	0	0	0
Hspa4	chr11	53300229	53300231	0	18	0	0	34	0	0	24	0	0	0	0
Hspa4	chr11	53300238	53300240	0	19	0	0	34	0	0	24	0	0	0	0
Hspa4	chr11	53300240	53300242	0	19	0	0	34	0	0	23	0	0	0	0
Aff4	chr11	53351735	53351737	0	253	0	1	281	0.004	0	281	0	0.004	0	-0.004
Aff4	chr11	53351739	53351741	0	254	0	0	283	0	0	284	0	0	0	0
Aff4	chr11	53351745	53351747	0	252	0	0	284	0	0	285	0	0	0	0
Gm9945	chr11	53478874	53478876	0	34	0	0	37	0	0	31	0	0	0	0
Gm9945	chr11	53479411	53479413	0	212	0	0	79	0	0	65	0	0	0	0
Gm9945	chr11	53479421	53479423	0	207	0	0	79	0	0	66	0	0	0	0
Gm9945	chr11	53479436	53479438	0	207	0	0	78	0	0	63	0	0	0	0
Kif3a	chr11	53561142	53561144	371	519	0.715	0	120	0	0	113	0	-0.715	-0.715	0
Kif3a	chr11	53567663	53567665	0	182	0	0	94	0	0	6	0	0	0	0
Kif3a	chr11	53567671	53567673	0	178	0	0	91	0	0	6	0	0	0	0
Kif3a	chr11	53567674	53567676	0	58	0	0	95	0	0	6	0	0	0	0
Kif3a	chr11	53567687	53567689	0	58	0	0	93	0	0	6	0	0	0	0
Slc22a5	chr11	53902937	53902939	625	768	0.814	108	108	1	203	203	1	0.186	0.186	0
Rapgef6	chr11	54522601	54522603	0	291	0	0	86	0	0	87	0	0	0	0
Rapgef6	chr11	54522607	54522609	0	296	0	0	87	0	0	85	0	0	0	0
Rapgef6	chr11	54522611	54522613	0	297	0	0	86	0	0	86	0	0	0	0
Rapgef6	chr11	54522645	54522647	1	476	0.002	0	87	0	0	167	0	-0.002	-0.002	0
Rapgef6	chr11	54522662	54522664	0	467	0	0	87	0	0	163	0	0	0	0
Xbp1	chr11	5520618	5520620	0	145	0	0	52	0	0	81	0	0	0	0
Xbp1	chr11	5520636	5520638	0	139	0	0	50	0	0	80	0	0	0	0
Xbp1	chr11	5520652	5520654	0	254	0	0	51	0	0	81	0	0	0	0
Xbp1	chr11	5520661	5520663	0	253	0	0	50	0	0	81	0	0	0	0
Nmur2	chr11	55880057	55880059	0	212	0	0	193	0	0	86	0	0	0	0
Nmur2	chr11	56151136	56151138	0	110	0	0	91	0	0	94	0	0	0	0
Nmur2	chr11	56151231	56151233	158	996	0.159	0	51	0	0	115	0	-0.159	-0.159	0
Nmur2	chr11	56151267	56151269	480	895	0.536	0	49	0	1	114	0.009	-0.536	-0.527	0.009
Nmur2	chr11	56151271	56151273	161	872	0.185	51	51	1	117	118	0.992	0.815	0.807	-0.008
Gria1	chr11	56587043	56587045	16	16	1	0	186	0	14	397	0.035	-1	-0.965	0.035
Gria1	chr11	57242420	57242422	208	208	1	0	57	0	111	111	1	-1	0	1
Fam114a2	chr11	57396683	57396685	112	734	0.153	0	100	0	1	306	0.003	-0.153	-0.15	0.003
Fam114a2	chr11	57396687	57396689	0	749	0	0	99	0	0	313	0	0	0	0
Urgcp	chr11	5741019	5741021	0	74	0	0	58	0	45	46	0.978	0	0.978	0.978
Urgcp	chr11	5741032	5741034	0	73	0	0	58	0	0	46	0	0	0	0
Urgcp	chr11	5741042	5741044	0	70	0	0	56	0	0	45	0	0	0	0
Urgcp	chr11	5741046	5741048	0	71	0	0	55	0	0	45	0	0	0	0
Urgcp	chr11	5741053	5741055	0	70	0	0	55	0	0	46	0	0	0	0
Urgcp	chr11	5741064	5741066	0	71	0	0	56	0	0	46	0	0	0	0
Urgcp	chr11	5741071	5741073	0	74	0	0	58	0	0	46	0	0	0	0
Urgcp	chr11	5741079	5741081	0	74	0	57	57	1	1	46	0.022	1	0.022	-0.978
Mfap3	chr11	57549354	57549356	0	91	0	0	55	0	0	92	0	0	0	0
Mfap3	chr11	57549411	57549413	118	435	0.271	0	54	0	0	92	0	-0.271	-0.271	0
Sap30l	chr11	57802630	57802632	0	279	0	0	87	0	0	178	0	0	0	0
Sap30l	chr11	57802657	57802659	0	289	0	0	92	0	0	186	0	0	0	0
Sap30l	chr11	57802659	57802661	0	285	0	0	90	0	0	188	0	0	0	0
Sap30l	chr11	57802675	57802677	0	290	0	0	93	0	0	188	0	0	0	0
Sap30l	chr11	57802677	57802679	0	290	0	0	92	0	0	187	0	0	0	0
Sap30l	chr11	57802684	57802686	70	293	0.239	0	92	0	1	190	0.005	-0.239	-0.234	0.005
Hand1	chr11	57829501	57829503	0	107	0	26	26	1	0	36	0	1	0	-1
Hand1	chr11	57829579	57829581	0	66	0	0	54	0	19	619	0.031	0	0.031	0.031
Hand1	chr11	57829582	57829584	0	66	0	0	54	0	18	618	0.029	0	0.029	0.029
Hand1	chr11	57829585	57829587	65	66	0.985	0	53	0	0	615	0	-0.985	-0.985	0
Olfr322	chr11	58650657	58650659	139	139	1	91	91	1	69	69	1	0	0	0
Olfr322	chr11	58650702	58650704	137	137	1	90	90	1	68	68	1	0	0	0
Obscn	chr11	59131782	59131784	867	994	0.872	1	117	0.009	112	113	0.991	-0.863	0.119	0.982
Obscn	chr11	59131790	59131792	998	998	1	118	118	1	113	113	1	0	0	0
Obscn	chr11	59131826	59131828	611	991	0.617	1	118	0.008	1	112	0.009	-0.609	-0.608	0.001
Gjc2	chr11	59177188	59177190	0	105	0	0	67	0	0	68	0	0	0	0
Gjc2	chr11	59177222	59177224	0	103	0	68	68	1	0	68	0	1	0	-1
Gjc2	chr11	59177236	59177238	0	100	0	0	68	0	0	68	0	0	0	0
Gjc2	chr11	59177246	59177248	38	38	1	0	67	0	0	69	0	-1	-1	0
Arf1	chr11	59227948	59227950	0	69	0	0	98	0	0	136	0	0	0	0
Arf1	chr11	59227957	59227959	0	70	0	0	96	0	0	140	0	0	0	0
Arf1	chr11	59227959	59227961	0	69	0	0	100	0	0	140	0	0	0	0
Rai1	chr11	60140895	60140897	55	469	0.117	0	19	0	0	41	0	-0.117	-0.117	0
Tom1l2	chr11	60352847	60352849	0	407	0	0	80	0	0	60	0	0	0	0
Tom1l2	chr11	60352855	60352857	0	413	0	0	80	0	0	60	0	0	0	0
Tom1l2	chr11	60352862	60352864	0	402	0	0	79	0	0	58	0	0	0	0
Tom1l2	chr11	60352864	60352866	0	404	0	0	77	0	0	60	0	0	0	0
Tom1l2	chr11	60352867	60352869	0	411	0	0	79	0	0	60	0	0	0	0
Tom1l2	chr11	60352869	60352871	0	412	0	0	79	0	0	60	0	0	0	0
Tom1l2	chr11	60352896	60352898	0	314	0	0	80	0	0	58	0	0	0	0
Tom1l2	chr11	60352908	60352910	0	331	0	0	79	0	0	60	0	0	0	0
Alkbh5	chr11	60538701	60538703	0	108	0	1	98	0.01	0	97	0	0.01	0	-0.01
Alkbh5	chr11	60538733	60538735	0	106	0	0	98	0	0	98	0	0	0	0
Alkbh5	chr11	60538740	60538742	0	226	0	0	98	0	0	98	0	0	0	0
Alkbh5	chr11	60538745	60538747	0	227	0	0	99	0	0	98	0	0	0	0
Alkbh5	chr11	60538761	60538763	0	225	0	0	98	0	0	97	0	0	0	0
Alkbh5	chr11	60538763	60538765	0	221	0	0	98	0	0	97	0	0	0	0
Mief2	chr11	60728527	60728529	0	210	0	0	91	0	0	92	0	0	0	0
Shmt1	chr11	60811138	60811140	0	304	0	0	146	0	0	29	0	0	0	0
Shmt1	chr11	60811146	60811148	0	78	0	0	52	0	0	29	0	0	0	0
Shmt1	chr11	60811151	60811153	0	74	0	0	52	0	0	29	0	0	0	0
Dhrs7b	chr11	60831048	60831050	0	110	0	0	82	0	0	63	0	0	0	0
Natd1	chr11	60907104	60907106	113	113	1	56	56	1	39	39	1	0	0	0
Natd1	chr11	60907146	60907148	131	131	1	66	66	1	43	43	1	0	0	0
Natd1	chr11	60907148	60907150	131	131	1	66	66	1	42	42	1	0	0	0
Natd1	chr11	60907163	60907165	133	133	1	66	66	1	43	43	1	0	0	0
Mapk7	chr11	61494334	61494336	0	527	0	0	71	0	0	82	0	0	0	0
Epn2	chr11	61579329	61579331	103	244	0.422	1	14	0.071	0	46	0	-0.351	-0.422	-0.071
Epn2	chr11	61579340	61579342	0	60	0	0	83	0	0	46	0	0	0	0
Epn2	chr11	61579343	61579345	0	60	0	0	82	0	0	46	0	0	0	0
Epn2	chr11	61579354	61579356	0	52	0	0	83	0	0	43	0	0	0	0
Epn2	chr11	61579360	61579362	0	53	0	0	83	0	0	44	0	0	0	0
Epn2	chr11	61579364	61579366	0	52	0	0	83	0	0	43	0	0	0	0
Epn2	chr11	61579379	61579381	0	34	0	0	83	0	0	41	0	0	0	0
Epn2	chr11	61579582	61579584	0	82	0	0	42	0	0	21	0	0	0	0
Epn2	chr11	61579584	61579586	0	82	0	0	41	0	0	21	0	0	0	0
Grap	chr11	61658035	61658037	15	15	1	10	10	1	0	9	0	0	-1	-1
Fam83g	chr11	61674492	61674494	0	159	0	0	71	0	96	96	1	0	1	1
Fam83g	chr11	61684120	61684122	0	66	0	0	39	0	0	21	0	0	0	0
Adora2b	chr11	62199665	62199667	1604	1878	0.854	0	121	0	92	92	1	-0.854	0.146	1
Adora2b	chr11	62199706	62199708	1730	1876	0.922	128	128	1	92	92	1	0.078	0.078	0
Adora2b	chr11	62199721	62199723	1839	1856	0.991	125	125	1	93	93	1	0.009	0.009	0
Npc1l1	chr11	6244834	6244836	0	63	0	0	77	0	84	85	0.988	0	0.988	0.988
Npc1l1	chr11	6244843	6244845	1	63	0.016	76	76	1	86	86	1	0.984	0.984	0
Npc1l1	chr11	6244857	6244859	0	63	0	0	77	0	84	86	0.977	0	0.977	0.977
Pigl	chr11	62458455	62458457	74	842	0.088	0	123	0	0	67	0	-0.088	-0.088	0
Pigl	chr11	62458488	62458490	0	228	0	0	120	0	0	67	0	0	0	0
Pigl	chr11	62458516	62458518	0	232	0	0	120	0	1	64	0.016	0	0.016	0.016
Trpv2	chr11	62565901	62565903	358	955	0.375	1	91	0.011	0	186	0	-0.364	-0.375	-0.011
Trpv2	chr11	62565921	62565923	711	936	0.76	93	93	1	104	104	1	0.24	0.24	0
Trpv2	chr11	62565939	62565941	706	940	0.751	93	93	1	103	103	1	0.249	0.249	0
Lrrc75a	chr11	62648699	62648701	0	224	0	0	36	0	0	29	0	0	0	0
Lrrc75a	chr11	62648702	62648704	0	231	0	0	36	0	0	29	0	0	0	0
Lrrc75a	chr11	62648704	62648706	0	229	0	0	37	0	0	29	0	0	0	0
Lrrc75a	chr11	62648706	62648708	0	231	0	0	37	0	0	29	0	0	0	0
Lrrc75a	chr11	62648727	62648729	0	314	0	0	37	0	0	29	0	0	0	0
Cdrt4	chr11	62920868	62920870	1	1803	0.001	0	91	0	0	302	0	-0.001	-0.001	0
Hs3st3b1	chr11	63844877	63844879	0	208	0	0	38	0	0	96	0	0	0	0
Hs3st3b1	chr11	63891949	63891951	72	152	0.474	0	97	0	0	72	0	-0.474	-0.474	0
Cox10	chr11	64223043	64223045	0	118	0	0	96	0	0	97	0	0	0	0
Elac2	chr11	64979469	64979471	0	269	0	0	83	0	0	56	0	0	0	0
Elac2	chr11	64979495	64979497	0	270	0	0	84	0	0	55	0	0	0	0
Elac2	chr11	64979507	64979509	0	271	0	0	84	0	0	56	0	0	0	0
Myocd	chr11	65273803	65273805	93	93	1	88	88	1	108	184	0.587	0	-0.413	-0.413
Tbrg4	chr11	6625909	6625911	0	66	0	0	52	0	0	32	0	0	0	0
Tbrg4	chr11	6625941	6625943	0	375	0	0	52	0	0	32	0	0	0	0
Tbrg4	chr11	6625948	6625950	0	383	0	0	53	0	0	32	0	0	0	0
Tbrg4	chr11	6625953	6625955	0	385	0	0	53	0	0	32	0	0	0	0
Tbrg4	chr11	6625963	6625965	0	388	0	0	53	0	0	32	0	0	0	0
Ntn1	chr11	68400013	68400015	0	101	0	0	76	0	0	34	0	0	0	0
Ntn1	chr11	68400022	68400024	0	52	0	0	76	0	0	34	0	0	0	0
Ntn1	chr11	68400028	68400030	0	51	0	0	76	0	0	33	0	0	0	0
Ntn1	chr11	68400032	68400034	0	53	0	0	76	0	0	34	0	0	0	0
Ntn1	chr11	68400039	68400041	0	52	0	0	75	0	0	33	0	0	0	0
Ntn1	chr11	68400043	68400045	0	54	0	0	76	0	0	34	0	0	0	0
Ntn1	chr11	68400047	68400049	0	52	0	0	74	0	0	34	0	0	0	0
Ntn1	chr11	68400051	68400053	0	53	0	0	73	0	0	33	0	0	0	0
Ntn1	chr11	68400067	68400069	0	53	0	0	75	0	32	32	1	0	1	1
Ntn1	chr11	68400073	68400075	51	51	1	75	75	1	33	33	1	0	0	0
Rpl26	chr11	68901665	68901667	0	85	0	0	88	0	0	92	0	0	0	0
Rpl26	chr11	68901667	68901669	0	86	0	0	85	0	0	92	0	0	0	0
Rpl26	chr11	68901670	68901672	0	85	0	1	87	0.011	92	92	1	0.011	1	0.989
Rpl26	chr11	68901675	68901677	0	84	0	0	85	0	0	93	0	0	0	0
Aurkb	chr11	69040032	69040034	0	152	0	0	81	0	0	59	0	0	0	0
Borcs6	chr11	69059578	69059580	0	225	0	0	69	0	0	146	0	0	0	0
Borcs6	chr11	69059591	69059593	0	139	0	0	69	0	0	144	0	0	0	0
Borcs6	chr11	69059638	69059640	0	291	0	0	69	0	0	139	0	0	0	0
Borcs6	chr11	69063912	69063914	0	460	0	0	115	0	0	119	0	0	0	0
Tmem107	chr11	69071263	69071265	0	35	0	0	44	0	0	31	0	0	0	0
Hes7	chr11	69119839	69119841	0	120	0	0	93	0	99	99	1	0	1	1
Chd3	chr11	69369498	69369500	0	515	0	0	83	0	0	77	0	0	0	0
Chd3	chr11	69369501	69369503	0	518	0	0	82	0	0	75	0	0	0	0
Chd3	chr11	69369504	69369506	0	506	0	0	79	0	0	79	0	0	0	0
Chd3	chr11	69369507	69369509	98	526	0.186	0	73	0	0	77	0	-0.186	-0.186	0
Chd3	chr11	69369531	69369533	0	555	0	1	85	0.012	0	81	0	0.012	0	-0.012
Chd3	chr11	69369556	69369558	0	601	0	0	91	0	0	90	0	0	0	0
Kdm6b	chr11	69416327	69416329	92	952	0.097	96	254	0.378	0	95	0	0.281	-0.097	-0.378
Kdm6b	chr11	69418033	69418035	0	449	0	0	91	0	0	83	0	0	0	0
Kdm6b	chr11	69418133	69418135	111	663	0.167	0	16	0	0	61	0	-0.167	-0.167	0
Kdm6b	chr11	69418161	69418163	0	539	0	0	16	0	0	62	0	0	0	0
Kdm6b	chr11	69418170	69418172	0	479	0	0	16	0	0	60	0	0	0	0
Kdm6b	chr11	69418172	69418174	0	492	0	0	15	0	0	61	0	0	0	0
Kdm6b	chr11	69418175	69418177	0	489	0	0	16	0	0	60	0	0	0	0
Kdm6b	chr11	69418185	69418187	0	440	0	0	13	0	0	55	0	0	0	0
Kdm6b	chr11	69433452	69433454	144	144	1	13	13	1	152	152	1	0	0	0
Dnah2	chr11	69495071	69495073	491	491	1	0	86	0	2	137	0.015	-1	-0.985	0.015
Dnah2	chr11	69495113	69495115	190	268	0.709	86	86	1	52	53	0.981	0.291	0.272	-0.019
Dnah2	chr11	69495122	69495124	95	268	0.354	86	86	1	52	53	0.981	0.646	0.627	-0.019
Dnah2	chr11	69495125	69495127	274	274	1	85	85	1	53	53	1	0	0	0
Dnah2	chr11	69546167	69546169	122	232	0.526	0	46	0	0	30	0	-0.526	-0.526	0
Efnb3	chr11	69560171	69560173	0	297	0	0	95	0	0	52	0	0	0	0
Polr2a	chr11	69758198	69758200	0	152	0	0	16	0	0	66	0	0	0	0
Polr2a	chr11	69758216	69758218	0	94	0	0	16	0	0	66	0	0	0	0
Polr2a	chr11	69758225	69758227	0	92	0	0	16	0	0	64	0	0	0	0
Polr2a	chr11	69758234	69758236	0	91	0	0	16	0	0	65	0	0	0	0
Polr2a	chr11	69758236	69758238	0	92	0	0	16	0	0	65	0	0	0	0
Polr2a	chr11	69758241	69758243	0	174	0	0	16	0	0	65	0	0	0	0
Polr2a	chr11	69758247	69758249	0	175	0	0	16	0	0	66	0	0	0	0
Polr2a	chr11	69758256	69758258	0	174	0	0	16	0	0	66	0	0	0	0
Polr2a	chr11	69758435	69758437	184	4029	0.046	2	478	0.004	93	559	0.166	-0.042	0.12	0.162
Polr2a	chr11	69758443	69758445	100	4032	0.025	0	488	0	0	519	0	-0.025	-0.025	0
Polr2a	chr11	69758446	69758448	1	4040	0	0	484	0	0	519	0	0	0	0
Neurl4	chr11	69901562	69901564	0	264	0	0	109	0	0	13	0	0	0	0
Phf23	chr11	69995706	69995708	0	363	0	0	80	0	0	88	0	0	0	0
Phf23	chr11	69995745	69995747	0	353	0	0	79	0	0	83	0	0	0	0
Phf23	chr11	69997455	69997457	0	104	0	0	57	0	0	45	0	0	0	0
Asgr1	chr11	70043007	70043009	402	534	0.753	131	131	1	107	107	1	0.247	0.247	0
Asgr1	chr11	70043313	70043315	939	939	1	133	133	1	218	218	1	0	0	0
Asgr1	chr11	70043321	70043323	938	938	1	131	131	1	216	216	1	0	0	0
Asgr2	chr11	70085018	70085020	295	295	1	112	112	1	181	181	1	0	0	0
Asgr2	chr11	70085036	70085038	294	294	1	112	112	1	180	180	1	0	0	0
Asgr2	chr11	70085059	70085061	294	294	1	108	108	1	181	181	1	0	0	0
Asgr2	chr11	70085066	70085068	294	294	1	108	108	1	179	179	1	0	0	0
Bcl6b	chr11	70228685	70228687	406	406	1	81	81	1	0	50	0	0	-1	-1
Alox12	chr11	70254371	70254373	263	912	0.288	0	144	0	0	101	0	-0.288	-0.288	0
Alox12	chr11	70254401	70254403	262	901	0.291	0	134	0	103	104	0.99	-0.291	0.699	0.99
Alox12	chr11	70254418	70254420	131	911	0.144	0	146	0	0	102	0	-0.144	-0.144	0
Cxcl16	chr11	70480297	70480299	9	9	1	106	106	1	1	106	0.009	0	-0.991	-0.991
Mink1	chr11	70554032	70554034	0	86	0	0	77	0	0	99	0	0	0	0
Chrne	chr11	70618502	70618504	7	7	1	97	97	1	80	80	1	0	0	0
Chrne	chr11	70618509	70618511	7	7	1	100	100	1	79	79	1	0	0	0
Inca1	chr11	70699883	70699885	0	177	0	0	73	0	0	88	0	0	0	0
Inca1	chr11	70699903	70699905	0	177	0	0	72	0	0	88	0	0	0	0
Kif1c	chr11	70700457	70700459	0	199	0	0	83	0	0	89	0	0	0	0
Kif1c	chr11	70700461	70700463	0	200	0	0	84	0	0	88	0	0	0	0
Kif1c	chr11	70700463	70700465	0	199	0	0	84	0	0	87	0	0	0	0
Kif1c	chr11	70700465	70700467	0	204	0	0	82	0	0	90	0	0	0	0
Kif1c	chr11	70700467	70700469	0	204	0	0	84	0	0	90	0	0	0	0
Kif1c	chr11	70700469	70700471	0	200	0	0	83	0	0	84	0	0	0	0
Kif1c	chr11	70700473	70700475	0	203	0	0	83	0	0	92	0	0	0	0
Kif1c	chr11	70700477	70700479	0	207	0	0	82	0	0	89	0	0	0	0
Kif1c	chr11	70700481	70700483	0	206	0	0	83	0	0	89	0	0	0	0
Kif1c	chr11	70700488	70700490	0	196	0	0	83	0	0	86	0	0	0	0
Kif1c	chr11	70700495	70700497	0	197	0	0	83	0	0	86	0	0	0	0
Scimp	chr11	70805462	70805464	108	239	0.452	0	100	0	0	34	0	-0.452	-0.452	0
Scimp	chr11	70805485	70805487	128	226	0.566	0	99	0	33	46	0.717	-0.566	0.151	0.717
Scimp	chr11	70805506	70805508	222	224	0.991	100	100	1	34	63	0.54	0.009	-0.451	-0.46
Scimp	chr11	70805510	70805512	218	220	0.991	100	100	1	34	55	0.618	0.009	-0.373	-0.382
Dhx33	chr11	71003984	71003986	0	187	0	0	98	0	0	36	0	0	0	0
Wscd1	chr11	71739773	71739775	290	495	0.586	1	65	0.015	0	109	0	-0.571	-0.586	-0.015
Wscd1	chr11	71750797	71750799	0	113	0	0	46	0	0	69	0	0	0	0
Wscd1	chr11	71750803	71750805	0	113	0	0	46	0	0	68	0	0	0	0
Wscd1	chr11	71750812	71750814	0	114	0	0	45	0	0	68	0	0	0	0
Wscd1	chr11	71750821	71750823	0	113	0	0	45	0	0	67	0	0	0	0
Wscd1	chr11	71750823	71750825	0	114	0	0	46	0	0	67	0	0	0	0
Wscd1	chr11	71750832	71750834	0	115	0	0	46	0	0	68	0	0	0	0
Wscd1	chr11	71750840	71750842	0	114	0	0	46	0	0	69	0	0	0	0
Wscd1	chr11	71750848	71750850	0	209	0	0	44	0	0	69	0	0	0	0
Wscd1	chr11	71751193	71751195	0	109	0	0	87	0	0	5	0	0	0	0
Wscd1	chr11	71751200	71751202	0	104	0	0	84	0	0	5	0	0	0	0
Wscd1	chr11	71751213	71751215	0	105	0	0	88	0	0	5	0	0	0	0
Wscd1	chr11	71751223	71751225	0	105	0	0	85	0	0	5	0	0	0	0
Wscd1	chr11	71751243	71751245	0	104	0	0	88	0	0	5	0	0	0	0
Slc13a5	chr11	72265340	72265342	0	501	0	0	50	0	1	62	0.016	0	0.016	0.016
Slc13a5	chr11	72265399	72265401	1	403	0.002	0	50	0	0	62	0	-0.002	-0.002	0
Tekt1	chr11	72373791	72373793	585	585	1	153	153	1	8	8	1	0	0	0
Ube2g1	chr11	72607174	72607176	0	222	0	0	96	0	0	91	0	0	0	0
Ube2g1	chr11	72607180	72607182	0	113	0	0	88	0	0	89	0	0	0	0
Ube2g1	chr11	72607194	72607196	0	116	0	0	94	0	0	90	0	0	0	0
Ube2g1	chr11	72607202	72607204	0	114	0	0	90	0	0	87	0	0	0	0
Ube2g1	chr11	72607297	72607299	0	86	0	69	69	1	0	74	0	1	0	-1
Ube2g1	chr11	72607306	72607308	0	136	0	0	69	0	0	73	0	0	0	0
Ube2g1	chr11	72607309	72607311	0	135	0	0	68	0	0	73	0	0	0	0
Ube2g1	chr11	72607313	72607315	0	138	0	0	69	0	0	73	0	0	0	0
Ube2g1	chr11	72607330	72607332	0	151	0	0	68	0	0	74	0	0	0	0
Ube2g1	chr11	72607334	72607336	0	149	0	0	69	0	0	70	0	0	0	0
Ube2g1	chr11	72607338	72607340	0	149	0	0	69	0	0	71	0	0	0	0
Ube2g1	chr11	72607351	72607353	0	147	0	0	69	0	0	72	0	0	0	0
Ube2g1	chr11	72607353	72607355	0	147	0	0	68	0	0	70	0	0	0	0
Ube2g1	chr11	72607356	72607358	0	149	0	68	68	1	0	72	0	1	0	-1
Ube2g1	chr11	72607358	72607360	0	148	0	0	66	0	0	71	0	0	0	0
Atp2a3	chr11	72961584	72961586	0	146	0	0	52	0	48	48	1	0	1	1
Camkk1	chr11	73018913	73018915	0	477	0	55	56	0.982	0	87	0	0.982	0	-0.982
Haspin	chr11	73137648	73137650	0	6	0	76	76	1	1	65	0.015	1	0.015	-0.985
Haspin	chr11	73137653	73137655	0	6	0	0	75	0	0	65	0	0	0	0
Haspin	chr11	73137666	73137668	0	6	0	0	76	0	0	65	0	0	0	0
Rap1gap2	chr11	74557664	74557666	0	279	0	0	55	0	0	183	0	0	0	0
Cluh	chr11	74638643	74638645	0	85	0	0	74	0	0	82	0	0	0	0
Cluh	chr11	74638647	74638649	0	85	0	0	74	0	0	82	0	0	0	0
Cluh	chr11	74638652	74638654	0	85	0	0	74	0	0	82	0	0	0	0
Cluh	chr11	74638662	74638664	0	164	0	0	74	0	0	81	0	0	0	0
Cluh	chr11	74638679	74638681	0	163	0	0	74	0	0	82	0	0	0	0
Cluh	chr11	74638685	74638687	0	167	0	0	74	0	0	81	0	0	0	0
Mnt	chr11	74830249	74830251	0	124	0	0	89	0	0	111	0	0	0	0
Mnt	chr11	74830460	74830462	0	379	0	0	76	0	0	50	0	0	0	0
Mnt	chr11	74830499	74830501	1	364	0.003	0	79	0	0	47	0	-0.003	-0.003	0
Srr	chr11	74925725	74925727	0	114	0	0	116	0	0	130	0	0	0	0
Hic1	chr11	75168008	75168010	0	145	0	0	71	0	0	99	0	0	0	0
Hic1	chr11	75168033	75168035	0	143	0	0	70	0	0	98	0	0	0	0
Hic1	chr11	75168051	75168053	0	142	0	0	69	0	0	98	0	0	0	0
Hic1	chr11	75168059	75168061	0	145	0	0	69	0	0	100	0	0	0	0
Hic1	chr11	75168069	75168071	0	143	0	0	67	0	0	100	0	0	0	0
Hic1	chr11	75169056	75169058	0	126	0	0	35	0	0	42	0	0	0	0
Hic1	chr11	75169069	75169071	0	127	0	0	36	0	0	41	0	0	0	0
Hic1	chr11	75172223	75172225	0	350	0	0	72	0	0	81	0	0	0	0
Rtn4rl1	chr11	75192905	75192907	0	534	0	0	270	0	0	107	0	0	0	0
Rtn4rl1	chr11	75192953	75192955	0	529	0	0	269	0	0	107	0	0	0	0
Rtn4rl1	chr11	75194775	75194777	41	49	0.837	0	36	0	0	39	0	-0.837	-0.837	0
Rtn4rl1	chr11	75194780	75194782	0	49	0	0	35	0	0	39	0	0	0	0
Rilp	chr11	75510033	75510035	0	228	0	0	124	0	0	78	0	0	0	0
Doc2b	chr11	75795598	75795600	84	133	0.632	0	103	0	0	71	0	-0.632	-0.632	0
Doc2b	chr11	75795622	75795624	0	84	0	0	102	0	0	71	0	0	0	0
Doc2b	chr11	75795631	75795633	0	84	0	0	102	0	0	71	0	0	0	0
Doc2b	chr11	75795652	75795654	0	83	0	0	101	0	0	70	0	0	0	0
Doc2b	chr11	75795655	75795657	0	84	0	0	97	0	0	68	0	0	0	0
Doc2b	chr11	75795658	75795660	0	83	0	0	99	0	0	70	0	0	0	0
Doc2b	chr11	75795661	75795663	0	83	0	0	99	0	0	67	0	0	0	0
Rph3al	chr11	75876943	75876945	476	476	1	90	90	1	61	61	1	0	0	0
Vps53	chr11	76140854	76140856	53	54	0.981	20	20	1	90	90	1	0.019	0.019	0
Abr	chr11	76494967	76494969	0	113	0	0	69	0	0	72	0	0	0	0
Gosr1	chr11	76767186	76767188	173	173	1	86	86	1	28	28	1	0	0	0
Slc6a4	chr11	76997618	76997620	0	320	0	78	78	1	0	59	0	1	0	-1
Slc6a4	chr11	77032391	77032393	223	223	1	101	101	1	97	97	1	0	0	0
Efcab5	chr11	77216690	77216692	0	674	0	0	37	0	0	65	0	0	0	0
Efcab5	chr11	77216752	77216754	0	585	0	0	39	0	0	66	0	0	0	0
Ankrd13b	chr11	77489355	77489357	0	285	0	0	79	0	0	165	0	0	0	0
Ankrd13b	chr11	77489363	77489365	0	188	0	1	78	0.013	0	80	0	0.013	0	-0.013
Ankrd13b	chr11	77489372	77489374	0	192	0	0	78	0	0	81	0	0	0	0
Ankrd13b	chr11	77489375	77489377	0	194	0	0	78	0	0	82	0	0	0	0
Ankrd13b	chr11	77489378	77489380	0	195	0	0	79	0	0	86	0	0	0	0
Ankrd13b	chr11	77489380	77489382	0	288	0	0	79	0	0	86	0	0	0	0
Ankrd13b	chr11	77489393	77489395	0	296	0	0	76	0	0	82	0	0	0	0
Ankrd13b	chr11	77489396	77489398	0	296	0	0	76	0	0	83	0	0	0	0
Ankrd13b	chr11	77489398	77489400	0	291	0	0	73	0	0	82	0	0	0	0
Ankrd13b	chr11	77489400	77489402	0	285	0	0	73	0	0	79	0	0	0	0
Ankrd13b	chr11	77489404	77489406	0	277	0	0	65	0	0	67	0	0	0	0
Ankrd13b	chr11	77489408	77489410	0	287	0	0	70	0	0	75	0	0	0	0
Gm10392	chr11	77518348	77518350	89	89	1	87	87	1	39	39	1	0	0	0
Gm10392	chr11	77518376	77518378	89	89	1	87	87	1	38	38	1	0	0	0
Nufip2	chr11	77685720	77685722	0	111	0	0	61	0	0	59	0	0	0	0
Cryba1	chr11	77747516	77747518	1029	1109	0.928	139	139	1	181	181	1	0.072	0.072	0
Cryba1	chr11	77747531	77747533	509	1159	0.439	72	140	0.514	104	182	0.571	0.075	0.132	0.057
Cryba1	chr11	77747575	77747577	954	1158	0.824	137	139	0.986	182	182	1	0.162	0.176	0.014
Myo18a	chr11	77778306	77778308	80	80	1	84	84	1	28	28	1	0	0	0
Gm10277	chr11	77798319	77798321	0	106	0	0	124	0	0	119	0	0	0	0
Gm10277	chr11	77799883	77799885	138	138	1	41	41	1	44	44	1	0	0	0
Phf12	chr11	77983836	77983838	0	123	0	0	95	0	0	64	0	0	0	0
Phf12	chr11	77983864	77983866	0	217	0	0	96	0	0	66	0	0	0	0
Fam222b	chr11	78115831	78115833	0	177	0	0	65	0	0	61	0	0	0	0
Fam222b	chr11	78115856	78115858	0	84	0	0	66	0	0	59	0	0	0	0
Fam222b	chr11	78115862	78115864	84	358	0.235	0	66	0	0	61	0	-0.235	-0.235	0
Nek8	chr11	78177002	78177004	0	486	0	0	167	0	0	56	0	0	0	0
Nek8	chr11	78177007	78177009	0	203	0	0	84	0	0	56	0	0	0	0
Nek8	chr11	78177054	78177056	0	340	0	0	172	0	0	56	0	0	0	0
Aldoc	chr11	78323525	78323527	303	303	1	87	87	1	105	105	1	0	0	0
Slc13a2	chr11	78405184	78405186	0	1057	0	0	161	0	128	363	0.353	0	0.353	0.353
Slc13a2	chr11	78405206	78405208	485	1075	0.451	0	157	0	264	370	0.714	-0.451	0.263	0.714
Tmem199	chr11	78512085	78512087	1	163	0.006	0	81	0	0	49	0	-0.006	-0.006	0
Nlk	chr11	78697022	78697024	0	566	0	0	92	0	0	91	0	0	0	0
Nlk	chr11	78697066	78697068	0	614	0	0	90	0	0	89	0	0	0	0
Nlk	chr11	78697080	78697082	0	632	0	0	92	0	0	90	0	0	0	0
Nlk	chr11	78697084	78697086	0	629	0	0	92	0	0	89	0	0	0	0
Nlk	chr11	78697202	78697204	0	114	0	0	62	0	0	140	0	0	0	0
Nlk	chr11	78697234	78697236	0	103	0	0	57	0	0	124	0	0	0	0
Nlk	chr11	78697247	78697249	0	110	0	0	61	0	0	175	0	0	0	0
Nlk	chr11	78697249	78697251	0	107	0	0	60	0	0	174	0	0	0	0
Nlk	chr11	78697251	78697253	0	108	0	0	60	0	0	175	0	0	0	0
Nlk	chr11	78697254	78697256	0	108	0	0	61	0	0	176	0	0	0	0
Utp6	chr11	79969406	79969408	139	139	1	45	45	1	75	75	1	0	0	0
Rhbdl3	chr11	80300946	80300948	0	167	0	0	84	0	0	68	0	0	0	0
Rhbdl3	chr11	80300956	80300958	0	167	0	0	85	0	0	68	0	0	0	0
Rhbdl3	chr11	80300962	80300964	0	167	0	0	85	0	0	68	0	0	0	0
Rhbdl3	chr11	80300964	80300966	0	167	0	0	84	0	0	68	0	0	0	0
Rhbdl3	chr11	80300986	80300988	0	167	0	0	85	0	0	66	0	0	0	0
Rhbdl3	chr11	80301006	80301008	0	283	0	0	84	0	0	101	0	0	0	0
Myo1d	chr11	80778237	80778239	193	193	1	1	21	0.048	1	154	0.006	-0.952	-0.994	-0.042
Myo1d	chr11	80778277	80778279	0	71	0	0	28	0	0	156	0	0	0	0
Tmem132e	chr11	82389709	82389711	101	101	1	0	111	0	0	88	0	-1	-1	0
Tmem132e	chr11	82389726	82389728	0	101	0	0	114	0	0	89	0	0	0	0
Tmem132e	chr11	82389743	82389745	0	96	0	113	114	0.991	0	86	0	0.991	0	-0.991
Tmem132e	chr11	82389765	82389767	0	101	0	0	114	0	0	89	0	0	0	0
Tmem132e	chr11	82444678	82444680	194	227	0.855	40	40	1	0	37	0	0.145	-0.855	-1
Tmem132e	chr11	82509014	82509016	273	529	0.516	0	10	0	0	92	0	-0.516	-0.516	0
Cct6b	chr11	82751506	82751508	120	271	0.443	0	108	0	351	352	0.997	-0.443	0.554	0.997
Cct6b	chr11	82751542	82751544	132	262	0.504	108	108	1	352	352	1	0.496	0.496	0
Zfp830	chr11	82764596	82764598	0	117	0	0	40	0	43	81	0.531	0	0.531	0.531
Rffl	chr11	82863628	82863630	556	907	0.613	93	95	0.979	0	176	0	0.366	-0.613	-0.979
Slfn5	chr11	82931797	82931799	0	190	0	0	49	0	0	34	0	0	0	0
Slfn5	chr11	82931809	82931811	0	187	0	0	49	0	0	33	0	0	0	0
Slfn5	chr11	82931814	82931816	0	191	0	0	49	0	0	34	0	0	0	0
Slfn5	chr11	82931826	82931828	0	25	0	1	48	0.021	0	33	0	0.021	0	-0.021
Slfn5	chr11	82931831	82931833	1	26	0.038	49	49	1	0	33	0	0.962	-0.038	-1
Slfn5	chr11	82932706	82932708	0	56	0	1	83	0.012	0	91	0	0.012	0	-0.012
Slfn5	chr11	82932710	82932712	0	56	0	0	88	0	0	96	0	0	0	0
Slfn5	chr11	82932716	82932718	0	57	0	0	92	0	0	100	0	0	0	0
Slfn9	chr11	82991618	82991620	0	305	0	0	91	0	0	81	0	0	0	0
Slfn9	chr11	82991632	82991634	0	437	0	0	157	0	81	81	1	0	1	1
Slfn9	chr11	82991688	82991690	0	58	0	0	26	0	0	68	0	0	0	0
1700020L24Rik	chr11	83440120	83440122	0	76	0	0	47	0	0	31	0	0	0	0
1700020L24Rik	chr11	83440136	83440138	0	120	0	0	74	0	0	31	0	0	0	0
1700020L24Rik	chr11	83440746	83440748	0	6	0	0	65	0	0	16	0	0	0	0
1700020L24Rik	chr11	83440748	83440750	0	6	0	0	66	0	0	18	0	0	0	0
1700020L24Rik	chr11	83448150	83448152	0	18	0	0	94	0	0	90	0	0	0	0
1700020L24Rik	chr11	83448350	83448352	0	163	0	0	54	0	0	75	0	0	0	0
1700020L24Rik	chr11	83448358	83448360	0	166	0	0	57	0	0	75	0	0	0	0
Taf15	chr11	83472975	83472977	0	120	0	1	70	0.014	0	60	0	0.014	0	-0.014
Hnf1b	chr11	83851455	83851457	0	485	0	0	123	0	0	50	0	0	0	0
Hnf1b	chr11	83851499	83851501	0	489	0	0	122	0	0	50	0	0	0	0
Hnf1b	chr11	83851513	83851515	0	492	0	0	117	0	0	50	0	0	0	0
Hnf1b	chr11	83853956	83853958	15	84	0.179	0	12	0	0	37	0	-0.179	-0.179	0
Hnf1b	chr11	83853968	83853970	0	89	0	0	12	0	0	38	0	0	0	0
Hnf1b	chr11	83854007	83854009	0	93	0	0	12	0	0	40	0	0	0	0
Hnf1b	chr11	83854018	83854020	0	62	0	0	7	0	0	25	0	0	0	0
Synrg	chr11	83964362	83964364	0	86	0	0	71	0	0	78	0	0	0	0
Synrg	chr11	83964368	83964370	0	81	0	0	72	0	0	78	0	0	0	0
Synrg	chr11	83964370	83964372	0	86	0	0	73	0	0	78	0	0	0	0
Synrg	chr11	83964378	83964380	0	85	0	0	67	0	0	78	0	0	0	0
Synrg	chr11	83964383	83964385	0	85	0	0	74	0	0	78	0	0	0	0
Synrg	chr11	83964386	83964388	0	85	0	0	74	0	0	77	0	0	0	0
Synrg	chr11	83964389	83964391	0	85	0	0	74	0	0	78	0	0	0	0
Synrg	chr11	83964395	83964397	0	85	0	0	72	0	0	77	0	0	0	0
Synrg	chr11	83964408	83964410	0	84	0	0	73	0	0	77	0	0	0	0
Synrg	chr11	83964420	83964422	82	162	0.506	0	74	0	0	78	0	-0.506	-0.506	0
Aatf	chr11	84513399	84513401	0	91	0	0	75	0	0	31	0	0	0	0
Lhx1	chr11	84520172	84520174	116	215	0.54	0	73	0	0	105	0	-0.54	-0.54	0
Lhx1	chr11	84524652	84524654	54	124	0.435	0	70	0	0	57	0	-0.435	-0.435	0
Lhx1	chr11	84524677	84524679	0	178	0	0	64	0	0	56	0	0	0	0
Lhx1	chr11	84524693	84524695	0	196	0	0	64	0	0	56	0	0	0	0
Tns3	chr11	8468645	8468647	0	271	0	0	75	0	0	71	0	0	0	0
Dhrs11	chr11	84835519	84835521	255	255	1	104	104	1	157	252	0.623	0	-0.377	-0.377
Ggnbp2	chr11	84870545	84870547	0	204	0	0	10	0	0	73	0	0	0	0
Ggnbp2	chr11	84870556	84870558	0	204	0	0	10	0	0	73	0	0	0	0
Ggnbp2	chr11	84870581	84870583	0	188	0	0	10	0	0	73	0	0	0	0
Pigw	chr11	84893582	84893584	1	12	0.083	0	48	0	0	41	0	-0.083	-0.083	0
Usp32	chr11	85139601	85139603	0	488	0	0	33	0	0	127	0	0	0	0
Appbp2	chr11	85244799	85244801	257	395	0.651	105	105	1	114	114	1	0.349	0.349	0
Bcas3	chr11	85525600	85525602	0	1029	0	0	119	0	0	107	0	0	0	0
Tbx2	chr11	85833651	85833653	145	912	0.159	0	96	0	1	229	0.004	-0.159	-0.155	0.004
Tbx2	chr11	85833656	85833658	1	804	0.001	0	96	0	0	181	0	-0.001	-0.001	0
Tbx2	chr11	85833691	85833693	1	793	0.001	0	94	0	0	185	0	-0.001	-0.001	0
Tbx2	chr11	85833705	85833707	0	871	0	0	181	0	0	183	0	0	0	0
Tbx2	chr11	85833713	85833715	219	856	0.256	0	180	0	0	182	0	-0.256	-0.256	0
Tbx2	chr11	85833854	85833856	1004	2031	0.494	115	119	0.966	177	287	0.617	0.472	0.123	-0.349
Tbx2	chr11	85833865	85833867	1151	2166	0.531	122	124	0.984	185	307	0.603	0.453	0.072	-0.381
Tbx2	chr11	85833899	85833901	1159	2297	0.505	193	262	0.737	190	318	0.597	0.232	0.092	-0.14
Tbx2	chr11	85833946	85833948	84	84	1	131	131	1	10	81	0.123	0	-0.877	-0.877
Gm11444	chr11	85844578	85844580	0	100	0	0	142	0	0	167	0	0	0	0
Gm11444	chr11	85844601	85844603	0	193	0	0	64	0	0	167	0	0	0	0
Gm11444	chr11	85844603	85844605	0	193	0	0	63	0	0	165	0	0	0	0
Tbx4	chr11	85895298	85895300	0	183	0	0	88	0	0	90	0	0	0	0
Tbx4	chr11	85895304	85895306	0	183	0	0	88	0	0	87	0	0	0	0
Tbx4	chr11	85895310	85895312	0	184	0	0	89	0	0	90	0	0	0	0
Tbx4	chr11	85895314	85895316	0	183	0	0	84	0	0	89	0	0	0	0
Tbx4	chr11	85895323	85895325	0	183	0	0	88	0	0	88	0	0	0	0
Tbx4	chr11	85895326	85895328	0	185	0	0	88	0	0	87	0	0	0	0
Tns3	chr11	8601399	8601401	0	141	0	0	49	0	0	101	0	0	0	0
Med13	chr11	86385028	86385030	1170	1170	1	10	10	1	362	362	1	0	0	0
Med13	chr11	86385083	86385085	1117	1258	0.888	9	12	0.75	328	383	0.856	-0.138	-0.032	0.106
Rnft1	chr11	86434588	86434590	339	913	0.371	200	302	0.662	2	135	0.015	0.291	-0.356	-0.647
Rnft1	chr11	86434606	86434608	751	940	0.799	314	314	1	66	133	0.496	0.201	-0.303	-0.504
Rps6kb1	chr11	86544811	86544813	0	75	0	0	77	0	0	50	0	0	0	0
Ypel2	chr11	86917126	86917128	93	111	0.838	0	35	0	69	70	0.986	-0.838	0.148	0.986
Ypel2	chr11	86942960	86942962	129	129	1	99	99	1	100	100	1	0	0	0
Tex14	chr11	87462855	87462857	0	197	0	0	81	0	0	56	0	0	0	0
Supt4a	chr11	87737436	87737438	0	29	0	0	98	0	0	20	0	0	0	0
Supt4a	chr11	87737442	87737444	0	60	0	0	99	0	0	36	0	0	0	0
Supt4a	chr11	87737444	87737446	0	74	0	0	98	0	0	35	0	0	0	0
Supt4a	chr11	87737465	87737467	0	77	0	0	98	0	0	26	0	0	0	0
Supt4a	chr11	87737479	87737481	0	159	0	0	91	0	0	47	0	0	0	0
Mrps23	chr11	88169107	88169109	299	506	0.591	86	142	0.606	104	104	1	0.015	0.409	0.394
Ccdc182	chr11	88317376	88317378	0	120	0	0	57	0	54	54	1	0	1	1
Ccdc182	chr11	88317438	88317440	2	121	0.017	0	58	0	0	54	0	-0.017	-0.017	0
Ccdc182	chr11	88346613	88346615	272	273	0.996	1	130	0.008	16	17	0.941	-0.988	-0.055	0.933
Ccdc182	chr11	88346623	88346625	271	271	1	129	129	1	17	17	1	0	0	0
Ccdc182	chr11	88346668	88346670	122	122	1	127	127	1	17	17	1	0	0	0
Ccdc182	chr11	88366877	88366879	87	87	1	128	128	1	100	100	1	0	0	0
Ccdc182	chr11	88366883	88366885	87	87	1	128	128	1	100	100	1	0	0	0
Ccdc182	chr11	88367926	88367928	94	95	0.989	58	58	1	17	17	1	0.011	0.011	0
Msi2	chr11	88691223	88691225	0	396	0	0	53	0	0	139	0	0	0	0
Akap1	chr11	88864294	88864296	0	530	0	0	66	0	0	75	0	0	0	0
Akap1	chr11	88864296	88864298	0	539	0	0	65	0	0	77	0	0	0	0
Akap1	chr11	88864298	88864300	1	535	0.002	0	65	0	73	75	0.973	-0.002	0.971	0.973
Akap1	chr11	88864300	88864302	0	535	0	0	66	0	0	77	0	0	0	0
Akap1	chr11	88864303	88864305	0	531	0	0	66	0	0	76	0	0	0	0
Akap1	chr11	88864345	88864347	0	539	0	0	66	0	0	78	0	0	0	0
Akap1	chr11	88907793	88907795	155	345	0.449	72	73	0.986	72	72	1	0.537	0.551	0.014
Akap1	chr11	88907849	88907851	249	330	0.755	71	71	1	74	74	1	0.245	0.245	0
Dgke	chr11	89060438	89060440	0	251	0	0	54	0	0	84	0	0	0	0
Dgke	chr11	89060449	89060451	0	250	0	0	54	0	0	84	0	0	0	0
Dgke	chr11	89060459	89060461	0	249	0	0	52	0	0	83	0	0	0	0
Dgke	chr11	89060464	89060466	0	248	0	0	53	0	0	83	0	0	0	0
Dgke	chr11	89060469	89060471	0	249	0	0	54	0	0	83	0	0	0	0
Dgke	chr11	89060477	89060479	0	250	0	0	54	0	0	83	0	0	0	0
Dgke	chr11	89060479	89060481	0	248	0	0	54	0	0	84	0	0	0	0
Gm525	chr11	89163195	89163197	111	112	0.991	0	87	0	0	117	0	-0.991	-0.991	0
Gm525	chr11	89163203	89163205	113	113	1	0	83	0	119	119	1	-1	0	1
Nog	chr11	89299304	89299306	0	84	0	0	61	0	0	57	0	0	0	0
Nog	chr11	89299333	89299335	0	84	0	0	60	0	0	57	0	0	0	0
Nog	chr11	89299341	89299343	0	81	0	0	59	0	0	57	0	0	0	0
Nog	chr11	89299344	89299346	0	84	0	0	61	0	0	58	0	0	0	0
Nog	chr11	89299359	89299361	0	72	0	0	60	0	0	58	0	0	0	0
Nog	chr11	89299362	89299364	0	82	0	0	61	0	0	58	0	0	0	0
Nog	chr11	89299391	89299393	0	265	0	0	42	0	0	90	0	0	0	0
Nog	chr11	89299418	89299420	0	266	0	0	43	0	0	87	0	0	0	0
Nog	chr11	89299421	89299423	0	258	0	0	42	0	0	79	0	0	0	0
Nog	chr11	89299449	89299451	0	267	0	0	43	0	0	83	0	0	0	0
Nog	chr11	89299454	89299456	0	263	0	0	43	0	0	81	0	0	0	0
Nog	chr11	89302693	89302695	0	184	0	0	178	0	0	165	0	0	0	0
Nog	chr11	89302695	89302697	0	183	0	0	180	0	0	169	0	0	0	0
Nog	chr11	89302703	89302705	86	269	0.32	0	228	0	0	169	0	-0.32	-0.32	0
Tmem100	chr11	90032873	90032875	0	116	0	0	76	0	0	159	0	0	0	0
Tmem100	chr11	90032910	90032912	0	102	0	0	70	0	0	139	0	0	0	0
Tmem100	chr11	90033334	90033336	136	3426	0.04	0	169	0	0	515	0	-0.04	-0.04	0
Tmem100	chr11	90033351	90033353	136	3438	0.04	0	169	0	110	515	0.214	-0.04	0.174	0.214
Tmem100	chr11	90033355	90033357	134	3336	0.04	0	164	0	110	503	0.219	-0.04	0.179	0.219
Tom1l1	chr11	90687993	90687995	0	102	0	0	30	0	0	123	0	0	0	0
Tom1l1	chr11	90688008	90688010	0	290	0	30	32	0.938	0	346	0	0.938	0	-0.938
Kif2b	chr11	91335833	91335835	462	550	0.84	100	100	1	0	51	0	0.16	-0.84	-1
Kif2b	chr11	91643040	91643042	61	64	0.953	5	5	1	8	8	1	0.047	0.047	0
Abca13	chr11	9192025	9192027	0	167	0	59	174	0.339	26	390	0.067	0.339	0.067	-0.272
Car10	chr11	93097668	93097670	0	507	0	0	68	0	0	119	0	0	0	0
Car10	chr11	93097672	93097674	1	509	0.002	0	68	0	0	117	0	-0.002	-0.002	0
Car10	chr11	93097724	93097726	0	313	0	0	69	0	0	60	0	0	0	0
Mbtd1	chr11	93886496	93886498	0	151	0	0	65	0	0	60	0	0	0	0
Mbtd1	chr11	93886499	93886501	0	155	0	0	67	0	0	61	0	0	0	0
Mbtd1	chr11	93886506	93886508	0	156	0	0	68	0	0	60	0	0	0	0
Mbtd1	chr11	93886519	93886521	0	156	0	0	68	0	0	61	0	0	0	0
Mbtd1	chr11	93886521	93886523	0	158	0	0	69	0	0	61	0	0	0	0
Mbtd1	chr11	93886542	93886544	0	149	0	0	64	0	0	59	0	0	0	0
Mbtd1	chr11	93886551	93886553	0	157	0	0	69	0	0	61	0	0	0	0
Mbtd1	chr11	93886557	93886559	0	157	0	0	69	0	0	61	0	0	0	0
Spag9	chr11	93996621	93996623	0	92	0	0	84	0	0	74	0	0	0	0
Spag9	chr11	93996623	93996625	0	91	0	0	85	0	0	78	0	0	0	0
Spag9	chr11	93996630	93996632	0	91	0	0	82	0	0	74	0	0	0	0
Spag9	chr11	93996638	93996640	0	91	0	0	85	0	0	77	0	0	0	0
Spag9	chr11	93996640	93996642	0	90	0	0	84	0	0	77	0	0	0	0
Wfikkn2	chr11	94265714	94265716	0	408	0	0	112	0	0	148	0	0	0	0
Wfikkn2	chr11	94265741	94265743	1	116	0.009	0	109	0	108	108	1	-0.009	0.991	1
Wfikkn2	chr11	94265767	94265769	0	365	0	0	111	0	0	108	0	0	0	0
[truncated: 15,238 more rows]
