# Supplementary material for: Targeting aberrant DNA methylation in mesenchymal stromal cells as a treatment for myeloma bone disease
Source: Nat Commun. 2021 Jan 18;12:421. doi: 10.1038/s41467-020-20715-x (PMC7813865; doi:10.1038/s41467-020-20715-x)
Supplement: Supplementary file 3 — Supplementary Data 1–9 [file 41467_2020_20715_MOESM3_ESM.zip › Supplementary Data Files/Supplementary Data 9.xlsx]

## Sheet: Supplementary Data 9
Supplementary Data 9. List of DMPs from Supplementary Table 1 overlapping with RRBS DMPs
symbol	chr	start	end	healthy_meth	veh_meth	CM_meth	difB_HD_veh	difB_HD_CM	difB_veh_CM
Tph2	chr10	115157569	115157571	0.878	1	0.996	0.122	0.118	-0.004
Kcnmb4	chr10	116426962	116426964	0.546	1	0.987	0.454	0.441	-0.013
Slc16a7	chr10	125549750	125549752	0.72	1	0.2	0.28	-0.52	-0.8
Foxo3	chr10	42275789	42275791	0	1	0	1	0	-1
Scml4	chr10	42924230	42924232	0.875	1	0.831	0.125	-0.044	-0.169
Scml4	chr10	42924233	42924235	0.901	1	0.883	0.099	-0.018	-0.117
Fbxo5	chr10	5805843	5805845	0	0.009	0	0.009	0	-0.009
Rgs17	chr10	5922349	5922351	0	0.437	0	0.437	0	-0.437
Lrrtm3	chr10	64635521	64635523	0.639	1	0.623	0.361	-0.016	-0.377
Lrrtm3	chr10	64635547	64635549	0.54	1	0.858	0.46	0.318	-0.142
Cdk1	chr10	69401443	69401445	0.438	1	0.42	0.562	-0.018	-0.58
Rrp1	chr10	78388543	78388545	0.134	0.507	0	0.373	-0.134	-0.507
Chst11	chr10	83128566	83128568	0.212	0.768	0	0.556	-0.212	-0.768
Ust	chr10	8550452	8550454	0.578	0.984	0.576	0.406	-0.002	-0.408
Ascl1	chr10	87501240	87501242	0	0.446	0	0.446	0	-0.446
Tmpo	chr10	91313147	91313149	0	0.497	0	0.497	0	-0.497
Zfp385c	chr11	100640503	100640505	0	0.01	0	0.01	0	-0.01
Arhgap27	chr11	103333841	103333843	0	1	0	1	0	-1
Crhr1	chr11	104132524	104132526	0	1	0	1	0	-1
Cacng5	chr11	107970602	107970604	0.686	1	0.767	0.314	0.081	-0.233
Prkca	chr11	108344650	108344652	0.238	0.809	0.537	0.571	0.299	-0.272
Prkca	chr11	108344701	108344703	0.381	0.686	0.536	0.305	0.155	-0.15
Rpl38	chr11	114472586	114472588	0.185	0.457	0	0.272	-0.185	-0.457
Rpl38	chr11	114472589	114472591	0.34	0.54	0	0.2	-0.34	-0.54
C1d	chr11	17257314	17257316	0.293	0.48	0.005	0.187	-0.288	-0.475
Meis1	chr11	18875245	18875247	0	0.36	0	0.36	0	-0.36
Ebf1	chr11	44777732	44777734	0.488	1	0.614	0.512	0.126	-0.386
Gm12166	chr11	46052406	46052408	0.322	1	0.738	0.678	0.416	-0.262
Hand1	chr11	57829501	57829503	0	1	0	1	0	-1
Slc6a4	chr11	76997618	76997620	0	1	0	1	0	-1
Tbx2	chr11	85833854	85833856	0.494	0.966	0.617	0.472	0.123	-0.349
Tbx2	chr11	85833865	85833867	0.531	0.984	0.603	0.453	0.072	-0.381
Tbx2	chr11	85833899	85833901	0.505	0.737	0.597	0.232	0.092	-0.14
Tom1l1	chr11	90688008	90688010	0	0.938	0	0.938	0	-0.938
Kif2b	chr11	91335833	91335835	0.84	1	0	0.16	-0.84	-1
Hoxb9	chr11	96250974	96250976	0	0.542	0.074	0.542	0.074	-0.468
Hoxb9	chr11	96251006	96251008	0.308	0.545	0	0.237	-0.308	-0.545
Hoxb9	chr11	96251013	96251015	0	0.548	0	0.548	0	-0.548
Hoxb9	chr11	96251538	96251540	0	0.274	0	0.274	0	-0.274
Hoxb9	chr11	96269601	96269603	0	0.013	0	0.013	0	-0.013
Hoxb7	chr11	96286178	96286180	0	1	0	1	0	-1
Skap1	chr11	96444770	96444772	0.573	0.929	0.702	0.356	0.129	-0.227
Tbx21	chr11	97089561	97089563	0	1	0	1	0	-1
Ikzf3	chr11	98545908	98545910	0	1	0	1	0	-1
Begain	chr12	109052719	109052721	0	1	0	1	0	-1
Macc1	chr12	119475208	119475210	0.599	1	0.568	0.401	-0.031	-0.432
Pomc	chr12	3924625	3924627	0.656	1	0.167	0.344	-0.489	-0.833
Pomc	chr12	3924663	3924665	0.678	1	0.167	0.322	-0.511	-0.833
Scin	chr12	40133672	40133674	0	0.984	0	0.984	0	-0.984
Fut8	chr12	77238356	77238358	0	1	0	1	0	-1
Zfp36l1	chr12	80115193	80115195	0.003	1	0.007	0.997	0.004	-0.993
Batf	chr12	85668947	85668949	0.102	0.991	0	0.889	-0.102	-0.991
Flrt2	chr12	95694331	95694333	0	0.014	0	0.014	0	-0.014
Chrm3	chr13	10986191	10986193	0.463	1	0.019	0.537	-0.444	-0.981
Chrm3	chr13	11127406	11127408	0.317	1	0.02	0.683	-0.297	-0.98
Sox4	chr13	28884855	28884857	0	0.532	0	0.532	0	-0.532
Trpc7	chr13	56870803	56870805	0.008	0.99	0	0.982	-0.008	-0.99
Trpc7	chr13	56870811	56870813	0.008	0.99	0	0.982	-0.008	-0.99
Spock1	chr13	57908068	57908070	0.359	1	0	0.641	-0.359	-1
Nkd2	chr13	73837889	73837891	0.966	1	0.99	0.034	0.024	-0.01
Gtpbp4	chr13	9012141	9012143	0.195	0.347	0.247	0.152	0.052	-0.1
Abcc4	chr14	118745938	118745940	0.015	1	0	0.985	-0.015	-1
Wnt5a	chr14	28295028	28295030	0.691	1	0.394	0.309	-0.297	-0.606
Cacna1d	chr14	30517088	30517090	0.964	1	0.857	0.036	-0.107	-0.143
Galnt15	chr14	32015138	32015140	0	0.971	0	0.971	0	-0.971
Chat	chr14	32465775	32465777	0.119	0.536	0	0.417	-0.119	-0.536
Bmp4	chr14	46388243	46388245	0	0.012	0	0.012	0	-0.012
Gata4	chr14	63245189	63245191	0.006	1	0	0.994	-0.006	-1
Gata4	chr14	63250917	63250919	0	0.013	0	0.013	0	-0.013
Ebf2	chr14	67289209	67289211	0	1	0	1	0	-1
Htr2a	chr14	74441031	74441033	0.933	1	0.998	0.067	0.065	-0.002
Scn8a	chr15	100965798	100965800	0	1	0	1	0	-1
Cdh9	chr15	16456855	16456857	0.998	1	0.997	0.002	-0.001	-0.003
Cdh9	chr15	17575383	17575385	0.532	1	0.944	0.468	0.412	-0.056
Cdh9	chr15	17575441	17575443	0.905	1	0.984	0.095	0.079	-0.016
Zfp622	chr15	26018199	26018201	0.664	1	0.989	0.336	0.325	-0.011
Ank	chr15	27476866	27476868	0	1	0	1	0	-1
Zfp706	chr15	36949327	36949329	0	1	0	1	0	-1
Atp6v1c1	chr15	38602184	38602186	0.444	1	0.3	0.556	-0.144	-0.7
Atp6v1c1	chr15	38602236	38602238	0.092	1	0.301	0.908	0.209	-0.699
Tnfrsf11b	chr15	54144335	54144337	0.687	1	0.541	0.313	-0.146	-0.459
Myc	chr15	62056841	62056843	0.5	1	0	0.5	-0.5	-1
Lifr	chr15	7129632	7129634	0	0.02	0	0.02	0	-0.02
Trappc9	chr15	72968653	72968655	0.813	1	0	0.187	-0.813	-1
Elfn2	chr15	78711242	78711244	0.778	1	0.993	0.222	0.215	-0.007
Tbc1d22a	chr15	86488128	86488130	0.998	1	0.649	0.002	-0.349	-0.351
Ano6	chr15	95763566	95763568	0.249	0.981	0	0.732	-0.249	-0.981
Ano6	chr15	95763611	95763613	0	0.617	0	0.617	0	-0.617
Xxylt1	chr16	31080460	31080462	0.008	1	0	0.992	-0.008	-1
Filip1l	chr16	57391532	57391534	0.905	1	0.994	0.095	0.089	-0.006
Filip1l	chr16	57391545	57391547	0.932	1	0.994	0.068	0.062	-0.006
Filip1l	chr16	57391551	57391553	0.909	1	0.994	0.091	0.085	-0.006
Filip1l	chr16	57391570	57391572	0.928	1	0.65	0.072	-0.278	-0.35
Filip1l	chr16	57391583	57391585	0.903	1	0.789	0.097	-0.114	-0.211
Rbfox1	chr16	6250041	6250043	0.633	1	0	0.367	-0.633	-1
Cadm2	chr16	68332021	68332023	0.564	0.867	0.852	0.303	0.288	-0.015
Ncam2	chr16	81956874	81956876	0	1	0.99	1	0.99	-0.01
Setd4	chr16	93438278	93438280	0	0.988	0	0.988	0	-0.988
Setd4	chr16	93438304	93438306	0	0.988	0	0.988	0	-0.988
Setd4	chr16	93438308	93438310	0	0.988	0	0.988	0	-0.988
Hlcs	chr16	94313276	94313278	0	0.543	0	0.543	0	-0.543
B3galt4	chr17	33950960	33950962	0	1	0	1	0	-1
Vars2	chr17	35667503	35667505	0	0.011	0	0.011	0	-0.011
Supt3	chr17	44733946	44733948	0.222	0.991	0	0.769	-0.222	-0.991
Arid1b	chr17	4587247	4587249	0.716	1	0	0.284	-0.716	-1
Tbcc	chr17	46890039	46890041	0	0.003	0	0.003	0	-0.003
Synj2	chr17	5941372	5941374	0	0.25	0.052	0.25	0.052	-0.198
Pja2	chr17	64273034	64273036	0.646	0.992	0.989	0.346	0.343	-0.003
Eml4	chr17	83346114	83346116	0.883	1	0.784	0.117	-0.099	-0.216
Six3	chr17	85619535	85619537	0.744	1	0	0.256	-0.744	-1
Epas1	chr17	86754313	86754315	0	1	0	1	0	-1
Mib1	chr18	10726437	10726439	0	1	0	1	0	-1
Zfp521	chr18	13899093	13899095	0.007	1	0	0.993	-0.007	-1
Zfp521	chr18	13899110	13899112	0.007	1	0	0.993	-0.007	-1
Cdh2	chr18	16808493	16808495	0.054	0.6	0	0.546	-0.054	-0.6
Pcdh1	chr18	38212376	38212378	0	1	0	1	0	-1
Prdm6	chr18	53463831	53463833	0.001	0.988	0	0.987	-0.001	-0.988
Slc12a2	chr18	57814952	57814954	0.58	0.99	0.209	0.41	-0.371	-0.781
Cd74	chr18	60826169	60826171	0	1	0.749	1	0.749	-0.251
Nedd4l	chr18	64822186	64822188	0.94	1	0.964	0.06	0.024	-0.036
Mbd2	chr18	70636146	70636148	0.622	0.992	0.957	0.37	0.335	-0.035
Mro	chr18	73845604	73845606	0.991	1	0	0.009	-0.991	-1
Rfx3	chr19	28155652	28155654	0.933	1	0.94	0.067	0.007	-0.06
Rfx3	chr19	28155689	28155691	0.973	1	0.99	0.027	0.017	-0.01
Rfx3	chr19	28155692	28155694	0.863	1	0.861	0.137	-0.002	-0.139
Rfx3	chr19	28155699	28155701	0.977	1	0.99	0.023	0.013	-0.01
Btaf1	chr19	36926028	36926030	0	0.362	0.265	0.362	0.265	-0.097
Cyp26a1	chr19	37699253	37699255	0	1	0	1	0	-1
Pax2	chr19	44683149	44683151	0	0.544	0	0.544	0	-0.544
Lbx1	chr19	45200879	45200881	0.473	1	0	0.527	-0.473	-1
Tcf7l2	chr19	55694512	55694514	0.005	1	0	0.995	-0.005	-1
Slc22a12	chr19	6536135	6536137	0.684	0.988	0.459	0.304	-0.225	-0.529
Gli2	chr1	119048217	119048219	0.044	0.203	0	0.159	-0.044	-0.203
Insig2	chr1	121272033	121272035	0.95	1	0.995	0.05	0.045	-0.005
Cdk18	chr1	132174848	132174850	0.823	1	0.011	0.177	-0.812	-0.989
Rcsd1	chr1	165724375	165724377	0.504	1	0.5	0.496	-0.004	-0.5
Uck2	chr1	167284516	167284518	0	1	0.611	1	0.611	-0.389
Dusp10	chr1	184272164	184272166	0.002	0.44	0	0.438	-0.002	-0.44
Slc30a10	chr1	185456035	185456037	0.587	0.986	0.284	0.399	-0.303	-0.702
Tgfb2	chr1	186665689	186665691	0	0.986	0	0.986	0	-0.986
Tgfb2	chr1	186705928	186705930	0	1	0	1	0	-1
Ptpn14	chr1	189728143	189728145	0	0.983	0.029	0.983	0.029	-0.954
Ppp2r5a	chr1	191420265	191420267	0.013	1	0.472	0.987	0.459	-0.528
Kcnq5	chr1	21999537	21999539	0.948	1	0.818	0.052	-0.13	-0.182
Rims1	chr1	22533315	22533317	0	0.466	0	0.466	0	-0.466
Dst	chr1	33923903	33923905	0.799	1	0.991	0.201	0.192	-0.009
Pou3f3	chr1	42687284	42687286	0.01	1	0	0.99	-0.01	-1
Stk17b	chr1	53784826	53784828	0	1	0	1	0	-1
Atg16l1	chr1	87755961	87755963	0.934	1	0	0.066	-0.934	-1
Agap1	chr1	89455666	89455668	0	0.016	0	0.016	0	-0.016
Traf6	chr2	101679088	101679090	0	0.307	0	0.307	0	-0.307
Sfmbt2	chr2	10309819	10309821	0.006	1	0	0.994	-0.006	-1
Pax6	chr2	105666891	105666893	0	1	0	1	0	-1
Pax6	chr2	105668793	105668795	0	0.014	0	0.014	0	-0.014
Sema6d	chr2	123747474	123747476	0.956	0.987	0.98	0.031	0.024	-0.007
Plcb4	chr2	135718140	135718142	0.984	1	0	0.016	-0.984	-1
Plcb4	chr2	135718191	135718193	0.629	1	0	0.371	-0.629	-1
Sulf2	chr2	166427774	166427776	0.636	1	0	0.364	-0.636	-1
Nfatc2	chr2	168645081	168645083	0.261	0.99	0	0.729	-0.261	-0.99
Tshz2	chr2	169633303	169633305	0.005	0.016	0	0.011	-0.005	-0.016
Myt1	chr2	181782551	181782553	0.692	1	0	0.308	-0.692	-1
Vav2	chr2	27426689	27426691	0.005	0.1	0	0.095	-0.005	-0.1
Kynu	chr2	43475774	43475776	0.83	1	0.577	0.17	-0.253	-0.423
Sp5	chr2	70279319	70279321	0	1	0	1	0	-1
Sp3	chr2	72978792	72978794	0	1	0	1	0	-1
Sp9	chr2	73278114	73278116	0	1	0	1	0	-1
Hoxd10	chr2	74591313	74591315	0.461	0.524	0.281	0.063	-0.18	-0.243
Hoxd10	chr2	74681303	74681305	0.372	1	0.992	0.628	0.62	-0.008
Hoxd10	chr2	74681322	74681324	0.568	1	0	0.432	-0.568	-1
Hoxd10	chr2	74681770	74681772	0.01	1	0.014	0.99	0.004	-0.986
Hoxd10	chr2	74681788	74681790	0.01	1	0.014	0.99	0.004	-0.986
Hoxd10	chr2	74681800	74681802	0.011	1	0.015	0.989	0.004	-0.985
Hoxd10	chr2	74691543	74691545	0	1	0	1	0	-1
Gata3	chr2	9761590	9761592	0.851	1	0.982	0.149	0.131	-0.018
Gata3	chr2	9761647	9761649	0.249	0.981	0.018	0.732	-0.231	-0.963
Prmt6	chr3	110380054	110380056	0.427	1	0.699	0.573	0.272	-0.301
Ralyl	chr3	12519777	12519779	0.931	0.945	0.925	0.014	-0.006	-0.02
Neurog2	chr3	127625564	127625566	0	0.045	0	0.045	0	-0.045
Col25a1	chr3	130150478	130150480	0.996	1	0	0.004	-0.996	-1
Hadh	chr3	131197397	131197399	0.853	0.861	0.841	0.008	-0.012	-0.02
Lmo4	chr3	144381041	144381043	0	0.018	0	0.018	0	-0.018
Tbl1xr1	chr3	22076641	22076643	0.004	0.986	0	0.982	-0.004	-0.986
Sox2	chr3	34679285	34679287	0.777	1	0	0.223	-0.777	-1
Sox2	chr3	34778010	34778012	0.808	1	0.664	0.192	-0.144	-0.336
Sox2	chr3	34938852	34938854	0.936	0.958	0.925	0.022	-0.011	-0.033
Dcun1d1	chr3	35933073	35933075	0	0.592	0.078	0.592	0.078	-0.514
Med12l	chr3	59007151	59007153	0	1	0	1	0	-1
Igsf10	chr3	59286826	59286828	0.845	1	0.923	0.155	0.078	-0.077
Fnip2	chr3	79576900	79576902	0.389	1	0.995	0.611	0.606	-0.005
She	chr3	89830598	89830600	0.565	1	0.012	0.435	-0.553	-0.988
Acot11	chr4	106800282	106800284	0.482	0.583	0	0.101	-0.482	-0.583
Tal1	chr4	115059841	115059843	0	1	0	1	0	-1
Pou3f1	chr4	124659922	124659924	0	1	0	1	0	-1
Pou3f1	chr4	124659930	124659932	0	1	0	1	0	-1
Pou3f1	chr4	124659935	124659937	0	1	0	1	0	-1
Pou3f1	chr4	124659979	124659981	0	1	0	1	0	-1
Sfpq	chr4	127021906	127021908	0	0.287	0	0.287	0	-0.287
Hmgb4	chr4	128421333	128421335	0.739	1	0.544	0.261	-0.195	-0.456
Matn1	chr4	131266856	131266858	0.352	1	0	0.648	-0.352	-1
Zbtb40	chr4	137070345	137070347	0.736	1	0.997	0.264	0.261	-0.003
Igsf21	chr4	140221020	140221022	0.36	1	0.981	0.64	0.621	-0.019
Tnfrsf25	chr4	152125177	152125179	0	0.985	0	0.985	0	-0.985
Tnfrsf25	chr4	152125179	152125181	0.442	0.985	0	0.543	-0.442	-0.985
Nphp4	chr4	152548118	152548120	0.498	1	0	0.502	-0.498	-1
Nphp4	chr4	152548125	152548127	0.825	1	0	0.175	-0.825	-1
Nphp4	chr4	152548127	152548129	0.617	1	0	0.383	-0.617	-1
Prdm16	chr4	154550076	154550078	0	0.161	0.074	0.161	0.074	-0.087
Shb	chr4	45618063	45618065	0.696	0.989	0.637	0.293	-0.059	-0.352
Chd7	chr4	8751942	8751944	0.004	1	0.552	0.996	0.548	-0.448
Barhl2	chr5	106453616	106453618	0	0.011	0	0.011	0	-0.011
Barhl2	chr5	106457151	106457153	0	0.011	0	0.011	0	-0.011
Sart3	chr5	113771394	113771396	0.013	1	0	0.987	-0.013	-1
Pla2g1b	chr5	115475258	115475260	0.545	0.996	0.534	0.451	-0.011	-0.462
Eif4h	chr5	134654354	134654356	0.913	1	0.988	0.087	0.075	-0.012
Gal3st4	chr5	138264368	138264370	0	0.008	0	0.008	0	-0.008
Elfn1	chr5	139998652	139998654	0	1	0	1	0	-1
Elfn1	chr5	139998658	139998660	0	1	0.308	1	0.308	-0.692
Elfn1	chr5	139998683	139998685	0	1	0	1	0	-1
Elfn1	chr5	139998694	139998696	0	1	0.204	1	0.204	-0.796
Sdk1	chr5	141235387	141235389	0	1	0.98	1	0.98	-0.02
Foxk1	chr5	142221653	142221655	0.922	1	0.666	0.078	-0.256	-0.334
Fscn1	chr5	142960775	142960777	0	1	0	1	0	-1
Sema3c	chr5	17574923	17574925	0	0.986	0	0.986	0	-0.986
Bloc1s4	chr5	36764278	36764280	0.52	1	0.6	0.48	0.08	-0.4
Bloc1s4	chr5	36764288	36764290	0.337	1	0.333	0.663	-0.004	-0.667
Cpeb2	chr5	43235196	43235198	0	0.014	0	0.014	0	-0.014
Ociad1	chr5	73280997	73280999	0.843	1	0.995	0.157	0.152	-0.005
Grm7	chr6	110987864	110987866	0.733	0.994	0	0.261	-0.733	-0.994
Kcna6	chr6	126777722	126777724	0.541	0.99	0.436	0.449	-0.105	-0.554
Prmt8	chr6	127768150	127768152	0	0.991	0	0.991	0	-0.991
Prmt8	chr6	127769230	127769232	0	0.016	0	0.016	0	-0.016
Slc35b4	chr6	34114883	34114885	0	0.012	0	0.012	0	-0.012
Ptn	chr6	36995039	36995041	0.858	1	0.647	0.142	-0.211	-0.353
Klrg2	chr6	38636348	38636350	0	0.012	0	0.012	0	-0.012
Hoxa7	chr6	52216536	52216538	0.145	0.992	0.99	0.847	0.845	-0.002
Hoxa7	chr6	52216579	52216581	0.002	0.992	0.99	0.99	0.988	-0.002
Dlx5	chr6	6878510	6878512	0.673	1	0.012	0.327	-0.661	-0.988
Dlx5	chr6	6878516	6878518	0.275	1	0.988	0.725	0.713	-0.012
Mat2a	chr6	72442423	72442425	0.871	1	0.99	0.129	0.119	-0.01
Kcmf1	chr6	72899172	72899174	0	1	0	1	0	-1
Aak1	chr6	86830790	86830792	0.005	1	0	0.995	-0.005	-1
Nfu1	chr6	86934703	86934705	0	0.022	0	0.022	0	-0.022
Gata2	chr6	88203166	88203168	0	1	0	1	0	-1
Gp2	chr7	119411143	119411145	0.915	1	0.813	0.085	-0.102	-0.187
Gp2	chr7	119411174	119411176	0.918	1	0.998	0.082	0.08	-0.002
Gp2	chr7	119411191	119411193	0.917	1	0.796	0.083	-0.121	-0.204
Gp2	chr7	119411205	119411207	0.845	0.955	0.792	0.11	-0.053	-0.163
Hs3st2	chr7	121533195	121533197	0.861	1	0.996	0.139	0.135	-0.004
Rbbp6	chr7	122970008	122970010	0	1	0	1	0	-1
Cdipt	chr7	126975763	126975765	0	0.955	0	0.955	0	-0.955
Mki67	chr7	135686258	135686260	0.027	1	0	0.973	-0.027	-1
Glrx3	chr7	137617632	137617634	0.881	1	0.799	0.119	-0.082	-0.201
Glrx3	chr7	137853636	137853638	0.582	1	0	0.418	-0.582	-1
Nkx6-2	chr7	139585665	139585667	0	0.707	0	0.707	0	-0.707
Nkx6-2	chr7	139585717	139585719	0.318	0.981	0	0.663	-0.318	-0.981
Ap2s1	chr7	16738410	16738412	0	1	0	1	0	-1
Cacng6	chr7	3411073	3411075	0.005	0.012	0	0.007	-0.005	-0.012
Cacng6	chr7	3423537	3423539	0	0.963	0	0.963	0	-0.963
Luzp2	chr7	54320246	54320248	0.783	0.967	0.689	0.184	-0.094	-0.278
Arrdc4	chr7	68599314	68599316	0.864	1	0.682	0.136	-0.182	-0.318
Nr2f2	chr7	70361439	70361441	0	0.053	0	0.053	0	-0.053
Nr2f2	chr7	70361442	70361444	0	0.027	0	0.027	0	-0.027
Nr2f2	chr7	70361445	70361447	0	0.028	0	0.028	0	-0.028
Sh3gl3	chr7	82239983	82239985	0.013	1	0.982	0.987	0.969	-0.018
Cdh5	chr8	103566979	103566981	0	0.353	0.12	0.353	0.12	-0.233
Zfhx3	chr8	108558367	108558369	0.833	1	0.489	0.167	-0.344	-0.511
Zfhx3	chr8	108704729	108704731	0.295	0.531	0.463	0.236	0.168	-0.068
Kcng4	chr8	119633207	119633209	0.366	1	0.54	0.634	0.174	-0.46
Foxl1	chr8	121311094	121311096	0.315	1	0	0.685	-0.315	-1
Banp	chr8	121950727	121950729	0	1	0	1	0	-1
Banp	chr8	121965037	121965039	0	1	0.987	1	0.987	-0.013
Sipa1l2	chr8	125569450	125569452	0	0.97	0	0.97	0	-0.97
Defa26	chr8	21608106	21608108	0.957	1	0.942	0.043	-0.015	-0.058
Ank1	chr8	23058390	23058392	0.004	1	0	0.996	-0.004	-1
Zfp703	chr8	26651666	26651668	0.146	0.625	0	0.479	-0.146	-0.625
Wrn	chr8	32925578	32925580	0	0.993	0	0.993	0	-0.993
Wrn	chr8	33115486	33115488	0.437	1	0	0.563	-0.437	-1
Mfhas1	chr8	35571112	35571114	0.549	1	0	0.451	-0.549	-1
Dctd	chr8	48158691	48158693	0.556	1	0	0.444	-0.556	-1
Dctd	chr8	48158719	48158721	0.195	1	0	0.805	-0.195	-1
Galnt7	chr8	57653151	57653153	0.011	0.18	0	0.169	-0.011	-0.18
Galnt7	chr8	57821617	57821619	0.527	1	0	0.473	-0.527	-1
Cilp2	chr8	69886891	69886893	0.62	0.673	0	0.053	-0.62	-0.673
Il15	chr8	82401623	82401625	0.072	1	0	0.928	-0.072	-1
Sall1	chr8	89041929	89041931	0	1	0	1	0	-1
Smarcc1	chr9	110131671	110131673	0	0.011	0	0.011	0	-0.011
Mtnr1b	chr9	16168723	16168725	0.617	1	0.5	0.383	-0.117	-0.5
Npsr1	chr9	23720950	23720952	0.998	1	0.656	0.002	-0.342	-0.344
St3gal4	chr9	35126361	35126363	0.984	1	0	0.016	-0.984	-1
Ddx25	chr9	35558602	35558604	0	0.994	0	0.994	0	-0.994
Isl2	chr9	55545852	55545854	0	0.236	0	0.236	0	-0.236
Hcn4	chr9	58800688	58800690	0.875	1	0	0.125	-0.875	-1
Tle3	chr9	61103069	61103071	0.586	1	0	0.414	-0.586	-1
Skor1	chr9	63145442	63145444	0	1	0	1	0	-1
Smad6	chr9	63998259	63998261	0	1	0	1	0	-1
Tln2	chr9	67460043	67460045	0.742	1	0.741	0.258	-0.001	-0.259
Anxa2	chr9	69533214	69533216	0.924	1	0.882	0.076	-0.042	-0.118
