# Supplementary material for: Targeting aberrant DNA methylation in mesenchymal stromal cells as a treatment for myeloma bone disease
Source: Nat Commun. 2021 Jan 18;12:421. doi: 10.1038/s41467-020-20715-x (PMC7813865; doi:10.1038/s41467-020-20715-x)
Supplement: Supplementary file 5 — Source Data [file 41467_2020_20715_MOESM5_ESM.zip]

Archive with 11 entries (10 files):
- Source Data Files/
- Source Data Files/Source data file Figure 1.xlsx
- Source Data Files/Source data file Figure 2.xlsx
- Source Data Files/Source data file Figure 3.xlsx
- Source Data Files/Source data file Figure 4.xlsx
- Source Data Files/Source data file Figure 5.xlsx
- Source Data Files/Source data file Figure 6.xlsx
- Source Data Files/Source data file Supplementary Figure 1.xlsx
- Source Data Files/Source data file Supplementary Figure 2.xlsx
- Source Data Files/Source data file Supplementary Figure 3.xlsx
- Source Data Files/Source data file Supplementary Figure 4.xlsx
