# Supplementary material for: Targeting aberrant DNA methylation in mesenchymal stromal cells as a treatment for myeloma bone disease
Source: Nat Commun. 2021 Jan 18;12:421. doi: 10.1038/s41467-020-20715-x (PMC7813865; doi:10.1038/s41467-020-20715-x)
Supplement: Supplementary file 5 — Source Data [file 41467_2020_20715_MOESM5_ESM.zip › Source Data Files/Source data file Figure 1.xlsx]

## Sheet: Hoja 1
Figure 1b
Var1	Freq	cluster	peak_num	label
Island	108	hyper_660	108	0.164
N_Shelf	19	hyper_660	19	0.029
N_Shore	68	hyper_660	68	0.103
OpenSea	378	hyper_660	378	0.573
S_Shelf	20	hyper_660	20	0.03
S_Shore	67	hyper_660	67	0.102
Island	44	hypo_715	44	0.062
N_Shelf	22	hypo_715	22	0.031
N_Shore	47	hypo_715	47	0.066
OpenSea	561	hypo_715	561	0.785
S_Shelf	11	hypo_715	11	0.015
S_Shore	30	hypo_715	30	0.042
Island	153788	background	153636	0.187
N_Shelf	29852	background	29811	0.036
N_Shore	79622	background	79507	0.097
OpenSea	463663	background	462724	0.563
S_Shelf	27813	background	27782	0.034
S_Shore	68175	background	68078	0.083
Figure 1c
chrom.state	odds	p.value	FDR	log.FDR	cluster
1_TssA	0.409369	5.06e-12	3.8e-11	-10.4204	hyper
10_TssBiv	0.554849	0.23607	0.393451	-0.40511	hyper
11_BivFlnk	1.93864	0.120774	0.226451	-0.645026	hyper
12_EnhBiv	2.72367	0.0396118	0.0848823	-1.07118	hyper
13_ReprPC	1.63172	0.00014712	0.0005517	-3.2583	hyper
14_ReprPCWk	1.10582	0.381331	0.519997	-0.283999	hyper
15_Quies	0.710102	0.00045823	0.00137468	-2.8618	hyper
2_TssAFlnk	1.18667	0.264089	0.396134	-0.402158	hyper
3_TxFlnk	0.347598	0.542068	0.628876	-0.201435	hyper
4_Tx	0.469871	3.91e-05	0.00019527	-3.70937	hyper
5_TxWk	1.02102	0.861131	0.861131	-0.0649307	hyper
6_EnhG	2.19679	0.0107932	0.026983	-1.56891	hyper
7_Enh	2.944	3.49e-23	5.23e-22	-21.2815	hyper
8_ZNF/Rpts	0	0.644719	0.690771	-0.160666	hyper
9_Het	0.625276	0.545026	0.628876	-0.201435	hyper
1_TssA	0.431535	8.25e-12	4.13e-11	-10.3845	hypo
10_TssBiv	0.203823	0.00835412	0.015664	-1.8051	hypo
11_BivFlnk	0.355225	0.53864	0.621508	-0.206553	hypo
12_EnhBiv	0	0.277429	0.416144	-0.380757	hypo
13_ReprPC	0.868731	0.393499	0.536589	-0.270358	hypo
14_ReprPCWk	0.983059	0.955291	0.955291	-0.0198643	hypo
15_Quies	1.45749	5.2e-06	1.3e-05	-4.88585	hypo
2_TssAFlnk	1.98677	3.29e-07	1.23e-06	-5.90897	hypo
3_TxFlnk	2.26842	0.0387276	0.064546	-1.19013	hypo
4_Tx	0.228764	4.17e-12	3.13e-11	-10.5051	hypo
5_TxWk	0.523178	1.32e-06	3.97e-06	-5.40163	hypo
6_EnhG	2.50345	0.00106194	0.00227559	-2.64291	hypo
7_Enh	2.37426	4.85e-15	7.28e-14	-13.1379	hypo
8_ZNF/Rpts	0	0.654446	0.701192	-0.154163	hypo
9_Het	1.30797	0.438178	0.547722	-0.26144	hypo
Figure 1d
Hypermethylated DMPs
Motif Name	Consensus	P-value	Log P-value	q-value (Benjamini)	# of Target Sequences with Motif(of 660)	% of Target Sequences with Motif	# of Background Sequences with Motif(of 812374)	% of Background Sequences with Motif	filters	TF	TF_family	FC
RUNX1(Runt)/Jurkat-RUNX1-ChIP-Seq(GSE29180)/Homer	AAACCACARM	1e-12	-28.34	0	227	34.39	180103	22.17	< 1e-8	RUNX1	Runt	1.5512
Six2(Homeobox)/NephronProgenitor-Six2-ChIP-Seq(GSE39837)/Homer	GWAAYHTGAKMC	1e-05	-12.06	0.0012	192	29.09	176555	21.74	1e-03 to 1e-05	Six2	Homeobox	1.33809
RUNX-AML(Runt)/CD4+-PolII-ChIP-Seq(Barski_et_al.)/Homer	GCTGTGGTTW	0.0001	-10.55	0.0036	142	21.52	125856	15.49	1e-03 to 1e-05	RUNX-AML	Runt	1.38928
RUNX2(Runt)/PCa-RUNX2-ChIP-Seq(GSE33889)/Homer	NWAACCACADNN	0.0001	-10.49	0.0036	158	23.94	143381	17.65	1e-03 to 1e-05	RUNX2	Runt	1.35637
Gata1(Zf)/K562-GATA1-ChIP-Seq(GSE18829)/Homer	SAGATAAGRV	0.0001	-9.422	0.0067	116	17.58	100898	12.42	1e-03 to 1e-05	Gata1	Zf	1.41546
RUNX(Runt)/HPC7-Runx1-ChIP-Seq(GSE22178)/Homer	SAAACCACAG	0.001	-9.179	0.0071	138	20.91	125163	15.41	0.05 to 1e-03	RUNX	Runt	1.35691
Hoxc9(Homeobox)/Ainv15-Hoxc9-ChIP-Seq(GSE21812)/Homer	GGCCATAAATCA	0.001	-8.806	0.0089	109	16.52	95011.3	11.7	0.05 to 1e-03	Hoxc9	Homeobox	1.41197
CEBP(bZIP)/ThioMac-CEBPb-ChIP-Seq(GSE21512)/Homer	ATTGCGCAAC	0.001	-7.205	0.0385	141	21.36	134408	16.55	0.05 to 1e-03	CEBP	bZIP	1.29063
Gata2(Zf)/K562-GATA2-ChIP-Seq(GSE18829)/Homer	BBCTTATCTS	0.001	-7.131	0.0385	122	18.48	113665	13.99	0.05 to 1e-03	Gata2	Zf	1.32094
Gata6(Zf)/HUG1N-GATA6-ChIP-Seq(GSE51936)/Homer	YCTTATCTBN	0.01	-6.242	0.0806	161	24.39	160343	19.74	0.05 to 1e-03	Gata6	Zf	1.23556
GATA3(Zf)/iTreg-Gata3-ChIP-Seq(GSE20898)/Homer	AGATAASR	0.01	-6.045	0.0892	244	36.97	257645	31.72	0.05 to 1e-03	GATA3	Zf	1.16551
PRDM1(Zf)/Hela-PRDM1-ChIP-Seq(GSE31477)/Homer	ACTTTCACTTTC	0.01	-5.825	0.1019	109	16.52	103552	12.75	0.05 to 1e-03	PRDM1	Zf	1.29569
Gata4(Zf)/Heart-Gata4-ChIP-Seq(GSE35151)/Homer	NBWGATAAGR	0.01	-5.487	0.1318	172	26.06	176017	21.67	0.05 to 1e-03	Gata4	Zf	1.20258
Pdx1(Homeobox)/Islet-Pdx1-ChIP-Seq(SRA008281)/Homer	YCATYAATCA	0.01	-5.143	0.1728	166	25.15	170606	21	0.05 to 1e-03	Pdx1	Homeobox	1.19762
TEAD3(TEA)/HepG2-TEAD3-ChIP-Seq(Encode)/Homer	TRCATTCCAG	0.01	-5.02	0.1823	199	30.15	209540	25.8	0.05 to 1e-03	TEAD3	TEA	1.1686
Hoxa13(Homeobox)/ChickenMSG-Hoxa13.Flag-ChIP-Seq(GSE86088)/Homer	CYHATAAAAN	0.01	-4.948	0.1837	374	56.67	421000	51.83	0.05 to 1e-03	Hoxa13	Homeobox	1.09338
TEAD4(TEA)/Tropoblast-Tead4-ChIP-Seq(GSE37350)/Homer	CCWGGAATGY	0.01	-4.945	0.1837	155	23.48	158818	19.55	0.05 to 1e-03	TEAD4	TEA	1.20102
Bcl6(Zf)/Liver-Bcl6-ChIP-Seq(GSE31578)/Homer	NNNCTTTCCAGGAAA	0.01	-4.867	0.1837	228	34.55	244478	30.1	0.05 to 1e-03	Bcl6	Zf	1.14784
EBF1(EBF)/Near-E2A-ChIP-Seq(GSE21512)/Homer	GTCCCCWGGGGA	0.01	-4.624	0.2138	203	30.76	216212	26.62	0.05 to 1e-03	EBF1	EBF	1.15552
Hypomethylated DMPs
Motif Name	Consensus	P-value	Log P-value	q-value (Benjamini)	# of Target Sequences with Motif(of 715)	% of Target Sequences with Motif	# of Background Sequences with Motif(of 779721)	% of Background Sequences with Motif	filters	TF	TF_family	FC
Fra1(bZIP)/BT549-Fra1-ChIP-Seq(GSE46166)/Homer	NNATGASTCATH	1e-10	-23.92	0	182	25.45	124054	15.91	< 1e-8	Fra1	bZIP	1.59962
Atf3(bZIP)/GBM-ATF3-ChIP-Seq(GSE33912)/Homer	DATGASTCATHN	1e-10	-23.16	0	201	28.11	142633	18.29	< 1e-8	Atf3	bZIP	1.53691
AP-1(bZIP)/ThioMac-PU.1-ChIP-Seq(GSE21512)/Homer	VTGACTCATC	1e-09	-22.83	0	213	29.79	154372	19.79	< 1e-8	AP-1	bZIP	1.50531
JunB(bZIP)/DendriticCells-Junb-ChIP-Seq(GSE36099)/Homer	RATGASTCAT	1e-09	-20.94	0	172	24.06	119617	15.34	< 1e-8	JunB	bZIP	1.56845
BATF(bZIP)/Th17-BATF-ChIP-Seq(GSE39756)/Homer	DATGASTCAT	1e-08	-18.92	0	189	26.43	138716	17.79	1e-05 to 1e-08	BATF	bZIP	1.48567
Fra2(bZIP)/Striatum-Fra2-ChIP-Seq(GSE43429)/Homer	GGATGACTCATC	1e-07	-17.22	0	150	20.98	105717	13.55	1e-05 to 1e-08	Fra2	bZIP	1.54834
Pdx1(Homeobox)/Islet-Pdx1-ChIP-Seq(SRA008281)/Homer	YCATYAATCA	1e-07	-17.11	0	241	33.71	192391	24.67	1e-05 to 1e-08	Pdx1	Homeobox	1.36644
Jun-AP1(bZIP)/K562-cJun-ChIP-Seq(GSE31477)/Homer	GATGASTCATCN	1e-06	-15.25	0	87	12.17	53656.9	6.88	1e-05 to 1e-08	Jun-AP1	bZIP	1.7689
HOXA1(Homeobox)/mES-Hoxa1-ChIP-Seq(SRP084292)/Homer	TGATKGATGR	1e-06	-14.5	0	79	11.05	47986.8	6.15	1e-05 to 1e-08	HOXA1	Homeobox	1.79675
Fosl2(bZIP)/3T3L1-Fosl2-ChIP-Seq(GSE56872)/Homer	NATGASTCABNN	1e-06	-14.35	0	108	15.1	72903.7	9.35	1e-05 to 1e-08	Fosl2	bZIP	1.61497
FOXK1(Forkhead)/HEK293-FOXK1-ChIP-Seq(GSE51673)/Homer	NVWTGTTTAC	0.0001	-10.49	0.001	244	34.13	212145	27.2	1e-03 to 1e-05	FOXK1	Forkhead	1.25478
PBX2(Homeobox)/K562-PBX2-ChIP-Seq(Encode)/Homer	RTGATTKATRGN	0.0001	-9.685	0.0021	195	27.27	165106	21.17	1e-03 to 1e-05	PBX2	Homeobox	1.28814
Tcf7(HMG)/GM12878-TCF7-ChIP-Seq(Encode)/Homer	CTTTGATGTGSB	0.0001	-9.394	0.0027	87	12.17	62625.2	8.03	1e-03 to 1e-05	Tcf7	HMG	1.51557
FOXA1(Forkhead)/LNCAP-FOXA1-ChIP-Seq(GSE27824)/Homer	WAAGTAAACA	0.0001	-9.324	0.0027	277	38.74	249842	32.03	1e-03 to 1e-05	FOXA1	Forkhead	1.20949
Foxa2(Forkhead)/Liver-Foxa2-ChIP-Seq(GSE25694)/Homer	CYTGTTTACWYW	0.0001	-9.301	0.0027	189	26.43	160225	20.54	1e-03 to 1e-05	Foxa2	Forkhead	1.28676
Mef2b(MADS)/HEK293-Mef2b.V5-ChIP-Seq(GSE67450)/Homer	GCTATTTTTGGM	0.001	-8.97	0.0033	216	30.21	188334	24.15	0.05 to 1e-03	Mef2b	MADS	1.25093
Foxo3(Forkhead)/U2OS-Foxo3-ChIP-Seq(E-MTAB-2701)/Homer	DGTAAACA	0.001	-7.797	0.01	179	25.03	154751	19.84	0.05 to 1e-03	Foxo3	Forkhead	1.26159
FOXM1(Forkhead)/MCF7-FOXM1-ChIP-Seq(GSE72977)/Homer	TRTTTACTTW	0.001	-7.755	0.01	239	33.43	215901	27.68	0.05 to 1e-03	FOXM1	Forkhead	1.20773
FOXA1(Forkhead)/MCF7-FOXA1-ChIP-Seq(GSE26831)/Homer	WAAGTAAACA	0.001	-7.754	0.01	237	33.15	213840	27.42	0.05 to 1e-03	FOXA1	Forkhead	1.20897
FoxL2(Forkhead)/Ovary-FoxL2-ChIP-Seq(GSE60858)/Homer	WWTRTAAACAVG	0.001	-7.736	0.01	207	28.95	183193	23.49	0.05 to 1e-03	FoxL2	Forkhead	1.23244
TEAD3(TEA)/HepG2-TEAD3-ChIP-Seq(Encode)/Homer	TRCATTCCAG	0.001	-6.971	0.0185	242	33.85	221892	28.45	0.05 to 1e-03	TEAD3	TEA	1.18981
Bcl6(Zf)/Liver-Bcl6-ChIP-Seq(GSE31578)/Homer	NNNCTTTCCAGGAAA	0.01	-6.846	0.02	273	38.18	254749	32.66	0.05 to 1e-03	Bcl6	Zf	1.16901
Hoxb4(Homeobox)/ES-Hoxb4-ChIP-Seq(GSE34014)/Homer	TGATTRATGGCY	0.01	-6.823	0.02	52	7.27	36096.3	4.63	0.05 to 1e-03	Hoxb4	Homeobox	1.57019
Mef2d(MADS)/Retina-Mef2d-ChIP-Seq(GSE61391)/Homer	GCTATTTTTAGC	0.01	-6.679	0.0217	59	8.25	42557.6	5.46	0.05 to 1e-03	Mef2d	MADS	1.51099
NF1:FOXA1(CTF,Forkhead)/LNCAP-FOXA1-ChIP-Seq(GSE27824)/Homer	WNTGTTTRYTTTGGCA	0.01	-6.676	0.0217	21	2.94	10775.2	1.38	0.05 to 1e-03	NF1:FOXA1	CTF	2.13043
BMYB(HTH)/Hela-BMYB-ChIP-Seq(GSE27030)/Homer	NHAACBGYYV	0.01	-6.602	0.0217	285	39.86	268383	34.41	0.05 to 1e-03	BMYB	HTH	1.15838
HOXA2(Homeobox)/mES-Hoxa2-ChIP-Seq(Donaldson_et_al.)/Homer	GYCATCMATCAT	0.01	-6.573	0.0217	30	4.2	17865.3	2.29	0.05 to 1e-03	HOXA2	Homeobox	1.83406
AMYB(HTH)/Testes-AMYB-ChIP-Seq(GSE44588)/Homer	TGGCAGTTGG	0.01	-6.541	0.0217	281	39.3	264418	33.9	0.05 to 1e-03	AMYB	HTH	1.15929
Fox:Ebox(Forkhead,bHLH)/Panc1-Foxa2-ChIP-Seq(GSE47459)/Homer	NNNVCTGWGYAAACASN	0.01	-6.189	0.0293	200	27.97	181580	23.28	0.05 to 1e-03	Fox:Ebox	Forkhead	1.20146
Hand2(bHLH)/Mesoderm-Hand2-ChIP-Seq(GSE61475)/Homer	TGACANARRCCAGRC	0.01	-6.184	0.0293	102	14.27	83827.4	10.75	0.05 to 1e-03	Hand2	bHLH	1.32744
Foxo1(Forkhead)/RAW-Foxo1-ChIP-Seq(Fan_et_al.)/Homer	CTGTTTAC	0.01	-6.108	0.0297	352	49.23	342136	43.87	0.05 to 1e-03	Foxo1	Forkhead	1.12218
FOXK2(Forkhead)/U2OS-FOXK2-ChIP-Seq(E-MTAB-2204)/Homer	SCHTGTTTACAT	0.01	-6.088	0.0297	149	20.84	130298	16.71	0.05 to 1e-03	FOXK2	Forkhead	1.24716
SCL(bHLH)/HPC7-Scl-ChIP-Seq(GSE13511)/Homer	AVCAGCTG	0.01	-6.067	0.0297	580	81.12	597931	76.66	0.05 to 1e-03	SCL	bHLH	1.05818
Nrf2(bZIP)/Lymphoblast-Nrf2-ChIP-Seq(GSE37589)/Homer	HTGCTGAGTCAT	0.01	-6.012	0.0298	20	2.8	10640.3	1.36	0.05 to 1e-03	Nrf2	bZIP	2.05882
Foxf1(Forkhead)/Lung-Foxf1-ChIP-Seq(GSE77951)/Homer	WWATRTAAACAN	0.01	-5.701	0.0396	216	30.21	200003	25.64	0.05 to 1e-03	Foxf1	Forkhead	1.17824
TEAD(TEA)/Fibroblast-PU.1-ChIP-Seq(Unpublished)/Homer	YCWGGAATGY	0.01	-5.569	0.0438	158	22.1	141168	18.1	0.05 to 1e-03	TEAD	TEA	1.22099
Foxa3(Forkhead)/Liver-Foxa3-ChIP-Seq(GSE77670)/Homer	BSNTGTTTACWYWGN	0.01	-5.542	0.0439	85	11.89	69253.9	8.88	0.05 to 1e-03	Foxa3	Forkhead	1.33896
ERE(NR),IR3/MCF7-ERa-ChIP-Seq(Unpublished)/Homer	VAGGTCACNSTGACC	0.01	-5.429	0.0478	53	7.41	39587.6	5.08	0.05 to 1e-03	ERE	NR	1.45866
NFE2L2(bZIP)/HepG2-NFE2L2-ChIP-Seq(Encode)/Homer	AWWWTGCTGAGTCAT	0.01	-5.275	0.0543	21	2.94	12177.8	1.56	0.05 to 1e-03	NFE2L2	bZIP	1.88462
Bach1(bZIP)/K562-Bach1-ChIP-Seq(GSE31477)/Homer	AWWNTGCTGAGTCAT	0.01	-5.222	0.0558	22	3.08	13035.5	1.67	0.05 to 1e-03	Bach1	bZIP	1.84431
Bach2(bZIP)/OCILy7-Bach2-ChIP-Seq(GSE44420)/Homer	TGCTGAGTCA	0.01	-5.191	0.0562	54	7.55	41000.4	5.26	0.05 to 1e-03	Bach2	bZIP	1.43536
FOXP1(Forkhead)/H9-FOXP1-ChIP-Seq(GSE31006)/Homer	NYYTGTTTACHN	0.01	-5.066	0.0622	106	14.83	91028.8	11.67	0.05 to 1e-03	FOXP1	Forkhead	1.27078
NF1-halfsite(CTF)/LNCaP-NF1-ChIP-Seq(Unpublished)/Homer	YTGCCAAG	0.01	-5.064	0.0622	310	43.36	301993	38.72	0.05 to 1e-03	NF1-halfsite	CTF	1.11983
TEAD4(TEA)/Tropoblast-Tead4-ChIP-Seq(GSE37350)/Homer	CCWGGAATGY	0.01	-4.987	0.0643	178	24.9	163814	21	0.05 to 1e-03	TEAD4	TEA	1.18571
Pit1+1bp(Homeobox)/GCrat-Pit1-ChIP-Seq(GSE58009)/Homer	ATGCATAATTCA	0.01	-4.848	0.0721	96	13.43	81906.1	10.5	0.05 to 1e-03	Pit1+1bp	Homeobox	1.27905
NF-E2(bZIP)/K562-NFE2-ChIP-Seq(GSE31477)/Homer	GATGACTCAGCA	0.01	-4.806	0.0736	21	2.94	12724.6	1.63	0.05 to 1e-03	NF-E2	bZIP	1.80368
TEAD1(TEAD)/HepG2-TEAD1-ChIP-Seq(Encode)/Homer	CYRCATTCCA	0.01	-4.772	0.0746	206	28.81	193665	24.83	0.05 to 1e-03	TEAD1	TEAD	1.16029
Figure 1e
Sample Group	Sample Name	OSM (cg25666403)	SFRP2 (cg00705808)	IL7 (cg13896190)	CHSY1 (cg03199330)	COL4A1 (cg27657439)	GFI1 (cg11954479)
HD	HD1	0.707751	0.554026	0.552652	0.587954	0.634686	0.116257
HD	HD6	0.543551	0.707	0.475788	0.503175	0.763631	0.158552
HD	HD4	0.53048	0.638932	0.67538	0.63787	0.602034	0.114744
HD	HD7	0.577713	0.690015	0.499051	0.444969	0.731935	0.14029
HD	HD8	0.711983	0.592953	0.656879	0.600661	0.793918	0.120596
HD	HD11	0.594851	0.65808	0.393287	0.383059	0.754988	0.118349
HD	HD12	0.630155	0.566509	0.453631	0.391867	0.797429	0.117488
HD	HD13	0.59566	0.59747	0.488203	0.409539	0.773039	0.1548
MGUS	MGUS1	0.671561	0.551747	0.657109	0.500816	0.816585	0.174922
MGUS	MGUS2	0.759254	0.427275	0.51466	0.445071	0.868427	0.178268
MGUS	MGUS3	0.765434	0.382574	0.645518	0.582482	0.809946	0.133436
MGUS	MGUS4	0.723749	0.490418	0.545645	0.581266	0.831529	0.182828
MGUS	MGUS5	0.696519	0.582251	0.574671	0.634013	0.839549	0.163671
MGUS	MGUS6	0.857926	0.288688	0.705747	0.467706	0.873415	0.0944783
MGUS	MGUS7	0.562213	0.660517	0.453013	0.382363	0.843905	0.155788
MGUS	MGUS9	0.71492	0.563691	0.67718	0.620965	0.842059	0.248531
MGUS	MGUS10	0.688154	0.564954	0.567513	0.511881	0.825024	0.147797
SMM	SMOLD1	0.681331	0.575846	0.598342	0.524644	0.847674	0.273023
SMM	SMOLD2	0.729131	0.61734	0.632146	0.700533	0.823949	0.118745
SMM	SMOLD4	0.526021	0.773968	0.608125	0.572163	0.855748	0.235246
SMM	SMOLD6	0.813154	0.448146	0.569913	0.632047	0.831241	0.364806
SMM	SMOLD7	0.6964	0.643945	0.62936	0.625783	0.804175	0.15449
SMM	SMOLD8	0.748133	0.507136	0.623988	0.691749	0.735573	0.188977
SMM	SMOLD9	0.767669	0.663815	0.670787	0.645822	0.840393	0.214021
SMM	SMOLD10	0.710147	0.663404	0.637286	0.636529	0.838316	0.178213
MM	MM4	0.794777	0.324825	0.831444	0.541936	0.860647	0.123942
MM	MM11	0.806728	0.262993	0.564862	0.479825	0.899338	0.112058
MM	MM2	0.831557	0.490904	0.691325	0.53294	0.809595	0.220344
MM	MM3	0.707103	0.531392	0.605207	0.65918	0.848226	0.152501
MM	MM5	0.781621	0.446578	0.777472	0.617949	0.825067	0.145576
MM	MM7	0.558851	0.537857	0.571146	0.546136	0.704352	0.220645
MM	MM8	0.614623	0.704801	0.647282	0.601514	0.804295	0.198674
MM	MM10	0.767659	0.441601	0.705474	0.637295	0.808477	0.245699
MGUS	MGUS11	0.781763	0.668712	0.551234	0.752972	0.866604	0.162552
MM	MM9	0.767812	0.455505	0.736969	0.593387	0.886375	0.233495
