# Supplementary material for: Targeting aberrant DNA methylation in mesenchymal stromal cells as a treatment for myeloma bone disease
Source: Nat Commun. 2021 Jan 18;12:421. doi: 10.1038/s41467-020-20715-x (PMC7813865; doi:10.1038/s41467-020-20715-x)
Supplement: Supplementary file 5 — Source Data [file 41467_2020_20715_MOESM5_ESM.zip › Source Data Files/Source data file Figure 2.xlsx]

## Sheet: Hoja 1
Figure 2b
GO categrory	p value	-log (p value)
Genes down-regulated in multiple myeloma (MM) bone marrow mesenchymal stem cells.	7.65229e-44	43.1162
skeletal system development	1.46619e-132	131.834
pattern specification process	2.01358e-181	180.696
abnormal skeleton morphology	1.13614e-201	200.945
Homeobox domain	4.35301e-236	235.361
Figure 2c
cpg	SYMBOL	HDmean	MGmean	SMmean	MMmean	cluster	Annotation
cg03260621	HDAC9	6.01585	6.45967	6.65293	6.62631	Hypermethylated	5'
cg08725366	HDAC9	6.01585	6.45967	6.65293	6.62631	Hypermethylated	5'
cg14565725	TBX15	8.43598	7.76209	7.93398	7.97495	Hypermethylated	5'
cg24884142	TBX15	8.43598	7.76209	7.93398	7.97495	Hypermethylated	5'
cg06717565	TBX5	5.75038	7.08866	6.73525	6.81185	Hypermethylated	exon
cg07202631	TBX5	5.75038	7.08866	6.73525	6.81185	Hypermethylated	exon
cg09492451	IRX5	8.36819	8.07745	8.1305	8.2171	Hypermethylated	exon
cg23444251	FGFR2	8.67479	8.23431	7.81797	7.86715	Hypermethylated	exon
cg23685155	HOXC9	7.67793	7.16014	7.10385	7.43448	Hypermethylated	exon
cg26153631	HOXC10	8.74546	6.71713	6.55163	7.36193	Hypermethylated	exon
cg26478990	IRX5	8.36819	8.07745	8.1305	8.2171	Hypermethylated	exon
cg00120215	JAG1	10.6927	11.1736	11.3329	11.0037	Hypermethylated	Intergenic
cg00829961	EBF2	5.83147	6.93264	6.61048	6.76832	Hypermethylated	Intergenic
cg00924143	TBX5	5.75038	7.08866	6.73525	6.81185	Hypermethylated	Intergenic
cg01026233	NRP2	9.56051	8.89749	8.70179	8.84246	Hypermethylated	Intergenic
cg01026233	NRP2	9.24458	8.47702	8.39857	8.47723	Hypermethylated	Intergenic
cg01396176	TBX5	5.75038	7.08866	6.73525	6.81185	Hypermethylated	Intergenic
cg01430795	EN1	7.71967	8.17104	8.05681	8.11173	Hypermethylated	Intergenic
cg01502588	EN1	7.71967	8.17104	8.05681	8.11173	Hypermethylated	Intergenic
cg01519253	TBX5	5.75038	7.08866	6.73525	6.81185	Hypermethylated	Intergenic
cg01529365	TBX5	5.75038	7.08866	6.73525	6.81185	Hypermethylated	Intergenic
cg02288088	EN1	7.71967	8.17104	8.05681	8.11173	Hypermethylated	Intergenic
cg02648464	TCF3	8.99418	8.98068	8.8258	8.90314	Hypermethylated	Intergenic
cg02824386	TBX5	5.75038	7.08866	6.73525	6.81185	Hypermethylated	Intergenic
cg02862505	TBX5	5.75038	7.08866	6.73525	6.81185	Hypermethylated	Intergenic
cg03104083	TBX5	5.75038	7.08866	6.73525	6.81185	Hypermethylated	Intergenic
cg03244560	EBF2	5.83147	6.93264	6.61048	6.76832	Hypermethylated	Intergenic
cg03508786	EN1	7.71967	8.17104	8.05681	8.11173	Hypermethylated	Intergenic
cg03532904	TBX5	5.75038	7.08866	6.73525	6.81185	Hypermethylated	Intergenic
cg03602212	EBF2	5.83147	6.93264	6.61048	6.76832	Hypermethylated	Intergenic
cg03726556	EN1	7.71967	8.17104	8.05681	8.11173	Hypermethylated	Intergenic
cg04227922	EN1	7.71967	8.17104	8.05681	8.11173	Hypermethylated	Intergenic
cg04244354	EBF2	5.83147	6.93264	6.61048	6.76832	Hypermethylated	Intergenic
cg04786287	IRX5	8.36819	8.07745	8.1305	8.2171	Hypermethylated	Intergenic
cg05036212	EN1	7.71967	8.17104	8.05681	8.11173	Hypermethylated	Intergenic
cg05128922	TBX5	5.75038	7.08866	6.73525	6.81185	Hypermethylated	Intergenic
cg05202985	TBX5	5.75038	7.08866	6.73525	6.81185	Hypermethylated	Intergenic
cg05256483	EN1	7.71967	8.17104	8.05681	8.11173	Hypermethylated	Intergenic
cg05270938	EN1	7.71967	8.17104	8.05681	8.11173	Hypermethylated	Intergenic
cg05525812	HOXD4	7.48345	7.5865	7.68085	7.67679	Hypermethylated	Intergenic
cg05731870	EN1	7.71967	8.17104	8.05681	8.11173	Hypermethylated	Intergenic
cg06410057	EBF2	5.83147	6.93264	6.61048	6.76832	Hypermethylated	Intergenic
cg06721255	TBX5	5.75038	7.08866	6.73525	6.81185	Hypermethylated	Intergenic
cg06912966	TBX5	5.75038	7.08866	6.73525	6.81185	Hypermethylated	Intergenic
cg07136646	TBX5	5.75038	7.08866	6.73525	6.81185	Hypermethylated	Intergenic
cg07482257	MSX2	6.91313	7.2678	7.20195	7.14372	Hypermethylated	Intergenic
cg07533951	TBX5	5.75038	7.08866	6.73525	6.81185	Hypermethylated	Intergenic
cg08138685	EN1	7.71967	8.17104	8.05681	8.11173	Hypermethylated	Intergenic
cg08390877	EN1	7.71967	8.17104	8.05681	8.11173	Hypermethylated	Intergenic
cg08398805	EBF2	5.83147	6.93264	6.61048	6.76832	Hypermethylated	Intergenic
cg08453483	EN1	7.71967	8.17104	8.05681	8.11173	Hypermethylated	Intergenic
cg08489674	EN1	7.71967	8.17104	8.05681	8.11173	Hypermethylated	Intergenic
cg08529345	IRX5	8.36819	8.07745	8.1305	8.2171	Hypermethylated	Intergenic
cg08715231	EBF2	5.83147	6.93264	6.61048	6.76832	Hypermethylated	Intergenic
cg09385093	EN1	7.71967	8.17104	8.05681	8.11173	Hypermethylated	Intergenic
cg09430976	EBF2	5.83147	6.93264	6.61048	6.76832	Hypermethylated	Intergenic
cg09497201	EBF2	5.83147	6.93264	6.61048	6.76832	Hypermethylated	Intergenic
cg09590068	HOXC8	7.65776	8.06675	7.75385	8.30664	Hypermethylated	Intergenic
cg09601912	EN1	7.71967	8.17104	8.05681	8.11173	Hypermethylated	Intergenic
cg10697995	TBX5	5.75038	7.08866	6.73525	6.81185	Hypermethylated	Intergenic
cg10803871	MSX2	6.91313	7.2678	7.20195	7.14372	Hypermethylated	Intergenic
cg11064034	TBX5	5.75038	7.08866	6.73525	6.81185	Hypermethylated	Intergenic
cg11322252	TBX5	5.75038	7.08866	6.73525	6.81185	Hypermethylated	Intergenic
cg11813512	TBX5	5.75038	7.08866	6.73525	6.81185	Hypermethylated	Intergenic
cg12124090	GLI2	8.2841	8.29668	8.44116	8.4751	Hypermethylated	Intergenic
cg12305200	EN1	7.71967	8.17104	8.05681	8.11173	Hypermethylated	Intergenic
cg12418535	EN1	7.71967	8.17104	8.05681	8.11173	Hypermethylated	Intergenic
cg12507795	EN1	7.71967	8.17104	8.05681	8.11173	Hypermethylated	Intergenic
cg12563372	EBF2	5.83147	6.93264	6.61048	6.76832	Hypermethylated	Intergenic
cg13283952	GLI2	8.2841	8.29668	8.44116	8.4751	Hypermethylated	Intergenic
cg13831033	TBX5	5.75038	7.08866	6.73525	6.81185	Hypermethylated	Intergenic
cg14123543	TBX5	5.75038	7.08866	6.73525	6.81185	Hypermethylated	Intergenic
cg14187844	TBX5	5.75038	7.08866	6.73525	6.81185	Hypermethylated	Intergenic
cg14228146	EN1	7.71967	8.17104	8.05681	8.11173	Hypermethylated	Intergenic
cg14283944	TBX5	5.75038	7.08866	6.73525	6.81185	Hypermethylated	Intergenic
cg14313315	TBX5	5.75038	7.08866	6.73525	6.81185	Hypermethylated	Intergenic
cg14411103	TBX5	5.75038	7.08866	6.73525	6.81185	Hypermethylated	Intergenic
cg14634534	EN1	7.71967	8.17104	8.05681	8.11173	Hypermethylated	Intergenic
cg15036152	IRX5	8.36819	8.07745	8.1305	8.2171	Hypermethylated	Intergenic
cg15056288	EN1	7.71967	8.17104	8.05681	8.11173	Hypermethylated	Intergenic
cg15268740	EBF2	5.83147	6.93264	6.61048	6.76832	Hypermethylated	Intergenic
cg15423035	HOXC8	7.65776	8.06675	7.75385	8.30664	Hypermethylated	Intergenic
cg15425253	EPHB3	7.09896	6.83799	6.667	6.77076	Hypermethylated	Intergenic
cg15854547	TBX5	5.75038	7.08866	6.73525	6.81185	Hypermethylated	Intergenic
cg15964309	TBX5	5.75038	7.08866	6.73525	6.81185	Hypermethylated	Intergenic
cg16609260	TBX5	5.75038	7.08866	6.73525	6.81185	Hypermethylated	Intergenic
cg17030233	EN1	7.71967	8.17104	8.05681	8.11173	Hypermethylated	Intergenic
cg17061729	EBF2	5.83147	6.93264	6.61048	6.76832	Hypermethylated	Intergenic
cg17666576	IRX5	8.36819	8.07745	8.1305	8.2171	Hypermethylated	Intergenic
cg18173235	EN1	7.71967	8.17104	8.05681	8.11173	Hypermethylated	Intergenic
cg18470839	TBX5	5.75038	7.08866	6.73525	6.81185	Hypermethylated	Intergenic
cg18677101	TBX5	5.75038	7.08866	6.73525	6.81185	Hypermethylated	Intergenic
cg18944451	HOXD4	7.48345	7.5865	7.68085	7.67679	Hypermethylated	Intergenic
cg19575372	EN1	7.71967	8.17104	8.05681	8.11173	Hypermethylated	Intergenic
cg19858749	TBX5	5.75038	7.08866	6.73525	6.81185	Hypermethylated	Intergenic
cg20249252	TBX5	5.75038	7.08866	6.73525	6.81185	Hypermethylated	Intergenic
cg20340866	HOXC9	7.67793	7.16014	7.10385	7.43448	Hypermethylated	Intergenic
cg20538322	TBX5	5.75038	7.08866	6.73525	6.81185	Hypermethylated	Intergenic
cg21301942	EN1	7.71967	8.17104	8.05681	8.11173	Hypermethylated	Intergenic
cg21368930	JAG1	10.6927	11.1736	11.3329	11.0037	Hypermethylated	Intergenic
cg22327646	TBX5	5.75038	7.08866	6.73525	6.81185	Hypermethylated	Intergenic
cg22548438	EN1	7.71967	8.17104	8.05681	8.11173	Hypermethylated	Intergenic
cg22595460	EN1	7.71967	8.17104	8.05681	8.11173	Hypermethylated	Intergenic
cg22773899	TBX5	5.75038	7.08866	6.73525	6.81185	Hypermethylated	Intergenic
cg22799141	TBX5	5.75038	7.08866	6.73525	6.81185	Hypermethylated	Intergenic
cg22977892	EBF2	5.83147	6.93264	6.61048	6.76832	Hypermethylated	Intergenic
cg23442672	TBX5	5.75038	7.08866	6.73525	6.81185	Hypermethylated	Intergenic
cg24489983	EBF2	5.83147	6.93264	6.61048	6.76832	Hypermethylated	Intergenic
cg24592576	TBX5	5.75038	7.08866	6.73525	6.81185	Hypermethylated	Intergenic
cg24700929	TBX5	5.75038	7.08866	6.73525	6.81185	Hypermethylated	Intergenic
cg24765360	EN1	7.71967	8.17104	8.05681	8.11173	Hypermethylated	Intergenic
cg24808001	OSR1	7.30612	7.60894	7.86418	7.67982	Hypermethylated	Intergenic
cg24923694	EBF2	5.83147	6.93264	6.61048	6.76832	Hypermethylated	Intergenic
cg25403721	TBX5	5.75038	7.08866	6.73525	6.81185	Hypermethylated	Intergenic
cg25916282	HOXD4	7.48345	7.5865	7.68085	7.67679	Hypermethylated	Intergenic
cg26091021	HOXD4	7.48345	7.5865	7.68085	7.67679	Hypermethylated	Intergenic
cg26425256	EN1	7.71967	8.17104	8.05681	8.11173	Hypermethylated	Intergenic
cg26994225	EN1	7.71967	8.17104	8.05681	8.11173	Hypermethylated	Intergenic
cg00603371	EMX2	7.65106	6.25805	6.2855	6.53598	Hypermethylated	intron
cg01210554	HOXA6	8.21968	7.7756	7.42259	7.97516	Hypermethylated	intron
cg02229135	MAB21L1	5.38561	7.01687	6.78174	6.46199	Hypermethylated	intron
cg02509804	EBF2	5.83147	6.93264	6.61048	6.76832	Hypermethylated	intron
cg02558362	MAB21L1	5.38561	7.01687	6.78174	6.46199	Hypermethylated	intron
cg02712224	TBX5	5.75038	7.08866	6.73525	6.81185	Hypermethylated	intron
cg02829688	TBX15	8.43598	7.76209	7.93398	7.97495	Hypermethylated	intron
cg03760839	TBX15	8.43598	7.76209	7.93398	7.97495	Hypermethylated	intron
cg04027040	RUNX2	10.1148	9.80627	9.7618	9.54454	Hypermethylated	intron
cg04562909	TBX5	5.75038	7.08866	6.73525	6.81185	Hypermethylated	intron
cg04685570	TBX5	5.75038	7.08866	6.73525	6.81185	Hypermethylated	intron
cg04707332	TBX15	8.43598	7.76209	7.93398	7.97495	Hypermethylated	intron
cg04916802	MAB21L1	5.38561	7.01687	6.78174	6.46199	Hypermethylated	intron
cg05021643	HOXD4	7.48345	7.5865	7.68085	7.67679	Hypermethylated	intron
cg05065572	TBX5	5.75038	7.08866	6.73525	6.81185	Hypermethylated	intron
cg05172122	TBX15	8.43598	7.76209	7.93398	7.97495	Hypermethylated	intron
cg05329979	TBX15	8.43598	7.76209	7.93398	7.97495	Hypermethylated	intron
cg05363616	TBX15	8.43598	7.76209	7.93398	7.97495	Hypermethylated	intron
cg05446322	MAB21L1	5.38561	7.01687	6.78174	6.46199	Hypermethylated	intron
cg06204711	TBX15	8.43598	7.76209	7.93398	7.97495	Hypermethylated	intron
cg06215569	ALX3	6.89715	6.78753	6.74555	6.8377	Hypermethylated	intron
cg06809252	ALX3	6.89715	6.78753	6.74555	6.8377	Hypermethylated	intron
cg07541701	HOXC9	7.67793	7.16014	7.10385	7.43448	Hypermethylated	intron
cg07616828	EBF2	5.83147	6.93264	6.61048	6.76832	Hypermethylated	intron
cg07820868	TBX15	8.43598	7.76209	7.93398	7.97495	Hypermethylated	intron
cg08471800	ALX3	6.89715	6.78753	6.74555	6.8377	Hypermethylated	intron
cg08900101	TBX5	5.75038	7.08866	6.73525	6.81185	Hypermethylated	intron
cg09260773	TBX15	8.43598	7.76209	7.93398	7.97495	Hypermethylated	intron
cg09789768	TBX15	8.43598	7.76209	7.93398	7.97495	Hypermethylated	intron
cg10023272	ALX3	6.89715	6.78753	6.74555	6.8377	Hypermethylated	intron
cg11100581	COL12A1	12.8605	12.5903	12.4346	12.4983	Hypermethylated	intron
cg11357746	TBX5	5.75038	7.08866	6.73525	6.81185	Hypermethylated	intron
cg12363903	PITX1	7.17395	6.84195	6.82628	6.96631	Hypermethylated	intron
cg12610207	TBX5	5.75038	7.08866	6.73525	6.81185	Hypermethylated	intron
cg13080379	TBX15	8.43598	7.76209	7.93398	7.97495	Hypermethylated	intron
cg13107348	TBX5	5.75038	7.08866	6.73525	6.81185	Hypermethylated	intron
cg14126466	TBX5	5.75038	7.08866	6.73525	6.81185	Hypermethylated	intron
cg14160521	HDAC9	6.01585	6.45967	6.65293	6.62631	Hypermethylated	intron
cg14175690	TBX15	8.43598	7.76209	7.93398	7.97495	Hypermethylated	intron
cg14408605	MAB21L1	5.38561	7.01687	6.78174	6.46199	Hypermethylated	intron
cg14639847	HOXC9	7.67793	7.16014	7.10385	7.43448	Hypermethylated	intron
cg15025170	TBX5	5.75038	7.08866	6.73525	6.81185	Hypermethylated	intron
cg16990168	TBX15	8.43598	7.76209	7.93398	7.97495	Hypermethylated	intron
cg17455088	NRP2	9.56051	8.89749	8.70179	8.84246	Hypermethylated	intron
cg17455088	NRP2	9.24458	8.47702	8.39857	8.47723	Hypermethylated	intron
cg17554126	TBX5	5.75038	7.08866	6.73525	6.81185	Hypermethylated	intron
cg17739473	HDAC9	6.01585	6.45967	6.65293	6.62631	Hypermethylated	intron
cg18538941	COL12A1	12.8605	12.5903	12.4346	12.4983	Hypermethylated	intron
cg18689332	TBX5	5.75038	7.08866	6.73525	6.81185	Hypermethylated	intron
cg18786873	ALX3	6.89715	6.78753	6.74555	6.8377	Hypermethylated	intron
cg19358493	EMX2	7.65106	6.25805	6.2855	6.53598	Hypermethylated	intron
cg19746940	TBX5	5.75038	7.08866	6.73525	6.81185	Hypermethylated	intron
cg20704442	MAB21L1	5.38561	7.01687	6.78174	6.46199	Hypermethylated	intron
cg21112099	COL12A1	12.8605	12.5903	12.4346	12.4983	Hypermethylated	intron
cg21147282	TWIST1	9.57169	9.22177	9.11018	9.22432	Hypermethylated	intron
cg21295088	TBX15	8.43598	7.76209	7.93398	7.97495	Hypermethylated	intron
cg21647227	TBX15	8.43598	7.76209	7.93398	7.97495	Hypermethylated	intron
cg23308047	EMX2	7.65106	6.25805	6.2855	6.53598	Hypermethylated	intron
cg23660154	ALX3	6.89715	6.78753	6.74555	6.8377	Hypermethylated	intron
cg23820885	TBX5	5.75038	7.08866	6.73525	6.81185	Hypermethylated	intron
cg23898388	ZEB2	10.6872	10.8362	10.9563	10.8554	Hypermethylated	intron
cg24144440	TBX15	8.43598	7.76209	7.93398	7.97495	Hypermethylated	intron
cg24541426	HOXD4	7.48345	7.5865	7.68085	7.67679	Hypermethylated	intron
cg24842086	TBX15	8.43598	7.76209	7.93398	7.97495	Hypermethylated	intron
cg24895871	HOXC11	5.91879	5.51694	5.52782	5.58983	Hypermethylated	intron
cg25399352	TBX5	5.75038	7.08866	6.73525	6.81185	Hypermethylated	intron
cg26104752	TBX15	8.43598	7.76209	7.93398	7.97495	Hypermethylated	intron
cg26366735	RUNX2	10.1148	9.80627	9.7618	9.54454	Hypermethylated	intron
cg26732293	TBX5	5.75038	7.08866	6.73525	6.81185	Hypermethylated	intron
cg27414352	SOX9	8.61849	8.41863	8.04744	8.37473	Hypermethylated	intron
cg27517681	TBX15	8.43598	7.76209	7.93398	7.97495	Hypermethylated	intron
cg03654299	HOXC9	7.67793	7.16014	7.10385	7.43448	Hypermethylated	non-coding
cg05539217	EMX2	7.65106	6.25805	6.2855	6.53598	Hypermethylated	non-coding
cg06685968	HOXA7	9.19745	9.10992	8.83118	9.21184	Hypermethylated	non-coding
cg10739556	HOXA7	9.19745	9.10992	8.83118	9.21184	Hypermethylated	non-coding
cg19623360	HOXA7	9.19745	9.10992	8.83118	9.21184	Hypermethylated	non-coding
cg24398479	HOXA7	9.19745	9.10992	8.83118	9.21184	Hypermethylated	non-coding
cg00466334	TBX15	8.43598	7.76209	7.93398	7.97495	Hypermethylated	promoter-TSS
cg01128482	HOXD4	7.48345	7.5865	7.68085	7.67679	Hypermethylated	promoter-TSS
cg01202155	EMX2	7.65106	6.25805	6.2855	6.53598	Hypermethylated	promoter-TSS
cg02362103	TBX15	8.43598	7.76209	7.93398	7.97495	Hypermethylated	promoter-TSS
cg02665037	HOXC11	5.91879	5.51694	5.52782	5.58983	Hypermethylated	promoter-TSS
cg03266453	EN1	7.71967	8.17104	8.05681	8.11173	Hypermethylated	promoter-TSS
cg03942051	TBX15	8.43598	7.76209	7.93398	7.97495	Hypermethylated	promoter-TSS
cg04702335	PITX1	7.17395	6.84195	6.82628	6.96631	Hypermethylated	promoter-TSS
cg05090195	HOXC10	8.74546	6.71713	6.55163	7.36193	Hypermethylated	promoter-TSS
cg05940231	TBX15	8.43598	7.76209	7.93398	7.97495	Hypermethylated	promoter-TSS
cg06933574	PITX1	7.17395	6.84195	6.82628	6.96631	Hypermethylated	promoter-TSS
cg06946452	EN1	7.71967	8.17104	8.05681	8.11173	Hypermethylated	promoter-TSS
cg07554357	MAB21L1	5.38561	7.01687	6.78174	6.46199	Hypermethylated	promoter-TSS
cg07892597	TBX15	8.43598	7.76209	7.93398	7.97495	Hypermethylated	promoter-TSS
cg09605287	HOXC9	7.67793	7.16014	7.10385	7.43448	Hypermethylated	promoter-TSS
cg09699744	HOXC9	7.67793	7.16014	7.10385	7.43448	Hypermethylated	promoter-TSS
cg09941406	HOXC9	7.67793	7.16014	7.10385	7.43448	Hypermethylated	promoter-TSS
cg10304824	HOXD4	7.48345	7.5865	7.68085	7.67679	Hypermethylated	promoter-TSS
cg12664119	TBX15	8.43598	7.76209	7.93398	7.97495	Hypermethylated	promoter-TSS
cg12994147	EMX2	7.65106	6.25805	6.2855	6.53598	Hypermethylated	promoter-TSS
cg13437682	FGFR2	8.67479	8.23431	7.81797	7.86715	Hypermethylated	promoter-TSS
cg14274989	EN1	7.71967	8.17104	8.05681	8.11173	Hypermethylated	promoter-TSS
cg15325373	EMX2	7.65106	6.25805	6.2855	6.53598	Hypermethylated	promoter-TSS
cg16115647	HOXC10	8.74546	6.71713	6.55163	7.36193	Hypermethylated	promoter-TSS
cg16264616	HOXC9	7.67793	7.16014	7.10385	7.43448	Hypermethylated	promoter-TSS
cg16301890	EMX2	7.65106	6.25805	6.2855	6.53598	Hypermethylated	promoter-TSS
cg17681491	FGFR2	8.67479	8.23431	7.81797	7.86715	Hypermethylated	promoter-TSS
cg19613432	EN1	7.71967	8.17104	8.05681	8.11173	Hypermethylated	promoter-TSS
cg19656119	PITX1	7.17395	6.84195	6.82628	6.96631	Hypermethylated	promoter-TSS
cg19685479	EMX2	7.65106	6.25805	6.2855	6.53598	Hypermethylated	promoter-TSS
cg19794507	HOXC9	7.67793	7.16014	7.10385	7.43448	Hypermethylated	promoter-TSS
cg23371746	TBX15	8.43598	7.76209	7.93398	7.97495	Hypermethylated	promoter-TSS
cg23981871	HOXD4	7.48345	7.5865	7.68085	7.67679	Hypermethylated	promoter-TSS
cg24001710	EN1	7.71967	8.17104	8.05681	8.11173	Hypermethylated	promoter-TSS
cg24769969	MAB21L1	5.38561	7.01687	6.78174	6.46199	Hypermethylated	promoter-TSS
cg25340966	TBX15	8.43598	7.76209	7.93398	7.97495	Hypermethylated	promoter-TSS
cg25507958	TBX15	8.43598	7.76209	7.93398	7.97495	Hypermethylated	promoter-TSS
cg25648267	PITX1	7.17395	6.84195	6.82628	6.96631	Hypermethylated	promoter-TSS
cg26168324	EMX2	7.65106	6.25805	6.2855	6.53598	Hypermethylated	promoter-TSS
cg26272623	TBX15	8.43598	7.76209	7.93398	7.97495	Hypermethylated	promoter-TSS
cg26511321	HOXA7	9.19745	9.10992	8.83118	9.21184	Hypermethylated	promoter-TSS
cg26990102	EN1	7.71967	8.17104	8.05681	8.11173	Hypermethylated	promoter-TSS
cg01961105	IRX5	8.36819	8.07745	8.1305	8.2171	Hypermethylated	TTS
cg07455757	IRX5	8.36819	8.07745	8.1305	8.2171	Hypermethylated	TTS
cg08138075	IRX5	8.36819	8.07745	8.1305	8.2171	Hypermethylated	TTS
cg09045007	HOXC9	7.67793	7.16014	7.10385	7.43448	Hypermethylated	TTS
cg23591463	TBX5	5.75038	7.08866	6.73525	6.81185	Hypermethylated	TTS
cg26032198	HOXA7	9.19745	9.10992	8.83118	9.21184	Hypermethylated	TTS
cg02037307	PITX1	7.17395	6.84195	6.82628	6.96631	Hypomethylated	3'
cg07274716	PITX1	7.17395	6.84195	6.82628	6.96631	Hypomethylated	3'
cg08206318	PITX1	7.17395	6.84195	6.82628	6.96631	Hypomethylated	3'
cg08857479	HOXC11	5.91879	5.51694	5.52782	5.58983	Hypomethylated	3'
cg10587183	MAB21L1	5.38561	7.01687	6.78174	6.46199	Hypomethylated	3'
cg13630043	EMX2	7.65106	6.25805	6.2855	6.53598	Hypomethylated	3'
cg17320707	EMX2	7.65106	6.25805	6.2855	6.53598	Hypomethylated	3'
cg18540674	HOXC8	7.65776	8.06675	7.75385	8.30664	Hypomethylated	3'
cg22827250	PITX1	7.17395	6.84195	6.82628	6.96631	Hypomethylated	3'
cg02075410	MAB21L2	5.97302	7.08302	6.64527	6.59934	Hypomethylated	5'
cg16385330	MAB21L2	5.97302	7.08302	6.64527	6.59934	Hypomethylated	5'
cg25718696	MAB21L2	5.97302	7.08302	6.64527	6.59934	Hypomethylated	5'
cg00505001	MAB21L1	5.38561	7.01687	6.78174	6.46199	Hypomethylated	exon
cg01012445	MAB21L2	5.97302	7.08302	6.64527	6.59934	Hypomethylated	exon
cg02580005	MAB21L2	5.97302	7.08302	6.64527	6.59934	Hypomethylated	exon
cg03356172	MAB21L1	5.38561	7.01687	6.78174	6.46199	Hypomethylated	exon
cg03835061	PITX1	7.17395	6.84195	6.82628	6.96631	Hypomethylated	exon
cg04101060	PITX1	7.17395	6.84195	6.82628	6.96631	Hypomethylated	exon
cg06495055	MAB21L2	5.97302	7.08302	6.64527	6.59934	Hypomethylated	exon
cg09317554	MAB21L2	5.97302	7.08302	6.64527	6.59934	Hypomethylated	exon
cg12673103	PITX1	7.17395	6.84195	6.82628	6.96631	Hypomethylated	exon
cg13238479	MAB21L1	5.38561	7.01687	6.78174	6.46199	Hypomethylated	exon
cg16151151	ISL1	5.15513	4.9768	4.95508	5.08858	Hypomethylated	exon
cg16908257	HOXC8	7.65776	8.06675	7.75385	8.30664	Hypomethylated	exon
cg19925204	EMX2	7.65106	6.25805	6.2855	6.53598	Hypomethylated	exon
cg21392700	MAB21L1	5.38561	7.01687	6.78174	6.46199	Hypomethylated	exon
cg00569447	ISL1	5.15513	4.9768	4.95508	5.08858	Hypomethylated	Intergenic
cg02788266	ISL1	5.15513	4.9768	4.95508	5.08858	Hypomethylated	Intergenic
cg03078363	HOXC8	7.65776	8.06675	7.75385	8.30664	Hypomethylated	Intergenic
cg03372205	EN1	7.71967	8.17104	8.05681	8.11173	Hypomethylated	Intergenic
cg03719428	HOXC10	8.74546	6.71713	6.55163	7.36193	Hypomethylated	Intergenic
cg04248757	EMX2	7.65106	6.25805	6.2855	6.53598	Hypomethylated	Intergenic
cg04635997	EMX2	7.65106	6.25805	6.2855	6.53598	Hypomethylated	Intergenic
cg04961217	SEMA3A	6.8191	5.96731	6.24508	6.13211	Hypomethylated	Intergenic
cg05287480	HOXA4	6.65613	6.92334	6.98579	6.85403	Hypomethylated	Intergenic
cg06334119	EMX2	7.65106	6.25805	6.2855	6.53598	Hypomethylated	Intergenic
cg06456154	EMX2	7.65106	6.25805	6.2855	6.53598	Hypomethylated	Intergenic
cg06610376	SFRP2	8.19237	9.19924	9.32889	8.23156	Hypomethylated	Intergenic
cg08451832	EMX2	7.65106	6.25805	6.2855	6.53598	Hypomethylated	Intergenic
cg09307788	EMX2	7.65106	6.25805	6.2855	6.53598	Hypomethylated	Intergenic
cg09513031	TWIST1	9.57169	9.22177	9.11018	9.22432	Hypomethylated	Intergenic
cg09899185	ISL1	5.15513	4.9768	4.95508	5.08858	Hypomethylated	Intergenic
cg10199606	EMX2	7.65106	6.25805	6.2855	6.53598	Hypomethylated	Intergenic
cg10595547	EMX2	7.65106	6.25805	6.2855	6.53598	Hypomethylated	Intergenic
cg11234930	EN1	7.71967	8.17104	8.05681	8.11173	Hypomethylated	Intergenic
cg13229520	ISL1	5.15513	4.9768	4.95508	5.08858	Hypomethylated	Intergenic
cg14367107	SNAI2	12.8054	12.825	12.9687	12.8653	Hypomethylated	Intergenic
cg14819525	JAG1	10.6927	11.1736	11.3329	11.0037	Hypomethylated	Intergenic
cg15399466	ISL1	5.15513	4.9768	4.95508	5.08858	Hypomethylated	Intergenic
cg15526081	EMX2	7.65106	6.25805	6.2855	6.53598	Hypomethylated	Intergenic
cg15556591	FGFRL1	10.0375	10.2506	10.3576	10.2985	Hypomethylated	Intergenic
cg15814504	ISL1	5.15513	4.9768	4.95508	5.08858	Hypomethylated	Intergenic
cg16325432	HOXA4	6.65613	6.92334	6.98579	6.85403	Hypomethylated	Intergenic
cg17350092	EMX2	7.65106	6.25805	6.2855	6.53598	Hypomethylated	Intergenic
cg17898329	SFRP2	8.19237	9.19924	9.32889	8.23156	Hypomethylated	Intergenic
cg18011760	OSR1	7.30612	7.60894	7.86418	7.67982	Hypomethylated	Intergenic
cg19048251	EMX2	7.65106	6.25805	6.2855	6.53598	Hypomethylated	Intergenic
cg19912142	EMX2	7.65106	6.25805	6.2855	6.53598	Hypomethylated	Intergenic
cg20393901	OSR1	7.30612	7.60894	7.86418	7.67982	Hypomethylated	Intergenic
cg21026976	ISL1	5.15513	4.9768	4.95508	5.08858	Hypomethylated	Intergenic
cg22528466	EMX2	7.65106	6.25805	6.2855	6.53598	Hypomethylated	Intergenic
cg24549912	ISL1	5.15513	4.9768	4.95508	5.08858	Hypomethylated	Intergenic
cg24725789	EMX2	7.65106	6.25805	6.2855	6.53598	Hypomethylated	Intergenic
cg25185173	SFRP2	8.19237	9.19924	9.32889	8.23156	Hypomethylated	Intergenic
cg25463440	EMX2	7.65106	6.25805	6.2855	6.53598	Hypomethylated	Intergenic
cg27178293	HOXC11	5.91879	5.51694	5.52782	5.58983	Hypomethylated	Intergenic
cg00070172	PITX1	7.17395	6.84195	6.82628	6.96631	Hypomethylated	intron
cg00359495	ISL1	5.15513	4.9768	4.95508	5.08858	Hypomethylated	intron
cg00418216	HOXA11	5.91745	5.59205	5.53166	5.73199	Hypomethylated	intron
cg00455558	MAB21L2	5.97302	7.08302	6.64527	6.59934	Hypomethylated	intron
cg00654888	EN1	7.71967	8.17104	8.05681	8.11173	Hypomethylated	intron
cg00729885	MAB21L1	5.38561	7.01687	6.78174	6.46199	Hypomethylated	intron
cg01165776	EN1	7.71967	8.17104	8.05681	8.11173	Hypomethylated	intron
cg01213519	PITX1	7.17395	6.84195	6.82628	6.96631	Hypomethylated	intron
cg01570602	IGF1R	10.5469	10.7852	11.0022	10.7219	Hypomethylated	intron
cg01570602	IGF1R	7.79901	8.17578	8.37486	8.04991	Hypomethylated	intron
cg01774894	HOXB5	6.4499	6.63676	6.52175	6.58284	Hypomethylated	intron
cg02213684	PITX1	7.17395	6.84195	6.82628	6.96631	Hypomethylated	intron
cg02230593	EMX2	7.65106	6.25805	6.2855	6.53598	Hypomethylated	intron
cg02243118	ISL1	5.15513	4.9768	4.95508	5.08858	Hypomethylated	intron
cg02495310	PITX1	7.17395	6.84195	6.82628	6.96631	Hypomethylated	intron
cg03171924	RUNX3	8.06315	7.98883	7.92241	7.82777	Hypomethylated	intron
cg03311684	EMX2	7.65106	6.25805	6.2855	6.53598	Hypomethylated	intron
cg03347590	PITX1	7.17395	6.84195	6.82628	6.96631	Hypomethylated	intron
cg03563083	MSX2	6.91313	7.2678	7.20195	7.14372	Hypomethylated	intron
cg04256864	EMX2	7.65106	6.25805	6.2855	6.53598	Hypomethylated	intron
cg04421971	EMX2	7.65106	6.25805	6.2855	6.53598	Hypomethylated	intron
cg04450857	EMX2	7.65106	6.25805	6.2855	6.53598	Hypomethylated	intron
cg04907595	RUNX3	8.06315	7.98883	7.92241	7.82777	Hypomethylated	intron
cg05036106	EMX2	7.65106	6.25805	6.2855	6.53598	Hypomethylated	intron
cg05577994	EMX2	7.65106	6.25805	6.2855	6.53598	Hypomethylated	intron
cg05719293	JAG1	10.6927	11.1736	11.3329	11.0037	Hypomethylated	intron
cg06141846	EMX2	7.65106	6.25805	6.2855	6.53598	Hypomethylated	intron
cg06465806	HOXA6	8.21968	7.7756	7.42259	7.97516	Hypomethylated	intron
cg06587155	HOXA11	5.91745	5.59205	5.53166	5.73199	Hypomethylated	intron
cg06669622	ISL1	5.15513	4.9768	4.95508	5.08858	Hypomethylated	intron
cg07362168	ISL1	5.15513	4.9768	4.95508	5.08858	Hypomethylated	intron
cg07833262	EMX2	7.65106	6.25805	6.2855	6.53598	Hypomethylated	intron
cg08086873	EBF2	5.83147	6.93264	6.61048	6.76832	Hypomethylated	intron
cg08406102	EMX2	7.65106	6.25805	6.2855	6.53598	Hypomethylated	intron
cg08637438	SOX9	8.61849	8.41863	8.04744	8.37473	Hypomethylated	intron
cg09906297	GLI3	8.25203	7.89788	7.7735	7.99152	Hypomethylated	intron
cg10650485	EBF2	5.83147	6.93264	6.61048	6.76832	Hypomethylated	intron
cg10846980	EMX2	7.65106	6.25805	6.2855	6.53598	Hypomethylated	intron
cg10895452	EN1	7.71967	8.17104	8.05681	8.11173	Hypomethylated	intron
cg11124080	EMX2	7.65106	6.25805	6.2855	6.53598	Hypomethylated	intron
cg11195065	EMX2	7.65106	6.25805	6.2855	6.53598	Hypomethylated	intron
cg11536196	ISL1	5.15513	4.9768	4.95508	5.08858	Hypomethylated	intron
cg12147489	HOXA11	5.91745	5.59205	5.53166	5.73199	Hypomethylated	intron
cg12550852	EBF2	5.83147	6.93264	6.61048	6.76832	Hypomethylated	intron
cg13305657	RUNX3	8.06315	7.98883	7.92241	7.82777	Hypomethylated	intron
cg13755873	SOX9	8.61849	8.41863	8.04744	8.37473	Hypomethylated	intron
cg13812829	PITX1	7.17395	6.84195	6.82628	6.96631	Hypomethylated	intron
cg14951509	ISL1	5.15513	4.9768	4.95508	5.08858	Hypomethylated	intron
cg15186637	EMX2	7.65106	6.25805	6.2855	6.53598	Hypomethylated	intron
cg15724256	EN1	7.71967	8.17104	8.05681	8.11173	Hypomethylated	intron
cg15803221	RARA	9.50041	9.32778	9.25216	9.39178	Hypomethylated	intron
cg16234557	EMX2	7.65106	6.25805	6.2855	6.53598	Hypomethylated	intron
cg16258223	PITX1	7.17395	6.84195	6.82628	6.96631	Hypomethylated	intron
cg16878694	JAG1	10.6927	11.1736	11.3329	11.0037	Hypomethylated	intron
cg17167253	EN1	7.71967	8.17104	8.05681	8.11173	Hypomethylated	intron
cg17573720	HOXC11	5.91879	5.51694	5.52782	5.58983	Hypomethylated	intron
cg17686487	ISL1	5.15513	4.9768	4.95508	5.08858	Hypomethylated	intron
cg18009690	EN1	7.71967	8.17104	8.05681	8.11173	Hypomethylated	intron
cg18561589	EMX2	7.65106	6.25805	6.2855	6.53598	Hypomethylated	intron
cg18606375	PITX1	7.17395	6.84195	6.82628	6.96631	Hypomethylated	intron
cg18739865	ISL1	5.15513	4.9768	4.95508	5.08858	Hypomethylated	intron
cg18972885	EMX2	7.65106	6.25805	6.2855	6.53598	Hypomethylated	intron
cg19332544	BMPR1B	6.77281	7.09176	6.54377	6.88044	Hypomethylated	intron
cg20171892	HOXA4	6.65613	6.92334	6.98579	6.85403	Hypomethylated	intron
cg20248516	EN1	7.71967	8.17104	8.05681	8.11173	Hypomethylated	intron
cg20792376	EMX2	7.65106	6.25805	6.2855	6.53598	Hypomethylated	intron
cg20994254	HOXA11	5.91745	5.59205	5.53166	5.73199	Hypomethylated	intron
cg21614303	PITX1	7.17395	6.84195	6.82628	6.96631	Hypomethylated	intron
cg22007486	EN1	7.71967	8.17104	8.05681	8.11173	Hypomethylated	intron
cg22030072	EN1	7.71967	8.17104	8.05681	8.11173	Hypomethylated	intron
cg22498139	ISL1	5.15513	4.9768	4.95508	5.08858	Hypomethylated	intron
cg23932491	EMX2	7.65106	6.25805	6.2855	6.53598	Hypomethylated	intron
cg24006721	RUNX3	8.06315	7.98883	7.92241	7.82777	Hypomethylated	intron
cg25241365	ISL1	5.15513	4.9768	4.95508	5.08858	Hypomethylated	intron
cg25901248	MAB21L1	5.38561	7.01687	6.78174	6.46199	Hypomethylated	intron
cg25951288	NFATC1	8.65653	8.40208	8.40185	8.50632	Hypomethylated	intron
cg25995955	MAB21L2	5.97302	7.08302	6.64527	6.59934	Hypomethylated	intron
cg26014634	SOX9	8.61849	8.41863	8.04744	8.37473	Hypomethylated	intron
cg26288991	EMX2	7.65106	6.25805	6.2855	6.53598	Hypomethylated	intron
cg26293019	ISL1	5.15513	4.9768	4.95508	5.08858	Hypomethylated	intron
cg26342147	EMX2	7.65106	6.25805	6.2855	6.53598	Hypomethylated	intron
cg26495303	EMX2	7.65106	6.25805	6.2855	6.53598	Hypomethylated	intron
cg26682994	ISL1	5.15513	4.9768	4.95508	5.08858	Hypomethylated	intron
cg27360685	ISL1	5.15513	4.9768	4.95508	5.08858	Hypomethylated	intron
cg03729251	MAB21L2	5.97302	7.08302	6.64527	6.59934	Hypomethylated	non-coding
cg04022561	ISL1	5.15513	4.9768	4.95508	5.08858	Hypomethylated	non-coding
cg04068980	ISL1	5.15513	4.9768	4.95508	5.08858	Hypomethylated	non-coding
cg05115215	HOXC11	5.91879	5.51694	5.52782	5.58983	Hypomethylated	non-coding
cg05501996	ISL1	5.15513	4.9768	4.95508	5.08858	Hypomethylated	non-coding
cg05555207	TBX5	5.75038	7.08866	6.73525	6.81185	Hypomethylated	non-coding
cg09868598	ISL1	5.15513	4.9768	4.95508	5.08858	Hypomethylated	non-coding
cg10536898	ISL1	5.15513	4.9768	4.95508	5.08858	Hypomethylated	non-coding
cg10641615	HOXC11	5.91879	5.51694	5.52782	5.58983	Hypomethylated	non-coding
cg14691529	HOXC11	5.91879	5.51694	5.52782	5.58983	Hypomethylated	non-coding
cg14879760	ISL1	5.15513	4.9768	4.95508	5.08858	Hypomethylated	non-coding
cg15927882	TBX5	5.75038	7.08866	6.73525	6.81185	Hypomethylated	non-coding
cg17433772	MAB21L2	5.97302	7.08302	6.64527	6.59934	Hypomethylated	non-coding
cg18443359	PITX1	7.17395	6.84195	6.82628	6.96631	Hypomethylated	non-coding
cg22115076	ISL1	5.15513	4.9768	4.95508	5.08858	Hypomethylated	non-coding
cg23129930	HOXA6	8.21968	7.7756	7.42259	7.97516	Hypomethylated	non-coding
cg25339054	ISL1	5.15513	4.9768	4.95508	5.08858	Hypomethylated	non-coding
cg26277754	ISL1	5.15513	4.9768	4.95508	5.08858	Hypomethylated	non-coding
cg00690402	HOXB5	6.4499	6.63676	6.52175	6.58284	Hypomethylated	promoter-TSS
cg00705808	SFRP2	8.19237	9.19924	9.32889	8.23156	Hypomethylated	promoter-TSS
cg00711072	HOXB5	6.4499	6.63676	6.52175	6.58284	Hypomethylated	promoter-TSS
cg00796424	HOXC11	5.91879	5.51694	5.52782	5.58983	Hypomethylated	promoter-TSS
cg01351315	HOXB5	6.4499	6.63676	6.52175	6.58284	Hypomethylated	promoter-TSS
cg02384661	HOXC11	5.91879	5.51694	5.52782	5.58983	Hypomethylated	promoter-TSS
cg03014934	MAB21L1	5.38561	7.01687	6.78174	6.46199	Hypomethylated	promoter-TSS
cg04369416	HOXC11	5.91879	5.51694	5.52782	5.58983	Hypomethylated	promoter-TSS
cg04706471	PITX1	7.17395	6.84195	6.82628	6.96631	Hypomethylated	promoter-TSS
cg05093686	MAB21L1	5.38561	7.01687	6.78174	6.46199	Hypomethylated	promoter-TSS
cg05487507	HOXB5	6.4499	6.63676	6.52175	6.58284	Hypomethylated	promoter-TSS
cg05555337	HOXB5	6.4499	6.63676	6.52175	6.58284	Hypomethylated	promoter-TSS
cg05878390	MAB21L2	5.97302	7.08302	6.64527	6.59934	Hypomethylated	promoter-TSS
cg06708937	HOXC11	5.91879	5.51694	5.52782	5.58983	Hypomethylated	promoter-TSS
cg07341914	BMPR1B	6.77281	7.09176	6.54377	6.88044	Hypomethylated	promoter-TSS
cg08053137	HOXC10	8.74546	6.71713	6.55163	7.36193	Hypomethylated	promoter-TSS
cg09495769	HOXA11	5.91745	5.59205	5.53166	5.73199	Hypomethylated	promoter-TSS
cg09595185	HOXB5	6.4499	6.63676	6.52175	6.58284	Hypomethylated	promoter-TSS
cg09704116	HOXB5	6.4499	6.63676	6.52175	6.58284	Hypomethylated	promoter-TSS
cg09771641	BMPR1B	6.77281	7.09176	6.54377	6.88044	Hypomethylated	promoter-TSS
cg09839170	PITX1	7.17395	6.84195	6.82628	6.96631	Hypomethylated	promoter-TSS
cg10549916	BMPR1B	6.77281	7.09176	6.54377	6.88044	Hypomethylated	promoter-TSS
cg10588962	HOXB5	6.4499	6.63676	6.52175	6.58284	Hypomethylated	promoter-TSS
cg10662314	HOXC10	8.74546	6.71713	6.55163	7.36193	Hypomethylated	promoter-TSS
cg10767141	HOXA11	5.91745	5.59205	5.53166	5.73199	Hypomethylated	promoter-TSS
cg11469026	PITX1	7.17395	6.84195	6.82628	6.96631	Hypomethylated	promoter-TSS
cg12029639	MAB21L1	5.38561	7.01687	6.78174	6.46199	Hypomethylated	promoter-TSS
cg12573705	MAB21L1	5.38561	7.01687	6.78174	6.46199	Hypomethylated	promoter-TSS
cg12744859	HOXB5	6.4499	6.63676	6.52175	6.58284	Hypomethylated	promoter-TSS
cg12863565	EBF2	5.83147	6.93264	6.61048	6.76832	Hypomethylated	promoter-TSS
cg12887021	PITX1	7.17395	6.84195	6.82628	6.96631	Hypomethylated	promoter-TSS
cg13352750	HOXA11	5.91745	5.59205	5.53166	5.73199	Hypomethylated	promoter-TSS
cg13357229	SFRP2	8.19237	9.19924	9.32889	8.23156	Hypomethylated	promoter-TSS
cg13441766	PITX1	7.17395	6.84195	6.82628	6.96631	Hypomethylated	promoter-TSS
cg13446906	MAB21L1	5.38561	7.01687	6.78174	6.46199	Hypomethylated	promoter-TSS
cg14566882	HDAC9	6.01585	6.45967	6.65293	6.62631	Hypomethylated	promoter-TSS
cg14994060	PITX1	7.17395	6.84195	6.82628	6.96631	Hypomethylated	promoter-TSS
cg15259593	MAB21L1	5.38561	7.01687	6.78174	6.46199	Hypomethylated	promoter-TSS
cg15561647	MAB21L1	5.38561	7.01687	6.78174	6.46199	Hypomethylated	promoter-TSS
cg15760840	HOXA11	5.91745	5.59205	5.53166	5.73199	Hypomethylated	promoter-TSS
cg15916646	HOXA11	5.91745	5.59205	5.53166	5.73199	Hypomethylated	promoter-TSS
cg16877681	MAB21L1	5.38561	7.01687	6.78174	6.46199	Hypomethylated	promoter-TSS
cg16925459	HDAC9	6.01585	6.45967	6.65293	6.62631	Hypomethylated	promoter-TSS
cg17225923	HOXC11	5.91879	5.51694	5.52782	5.58983	Hypomethylated	promoter-TSS
cg18080558	MAB21L2	5.97302	7.08302	6.64527	6.59934	Hypomethylated	promoter-TSS
cg19047868	HOXB5	6.4499	6.63676	6.52175	6.58284	Hypomethylated	promoter-TSS
cg20116805	HOXC11	5.91879	5.51694	5.52782	5.58983	Hypomethylated	promoter-TSS
cg20121142	TWIST1	9.57169	9.22177	9.11018	9.22432	Hypomethylated	promoter-TSS
cg20184247	HOXB5	6.4499	6.63676	6.52175	6.58284	Hypomethylated	promoter-TSS
cg20334738	MAB21L2	5.97302	7.08302	6.64527	6.59934	Hypomethylated	promoter-TSS
cg20695936	RUNX3	8.06315	7.98883	7.92241	7.82777	Hypomethylated	promoter-TSS
cg21066876	BMPR1B	6.77281	7.09176	6.54377	6.88044	Hypomethylated	promoter-TSS
cg21242356	HOXB5	6.4499	6.63676	6.52175	6.58284	Hypomethylated	promoter-TSS
cg21977434	MAB21L2	5.97302	7.08302	6.64527	6.59934	Hypomethylated	promoter-TSS
cg22273744	BMPR1B	6.77281	7.09176	6.54377	6.88044	Hypomethylated	promoter-TSS
cg22572902	BMPR1B	6.77281	7.09176	6.54377	6.88044	Hypomethylated	promoter-TSS
cg22855860	MAB21L1	5.38561	7.01687	6.78174	6.46199	Hypomethylated	promoter-TSS
cg23395715	HOXC11	5.91879	5.51694	5.52782	5.58983	Hypomethylated	promoter-TSS
cg24210813	HOXB5	6.4499	6.63676	6.52175	6.58284	Hypomethylated	promoter-TSS
cg25901381	HOXA11	5.91745	5.59205	5.53166	5.73199	Hypomethylated	promoter-TSS
cg25960038	HOXB5	6.4499	6.63676	6.52175	6.58284	Hypomethylated	promoter-TSS
cg26603183	BMPR1B	6.77281	7.09176	6.54377	6.88044	Hypomethylated	promoter-TSS
cg26746540	PITX1	7.17395	6.84195	6.82628	6.96631	Hypomethylated	promoter-TSS
cg00040312	HOXC5	6.54398	7.09574	7.01541	7.10558	Hypomethylated	TTS
cg01830023	PITX1	7.17395	6.84195	6.82628	6.96631	Hypomethylated	TTS
cg08033722	HOXC11	5.91879	5.51694	5.52782	5.58983	Hypomethylated	TTS
cg09574499	HOXA4	6.65613	6.92334	6.98579	6.85403	Hypomethylated	TTS
cg10005224	HOXC5	6.54398	7.09574	7.01541	7.10558	Hypomethylated	TTS
cg12622597	PITX1	7.17395	6.84195	6.82628	6.96631	Hypomethylated	TTS
cg14042889	HOXA4	6.65613	6.92334	6.98579	6.85403	Hypomethylated	TTS
cg15922699	PITX1	7.17395	6.84195	6.82628	6.96631	Hypomethylated	TTS
cg15996644	HOXC11	5.91879	5.51694	5.52782	5.58983	Hypomethylated	TTS
cg17132446	HOXA4	6.65613	6.92334	6.98579	6.85403	Hypomethylated	TTS
cg18054172	HOXC5	6.54398	7.09574	7.01541	7.10558	Hypomethylated	TTS
cg18843682	HOXC5	6.54398	7.09574	7.01541	7.10558	Hypomethylated	TTS
cg21041775	HOXC5	6.54398	7.09574	7.01541	7.10558	Hypomethylated	TTS
cg21367811	HOXA4	6.65613	6.92334	6.98579	6.85403	Hypomethylated	TTS
cg22143274	ISL1	5.15513	4.9768	4.95508	5.08858	Hypomethylated	TTS
cg22488797	PITX1	7.17395	6.84195	6.82628	6.96631	Hypomethylated	TTS
cg25793931	EMX2	7.65106	6.25805	6.2855	6.53598	Hypomethylated	TTS
cg26218269	MAB21L2	5.97302	7.08302	6.64527	6.59934	Hypomethylated	TTS
cg26509691	PITX1	7.17395	6.84195	6.82628	6.96631	Hypomethylated	TTS
Figure 2e
Sample group	Sample name	HOXA6 (%)	HOXA9 (%)	HOXA10 (%)	HOXB7 (%)	HOXC9 (%)	PITX1 (%)	RUNX2 (%)
MGUS	MG2	4.35	60.97	85.89	77.3	42.94	38.56	18.31
MGUS	MG3	2.66	80.26	98.43	68.53	48.03	31.5	27.48
MGUS	MG4	4.35	50.62	8.11	64.88	25.78	35.95	100
MGUS	MG5	2.62	62.89	25.53	38.42	-	32.09	100
MGUS	MG6	3.31	43.4	-	74.36	18.97	35.66	20.89
MGUS	MG7	2.4	44.74	31.02	56.5	24.18	40.52
MGUS	MG9	3.87	72.15	93.91	23.25	34.35	59.36	12.54
MGUS	MG11	3.46	56.86	-	53.95	24.05	24.52	30.21
SMM	SM1					12.83
SMM	SM2	2.71	66.69	32.05	75.34	42.94	44.73	33.75
SMM	SM4	3.93	38.4	17.81	65.78	23.97	23.33	19.49
SMM	SM6	3.88	43.68	19.03	79.54	23.12	21.94	34.21
SMM	SM7	3.23	65.77	100	75.52	24.35	26.21	13.49
SMM	SM8	4	50.29	97.81	5.48	45.59	37.2	14.34
SMM	SM9	3.5	66.55	37.5	40.92	25.94	36.05	16.18
SMM	SM10	2.89	55.82	-	55.54	23.2	27.22	-
HD	HD1					17.73
HD	HD2	3.88	47.83	19.96	63.38	22.62	19.33	40.2
HD	HD3	4.41	62.07	6.46	28.76	24.79	20.24	20.89
HD	HD4	7.7	39.48	24.75	62.5	31.44	28.52	34.27
HD	HD5	3.63	32.3	14.49	18.11	28.5	33	12.99
HD	HD6	4.3	49.21	10.61	49.5	27.1	29.14	12.29
HD	HD7	4.1	47.03	3.71	59.15	34.2	21.9	100
HD	HD8	3.46	40.05	11.94	9.68	36.74	45.52	16.34
HD	HD9	4.08	27.82	18.68	40.54	31.62	51.48	26.06
HD	HD10	2.58	55.61	14.71	53.24	34.26	25.64	15.27
HD	HD11	4.41	39.43	16.11	38.41	30.71	34.25	16.66
HD	HD12	3.09	44.07	12.92	29.09	27.97	20.49	35.09
HD	HD13	2.78	43.11	19.45	34.94	32.34	27.05	23.14
HD	HD14	3.51	66.67	64.43	67.63	24.81	24.37	16.56
HD	HD15	3.62	53.12	11.53	43.84	25.84	16.71	14.07
HD	HD16	2.35	74.53	48.04	46.22	29.61	22.97	20.78
HD	HD17	3.71	41.26	14.25	31.97	29.32	15.3	19.69
MM	MM1	2.97	45.44	17.77	45.96	28.99	16.75	26.02
MM	MM2	6.16	91.88	96.5	64.85	35.84	64.98	35.47
MM	MM3	5.49	89.95	100	72.37	47.49	60.12	34.14
MM	MM4	6.07	84.84	100	50.32	47.97	47.36	27.88
MM	MM5	8.82	50.16	8.64	47.76	32.71	26.37	26.34
MM	MM6	5.23	34.29	6.68	45.79	30.28	22.93	34.65
MM	MM7	6.79	55.37	3.63	45.54	32.84	25.24	20
MM	MM8	5.01	64.43	41.15	60.83	32.07	44.82	41.29
MM	MM9	4.06	54.95	26.31	52.86	30.02	26.98	29.17
MM	MM10	4.27	40.19	7.2	39.3	30.64	9.11	21.78
MM	MM11	3.93	46.12	32.47	46.87	28.26	28.05	33.26
MM	MM12	3	90.28	42.18	62.62	50.9	67.01	22.59
MM	MM13	12.69	89.48	75.54	79.18	30.92	35.97	41.93
MM	MM14	4.27	91.72	100	64.12	38.19	49.74	26.28
MM	MM15	3.32	32.65	8.16	24.38	31.17	19.18	20.57
MM	MM16	2.54	34.32	12.91	32.06	32.65	24.04	14.52
Figure 2f
Sample group	Sample name	HOXA6 (Ct)	HOXA9 (Ct)	HOXA10 (Ct)	HOXB7 (Ct)	HOXC9 (Ct)	PITX1 (Ct)	RUNX2 (Ct)	RPL38 (Ct)
MGUS	MG2	29.32	25.61	26.7	26.52	26.49	34.53	30.69	20.18
MGUS	MG3	27.49	24.13	24.83	24.39	25.81	37.24	26.85	19.58
MGUS	MG4	27.48	24.25	25.19	25.28	25.79	28.7	26.87	20.33
MGUS	MG5	28.74	24.61	24.93	25.16	25.68	38.27	27.72	19.95
MGUS	MG6	27.81	24.18	24.46	26.59	25.58	27.88	25.95	19.79
MGUS	MG7	27.16	23.73	24.52	24.86	25.5	28.24	26.44	19.57
MGUS	MG9	28.56	25.63	24.84	24.38	26.4	34.3	25.82	19.48
MGUS	MG11	27.47	24.29	25.4	25.67	25.71	28.72	26.15	20.53
SMM	SM1	28.49	25.56	26.08	25.72	26.53	38.38	27.62	20.66
SMM	SM2	28.21	25.72	26.53	25.46	26.6	42.11	27.45	20.94
SMM	SM4	27.66	24.52	25.11	26.56	25.79	29.46	26.1	20.49
SMM	SM6	27.82	24.71	25.4	25.37	25.73	27.03	26.26	20.29
SMM	SM7	28.37	24.37	25.09	26.15	25.99	28.46	27.29	20.35
SMM	SM8	28.21	25.25	25.84	25.51	26.47	39.63	27.66	20.68
SMM	SM9	27.03	25.11	25.73	24.91	26.42	36.06	26.39	20.45
SMM	SM10	28.03	25.09	25.47	25.38	26.6	37.02	27.23	20.63
HD	HD1	27.35	23.41	25.01	25.07	25.69	27.96	24.62	19.48
HD	HD2	27.05	21.48	23.36	23.54	24.73	27.51	24.73	19.58
HD	HD3	28.38	24.73	26.08	26.79	26.27	28.47	27.36	21.91
HD	HD4	30.83	26.23	28.2	28.31	26.45	32.54	29.8	23.64
HD	HD5	30.02	25.96	27.25	25.91	26.11	28.75	28.28	21.23
HD	HD6	28.47	23.21	25.43	25.03	25.74	27.81	26.02	20.86
HD	HD7	26.26	22.63	23.84	23.4	25.16	26.22	23.32	19.67
HD	HD8	26.33	22.17	24.51	24.64	25.26	27.62	25.76	19.1
HD	HD9	26.23	24.58	25.74	26.26	26.53	30.08	25.71	20.74
HD	HD10	26.77	23.85	24.66	25.87	25.96	26.77	24.49	20
HD	HD11	29.1	25.38	26.74	26.91	26.29	30.28	27.24	20.17
HD	HD12	27.41	24.47	25	26.85	25.98	27.33	25.88	20.04
HD	HD13	27.84	23.78	25.18	25.98	25.91	27.5	26.02	20.34
HD	HD14	28.73	24.08	25.81	26.14	25.95	27.43	26	20.64
HD	HD15	27.5	24.45	25.73	26.23	26.28	27.72	24.6	20.39
HD	HD16	27.68	23.4	25.47	25.79	25.91	28.09	24.53	19.76
HD	HD17	27.37	23.74	25.4	25.88	26.3	26.65	25.34	19.95
MM	MM1	28.15	24.29	25.51	26.67	26.37	29.65	26.6	20.77
MM	MM2	28.76	25.9	27.39	26.44	26.48	36.6	27.38	21.24
MM	MM3	29	26.48	27.57	27.3	26.61	39.52	28.38	21.83
MM	MM4	26.92	22.72	24.82	25.86	26.03	29.2	24.81	19.68
MM	MM5	28.61	25.74	27.43	27.58	26.32	30.44	27.9	21.52
MM	MM6	28.31	24.76	25.49	26.5	26.33	27.96	25.98	20.6
MM	MM7	29.33	25.43	26.71	27.79	26.68	27.68	27.3	21.34
MM	MM8	29.41	24.81	25.85	25.85	26.41	27.57	26.9	20.43
MM	MM9	28.79	23.67	24.82	25.44	25.9	28.47	25.67	20.19
MM	MM10	27.49	23.68	25.39	25.21	26.12	26.01	25.01	19.62
MM	MM11	27.68	24.54	25.24	26.64	26.15	28.62	25.81	20.7
MM	MM12	28.41	24.6	26.44	26.18	26.21	31.28	26.8	20.72
MM	MM13	28.67	26.67	26.55	26.14	26.66	37.45	26.66	20.75
MM	MM14	27.73	25.13	25.58	24.74	26.1	34.12	25.89	19.82
MM	MM15	28.53	23.93	25.44	26.52	26.44	27.97	28.23	20.32
MM	MM16	27.53	24.35	24.93	26.98	26.44	29.3	26.42	19.77
