# Supplementary material for: Targeting aberrant DNA methylation in mesenchymal stromal cells as a treatment for myeloma bone disease
Source: Nat Commun. 2021 Jan 18;12:421. doi: 10.1038/s41467-020-20715-x (PMC7813865; doi:10.1038/s41467-020-20715-x)
Supplement: Supplementary file 5 — Source Data [file 41467_2020_20715_MOESM5_ESM.zip › Source Data Files/Source data file Figure 3.xlsx]

## Sheet: Hoja 1
Figure 3b
		MSC	MSC+MM.1S
RPL38 (Ct)	donor 1	21.105	21.315
	donor 2	20.97	21.605
	donor 3	20.925	20.945
	donor 4	20.845	20.765
IL1B (Ct)	donor 1	35.27	33.845
	donor 2	21.64	21.65
	donor 3	38.23	37.16
IL6 (Ct)	donor 2	29.22	28.97
	donor 3	29.17	29.05
	donor 4	29.15	28.66
HGF (Ct)	donor 1	35.89	34.195
	donor 3	29.465	29.345
	donor 4	29.415	28.79
Figure 3c
OD	donor 1	OB	1.049	0.72	0.798
		OB+MM	0.84	0.88	0.773
	donor 2	OB	0.122	0.124	0.121
		OB+MM	0.113	0.11	0.11
	donor 3	OB	0.076	0.079	0.082
		OB+MM	0.03	0.032	0.034
	donor 4	OB	0.04	0.052	0.046
		OB+MM	0.019	0.029	0.024
	donor 5	OB	2.185	2.303	2.244
		OB+MM	1.674	1.711	1.748
	donor 6	OB	0.198	0.214	0.23
		OB+MM	0.041	0.044	0.047
Figure 3e
	log10(p value)
genes down-regulated in MM compared to MGUS	2.92501
pattern specification process	4.6431
abnormal skeleton development	4.90384
homeobox domain	6.66768
skeletal system development	7.16104
Figure 3f
	HD1	HD2	HD3	HD1MM	HD2MM	HD3MM	P.Value
HOXA9	0.0940803	0.173165	0.144877	0.156691	0.267219	0.295512	0.0434789
ACVR2A	0.5144	0.435542	0.433584	0.863574	0.540577	0.842855	0.0151004
EBF2	0.125693	0.148141	0.126801	0.280138	0.280765	0.195302	0.0303182
HOXA2	0.785877	0.688753	0.804498	0.676096	0.442173	0.41345	0.0180133
HOXA3	0.117096	0.282773	0.353909	0.0227531	0.225615	0.149442	0.0298613
HOXC5	0.913692	0.85236	0.771309	0.811374	0.697227	0.712248	0.0483205
Figure 3g
HOXA6 (%)		HOXA9 (%)		HOXA10 (%)		HOXB7 (%)		HOXC9 (%)		PITX1 (%)		RUNX2 (%)		IBSP (%)
MSC	MSC+MM.1S	MSC	MSC+MM.1S	MSC	MSC+MM.1S	MSC	MSC+MM.1S	MSC	MSC+MM.1S	MSC	MSC+MM.1S	MSC	MSC+MM.1S	MSC	MSC+MM.1S
3.13	2.3	48.77	53.75	16.81	15.79	33	23.68	9.09	9.8	31.68	30.03	22.44	24.62	29.85	43.72
3.46	3.37	69.64	71.3	30.09	38.09	37.11	31.19	12.57	15.86	16.56	16.7	26.17	28.94	41.2	45.97
3.81	3.43	42.45	44.87	11.89	15.14	23.46	21.22	11.45	15.29	16.97	19.89	28	32.02	34.2	36.29
2.8	2.56	48.43	54.06			42.57	41.06					40.05	43.25	23.24	43.95
4.75	3.55					39.17	31.92
HOXA6 (%)		HOXA9 (%)		HOXA10 (%)		HOXB7 (%)		HOXC9 (%)		PITX1 (%)		RUNX2 (%)		IBSP (%)
MSC	MSC+RPMI8226	MSC	MSC+RPMI8226	MSC	MSC+RPMI8226	MSC	MSC+RPMI8226	MSC	MSC+RPMI8226	MSC	MSC+RPMI8226	MSC	MSC+RPMI8226	MSC	MSC+RPMI8226
3.13	5.73	48.77	48.34	16.81	31.72	33	31.47	9.09	12.43	21.37	23.1	22.44	33.62	41.2	30.89
3.46	12.47	69.64	54.2	30.09	39.59	37.11	51.07	12.57	11.3	31.68	37.18	26.17	46.03	34.2	22.98
3.81	10.84	42.45	43.13	11.89	28.42	23.46	30.73	11.45	14.28	16.56	27.27	28	35.59	23.24	25.94
2.8	6.41	54.86	51.32			42.57	53.53			35.69	39.09			53.73	44.38
4.75	7.05	48.43	46.62			39.17	29.3			16.97	27.92
Figure 3h
HOXA6 (Ct)		HOXA9 (Ct)		HOXA10 (Ct)		HOXB7 (Ct)		HOXC9 (Ct)		PITX1 (Ct)		RUNX2 (Ct)		IBSP (Ct)
MSC	MSC+MM.1S	MSC	MSC+MM.1S	MSC	MSC+MM.1S	MSC	MSC+MM.1S	MSC	MSC+MM.1S	MSC	MSC+MM.1S	MSC	MSC+MM.1S	MSC	MSC+MM.1S
28.41	32.557	26.213	30.1	24.84	30.487	29.427	30.94	27.35	29.997	25.187	29.873	30.9	32.17	25.56	31.63
27.833	30.853	27.813	29.193	27.087	28.727	27.263	29.62	28.423	29.427	26.46	28.49	32.68	32.64	27.533	30.82
27.977	30.09	25.877	28.153	30.023	30.803	28.08	30.053	26.86	29.1	26.037	28.83	28.097	31	30.043	29.747
		26.277	28.193	25.073	28.203			26.733	28.573	25.48	27.603
				25.27	27.587
HOXA6 (Ct)		HOXA9 (Ct)		HOXA10 (Ct)		HOXB7 (Ct)		HOXC9 (Ct)		PITX1 (Ct)		RUNX2 (Ct)		IBSP (Ct)
MSC	MSC+RPMI8226	MSC	MSC+RPMI8226	MSC	MSC+RPMI8226	MSC	MSC+RPMI8226	MSC	MSC+RPMI8226	MSC	MSC+RPMI8226	MSC	MSC+RPMI8226	MSC	MSC+RPMI8226
28.41	31.157	26.213	27.303	24.84	26.81	27.16	28.62	27.35	28.177	25.187	26.45	27.297	29.95	25.56	27.057
30.393	36.1	27.813	30.593	27.087	30.447	29.427	32.743	28.423	29.52	26.46	29.873	30.9	32.59	27.533	29.807
27.833	31.41	25.877	28.787	30.023	43.79	31.793	35.78	26.86	28.773	26.037	28.997	32.68	50	30.043	35.45
27.977	29.567	26.277	26.5	25.073	28.637	27.263	30.353	26.733	27.243	25.48	25.913	28.097	31.993
				25.27	26.163	28.08	28.323					29.427	29.2
