# Supplementary material for: Targeting aberrant DNA methylation in mesenchymal stromal cells as a treatment for myeloma bone disease
Source: Nat Commun. 2021 Jan 18;12:421. doi: 10.1038/s41467-020-20715-x (PMC7813865; doi:10.1038/s41467-020-20715-x)
Supplement: Supplementary file 5 — Source Data [file 41467_2020_20715_MOESM5_ESM.zip › Source Data Files/Source data file Figure 4.xlsx]

## Sheet: Hoja 1
Figure 4a
Sample Name	Sample Description	DNMT1	DNMT3A	DNMT3B
GSM1122628	MSCs from healthy donor cultured in solitary_21mscSoD_0013	9.36462	6.29641	6.41084
GSM1122629	MSCs from healthy donor cultured in solitary_22mscSoD_0014	8.95498	6.51631	5.78033
GSM1122630	MSCs from healthy donor cultured in solitary_23mscSoD_0015	9.20902	6.38848	6.30512
GSM1122631	MSCs from healthy donor cultured in solitary_24mscSoD_0016	9.21577	6.44253	6.03305
GSM1122632	MSCs from healthy donor cultured in solitary_25mscSoD_0017	9.01529	6.26478	6.10745
GSM1122633	MSCs from healthy donor cultured in solitary_26mscSoD_0018	8.98755	6.55671	6.06546
GSM1122634	MSCs from healthy donor cultured in solitary_27mscSoD_0019	9.617	6.26193	6.13026
GSM1122635	MSCs from healthy donor cultured in solitary_28mscSoD_8417	9.1061	6.79279	5.90283
GSM1122636	MSCs from MM patient cultured in solitary_29mscSoPa_1503	9.19324	6.45026	5.62926
GSM1122637	MSCs from MM patient cultured in solitary_30mscSoPa_AGV	9.2512	6.44444	6.19223
GSM1122638	MSCs from MM patient cultured in solitary_31mscSoPa_ND	9.2712	6.35212	6.45873
GSM1122639	MSCs from MM patient cultured in solitary_32mscSoPa_UGA	8.9345	6.66457	6.44704
GSM1122640	MSCs from MM patient cultured in solitary_33mscSoPa_FBH	9.1731	6.43313	6.02986
GSM1122641	MSCs from MM patient cultured in solitary_34mscSoPa_1605	9.10638	6.37529	6.54054
GSM1122642	MSCs from MM patient cultured in solitary_35mscSoPa_EMG	8.93164	6.39957	5.95234
GSM1122643	MSCs from MM patient cultured in solitary_36mscSoPa_1301	9.23793	6.59609	6.35958
GSM1122644	MSCs from MM patient cultured in solitary_37mscSoPa_1605	10.0318	6.38562	6.11814
GSM1122608	MSCs from healthy donor cocultured with MM.1S cells_01mscCoD_0013	9.36316	6.40117	6.32803
GSM1122609	MSCs from healthy donor cocultured with MM.1S cells_02mscCoD_0014	9.35453	6.80544	6.0005
GSM1122610	MSCs from healthy donor cocultured with MM.1S cells_03mscCoD_0015	9.12784	6.33678	6.2028
GSM1122611	MSCs from healthy donor cocultured with MM.1S cells_04mscCoD_0016	9.10007	6.35733	6.14179
GSM1122612	MSCs from healthy donor cocultured with MM.1S cells_05mscCoD_0017	9.51064	6.49691	5.96386
GSM1122613	MSCs from healthy donor cocultured with MM.1S cells_06mscCoD_0018	9.7607	6.41083	6.45737
GSM1122614	MSCs from healthy donor cocultured with MM.1S cells_07mscCoD_0019	9.82322	6.39394	6.44144
GSM1122615	MSCs from healthy donor cocultured with MM.1S cells_08mscCoD_8417	9.78801	6.58676	6.46984
GSM1122616	MSCs from MM patient cocultured with MM.1S cells_09mscCoPa_1503	9.16393	6.40913	6.1849
GSM1122617	MSCs from MM patient cocultured with MM.1S cells_10mscCoPa_AGV	9.2651	6.42155	6.11773
GSM1122618	MSCs from MM patient cocultured with MM.1S cells_11mscCoPa_ND	9.76044	6.5187	5.9751
GSM1122619	MSCs from MM patient cocultured with MM.1S cells_12mscCoPa_UGA	9.83508	6.39136	6.26195
GSM1122620	MSCs from MM patient cocultured with MM.1S cells_13mscCoPa_FBH	9.85797	6.49912	6.06988
GSM1122621	MSCs from MM patient cocultured with MM.1S cells_14mscCoPa_1605	9.93191	6.21214	6.25343
GSM1122622	MSCs from MM patient cocultured with MM.1S cells_15mscCoPa_EMG	9.99994	6.41895	6.08086
GSM1122623	MSCs from MM patient cocultured with MM.1S cells_16mscCoPa_SCG	9.5208	6.37693	5.95693
GSM1122624	MSCs from MM patient cocultured with MM.1S cells_17mscCoPa_LMQ	9.33439	6.35872	5.98931
GSM1122625	MSCs from MM patient cocultured with MM.1S cells_18mscCoPa_1103	9.90337	6.63618	5.71491
GSM1122626	MSCs from MM patient cocultured with MM.1S cells_19mscCoPa_1403	10.093	6.49927	6.79718
GSM1122627	MSCs from MM patient cocultured with MM.1S cells_20mscCoPa_ROGR	9.71267	6.65418	6.11901
Figure 4b
CM-272 (nM) - OD
0	25	50	100	250
0.195	0.189	0.206	0.179	0.028
0.208	0.205	0.186	0.165	0.034
0.205	0.21	0.209	0.19	0.033
Figure 4c
Treatment	RPL38 (Ct)	HOXA6 (Ct)	HOXA9 (Ct)	HOXC9 (Ct)	PITX1 (Ct)	RUNX2 (Ct)	HOXA10 (Ct)
vehicle	21.32	28.25	27.07	26.33	29.89	30.54
	21.33	28.06	26.93	26.3	29.9	30.94
CM-272	21.55	27.74	26.81	26.22	29.62	30.24
	21.31	27.88	26.68	26.19	29.56	30.44
vehicle	21.18	27.48	26.6	26.63	29.23	28.65
	21.22	27.24	26.47	26.82	29.12	28.75
CM-272	21.43	27.05	26.43	26.46	29.13	28.48
	21.34	26.84	26.6	26.47	29.46	28.51
vehicle	21.21	27.34	26.56	26.23	27.66	28.1
	21.23	27.32	26.53	26.26	27.69	28.04
CM-272	21.42	27.28	26.49	26.32	27.69	28.29
	21.52	27.49	26.72	26.25	27.88	28.07
vehicle	21.22						26.87
	21.44						26.87
CM-272	22.18						27.04
	22.14						27.02
vehicle	23.46						28.22
	23.17						28.12
CM-272	25.01						28.22
	24.99						27.92
vehicle	21.79		26.69	27.2	34.16
	21.83		26.75	27.22	34.16
CM-272	22.88		27.49	27.69	33.54
	22.88		27.53	27.73	33.58
vehicle	24.42		30.34	30.19
	24.46		30.32	30.21
CM-272	26.43		31.7	31.87
	26.45		31.68	31.89
vehicle	21.94	29.42				29.42
	21.94	29.46				29.46
CM-272	23.18	30.16				30.15
	23.1	30.1				30.11
vehicle	24				38.77
	23.84				38.73
CM-272	24.95				37.79
	25.18				37.75
Figure 4d
	MM1		MM2		MM3
	vehicle	CM-272	vehicle	CM-272	vehicle	CM-272
HOXA6	11.74	5.38	8.38	5.16	6.67	6.03
HOXA9	53.84	47.64	65.8	59.93	100	96.49
HOXA10	17.03	15.43	21.72	15.52	16.16	5.39
HOXC9	4.44	2.19	18.16	11.04	13.15	6.61
PITX1	36.48	24.79	49.11	48.94	64.71	64.72
RUNX2	24.48	21.45	34.76	30.51	55.48	45.58
Figure 4e
			HOXA6	HOXA9	HOXC9	HOXA10	PITX1	RUNX2
Input	MM1880	vehicle	34.33	34.46	38.96	36.2	33.15	33.72
			33.93	34.86	38.26		34.19	33.26
				34.39	38.66	36.76	33.19	33.84
		CM-272 50nM	33.64	33.98	39.56	35.62	33.21	32.66
			33.45	34.15	39.09	35.67	32.61	33.19
			34.05	34.78	38.98		34.79	33.54
	MM1877	vehicle	36.23		39.7		33.64	34.44
			35.2	33.9	39.52	36.72	34.62	34.49
			35.12	34.51	39.2	36.71	35.58	35.42
		CM-272 50nM	34.15	33.58	38.28	36.44	33.71	33.09
			33.34	34.78	39.56	36.01	33.49	32.8
			33.02	33.95	37.82	35.53	32.84	32.76
	MM2000	vehicle	33.75		38.76	37.01	33.63	32.45
			33.89	34.8	38.45		32.78
			34.28	35	38.29	35.91	33.68	32.77
		CM-272 50nM	33.84	35.25	39.51	36.21	33.52
			33.3	34.75	39.17	36.23	33.52	32.51
			34.08	35.38	39.88	36.79	32.74	32.95
H3K9me2	MM1880	vehicle	31.46	33.91		34.03	30.69	31.9
			31.53	34.08	37.64	34.42	30.97	32.14
			31.69	34.69	38.03	34.03	30.54	32.2
		CM-272 50nM	32.63	35.19	39.09		31.71	33.11
			32.47	34.92	38.43	34.86	31.83
				34.96	38.31	34.75	31.93	33.16
	MM1877	vehicle	31.95	33.77	38.95	36.62	31.02	32.32
			32.25	34.84	38.35	35.25	31.42	32.77
			32.65	34.34	38.2		31.28	33.13
		CM-272 50nM	31.68		37.62	34.72	30.3	31.88
			31.6	34.52	38.26	34.58	30.53	31.93
			31.64	35.13	37.91		30.85	31.87
	MM2000	vehicle	32.73	32.73	37.63	35.03	31	32.79
			32.24	32.54	37.89		31.13	32.6
			31.89	32.88	37.53	35.22
		CM-272 50nM	33.34		39.52	35.13	31.91	32.9
			33.23	33.65	38.62	35.59	31.68	32.84
			33.02	33.54	39.47	35.5	31.7
IgG	MM1880	vehicle	37.64	38.63	42.77	43.34	36.71	35.43
			36.02		40.19	38.81	35.87	36.25
			36.21	37.35	41.14	40.46	35.81	36.79
		CM-272 50nM	37.51		45		35.74	36.23
			37.99	37.67	45	40.69	36.72	36.46
			36.3	36.92	41.37	38.53	40.02
	MM1877	vehicle	35.91	36.12	40.1	38.84	35.6	35.47
			36.91	42.02	45	41.27	35.64	35.88
			36	40.98	40.93	40.86	37.86	41.98
		CM-272 50nM	36.75	35.84	42.81	45	35.97	35.46
			35.45	36.9	39.19	40.85	36.6	33.93
			37.78	39.49	40.34	40.49	34.08	33.87
	MM2000	vehicle	35.2			39.07	35.69
				39.43	45		35.75	36.43
			35.3			39.92		36.33
		CM-272 50nM	36.69	37.37	41.15	39.96	34.42	36.45
			37.07	37.21	45	40.04	34.19	38.79
			34.86	36.39	41.42	37.81	33.76
Figure 4f
OD
MM1846 P2	vehicle	CM-272 25nM	CM-272 50nM
Rep1	1.167	1.289	1.412
Rep2	1.165	1.34	1.396
Rep3	1.12	1.294	1.375
MM1872 P3
Rep1	1.209	1.7	1.108
Rep2	1.167	1.734	1.126
Rep3	1.169	1.822	1.101
MM1880 P3
Rep1	1.231	1.72	1.99
Rep2	1.206	1.778	1.925
Rep3			1.917
Figure 4h
		RPL38	IBSP	BGLAP	SPP1
MM1	vehicle	20.79	29.95	33.16	23.11
		20.72	29.75	33.12	23.29
	CM-272 50 nM	20.76	26.3	30.89	20.13
		20.68	26.43	30.32	20.16
MM2	vehicle	20.9	24.89		20.08
		20.85	25.03		20.11
	CM-272 50 nM	21.43	25.01		20.32
		21.07	25.21		20.34
MM3	vehicle	21.63		34.84	28.72
		21.51		33.45	28.75
	CM-272 50 nM	22.29		33.65	27.73
		22.3		34.44	27.85
MM4	vehicle	21.44	32.56	30.93
		21.34	32.02	30.87
	CM-272 50 nM	21.34	31.99	30.8
		21.3	31.09	31.3
