# Supplementary material for: Targeting aberrant DNA methylation in mesenchymal stromal cells as a treatment for myeloma bone disease
Source: Nat Commun. 2021 Jan 18;12:421. doi: 10.1038/s41467-020-20715-x (PMC7813865; doi:10.1038/s41467-020-20715-x)
Supplement: Supplementary file 5 — Source Data [file 41467_2020_20715_MOESM5_ESM.zip › Source Data Files/Source data file Figure 5.xlsx]

## Sheet: Hoja 1
Figure 5a
RUNX2 (Ct)			SPP1 (Ct)			IBSP (Ct)			HOXB7 (Ct)
MSC	MSC+MM.1S	MSC+MM.1S+CM272	MSC	MSC+MM.1S	MSC+MM.1S+CM272	MSC	MSC+MM.1S	MSC+MM.1S+CM272	MSC	MSC+MM.1S	MSC+MM.1S+CM272
25.44	27.31	26.25	10.44	10.82	10.21	23.69	25.81	25.36	25.77	26.38	25.87
26.8	27.63	27.26	9.58	9.53	8.58	24.58	25.48	25	26.49	26.29	26.5
26.75	27.15	26.96	9.08	10.06	9.71	26.28	27.07	25.9	25.79	25.36	25.45
24.64	25.51	25.48	7.49	8.25	8.29	27.54	28.04	26.94
26.02	26.48	25.59	7.73	8.09	7.52
RUNX2 (Ct)			SPP1 (Ct)			IBSP (Ct)			HOXB7 (Ct)
MSC	MSC+RPMI8226	MSC+RPMI8226+CM272	MSC	MSC+RPMI8226	MSC+RPMI8226+CM272	MSC	MSC+RPMI8226	MSC+RPMI8226+CM272	MSC	MSC+RPMI8226	MSC+RPMI8226+CM272
26.8	27.44	27.34	10.44	11.21	10.87	23.69	24.72	24.66	26.49	26.52	26.43
26.75	27.23	27.45	9.58	9.66	9.09	24.37	25.36	25.62	25.29	24.82	24.68
24.64	25.96	25.79	9.08	10.91	10.72	24.58	24.74	24.94	25.79	25.91	24.87
26.02	26.88	26.4	7.49	7.73	7.36	26.28	25.02	25.24
			7.73	7.88	7.86	27.54	26.06	25.43
Figure 5b
RUNX2 (%)			SPP1 (%)			IBSP (%)			HOXB7 (%)
MSC	MSC+MM.1S	MSC+MM.1S+CM272	MSC	MSC+MM.1S	MSC+MM.1S+CM272	MSC	MSC+MM.1S	MSC+MM.1S+CM272	MSC	MSC+MM.1S	MSC+MM.1S+CM272
26.6	33.58	35.61	82.29	86.33	82.51	20.16	36.04	25.51	12.94	31.81	25.96
25.58	28.86	19.06	81.8	90.93	77.38	7.09	66.16	9.45	27.31	14.42	7.39
30.96	31.28	32.56	85.8	94.19	94.88	53.07	75.81	43.05	5.95	19.73	12.59
			83.95	91.47	89.43
RUNX2 (%)			SPP1 (%)			IBSP (%)			HOXB7 (%)
MSC	MSC+RPMI8226	MSC+RPMI8226+CM272	MSC	MSC+RPMI8226	MSC+RPMI8226+CM272	MSC	MSC+RPMI8226	MSC+RPMI8226+CM272	MSC	MSC+RPMI8226	MSC+RPMI8226+CM272
17.46	26.6	24.63	81.78	86.43	82.79	20.16	85.82	76	12.94	16.96	12.7
26.6	35.64	21.53	81.8	89.51	92.83	7.09	43.7	11.34	27.97	38.62	14.91
30.96	29.05	30.14	85.8	84.69	78.12	53.07	87.6	60.47	27.31	6.99	1.57
			83.95	85.5	81.77				5.95	12.39	12.24
									30.72	21.15	16.46
Figure 5c
OD	MSC	OB	OB+MM.1S		OB+RPMI-8226
			vehicle	CM-272	vehicle	CM-272
donor 1	0.082	2.345	0.466	0.379	0.251	0.914
	0.107	1.853	0.442	0.407	0.314	0.964
	0.082	1.692	0.481	0.344	0.337	0.733
donor 2	0.091	0.67	0.237	0.152	0.35	0.424
	0.084	0.606	0.166	0.169	0.248	0.308
	0.073	0.718	0.12	0.191	0.236	0.266
donor 3	0.096	1.518	0.303	0.321	0.36	0.535
	0.087	1.503	0.486	0.294	0.41	0.428
	0.075	1	0.253	0.249	0.339	0.699
