# Supplementary material for: Targeting aberrant DNA methylation in mesenchymal stromal cells as a treatment for myeloma bone disease
Source: Nat Commun. 2021 Jan 18;12:421. doi: 10.1038/s41467-020-20715-x (PMC7813865; doi:10.1038/s41467-020-20715-x)
Supplement: Supplementary file 5 — Source Data [file 41467_2020_20715_MOESM5_ESM.zip › Source Data Files/Source data file Figure 6.xlsx]

## Sheet: Hoja 1
Figure 6a
	vehicle (photons/sec)						CM-272 (photons/sec)
Mice	1	2	3	4	5	6	1	2	3	4	5	6
Time point 1	228000000	461000000	368000000	293000000	370000000	1080000000	2470000000	514000000	225000000	1020000000	2030000000	2200000000
Time point 2	441000000	1120000000	1210000000	1220000000	1080000000	1220000000	3280000000	528000000	850000000	800000000	1460000000	1610000000
Time point 3	5940000000	1680000000	4550000000	93000000	640000000	1100000000	2550000000	212000000	578000000	1280000000	1570000000	188000000
Time point 4	567000000	1960000000	1940000000	1380000000	2670000000	1910000000	2410000000	1120000000	1320000000	1020000000	1330000000	1440000000
Time point 5	9940000000	5680000000	8550000000	3290000000	4640000000	5100000000	2410000000	1120000000	1320000000	1020000000	1330000000	1440000000
Time point 6	2210000000	10200000000	12400000000	2110000000	5550000000	6870000000	4550000000	2210000000	2580000000	3280000000	3570000000	2190000000
Time point 7	3620000000	16000000000	23000000000	8530000000	8610000000	11600000000	2650000000	3100000000	2930000000	698000000	4200000000	3420000000
Time point 8	4760000000	35400000000	14100000000	10100000000	8190000000	15700000000	142000000	4570000000	3400000000	5870000000	4260000000	4860000000
Figure 6b
Mice	vehicle (OD)	CM-272 (OD)
1	0.057	0.062
2	0.064	0.061
3	0.061	0.056
4	0.062	0.061
5	0.088	0.059
6	0.066	0.053
7	0.059	0.052
Figure 6e
	Tb occupancy (%)		Tb separation (mm)		Tb connectivity (mm)		Tb volume (mm3)
Mice	vehicle	CM-272	vehicle	CM-272	vehicle	CM-272	vehicle	CM-272
1	0.49	5.61	7.12	0.75	2	97	0.08	0.27
2	0.78	0.29	0.99	1	3	3.5	0.1	0.41
3	2.07	9.91	1.03	0.49	21.5	160.5	0.17	0.32
4	1.72	7.22	1.07	0.64	21.5	144.5	0.09	0.16
5	0.18	1.74	0.15	0.88	-23	44.5	0.05	0.27
6	ND	3.81	ND	0.77	ND	77.5	ND	0.2
Figure 6f
Mice	vehicle (OD)	CM-272 (OD)
1	0.923	0.94
2	1.053	0.88
3	1.184	0.85
4	1.011	0.966
5	1.202	0.791
6	1.088	1.174
7	1.139	0.996
Figure 6h
GO Categories	Binom Raw P-Value
cell fate commitment	3.76037e-9
cell fate specification	3.55887e-7
mesoderm development	1.12153e-5
anterior/posterior pattern specification	2.18737e-5
