# Supplementary material for: Targeting aberrant DNA methylation in mesenchymal stromal cells as a treatment for myeloma bone disease
Source: Nat Commun. 2021 Jan 18;12:421. doi: 10.1038/s41467-020-20715-x (PMC7813865; doi:10.1038/s41467-020-20715-x)
Supplement: Supplementary file 5 — Source Data [file 41467_2020_20715_MOESM5_ESM.zip › Source Data Files/Source data file Supplementary Figure 1.xlsx]

## Sheet: Hoja 1
Supplementary Figure 1a
	Hyper DMP	Hypo DMP
MGUS	686	1148
SMM	4683	6209
MM	993	1133
Supplementary Figure 1c
	Hyper DVP	Hypo DVP
MGUS	516	716
SMM	331	524
MM	298	366
Supplementary Figure 1e
Var1	Freq	cluster	peak_num	label
Island	130	hyper_260	130	0.5
N_Shelf	2	hyper_260	2	0.008
N_Shore	28	hyper_260	28	0.108
OpenSea	70	hyper_260	70	0.269										`.
S_Shelf	4	hyper_260	4	0.015
S_Shore	26	hyper_260	26	0.1
Island	13	hypo_318	13	0.041
N_Shelf	17	hypo_318	17	0.053
N_Shore	22	hypo_318	22	0.069
OpenSea	236	hypo_318	236	0.742
S_Shelf	7	hypo_318	7	0.022
S_Shore	23	hypo_318	23	0.072
Island	153788	background	153645	0.187
N_Shelf	29852	background	29833	0.036
N_Shore	79622	background	79572	0.097
OpenSea	463663	background	463357	0.563
S_Shelf	27813	background	27802	0.034
S_Shore	68175	background	68126	0.083
Supplementary Figure 1f
chrom.state	odds	p.value	FDR	log.FDR	cell_type	cluster
1_TssA	1.56436	0.00282928	0.00471547	-2.32647	DVP	hyper
10_TssBiv	3.21427	0.00097822	0.00183417	-2.73656	DVP	hyper
11_BivFlnk	9.12319	1.18e-06	4.42e-06	-5.3549	DVP	hyper
12_EnhBiv	7.00092	0.0009035	0.00183417	-2.73656	DVP	hyper
13_ReprPC	3.08889	7.9e-11	1.18e-09	-8.92629	DVP	hyper
14_ReprPCWk	0.388442	0.00012182	0.00036545	-3.43718	DVP	hyper
15_Quies	0.333115	2.69e-09	2.02e-08	-7.69504	DVP	hyper
2_TssAFlnk	2.80727	2.77e-07	1.38e-06	-5.85875	DVP	hyper
3_TxFlnk	0	0.63421	0.731781	-0.135619	DVP	hyper
4_Tx	0.458427	0.0113755	0.0170633	-1.76794	DVP	hyper
5_TxWk	0.446773	0.00075795	0.00183417	-2.73656	DVP	hyper
6_EnhG	0.846751	1	1	0	DVP	hyper
7_Enh	0.82264	0.489958	0.612448	-0.212931	DVP	hyper
8_ZNF/Rpts	0	1	1	0	DVP	hyper
9_Het	0	0.18942	0.2583	-0.587876	DVP	hyper
1_TssA	0.0780973	3e-19	4.5e-18	-17.347	DVP	hypo
10_TssBiv	0	0.025531	0.076593	-1.11581	DVP	hypo
11_BivFlnk	0	0.641157	0.686954	-0.163072	DVP	hypo
12_EnhBiv	1.1241	0.589908	0.686954	-0.163072	DVP	hypo
13_ReprPC	0.526204	0.0185848	0.0696931	-1.15681	DVP	hypo
14_ReprPCWk	1.65377	0.00072152	0.00360762	-2.44278	DVP	hypo
15_Quies	2.05622	1.13e-09	8.47e-09	-8.07214	DVP	hypo
2_TssAFlnk	0.625444	0.136619	0.292756	-0.533495	DVP	hypo
3_TxFlnk	1.45075	0.402075	0.603113	-0.219601	DVP	hypo
4_Tx	0.769223	0.301168	0.564691	-0.248189	DVP	hypo
5_TxWk	1.3018	0.0924959	0.23124	-0.635937	DVP	hypo
6_EnhG	0.344513	0.380496	0.603113	-0.219601	DVP	hypo
7_Enh	0.873985	0.602639	0.686954	-0.163072	DVP	hypo
8_ZNF/Rpts	0	1	1	-4.82e-17	DVP	hypo
9_Het	1.30685	0.55599	0.686954	-0.163072	DVP	hypo
Supplementary Figure 1g
Sample Group	Sample Name	RUNX2	TEAD2	HOXC9	CEBPD	HOXA2	ATF3
HD	D1	10.41	9	7.7	10.94	6.99295	6.43945
HD	D2	9.85	8.45	7.43	10.79	7.50635	5.82517
HD	D3	9.77	8.91	7.61	10.76	6.35787	6.96048
HD	D4	9.83	8.48	7.47	10.67	6.89794	6.7655
HD	D5	10.3	8.73	7.53	10.86	6.58582	6.79037
HD	D8	9.81	8.66	7.96	10.73	7.71103	5.95706
HD	D9	10.28	9.26	7.9	10.81	6.14119	5.66754
HD	D11	10.67	9.47	7.8	11.07	7.42227	5.86379
MGUS	MG1	8.95	8.12	7.41	9.98	7.38413	6.27185
MGUS	MG2	9.93	8.73	7.41	10.46	7.5933	6.66674
MGUS	MG3	8.99	8.44	7.01	10.16	5.67963	6.22266
MGUS	MG4	9.79	8.15	6.8	9.85	7.19867	6.26029
MGUS	MG5	10.64	8.99	7.52	10.93	5.86387	6.96585
MGUS	MG6	10.2	9.18	6.86	10.69	7.46811	6.46597
MGUS	MG7	10.07	8.93	6.78	10.38	6.59834	5.96015
MGUS	MG8	9.84	8.67	7.54	10.89	6.7265	6.75045
MGUS	MG9	10.1	9.08	6.63	10.72	8.12537	5.81746
MGUS	MG10	9.55	8.16	7.65	10.57	8.0018	6.23615
SMM	SM1	10.22	9.12	7.55	10.87	7.67667	5.9046
SMM	SM2	9.46	8.38	6.24	10.13	7.42447	6.10312
SMM	SM3	9.07	7.81	6.71	8.94	6.59349	6.10864
SMM	SM4	9.98	8.32	6.64	9.88	7.9983	6.4674
SMM	SM5	9.85	8.11	7.52	10.49	7.11878	6.3486
SMM	SM6	9.75	8.67	7.17	10.48	6.54898	6.02677
SMM	SM8	9.3	8.15	7.37	10.15	6.55034	7.00053
SMM	SM10	10.07	8.94	7.53	10.43	6.97425	7.44012
SMM	SM11	9.78	8.7	7.97	10.47	6.61641	6.39798
SMM	SM12	10.12	8.97	6.35	10.84	6.78368	5.73372
MM	MM1	8.72	8.3	7.34	9.78	6.27086	6.45277
MM	MM2	9.72	8.39	7.59	10.33	6.83708	6.26806
MM	MM3	10.59	8.62	7.49	10.15	6.89008	5.78821
MM	MM4	9.71	8.77	7.47	10.77	5.79786	5.88805
MM	MM5	9.09	8.2	7.5	10.27	7.39947	6.47779
MM	MM6	9.99	8.61	6.93	10.81	7.18478	6.49489
MM	MM7	9.91	8.56	7.24	10.55	7.68401	6.98146
MM	MM8	10.16	8.63	7.8	10.74	7.01673	6.3835
MM	MM9	9.94	8.69	7.69	10.68	7.41706	6.16485
MM	MM10	8.94	8.05	7.65	9.96	7.00089	6.21182
MM	MM11	9.44	8.44	7.73	10.32	6.66413	7.54573
MM	MM12	9.27	8.51	7.36	10.64	6.8234	5.96773
MM	MM13	9.78	8.63	7.63	10.49	6.8083	6.21992
MM	MM15	9.68	8.75	7.29	10.75	7.75159	7.15922
MM	MM16	9.53	8.73	7.46	10.98	7.23	6.07392
MM	MM17	8.69	8.56	7.81	10.13	6.34367	6.1089
MM	MM18	9.52	8.63	7.05	10.73	5.98226	7.108
MM	MM23	9.64	8.85	7.47	10.79	7.95126	6.07046
MM	MM24	9.78	8.61	7.28	10.77	7.8664	5.85248
MM	MM25	9.85	8.27	7.08	10.01	6.60437	5.58344
MM	MM26	9.21	8.39	7.21	10.57	5.53318	6.42949
MM	MM27	10.52	9.02	7.89	11.09	5.89387	6.74022
MM	MM28	8.72	8.36	7.18	9.67	6.73136	6.29786
MM	MM29	8.68	8.76	7.3	10.73	7.42816	5.92705
Supplementary Figure 1h
Sample Group	Sample Name	IL6 (cg00087425)	RANKL (cg18382389)	NLRP3 (cg02567750)	SATB2 (cg17360781)
HD	HD1	0.110042	0.924753	0.758882	0.285253
HD	HD6	0.113734	0.935194	0.842325	0.32253
HD	HD4	0.111297	0.939871	0.794436	0.262304
HD	HD7	0.104919	0.926396	0.772456	0.292674
HD	HD8	0.122189	0.912373	0.809685	0.346202
HD	HD11	0.11344	0.950184	0.818173	0.274255
HD	HD12	0.102417	0.934352	0.792299	0.306019
HD	HD13	0.133992	0.929465	0.823184	0.248483
MGUS	MGUS1	0.0845095	0.932857	0.802888	0.39627
MGUS	MGUS2	0.14405	0.92376	0.796293	0.528966
MGUS	MGUS3	0.141933	0.921458	0.77583	0.468765
MGUS	MGUS4	0.154671	0.917133	0.428455	0.352106
MGUS	MGUS5	0.096587	0.913619	0.754601	0.380874
MGUS	MGUS6	0.104777	0.880979	0.327791	0.226702
MGUS	MGUS7	0.116539	0.903412	0.825941	0.407934
MGUS	MGUS9	0.154741	0.941365	0.800615	0.695308
MGUS	MGUS10	0.111138	0.941575	0.779728	0.540806
SMM	SMOLD1	0.129126	0.922352	0.521037	0.775779
SMM	SMOLD2	0.106904	0.939039	0.732585	0.477921
SMM	SMOLD4	0.108599	0.960313	0.799047	0.358155
SMM	SMOLD6	0.205046	0.925576	0.356154	0.437762
SMM	SMOLD7	0.156347	0.88594	0.815608	0.537587
SMM	SMOLD8	0.0936415	0.92323	0.775888	0.639206
SMM	SMOLD9	0.115869	0.894142	0.799845	0.556089
SMM	SMOLD10	0.13533	0.931784	0.796719	0.76151
MM	MM4	0.0805708	0.666621	0.814289	0.254822
MM	MM11	0.166659	0.753888	0.791618	0.255167
MM	MM2	0.201273	0.887685	0.77353	0.721505
MM	MM3	0.139609	0.922196	0.302955	0.354147
MM	MM5	0.325151	0.818993	0.355763	0.553203
MM	MM7	0.103082	0.932938	0.384912	0.518758
MM	MM8	0.102011	0.937643	0.755249	0.368921
MM	MM10	0.247586	0.838783	0.383151	0.398017
MGUS	MGUS11	0.137904	0.933987	0.458679	0.336876
MM	MM9	0.154497	0.919561	0.822998	0.300641
