# Supplementary material for: Targeting aberrant DNA methylation in mesenchymal stromal cells as a treatment for myeloma bone disease
Source: Nat Commun. 2021 Jan 18;12:421. doi: 10.1038/s41467-020-20715-x (PMC7813865; doi:10.1038/s41467-020-20715-x)
Supplement: Supplementary file 5 — Source Data [file 41467_2020_20715_MOESM5_ESM.zip › Source Data Files/Source data file Supplementary Figure 2.xlsx]

## Sheet: Hoja 1
Supplementary Figure 2c
Sample group	Sample name	IBSP (%)		Sample group	Sample name	HOXA2 (%)	HOXA4 (%)	HOXC10 (%)
MGUS	MG2	100		HD	HD1	73.54	84.82	4.27
MGUS	MG3	100		HD	HD11	38.48	60.35	4.2
MGUS	MG4	15.7		HD	HD12	36.59	61.63	4.24
MGUS	MG5	36.39		HD	HD13	32.79	57.41	4.31
MGUS	MG6	16.91		HD	HD16	23.58	45.4	10.32
MGUS	MG7	26.19		HD	HD19	46.1	62.87	3.15
MGUS	MG9	100		HD	HD2	52.1	66.77	13.14
MGUS	MG11	35.97		HD	HD4	51.3	71.94	7.04
SMM	SM2	55.66		HD	HD6	26.1	57.01	2.38
SMM	SM4	38.89		HD	HD7	71.75	78.97	3.23
SMM	SM6	31.72		HD	HD8	40.62	64.16	3.78
SMM	SM7	97.48		HD	HD9	45.56	67.42	4.44
SMM	SM8	96.63		HD	HD14	36.96	69.09	2.91
SMM	SM9	54.2		MGUS	MG1	30.04	49.34	6.23
SMM	SM10	34.19		MGUS	MG10	4.39	20.73	26.08
HD	HD2	100		MGUS	MG11	33.41	78.29	3.28
HD	HD3	46.26		MGUS	MG2	10.45	23.52	8.6
HD	HD4	100		MGUS	MG3	3.71	25.55	23.61
HD	HD5	30.21		MGUS	MG4	28.96	49.57	2.79
HD	HD6	13.56		MGUS	MG5	2.05	39.51	38.31
HD	HD7	20.74		MGUS	MG6	43.24	55	3.55
HD	HD8	43.46		MGUS	MG7	41.44	38.61	3.13
HD	HD9	65.28		MGUS	MG9	2.39	7.86	38.56
HD	HD10	39		MM	MM1	58.25	78.5	8.67
HD	HD11	51.09		MM	MM10	39.75	63.05	5.35
HD	HD12	52.03		MM	MM11	23.59	30.84	2.19
HD	HD13	42.47		MM	MM13	24.44	79.45	2.2
HD	HD14	16.78		MM	MM14	57.63	54.23	7.54
HD	HD15	29.65		MM	MM15	21.02	14	4.32
HD	HD16	30.6		MM	MM16	20.58	9.35	45.65
HD	HD17	21.4		MM	MM2	4.52	20.28	19.11
MM	MM1	100		MM	MM3	31.53	47.23	17.56
MM	MM2	41.26		MM	MM4	36.29	26.76	3.05
MM	MM3	47.62		MM	MM5	4.85	20.91	6.13
MM	MM4	91.5		MM	MM6	6.61	84.43	8.92
MM	MM5	69.03		MM	MM7	16.28	40.39	83.46
MM	MM6	66.48		MM	MM8	56.74	61.74	19.3
MM	MM7	22.44		MM	MM9	26.27	56.1	4.02
MM	MM8	49.97		MM	MM12	7.45	41.34	2.65
MM	MM9	58.57		SMM	SM1	3.8	10.99	38.27
MM	MM10	74.95		SMM	SM10	5.3	15.01	39.45
MM	MM11	25.06		SMM	SM2	1.96	5.71	35.41
MM	MM12	30.4		SMM	SM4	7.97	79.11	2.59
MM	MM13	49.33		SMM	SM6	23.87	63.2	1.98
MM	MM14	15.67		SMM	SM7	2.67	15.88	22.27
MM	MM15	24.23		SMM	SM8	5.24	10.55	20.55
MM	MM16	61.75		SMM	SM9	4.1	20.36	24.68
Supplementary Figure 2d
Sample group	Sample name	IBSP (Ct)	RPL38 (Ct)		Sample group	Sample name	HOXA2 (Ct)	HOXA4 (Ct)	HOXC10 (Ct)	RPL38 (Ct)
MGUS	MG2	31.13	20.18		HD	HD1	32.3	28.4	24.82	20.5
MGUS	MG3	28.46	19.58		HD	HD2	32.5533	29.3033	24.78	21.0833
MGUS	MG4	28.14	20.33		HD	HD3	33.1467	29.5133	24.1933	21.0067
MGUS	MG5	30.16	19.95		HD	HD4	32.7933	28.88	24.79	20.9967
MGUS	MG6	24.58	19.79		HD	HD5	34.6333	31.91	25.67	21.75
MGUS	MG7	25.44	19.57		HD	HD6	33.63	29.5267	25.5267	20.8267
MGUS	MG9	27.74	19.48		HD	HD7	31.9367	29.8433	25.85	21.0867
MGUS	MG11	31.67	20.53		HD	HD8	33.3267	29.8767	25.6833	21.1367
SMM	SM1	30.04	20.66		HD	HD9	32.0467	28.915	24.1467	21.0233
SMM	SM2	32.48	20.94		HD	HD10	33.9267	30.7033	26.84	20.9367
SMM	SM4	30.07	20.49		HD	HD11	32.72	28.45	25.8733	20.8233
SMM	SM6	28.98	20.29		MM	MM1	30.9333	28.5267	28.8433	20.9533
SMM	SM7	28.68	20.35		MM	MM2	30.9967	28.3867	26.6967	21
SMM	SM8	30.5	20.68		MM	MM3	31.9667	28.3533	30.29	20.9367
SMM	SM9	32.41	20.45		MM	MM4	30.6133	28.2633	29.0967	20.6333
SMM	SM10	32.35	20.63		MM	MM5	31.7567	28.5533	28.53	21.11
HD	HD1	31.09	19.48		MM	MM6	36.3167	32.63	28.1833	23.83
HD	HD2	26.86	19.58		MM	MM7	30.1433	28.47	26.7433	20.6967
HD	HD3	30.69	21.91		MM	MM8	31.1633	29.8133	24.9933	21.23
HD	HD4	29.77	23.64		MM	MM9	31.6167	28.7567	28.74	21.6833
HD	HD5	28.41	21.23		MM	MM10	30.94	29.17	26.8867	20.9533
HD	HD6	26.68	20.86		MM	MM11	32.8633	29.41	26.0867	21.5133
HD	HD7	21.99	19.67		MGUS	MG10	32.26	32.225	25.16	22.32
HD	HD8	26.91	19.1		MGUS	MG11	32.915	31.495	25.94	22.03
HD	HD9	30.06	20.74		MGUS	MG2	32.295	31.38	29.935	21.43
HD	HD10	28.21	20		MGUS	MG3	31.395	29.885	27.235	21.53
HD	HD11	27.85	20.17		MGUS	MG4	32.2	31.05	26.1	22.135
HD	HD12	22.38	20.04		MGUS	MG5	32.39	29.62	28	22.135
HD	HD13	28.65	20.34		MGUS	MG6	32.755	32.02	25.04	21.9
HD	HD14	24.23	20.64		MGUS	MG7	31.69	30.97	25.875	21.32
HD	HD15	25.15	20.39		MGUS	MG9	30.56	29.11	30.535	21.405
HD	HD16	25.09	19.76		SMM	SM1	33.06	29.845	31.2	22.61
HD	HD17	26.44	19.95		SMM	SM10	31.82	29.385	31.655	22.49
MM	MM1	32.71	20.77		SMM	SM2	33.045	30.37	31.365	22.755
MM	MM2	28.13	21.24		SMM	SM4	32.555	31.105	26.18	22.255
MM	MM3	32.01	21.83		SMM	SM6	33.935	31.425	25.595	22.025
MM	MM4	30.2	19.68		SMM	SM7	34.495	30.785	26.33	22.22
MM	MM5	30.89	21.52		SMM	SM8	32.94	29.805	32.22	22.665
MM	MM6	31.41	20.6		SMM	SM9	31.235	29.915	29.475	22.1
MM	MM7	32.33	21.34
MM	MM8	28.32	20.43
MM	MM9	27.15	20.19
MM	MM10	26.95	19.62
MM	MM11	25.49	20.7
MM	MM12	30.07	20.72
MM	MM13	33.14	20.75
MM	MM14	26.5	19.82
MM	MM15	30.77	20.32
MM	MM16	30.17	19.77
