# Supplementary material for: Targeting aberrant DNA methylation in mesenchymal stromal cells as a treatment for myeloma bone disease
Source: Nat Commun. 2021 Jan 18;12:421. doi: 10.1038/s41467-020-20715-x (PMC7813865; doi:10.1038/s41467-020-20715-x)
Supplement: Supplementary file 5 — Source Data [file 41467_2020_20715_MOESM5_ESM.zip › Source Data Files/Source data file Supplementary Figure 3.xlsx]

## Sheet: Hoja 1
Supplementary Figure 3e
	Ct mean	GAPDH	COMP	GAPDH	AGC1
MM1	Chondrocyte	20.5096	23.3118	16.2543	20.0806
	MSC	16.3355	23.9393	20.4659	28.5882
MM2	Chondrocyte	17.9632	20.5472	16.4758	22.0056
	MSC	16.5558	21.8452	17.9555	25.0728
MM3	Chondrocyte	15.3367	21.6776	16.3014	21.2966
	MSC	16.3285	24.1989	15.2837	23.6721
HD1	Chondrocyte	15.4168	19.4528	16.5702	20.5854
	MSC	16.3445	22.4247	15.4873	23.6787
HD2	Chondrocyte	15.9585	20.2593	16.3319	21.6982
	MSC	16.6055	21.5131	16.8162	22.6928
HD3	Chondrocyte	16.9295	20.5895	16.2952	23.4895
	MSC	16.3533	22.746	15.2488	24.5784
