# Supplementary material for: Targeting aberrant DNA methylation in mesenchymal stromal cells as a treatment for myeloma bone disease
Source: Nat Commun. 2021 Jan 18;12:421. doi: 10.1038/s41467-020-20715-x (PMC7813865; doi:10.1038/s41467-020-20715-x)
Supplement: Supplementary file 5 — Source Data [file 41467_2020_20715_MOESM5_ESM.zip › Source Data Files/Source data file Supplementary Figure 4.xlsx]

## Sheet: Hoja 1
Supplementary Figure 4a
	PC1 69.759%	PC2 9.48%	PC3 4.193%
Sample_Well	0.69131	0.421663	0.412352
Sample_Plate	0.806723	0.215126	0.336134
Sample_Group	0.00037854	0.00254493	0.712582
Age	0.1165	0.4881	0.9615
Scan_Date	0.806723	0.215126	0.336134
Array	0.493171	0.263591	0.798274
Slide	0.628417	0.0535559	0.734973
predictedSex	0.0958953	0.590468	0.134472
Supplementary Figure 4b
	PC1 67.181%	PC2 13.491%	PC3 2.944%
Sample_Well	0.45662	0.563212	0.394655
Sample_Plate	0.658824	0.272269	0.52437
Sample_Group	5.93e-05	0.00033247	0.305486
Age	0.274	0.2895	0.5251
Scan_Date	0.658824	0.272269	0.52437
Array	0.389962	0.37292	0.636121
Slide	0.252154	0.392419	0.793569
predictedSex	0.732194	0.0320197	0.152811
Supplementary Figure 4c
	PC1 92.896%	PC2 2.221%	PC3 1.288%
Sample_Well	0.490531	0.421663	0.549804
Sample_Plate	0.914286	0.215126	0.336134
Sample_Group	0.00064929	0.0218431	0.200679
Age	0.0743	0.7691	0.1973
Scan_Date	0.914286	0.215126	0.336134
Array	0.432359	0.978115	0.767606
Slide	0.5719	0.203992	0.625989
predictedSex	0.244742	0.0831309	0.0570297
Supplementary Figure 4d
	PC1 89.666%	PC2 5.809%	PC3 0.823%
Sample_Well	0.429446	0.544933	0.52258
Sample_Plate	0.971429	0.121008	0.806723
Sample_Group	0.0160544	3.17e-05	0.0118119
Age	0.3186	0.1193	0.8714
Scan_Date	0.971429	0.121008	0.806723
Array	0.49131	0.157839	0.605479
Slide	0.498492	0.483233	0.655408
predictedSex	0.659844	0.0060271	0.546121
